# Supplementary material for: Profiling changes in cortical astroglial cells following chronic stress
Source: Neuropsychopharmacology. 2018 May 29;43(9):1961–71. doi: 10.1038/s41386-018-0105-x (PMC6046043; doi:10.1038/s41386-018-0105-x)
Supplement: Supplementary file 3 — Supp Data File DEG [file 41386_2018_105_MOESM3_ESM.xlsx]

## Sheet: DGE
geneID	geneID	log2FC	FDR
ENSMUSG00000033730.3	Egr3	-1.89	1.41e-13
ENSMUSG00000050315.13	Synpo2	-2.13	3.15e-10
ENSMUSG00000021948.15	Prkcd	-1.61	7.32e-10
ENSMUSG00000023868.15	Pde10a	-1.4	2.37e-09
ENSMUSG00000038805.10	Six3	-1.65	6.08e-09
ENSMUSG00000071234.2	Syndig1l	-1.23	7.81e-07
ENSMUSG00000047507.12	Baiap3	-1.43	9.09e-07
ENSMUSG00000003545.3	Fosb	-1.22	6.45e-06
ENSMUSG00000043498.3	9330132A10Rik	-1.28	7.56e-06
ENSMUSG00000023067.13	Cdkn1a	-1.11	1.29e-05
ENSMUSG00000005892.4	Trh	-1.55	1.41e-05
ENSMUSG00000055639.16	Dach1	-1.43	1.57e-05
ENSMUSG00000007617.17	Homer1	-1.15	1.79e-05
ENSMUSG00000057719.10	Sh3rf2	-1.39	2.57e-05
ENSMUSG00000016194.14	Hsd11b1	1.26	2.79e-05
ENSMUSG00000102869.1	2900097C17Rik	-1.2	4.09e-05
ENSMUSG00000022321.15	Cdh10	1.12	9.22e-05
ENSMUSG00000061808.3	Ttr	1.11	9.22e-05
ENSMUSG00000029135.10	Fosl2	-1	0.000119
ENSMUSG00000020178.6	Adora2a	-1.03	0.00012
ENSMUSG00000032320.7	Rcn2	1.02	0.000137
ENSMUSG00000084883.1	Ccdc85c	-1.44	0.000205
ENSMUSG00000023192.12	Grm2	0.98	0.000206
ENSMUSG00000027419.9	Pcsk2	1.06	0.000226
ENSMUSG00000078137.1	Ankrd63	-0.97	0.000234
ENSMUSG00000039652.16	Cpeb3	-0.98	0.000304
ENSMUSG00000045441.5	Gprin3	-1.68	0.000393
ENSMUSG00000061718.12	Ppp1r1b	-1.03	0.000438
ENSMUSG00000064179.13	Tnnt1	-1.31	0.000439
ENSMUSG00000033569.17	Adgrb3	0.93	0.000507
ENSMUSG00000073643.11	Wdfy1	-0.95	0.000507
ENSMUSG00000048240.14	Gng7	-0.96	0.000507
ENSMUSG00000092035.8	Peg10	-1.04	0.00052
ENSMUSG00000027834.15	Serpini1	1.01	0.000575
ENSMUSG00000104222.1	Gm7292	-0.92	0.000575
ENSMUSG00000021477.8	Ctsl	0.93	0.000575
ENSMUSG00000049612.10	Omg	0.92	0.000695
ENSMUSG00000022454.16	Nell2	0.99	0.000703
ENSMUSG00000006134.3	Crkl	-1.04	0.000703
ENSMUSG00000027520.15	Zdbf2	-1.07	0.000708
ENSMUSG00000048970.9	C1galt1c1	0.99	0.000779
ENSMUSG00000028173.10	Wls	0.96	0.000787
ENSMUSG00000020189.14	Osbpl8	-0.91	0.000787
ENSMUSG00000019768.16	Esr1	-1.38	0.00079
ENSMUSG00000028289.12	Epha7	0.93	0.00081
ENSMUSG00000079470.8	Utp14b	-1.11	0.000875
ENSMUSG00000029245.16	Epha5	0.91	0.000875
ENSMUSG00000073424.9	Cyp4f15	1.18	0.00099
ENSMUSG00000019990.15	Pde7b	-0.94	0.0011
ENSMUSG00000038894.7	Irs2	-0.89	0.00115
ENSMUSG00000024985.18	Tcf7l2	-1.11	0.00118
ENSMUSG00000047485.6	Klhl34	-1.16	0.00118
ENSMUSG00000004567.16	Mcoln1	0.9	0.0012
ENSMUSG00000055027.17	Smyd1	-1.66	0.0012
ENSMUSG00000047466.9	8030462N17Rik	-1.15	0.00122
ENSMUSG00000070520.4	Nsmce3	0.87	0.00135
ENSMUSG00000036949.16	Slc39a12	0.94	0.0015
ENSMUSG00000017417.14	Plxdc1	0.92	0.0015
ENSMUSG00000031506.11	Ptpn7	-1.84	0.00181
ENSMUSG00000030218.2	Mgp	1.08	0.00214
ENSMUSG00000030605.15	Mfge8	0.87	0.00214
ENSMUSG00000000560.9	Gabra2	0.87	0.00251
ENSMUSG00000029869.7	Ephb6	0.84	0.00251
ENSMUSG00000019889.10	Ptprk	0.86	0.00251
ENSMUSG00000053702.16	Nebl	-0.9	0.00261
ENSMUSG00000025724.12	Sec11a	0.91	0.00261
ENSMUSG00000039530.17	Tusc3	0.89	0.00261
ENSMUSG00000034472.13	Rasd2	-0.88	0.00261
ENSMUSG00000061143.15	Maml3	-1.03	0.00291
ENSMUSG00000072941.5	Sod3	1.04	0.00294
ENSMUSG00000036585.15	Fgf1	-0.85	0.00297
ENSMUSG00000015843.10	Rxrg	-0.94	0.00304
ENSMUSG00000024517.16	Grp	0.98	0.00304
ENSMUSG00000021057.15	Akap5	-0.83	0.00319
ENSMUSG00000024014.7	Pim1	-1.06	0.00319
ENSMUSG00000052581.13	Lrrtm4	0.91	0.00327
ENSMUSG00000109868.1	Gm45529	-1.57	0.00332
ENSMUSG00000015222.17	Map2	-0.89	0.00351
ENSMUSG00000039519.6	Cyp7b1	1.04	0.00351
ENSMUSG00000039047.17	Pigk	0.81	0.00353
ENSMUSG00000034863.9	Ano8	0.83	0.00384
ENSMUSG00000027188.8	Pamr1	0.9	0.00401
ENSMUSG00000060802.8	B2m	0.81	0.00407
ENSMUSG00000034898.16	Filip1	-1.01	0.00409
ENSMUSG00000036095.10	Dgkb	-0.81	0.0041
ENSMUSG00000019302.16	Atp6v0a1	0.88	0.00413
ENSMUSG00000032667.17	Pon2	0.88	0.00417
ENSMUSG00000074227.12	Spint2	0.83	0.00417
ENSMUSG00000018171.9	Vmp1	0.82	0.00417
ENSMUSG00000043811.5	Rtn4r	0.83	0.00426
ENSMUSG00000023274.14	Cd4	-0.97	0.0044
ENSMUSG00000025810.9	Nrp1	0.87	0.0044
ENSMUSG00000031007.2	Atp6ap2	0.86	0.0044
ENSMUSG00000037605.16	Adgrl3	0.81	0.00452
ENSMUSG00000014498.9	Ankrd52	-0.92	0.00452
ENSMUSG00000018427.7	Ypel2	-0.8	0.00457
ENSMUSG00000038174.14	Fam126b	-0.79	0.00459
ENSMUSG00000075478.2	Slitrk1	0.79	0.0046
ENSMUSG00000013662.5	Atad1	0.8	0.0046
ENSMUSG00000031530.6	Dusp4	-1.03	0.00468
ENSMUSG00000038034.15	Igsf8	0.85	0.00482
ENSMUSG00000037260.8	Hgsnat	0.86	0.00482
ENSMUSG00000036295.4	Lrrn3	0.81	0.00505
ENSMUSG00000028766.10	Alpl	1.38	0.00508
ENSMUSG00000049336.16	Tenm2	0.78	0.00519
ENSMUSG00000062078.14	Qk	-0.82	0.00519
ENSMUSG00000032788.15	Pdxk	-0.81	0.00524
ENSMUSG00000061859.16	Patj	-1	0.00533
ENSMUSG00000046844.6	Vat1l	-0.78	0.00539
ENSMUSG00000043639.14	Rbm20	-1.23	0.00539
ENSMUSG00000022425.15	Enpp2	0.85	0.00545
ENSMUSG00000040794.5	C1qtnf4	0.85	0.00554
ENSMUSG00000007036.15	Abhd16a	0.78	0.00571
ENSMUSG00000004631.15	Sgce	0.9	0.00576
ENSMUSG00000037362.8	Nov	0.81	0.00581
ENSMUSG00000020311.17	Erlec1	0.84	0.00604
ENSMUSG00000014905.4	Dnajb9	0.79	0.00609
ENSMUSG00000031703.8	Itfg1	0.81	0.00635
ENSMUSG00000021497.9	Txndc15	0.77	0.00635
ENSMUSG00000034685.4	Fam171a2	0.79	0.0064
ENSMUSG00000070687.11	Htr1d	-1.46	0.00685
ENSMUSG00000013858.14	Tmem259	0.78	0.00685
ENSMUSG00000021108.17	Prkch	-1.07	0.00685
ENSMUSG00000073411.11	H2-D1	0.8	0.00685
ENSMUSG00000036907.9	C1ql2	0.93	0.00687
ENSMUSG00000039782.14	Cpeb2	-0.76	0.00687
ENSMUSG00000029219.10	Slc10a4	-1.53	0.00687
ENSMUSG00000025512.15	Chid1	0.78	0.00687
ENSMUSG00000013076.16	Amotl1	-0.79	0.00687
ENSMUSG00000019929.16	Dcn	0.87	0.00687
ENSMUSG00000045915.15	Ccdc42	-1.46	0.00687
ENSMUSG00000051242.1	Pcdhb9	0.95	0.00687
ENSMUSG00000036357.5	Gpr101	-1.42	0.00687
ENSMUSG00000015305.6	Sash1	-0.76	0.00688
ENSMUSG00000024077.15	Strn	-0.76	0.00688
ENSMUSG00000002064.10	Sdf2	0.76	0.00689
ENSMUSG00000038582.15	Pptc7	-0.81	0.00695
ENSMUSG00000071657.12	Bscl2	0.76	0.00701
ENSMUSG00000021750.15	Fam107a	-0.81	0.00751
ENSMUSG00000021091.8	Serpina3n	0.92	0.00774
ENSMUSG00000027884.16	Clcc1	0.91	0.00805
ENSMUSG00000031451.6	Gas6	0.75	0.00809
ENSMUSG00000044528.5	Tram1l1	0.77	0.00825
ENSMUSG00000041986.16	Elmod1	0.8	0.00825
ENSMUSG00000027962.14	Vcam1	0.85	0.00828
ENSMUSG00000038370.6	Pcp4l1	-0.79	0.00839
ENSMUSG00000026841.7	Fibcd1	0.81	0.00849
ENSMUSG00000020732.13	Rab37	-1.14	0.00851
ENSMUSG00000026959.13	Grin1	0.81	0.00853
ENSMUSG00000007038.5	Neu1	0.75	0.00853
ENSMUSG00000028351.5	Brinp1	0.8	0.0086
ENSMUSG00000039838.11	Slc45a1	0.75	0.00877
ENSMUSG00000036167.15	Pphln1	-0.76	0.00882
ENSMUSG00000036501.6	Fam13b	-0.9	0.00882
ENSMUSG00000040624.17	Plekhg1	-0.89	0.00896
ENSMUSG00000021838.16	Samd4	-0.83	0.00896
ENSMUSG00000028041.17	Adam15	0.75	0.00921
ENSMUSG00000073481.9	March2	0.74	0.00926
ENSMUSG00000075318.12	Scn2a	0.78	0.00926
ENSMUSG00000044167.6	Foxo1	-0.76	0.00938
ENSMUSG00000015027.11	Galns	1.06	0.00947
ENSMUSG00000037112.16	Sik2	-1.28	0.00947
ENSMUSG00000034708.11	Grn	0.75	0.00947
ENSMUSG00000033618.6	Map3k13	-1.04	0.00961
ENSMUSG00000023966.8	Rsph9	0.84	0.00967
ENSMUSG00000029270.10	Fam69a	0.82	0.00988
ENSMUSG00000029616.9	Erp29	0.75	0.0105
ENSMUSG00000024427.6	Spry4	-0.86	0.0105
ENSMUSG00000030092.14	Cntn6	0.92	0.0108
ENSMUSG00000030376.8	Slc8a2	0.79	0.0108
ENSMUSG00000026241.5	Nppc	0.93	0.0109
ENSMUSG00000027306.15	Nusap1	-1.43	0.0111
ENSMUSG00000030731.13	Syt3	0.73	0.0111
ENSMUSG00000017491.8	Rarb	-0.82	0.0111
ENSMUSG00000037111.9	Setd7	-0.74	0.0113
ENSMUSG00000026773.19	Pfkfb3	-0.73	0.0116
ENSMUSG00000027978.9	Prss12	0.81	0.0116
ENSMUSG00000016256.10	Ctsz	0.75	0.0117
ENSMUSG00000032017.14	Grik4	0.79	0.0117
ENSMUSG00000033981.14	Gria2	0.79	0.0118
ENSMUSG00000029361.18	Nos1	-0.73	0.0118
ENSMUSG00000006800.13	Sulf2	0.72	0.0119
ENSMUSG00000060212.13	Pcnx2	0.72	0.0119
ENSMUSG00000020436.17	Gabrg2	0.74	0.0119
ENSMUSG00000039646.5	Vasn	0.93	0.0119
ENSMUSG00000055172.10	C1ra	1.21	0.0124
ENSMUSG00000044795.12	Cyb5d1	-1.01	0.0129
ENSMUSG00000031144.15	Syp	0.79	0.0129
ENSMUSG00000002265.16	Peg3	-0.75	0.013
ENSMUSG00000078681.10	Tm2d3	0.74	0.013
ENSMUSG00000036181.2	Hist1h1c	-0.75	0.013
ENSMUSG00000063895.6	Nupl1	-0.79	0.013
ENSMUSG00000073940.3	Hbb-bt	-0.72	0.013
ENSMUSG00000005886.14	Ncoa2	-0.71	0.0132
ENSMUSG00000028128.13	F3	0.77	0.0132
ENSMUSG00000027748.11	Trpc4	0.86	0.0134
ENSMUSG00000042599.8	Kdm7a	-0.72	0.0135
ENSMUSG00000021259.4	Cyp46a1	0.76	0.0135
ENSMUSG00000020805.14	Slc13a5	0.93	0.0137
ENSMUSG00000025544.13	Tm9sf2	0.72	0.0137
ENSMUSG00000030062.7	Rpn1	0.74	0.0139
ENSMUSG00000050074.12	Spink8	1.04	0.0143
ENSMUSG00000047246.6	Hist1h2be	-1.17	0.0151
ENSMUSG00000042743.13	Sgtb	-0.71	0.0151
ENSMUSG00000021919.7	Chat	-1.09	0.0151
ENSMUSG00000041078.6	Grid1	0.73	0.0151
ENSMUSG00000000194.13	Gpr107	0.73	0.0152
ENSMUSG00000017721.15	Pigt	0.71	0.0152
ENSMUSG00000032883.15	Acsl3	0.71	0.0152
ENSMUSG00000027763.13	Mbnl1	-0.7	0.0152
ENSMUSG00000063415.12	Cyp26b1	-0.88	0.0152
ENSMUSG00000040136.10	Abcc8	0.86	0.0152
ENSMUSG00000039607.15	Rbms3	-0.86	0.0152
ENSMUSG00000019846.11	Lama4	1.21	0.0152
ENSMUSG00000020848.7	Doc2b	-0.71	0.0152
ENSMUSG00000032501.8	Trib1	-0.78	0.0152
ENSMUSG00000022602.14	Arc	-0.75	0.0152
ENSMUSG00000023913.17	Pla2g7	0.71	0.0152
ENSMUSG00000040855.15	Reps2	-0.72	0.0152
ENSMUSG00000026787.3	Gad2	-0.72	0.0153
ENSMUSG00000078622.8	Ccdc47	0.71	0.0157
ENSMUSG00000058056.16	Palld	-1.02	0.0159
ENSMUSG00000006675.10	P4htm	0.7	0.0159
ENSMUSG00000024420.8	Zfp521	-0.95	0.0159
ENSMUSG00000034171.13	Faah	0.7	0.016
ENSMUSG00000062151.13	Unc13c	-0.84	0.016
ENSMUSG00000019891.15	Dcbld1	0.9	0.016
ENSMUSG00000022037.14	Clu	0.76	0.016
ENSMUSG00000084842.3	Pabpc1l2b-ps	-1.01	0.016
ENSMUSG00000026921.18	Egfl7	0.77	0.0166
ENSMUSG00000042489.15	Clspn	-1.22	0.0166
ENSMUSG00000054604.7	Cggbp1	-0.71	0.0166
ENSMUSG00000026335.16	Pam	0.72	0.0167
ENSMUSG00000025289.15	Prdx4	0.83	0.0167
ENSMUSG00000030741.15	Spns1	0.71	0.0171
ENSMUSG00000031673.6	Cdh11	0.72	0.0171
ENSMUSG00000042258.13	Isl1	-1.23	0.0171
ENSMUSG00000006522.15	Itih3	0.9	0.0171
ENSMUSG00000098557.1	Kctd12	-0.7	0.0171
ENSMUSG00000056755.13	Grm7	0.72	0.0172
ENSMUSG00000030659.14	Nucb2	0.84	0.0172
ENSMUSG00000040883.16	Tmem205	0.77	0.0172
ENSMUSG00000036377.18	C530008M17Rik	-0.72	0.0172
ENSMUSG00000001774.8	Chordc1	-0.7	0.0172
ENSMUSG00000036499.9	Eea1	-0.73	0.0173
ENSMUSG00000021536.7	Adcy2	0.7	0.0175
ENSMUSG00000038872.9	Zfhx3	-0.91	0.0176
ENSMUSG00000056749.7	Nfil3	-0.76	0.0176
ENSMUSG00000041670.16	Rims1	-0.7	0.0177
ENSMUSG00000040339.10	Fam102b	-0.76	0.0177
ENSMUSG00000109274.1	Gm45133	-1.24	0.0182
ENSMUSG00000083863.1	Gm13341	0.99	0.0184
ENSMUSG00000070576.4	Mn1	-0.69	0.0184
ENSMUSG00000004347.16	Pde1c	-0.93	0.0184
ENSMUSG00000032245.12	Cln6	0.84	0.0184
ENSMUSG00000044352.6	Sowaha	-0.7	0.0184
ENSMUSG00000025006.15	Sorbs1	-1.05	0.0184
ENSMUSG00000045594.10	Glb1	0.79	0.0185
ENSMUSG00000024978.10	Gpam	-0.92	0.0186
ENSMUSG00000025964.15	Adam23	0.68	0.0187
ENSMUSG00000027006.13	Dnajc10	0.69	0.0187
ENSMUSG00000017760.15	Ctsa	0.68	0.0187
ENSMUSG00000040462.13	Os9	0.69	0.0187
ENSMUSG00000021190.14	Lgmn	0.68	0.0187
ENSMUSG00000039007.9	Cpq	0.88	0.0188
ENSMUSG00000023236.7	Scg5	0.74	0.019
ENSMUSG00000040016.16	Ptger3	1.3	0.0191
ENSMUSG00000001467.5	Cyp51	0.69	0.0191
ENSMUSG00000107585.1	3300002P13Rik	0.72	0.0191
ENSMUSG00000032259.8	Drd2	-0.77	0.0191
ENSMUSG00000019880.10	Rspo3	0.8	0.0191
ENSMUSG00000056854.4	Pou3f4	-0.91	0.0191
ENSMUSG00000001418.13	Glmp	0.7	0.0191
ENSMUSG00000083563.1	Gm13340	0.73	0.0196
ENSMUSG00000063406.11	Tmed5	0.67	0.0196
ENSMUSG00000112714.1	RP24-498F21.2	-1.05	0.0196
ENSMUSG00000046387.5	Pcdhb17	0.82	0.0196
ENSMUSG00000029189.10	Sel1l3	0.69	0.0197
ENSMUSG00000080242.5	Gm15487	0.68	0.0197
ENSMUSG00000032482.9	Cspg5	0.73	0.0197
ENSMUSG00000036815.16	Dpp10	0.69	0.0202
ENSMUSG00000069911.10	Fam196b	-1.41	0.0203
ENSMUSG00000046876.15	Atxn1	-0.67	0.0203
ENSMUSG00000019087.13	Atp6ap1	0.73	0.0203
ENSMUSG00000070570.5	Slc17a7	0.74	0.0207
ENSMUSG00000062044.15	Lmtk3	0.69	0.0207
ENSMUSG00000078517.11	Emc1	0.67	0.0208
ENSMUSG00000029119.9	Man2b2	0.8	0.0208
ENSMUSG00000030431.8	Tmem238	1.07	0.0208
ENSMUSG00000042569.13	Dhrs7b	0.73	0.0208
ENSMUSG00000030772.6	Dkk3	0.72	0.0212
ENSMUSG00000001496.15	Nkx2-1	-1.53	0.0212
ENSMUSG00000033152.13	Podxl2	0.68	0.0216
ENSMUSG00000059974.10	Ntm	0.73	0.0218
ENSMUSG00000028567.8	Txndc12	0.71	0.0223
ENSMUSG00000058569.7	Tmed9	0.69	0.0225
ENSMUSG00000033096.7	Apmap	0.68	0.0226
ENSMUSG00000044067.6	Gpr22	0.68	0.0226
ENSMUSG00000024357.9	Sil1	0.73	0.0227
ENSMUSG00000035173.14	Ccdc186	-0.69	0.0228
ENSMUSG00000051185.9	Fam174a	0.66	0.023
ENSMUSG00000062866.16	Phactr2	-0.81	0.0231
ENSMUSG00000047379.6	B4gat1	0.68	0.0237
ENSMUSG00000028020.16	Glrb	0.71	0.024
ENSMUSG00000050271.12	Prag1	0.68	0.0242
ENSMUSG00000081058.5	Hist2h3c2	-1.02	0.0243
ENSMUSG00000075376.10	Rc3h2	-0.67	0.0244
ENSMUSG00000075284.10	Wipf1	-0.83	0.0247
ENSMUSG00000020037.15	Rfx4	-0.74	0.0252
ENSMUSG00000031355.16	Arhgap6	-0.83	0.0256
ENSMUSG00000019189.13	Rnf145	0.66	0.0258
ENSMUSG00000055629.5	B4galnt4	0.66	0.0264
ENSMUSG00000021540.16	Smad5	-0.73	0.0264
ENSMUSG00000026443.3	Lrrn2	0.67	0.0264
ENSMUSG00000032172.8	Olfm2	0.69	0.0265
ENSMUSG00000036026.15	Tmem63b	0.66	0.0265
ENSMUSG00000036198.12	Arhgap36	-1.22	0.0265
ENSMUSG00000102504.1	Gm21955	-1.13	0.0268
ENSMUSG00000031996.17	Aplp2	0.72	0.0268
ENSMUSG00000024431.14	Nr3c1	-0.65	0.0268
ENSMUSG00000015189.12	Casd1	0.68	0.0272
ENSMUSG00000027642.15	Rpn2	0.65	0.0274
ENSMUSG00000055943.5	Emc7	0.65	0.0284
ENSMUSG00000026159.13	Agfg1	-0.65	0.0286
ENSMUSG00000027706.8	Sec62	0.71	0.0286
ENSMUSG00000049516.9	Spty2d1	-0.74	0.0286
ENSMUSG00000032368.14	Zic1	-0.75	0.0286
ENSMUSG00000004460.16	Dnajb11	0.65	0.0286
ENSMUSG00000090291.2	Lrrc10b	-0.66	0.0286
ENSMUSG00000021939.7	Ctsb	0.71	0.0286
ENSMUSG00000056050.12	Mia3	0.67	0.0298
ENSMUSG00000040584.8	Abcb1a	1.24	0.0298
ENSMUSG00000035835.14	Plppr3	0.65	0.0298
ENSMUSG00000025579.14	Gaa	0.69	0.0298
ENSMUSG00000021583.6	Erap1	1.17	0.0298
ENSMUSG00000055538.7	Zcchc24	-0.68	0.0298
ENSMUSG00000105987.4	AI506816	1.22	0.0301
ENSMUSG00000005142.10	Man2b1	0.73	0.0301
ENSMUSG00000021203.15	Otub2	-0.65	0.0301
ENSMUSG00000022112.14	Gpc5	0.72	0.0302
ENSMUSG00000028618.11	Tmem59	0.68	0.0303
ENSMUSG00000000627.15	Sema4f	0.65	0.0305
ENSMUSG00000030897.5	Cnga4	1.27	0.0307
ENSMUSG00000039697.16	Ncoa7	-0.64	0.0307
ENSMUSG00000059401.13	Mamld1	-0.65	0.0307
ENSMUSG00000045817.8	Zfp36l2	-0.66	0.0311
ENSMUSG00000003166.19	Dgcr2	0.64	0.0313
ENSMUSG00000028343.10	Erp44	0.68	0.0316
ENSMUSG00000026204.15	Ptprn	0.7	0.0317
ENSMUSG00000053841.15	Txlna	-0.65	0.0317
ENSMUSG00000033849.3	B3galt2	0.66	0.0322
ENSMUSG00000021072.12	Tmx1	0.69	0.0323
ENSMUSG00000016494.9	Cd34	0.65	0.0323
ENSMUSG00000082884.1	Gm13339	1.05	0.0326
ENSMUSG00000024302.15	Dtna	-0.64	0.0327
ENSMUSG00000029311.16	Hsd17b11	0.67	0.033
ENSMUSG00000039286.12	Fndc3b	-0.78	0.0332
ENSMUSG00000022799.4	Arhgap31	-0.71	0.0332
ENSMUSG00000025262.8	Fam120c	-0.94	0.0332
ENSMUSG00000054976.14	Nyap2	-0.7	0.0334
ENSMUSG00000070392.5	Gm20634	-1.57	0.0334
ENSMUSG00000040183.13	Ankrd6	-0.69	0.0334
ENSMUSG00000036510.17	Cdh8	0.72	0.0334
ENSMUSG00000059493.13	Nhs	-0.93	0.0334
ENSMUSG00000079057.4	Cyp4v3	0.97	0.0334
ENSMUSG00000022139.16	Mbnl2	-0.68	0.0334
ENSMUSG00000025370.6	Cdh9	0.78	0.0334
ENSMUSG00000001227.11	Sema6b	0.65	0.0334
ENSMUSG00000069917.7	Hba-a2	-0.63	0.0337
ENSMUSG00000057363.12	Uxs1	0.64	0.0337
ENSMUSG00000041355.13	Ssr2	0.63	0.0337
ENSMUSG00000068740.13	Celsr2	0.65	0.0337
ENSMUSG00000028822.11	Tmem50a	0.64	0.0337
ENSMUSG00000029550.11	Sppl3	0.64	0.0337
ENSMUSG00000036599.10	Chst12	0.71	0.0337
ENSMUSG00000021870.17	Slmap	-0.64	0.0337
ENSMUSG00000045731.5	Pnoc	0.76	0.0337
ENSMUSG00000038984.3	Tspyl5	-0.63	0.0337
ENSMUSG00000051590.9	Map3k19	-0.99	0.0338
ENSMUSG00000033161.10	Atp1a1	0.69	0.0338
ENSMUSG00000052305.6	Hbb-bs	-0.65	0.0338
ENSMUSG00000019943.10	Atp2b1	0.69	0.0338
ENSMUSG00000071669.14	Snx29	-1.36	0.0338
ENSMUSG00000026384.13	Ptpn4	-0.64	0.0339
ENSMUSG00000066687.5	Zbtb16	-0.78	0.0342
ENSMUSG00000032324.11	Tspan3	0.68	0.0342
ENSMUSG00000071856.10	Mcc	-0.74	0.0344
ENSMUSG00000041040.12	Fam117b	-0.63	0.0346
ENSMUSG00000032036.15	Kirrel3	0.66	0.0346
ENSMUSG00000021025.8	Nfkbia	0.63	0.0347
ENSMUSG00000031391.18	L1cam	0.63	0.0347
ENSMUSG00000071379.1	Hpcal1	-0.65	0.0349
ENSMUSG00000032181.7	Scg3	0.65	0.0349
ENSMUSG00000033487.14	Fndc3a	-0.64	0.0353
ENSMUSG00000039081.9	Zfp503	-0.78	0.0355
ENSMUSG00000038486.9	Sv2a	0.69	0.0356
ENSMUSG00000009207.15	Lnpk	0.67	0.0357
ENSMUSG00000036856.4	Wnt4	0.64	0.0357
ENSMUSG00000063531.7	Sema3e	0.71	0.0357
ENSMUSG00000029810.15	Tmem176b	0.71	0.0357
ENSMUSG00000003380.11	Rabac1	0.66	0.0357
ENSMUSG00000003316.14	Glg1	0.63	0.0357
ENSMUSG00000022217.14	Emc9	0.63	0.0357
ENSMUSG00000022353.9	Mtss1	-0.64	0.0357
ENSMUSG00000022351.14	Sqle	0.64	0.0357
ENSMUSG00000058254.12	Tspan7	0.69	0.0359
ENSMUSG00000055078.7	Gabra5	0.63	0.0361
ENSMUSG00000030075.10	Cntn3	0.76	0.0364
ENSMUSG00000023033.14	Scn8a	0.68	0.0364
ENSMUSG00000042401.6	Crtac1	0.64	0.0366
ENSMUSG00000050248.11	Evc2	0.73	0.0369
ENSMUSG00000021130.8	Galnt16	0.63	0.0371
ENSMUSG00000064354.1	mt-Co2	0.66	0.0371
ENSMUSG00000030551.14	Nr2f2	-0.65	0.0372
ENSMUSG00000021094.9	Dhrs7	0.71	0.0372
ENSMUSG00000039206.13	Daglb	0.72	0.038
ENSMUSG00000013622.15	Atraid	0.64	0.0382
ENSMUSG00000030824.17	Nucb1	0.62	0.0382
ENSMUSG00000069919.7	Hba-a1	-0.62	0.0382
ENSMUSG00000054752.16	Fsd1l	-0.71	0.0383
ENSMUSG00000055409.14	Nell1	0.66	0.0383
ENSMUSG00000032333.6	Stoml1	0.62	0.0383
ENSMUSG00000019772.5	Vip	0.62	0.0383
ENSMUSG00000022561.12	Gpaa1	0.68	0.0383
ENSMUSG00000024270.11	Slc39a6	0.66	0.0383
ENSMUSG00000000278.10	Scpep1	0.77	0.0385
ENSMUSG00000075012.4	Fjx1	0.62	0.0385
ENSMUSG00000057329.7	Bcl2	-0.69	0.0386
ENSMUSG00000022401.11	Xpnpep3	-0.83	0.0386
ENSMUSG00000029672.16	Fam3c	0.62	0.0386
ENSMUSG00000002475.15	Abhd3	0.64	0.0386
ENSMUSG00000041216.15	Clvs1	-0.94	0.0387
ENSMUSG00000073987.4	Ggh	0.79	0.0387
ENSMUSG00000029110.13	Rnf4	-0.62	0.0387
ENSMUSG00000036256.13	Igfbp7	0.76	0.0387
ENSMUSG00000066235.7	Pomgnt2	0.65	0.0387
ENSMUSG00000020121.15	Srgap1	-0.74	0.0387
ENSMUSG00000031349.4	Nsdhl	0.66	0.0387
ENSMUSG00000005893.14	Nr2c2	-0.91	0.039
ENSMUSG00000043067.15	Dpy19l1	0.62	0.0392
ENSMUSG00000033917.15	Gde1	0.66	0.0397
ENSMUSG00000037868.15	Egr2	-0.71	0.0397
ENSMUSG00000052656.12	Rnf103	0.64	0.04
ENSMUSG00000026051.8	1500015O10Rik	0.95	0.04
ENSMUSG00000060257.2	Scrt2	-0.64	0.04
ENSMUSG00000053395.15	Cacng8	0.62	0.04
ENSMUSG00000030795.18	Fus	0.67	0.04
ENSMUSG00000002997.15	Prkar2b	-0.62	0.04
ENSMUSG00000001280.12	Sp1	-0.76	0.0401
ENSMUSG00000016995.17	Matn4	0.78	0.0405
ENSMUSG00000028657.14	Ppt1	0.61	0.0405
ENSMUSG00000030560.17	Ctsc	0.94	0.0405
ENSMUSG00000034112.9	Atp2c2	1.51	0.0405
ENSMUSG00000053774.8	Ubxn7	-0.64	0.0405
ENSMUSG00000001098.15	Kctd10	-0.71	0.0405
ENSMUSG00000044667.12	Plppr4	0.66	0.0405
ENSMUSG00000084159.1	Gm12696	-0.82	0.0405
ENSMUSG00000029684.14	Wasl	-0.64	0.0405
ENSMUSG00000029598.12	Plbd2	0.62	0.0407
ENSMUSG00000073062.3	Zxdb	-0.68	0.0407
ENSMUSG00000035621.13	Midn	-0.61	0.0409
ENSMUSG00000051920.6	Rspo2	0.71	0.0409
ENSMUSG00000084845.9	Tmem240	0.61	0.0411
ENSMUSG00000029178.14	Klf3	-0.69	0.0411
ENSMUSG00000032570.17	Atp2c1	0.61	0.0411
ENSMUSG00000038418.7	Egr1	-0.67	0.0411
ENSMUSG00000028826.14	Tmem57	0.62	0.0412
ENSMUSG00000034730.16	Adgrb1	0.66	0.0412
ENSMUSG00000019817.18	Plagl1	-0.7	0.0412
ENSMUSG00000052387.15	Trpm3	-0.95	0.0413
ENSMUSG00000034040.16	Wbscr17	0.62	0.0414
ENSMUSG00000044155.11	Lsm8	0.61	0.0414
ENSMUSG00000029998.14	Pcyox1	0.61	0.0417
ENSMUSG00000031591.14	Asah1	0.64	0.0417
ENSMUSG00000005958.14	Ephb3	0.68	0.0417
ENSMUSG00000087141.1	Plcxd2	-0.61	0.0419
ENSMUSG00000031532.6	Saraf	0.65	0.042
ENSMUSG00000003458.12	Ncstn	0.63	0.042
ENSMUSG00000108601.1	Gm44645	1.12	0.042
ENSMUSG00000035964.8	Tmem59l	0.66	0.042
ENSMUSG00000050541.14	Adra1b	0.68	0.042
ENSMUSG00000026249.10	Serpine2	0.62	0.0422
ENSMUSG00000040410.14	Fbxl4	0.72	0.0424
ENSMUSG00000055065.6	Ddx17	-0.66	0.0425
ENSMUSG00000069769.13	Msi2	-0.61	0.0427
ENSMUSG00000111375.2	A830010M20Rik	-0.8	0.0429
ENSMUSG00000036196.15	Slc26a8	1.01	0.0431
ENSMUSG00000032336.17	Nptn	0.66	0.0432
ENSMUSG00000022641.15	Bbx	-0.68	0.0434
ENSMUSG00000037072.15	Selenof	0.65	0.0435
ENSMUSG00000023973.13	Cnpy3	0.61	0.0435
ENSMUSG00000024516.12	Sec11c	0.6	0.0435
ENSMUSG00000004892.13	Bcan	0.63	0.0437
ENSMUSG00000016831.11	Tox4	-0.6	0.044
ENSMUSG00000027303.17	Ptpra	0.6	0.0444
ENSMUSG00000031604.10	Msmo1	0.6	0.0444
ENSMUSG00000039740.6	Alg2	0.61	0.0447
ENSMUSG00000040606.13	Kazn	-0.61	0.0447
ENSMUSG00000030199.16	Etv6	-0.68	0.0447
ENSMUSG00000031835.16	Mbtps1	0.61	0.0447
ENSMUSG00000038550.10	Ciart	0.7	0.0452
ENSMUSG00000027198.16	Ext2	0.65	0.0453
ENSMUSG00000097684.1	Gm26645	-1.35	0.0453
ENSMUSG00000031822.20	Gse1	-0.86	0.0454
ENSMUSG00000020585.4	Laptm4a	0.63	0.0455
ENSMUSG00000031256.11	Cstf2	-0.6	0.0455
ENSMUSG00000036632.9	Alg5	0.75	0.0455
ENSMUSG00000048040.8	Arxes2	0.6	0.0455
ENSMUSG00000081788.2	Gm5898	-0.97	0.0457
ENSMUSG00000035783.8	Acta2	0.86	0.0458
ENSMUSG00000022656.15	Nectin3	0.72	0.0458
ENSMUSG00000037843.6	Vstm2l	0.62	0.0459
ENSMUSG00000031492.13	Chrnb3	1.45	0.0465
ENSMUSG00000032020.15	Ubash3b	-0.61	0.0466
ENSMUSG00000026361.9	Cdc73	-0.63	0.0466
ENSMUSG00000039117.15	Taf4	-0.69	0.0466
ENSMUSG00000031639.12	Tlr3	0.83	0.0466
ENSMUSG00000010803.13	Gabra1	0.64	0.0466
ENSMUSG00000024339.12	Tap2	0.89	0.0466
ENSMUSG00000043843.16	Tmem145	0.67	0.0467
ENSMUSG00000027963.14	Extl2	0.59	0.0471
ENSMUSG00000029238.11	Clock	-0.6	0.0471
ENSMUSG00000023960.13	Enpp5	0.63	0.0473
ENSMUSG00000019810.15	Fuca2	0.64	0.0473
ENSMUSG00000024304.14	Cdh2	0.6	0.0474
ENSMUSG00000034656.17	Cacna1a	0.6	0.0475
ENSMUSG00000048834.16	Vstm2a	0.6	0.0475
ENSMUSG00000024524.16	Gnal	-0.63	0.0476
ENSMUSG00000100131.1	Gm28439	0.63	0.0479
ENSMUSG00000026116.11	Tmem131	0.64	0.0479
ENSMUSG00000044014.9	Npy5r	0.95	0.0479
ENSMUSG00000052632.15	Asap2	-0.64	0.0485
ENSMUSG00000022696.17	Sidt1	0.63	0.0485
ENSMUSG00000041741.10	Pde3a	-1.25	0.0486
ENSMUSG00000029838.11	Ptn	0.65	0.049
ENSMUSG00000061740.7	Cyp2d22	0.72	0.049
ENSMUSG00000022899.8	Slc15a2	0.75	0.049
ENSMUSG00000026111.15	Unc50	0.62	0.0491
ENSMUSG00000060679.14	Mrps9	0.59	0.0491
ENSMUSG00000038642.10	Ctss	0.6	0.0496
ENSMUSG00000028645.11	Slc2a1	0.62	0.0499
ENSMUSG00000022131.2	Gpr180	0.67	0.0499
ENSMUSG00000052026.7	Slc6a7	0.59	0.0499
ENSMUSG00000031101.6	Sash3	-1.02	0.0499
