# Supplementary material for: Profiling changes in cortical astroglial cells following chronic stress
Source: Neuropsychopharmacology. 2018 May 29;43(9):1961–71. doi: 10.1038/s41386-018-0105-x (PMC6046043; doi:10.1038/s41386-018-0105-x)
Supplement: Supplementary file 4 — Supp Data File DEGToppGene [file 41386_2018_105_MOESM4_ESM.xlsx]

## Sheet: (GO) Molecular Function
Category	ID	Name	Source	p-value	q-value Bonferroni	q-value FDR B&H	q-value FDR B&Y	Hit Count in Query List	Hit Count in Genome	Hit in Query List
GO: Molecular Function	GO:0005230	extracellular ligand-gated ion channel activity		6.065e-06	0.007388	0.006441	0.04949	11	76	CHRNB3,GABRA1,GABRA2,GABRA5,GABRG2,GLRB,SLC17A7,GRIA2,GRID1,GRIK4,GRIN1
GO: Molecular Function	GO:0004576	oligosaccharyl transferase activity		1.058e-05	0.01288	0.006441	0.04949	10	66	RPN1,RPN2,GALNT16,ALG5,B3GALT2,B4GAT1,DPY19L1,TUSC3,WBSCR17,POMGNT2
GO: Molecular Function	GO:0004553	hydrolase activity, hydrolyzing O-glycosyl compounds		3.765e-05	0.04586	0.01251	0.09609	16	182	MAN2B1,GALNT16,CTSA,CHID1,FUCA2,GAA,B3GALT2,NEU1,GLB1,DAGLB,MAN2B2,B4GAT1,DPY19L1,PLBD2,WBSCR17,POMGNT2
GO: Molecular Function	GO:0015276	ligand-gated ion channel activity		5.134e-05	0.06254	0.01251	0.09609	14	148	CHRNB3,CNGA4,GABRA1,GABRA2,GABRA5,GABRG2,ABCC8,GLRB,SLC17A7,GRIA2,GRID1,GRIK4,GRIN1,MCOLN1
GO: Molecular Function	GO:0022834	ligand-gated channel activity		5.134e-05	0.06254	0.01251	0.09609	14	148	CHRNB3,CNGA4,GABRA1,GABRA2,GABRA5,GABRG2,ABCC8,GLRB,SLC17A7,GRIA2,GRID1,GRIK4,GRIN1,MCOLN1
GO: Molecular Function	GO:0008066	glutamate receptor activity		7.011e-05	0.0854	0.01332	0.1024	6	27	GRIA2,GRID1,GRIK4,GRIN1,GRM2,GRM7
GO: Molecular Function	GO:0072509	divalent inorganic cation transmembrane transporter activity		7.657e-05	0.09326	0.01332	0.1024	15	173	TRPC4,TRPM3,SLC39A6,SLC8A2,ATP2C1,ATP2B1,GAS6,ATP2C2,CACNA1A,TUSC3,GRIN1,GRM7,MCOLN1,SLC39A12,CACNG8
GO: Molecular Function	GO:0001948	glycoprotein binding		0.0001024	0.1247	0.01387	0.1066	12	120	MAP2,LRRTM4,GPC5,CTSA,CTSB,CTSL,CTSS,B2M,ERLEC1,PTN,OS9,CD4
GO: Molecular Function	GO:0022836	gated channel activity		0.0001091	0.1329	0.01387	0.1066	22	331	CHRNB3,TRPM3,SCN2A,SCN8A,CNGA4,ANO8,GABRA1,GABRA2,GABRA5,GABRG2,GAS6,ABCC8,GLRB,SLC17A7,CACNA1A,GRIA2,GRID1,GRIK4,GRIN1,GRM7,MCOLN1,CACNG8
GO: Molecular Function	GO:0016709	oxidoreductase activity, acting on paired donors, with incorporation or reduction of molecular oxygen, NAD(P)H as one donor, and incorporation of one atom of oxygen		0.0001221	0.1487	0.01387	0.1066	7	42	MSMO1,CYP7B1,SQLE,CYP51A1,CYP46A1,NOS1,CYP4V2
GO: Molecular Function	GO:0022857	transmembrane transporter activity		0.0001253	0.1526	0.01387	0.1066	48	1014	SLC10A4,TRPC4,CHRNB3,ABCB1,TRPM3,SCN2A,SCN8A,SLC39A6,CNGA4,PCYOX1,SLC2A1,ANO8,SLC6A7,SLC8A2,ATP2C1,MT-CO2,SLC15A2,SLC13A5,SLC45A1,ATP1A1,ATP2B1,GABRA1,GABRA2,GABRA5,GABRG2,ATP6V0A1,ATP6AP1,GAS6,SIDT1,BCL2,CLCC1,SLC26A8,SV2A,ABCC8,GLRB,ATP2C2,SLC17A7,TAP2,CACNA1A,TUSC3,GRIA2,GRID1,GRIK4,GRIN1,GRM7,MCOLN1,SLC39A12,CACNG8
GO: Molecular Function	GO:0005234	extracellular-glutamate-gated ion channel activity		0.0001586	0.1932	0.01461	0.1123	5	20	SLC17A7,GRIA2,GRID1,GRIK4,GRIN1
GO: Molecular Function	GO:0000030	mannosyltransferase activity		0.0001699	0.2069	0.01461	0.1123	9	74	GALNT16,ALG5,SDF2,ALG2,B3GALT2,B4GAT1,DPY19L1,WBSCR17,POMGNT2
GO: Molecular Function	GO:0016798	hydrolase activity, acting on glycosyl bonds		0.000173	0.2107	0.01461	0.1123	16	207	MAN2B1,GALNT16,CTSA,CHID1,FUCA2,GAA,B3GALT2,NEU1,GLB1,DAGLB,MAN2B2,B4GAT1,DPY19L1,PLBD2,WBSCR17,POMGNT2
GO: Molecular Function	GO:0022891	substrate-specific transmembrane transporter activity		0.0001836	0.2237	0.01461	0.1123	45	946	SLC10A4,TRPC4,CHRNB3,TRPM3,SCN2A,SCN8A,SLC39A6,CNGA4,PCYOX1,SLC2A1,ANO8,SLC6A7,SLC8A2,ATP2C1,MT-CO2,SLC15A2,SLC13A5,SLC45A1,ATP1A1,ATP2B1,GABRA1,GABRA2,GABRA5,GABRG2,ATP6V0A1,ATP6AP1,GAS6,SIDT1,CLCC1,SLC26A8,ABCC8,GLRB,ATP2C2,SLC17A7,TAP2,CACNA1A,TUSC3,GRIA2,GRID1,GRIK4,GRIN1,GRM7,MCOLN1,SLC39A12,CACNG8
GO: Molecular Function	GO:0015108	chloride transmembrane transporter activity		0.0001929	0.235	0.01461	0.1123	10	92	PCYOX1,ANO8,GABRA1,GABRA2,GABRA5,GABRG2,CLCC1,SLC26A8,GLRB,SLC17A7
GO: Molecular Function	GO:0016758	transferase activity, transferring hexosyl groups		0.000204	0.2484	0.01461	0.1123	16	210	RPN1,RPN2,EXT2,EXTL2,GALNT16,ALG5,SDF2,ALG2,C1GALT1C1,B3GALT2,B4GALNT4,B4GAT1,DPY19L1,TUSC3,WBSCR17,POMGNT2
GO: Molecular Function	GO:0005509	calcium ion binding		0.0002489	0.3032	0.01541	0.1184	36	710	ENPP2,TENM2,MGP,HPCAL1,DOC2B,PAMR1,SYT3,CHORDC1,PCDHB16,ATP2C1,P4HTM,GAS6,DGKB,MATN4,NELL1,NELL2,SULF2,CCDC47,C1R,ADGRL3,NUCB1,NUCB2,PCDHB9,RCN2,CRTAC1,GRIN1,GRM7,CELSR2,PAM,EGFL7,REPS2,CDH2,CDH8,CDH9,CDH10,CDH11
GO: Molecular Function	GO:0005216	ion channel activity		0.0002496	0.304	0.01541	0.1184	25	424	TRPC4,CHRNB3,TRPM3,SCN2A,SCN8A,CNGA4,ANO8,GABRA1,GABRA2,GABRA5,GABRG2,GAS6,CLCC1,SLC26A8,ABCC8,GLRB,SLC17A7,CACNA1A,GRIA2,GRID1,GRIK4,GRIN1,GRM7,MCOLN1,CACNG8
GO: Molecular Function	GO:0015085	calcium ion transmembrane transporter activity		0.000253	0.3082	0.01541	0.1184	12	132	TRPC4,TRPM3,SLC8A2,ATP2C1,ATP2B1,GAS6,ATP2C2,CACNA1A,GRIN1,GRM7,MCOLN1,CACNG8
GO: Molecular Function	GO:0004497	monooxygenase activity		0.0002984	0.3634	0.0168	0.129	10	97	CYP4F8,MSMO1,CYP7B1,CYP26B1,SQLE,CYP51A1,CYP46A1,NOS1,CYP4V2,PAM
GO: Molecular Function	GO:0022853	active ion transmembrane transporter activity		0.0003053	0.3719	0.0168	0.129	14	175	SLC10A4,PCYOX1,SLC6A7,SLC8A2,ATP2C1,SLC13A5,ATP1A1,ATP2B1,ATP6V0A1,ATP6AP1,SLC26A8,ABCC8,ATP2C2,SLC17A7
GO: Molecular Function	GO:0043394	proteoglycan binding		0.0003199	0.3897	0.0168	0.129	6	35	LRRTM4,GPC5,CTSB,CTSL,CTSS,PTN
GO: Molecular Function	GO:0005254	chloride channel activity		0.0003393	0.4133	0.0168	0.129	9	81	ANO8,GABRA1,GABRA2,GABRA5,GABRG2,CLCC1,SLC26A8,GLRB,SLC17A7
GO: Molecular Function	GO:0005215	transporter activity		0.0003493	0.4254	0.0168	0.129	56	1294	SPNS1,SLC10A4,TRPC4,CLVS1,CHRNB3,ABCB1,TRPM3,SCN2A,SCN8A,OSBPL8,SLC39A6,CNGA4,PCYOX1,SLC2A1,ANO8,SLC6A7,SLC8A2,ATP2C1,MT-CO2,SLC15A2,SLC13A5,SLC45A1,ATP1A1,ATP2B1,GABRA1,GABRA2,GABRA5,GABRG2,ATP6V0A1,ATP6AP1,GAS6,SIDT1,BCL2,NUP58,CLCC1,SLC26A8,SV2A,ABCC8,GLRB,ATP2C2,SLC17A7,SYP,TAP2,CACNA1A,TUSC3,GRIA2,GRID1,GRIK4,GRIN1,GRM7,MCOLN1,SLC39A12,CACNG8,SEC62,HBA1,HBB
GO: Molecular Function	GO:0016997	alpha-sialidase activity		0.0003723	0.4535	0.0168	0.129	3	6	CTSA,NEU1,GLB1
GO: Molecular Function	GO:0004308	exo-alpha-sialidase activity		0.0003723	0.4535	0.0168	0.129	3	6	CTSA,NEU1,GLB1
GO: Molecular Function	GO:0022892	substrate-specific transporter activity		0.0004022	0.4899	0.01703	0.1308	50	1125	SPNS1,SLC10A4,TRPC4,CHRNB3,TRPM3,SCN2A,SCN8A,OSBPL8,SLC39A6,CNGA4,PCYOX1,SLC2A1,ANO8,SLC6A7,SLC8A2,ATP2C1,MT-CO2,SLC15A2,SLC13A5,SLC45A1,ATP1A1,ATP2B1,GABRA1,GABRA2,GABRA5,GABRG2,ATP6V0A1,ATP6AP1,GAS6,SIDT1,CLCC1,SLC26A8,ABCC8,GLRB,ATP2C2,SLC17A7,TAP2,CACNA1A,TUSC3,GRIA2,GRID1,GRIK4,GRIN1,GRM7,MCOLN1,SLC39A12,CACNG8,SEC62,HBA1,HBB
GO: Molecular Function	GO:0022838	substrate-specific channel activity		0.0004054	0.4938	0.01703	0.1308	25	438	TRPC4,CHRNB3,TRPM3,SCN2A,SCN8A,CNGA4,ANO8,GABRA1,GABRA2,GABRA5,GABRG2,GAS6,CLCC1,SLC26A8,ABCC8,GLRB,SLC17A7,CACNA1A,GRIA2,GRID1,GRIK4,GRIN1,GRM7,MCOLN1,CACNG8
GO: Molecular Function	GO:0015075	ion transmembrane transporter activity		0.0004596	0.5598	0.01866	0.1434	41	873	SLC10A4,TRPC4,CHRNB3,TRPM3,SCN2A,SCN8A,SLC39A6,CNGA4,PCYOX1,ANO8,SLC6A7,SLC8A2,ATP2C1,MT-CO2,SLC15A2,SLC13A5,ATP1A1,ATP2B1,GABRA1,GABRA2,GABRA5,GABRG2,ATP6V0A1,ATP6AP1,GAS6,CLCC1,SLC26A8,ABCC8,GLRB,ATP2C2,SLC17A7,CACNA1A,TUSC3,GRIA2,GRID1,GRIK4,GRIN1,GRM7,MCOLN1,SLC39A12,CACNG8
GO: Molecular Function	GO:0015267	channel activity		0.0005019	0.6113	0.01972	0.1515	26	470	TRPC4,CHRNB3,TRPM3,SCN2A,SCN8A,CNGA4,ANO8,GABRA1,GABRA2,GABRA5,GABRG2,GAS6,BCL2,CLCC1,SLC26A8,ABCC8,GLRB,SLC17A7,CACNA1A,GRIA2,GRID1,GRIK4,GRIN1,GRM7,MCOLN1,CACNG8
GO: Molecular Function	GO:0022803	passive transmembrane transporter activity		0.0005181	0.631	0.01972	0.1515	26	471	TRPC4,CHRNB3,TRPM3,SCN2A,SCN8A,CNGA4,ANO8,GABRA1,GABRA2,GABRA5,GABRG2,GAS6,BCL2,CLCC1,SLC26A8,ABCC8,GLRB,SLC17A7,CACNA1A,GRIA2,GRID1,GRIK4,GRIN1,GRM7,MCOLN1,CACNG8
GO: Molecular Function	GO:0030594	neurotransmitter receptor activity		0.0005398	0.6574	0.01992	0.1531	8	69	CHRNB3,GABRA2,GABRG2,DRD2,GRIA2,GRID1,GRIK4,GRIN1
GO: Molecular Function	GO:0046873	metal ion transmembrane transporter activity		0.0006322	0.7701	0.02265	0.174	24	426	SLC10A4,TRPC4,TRPM3,SCN2A,SCN8A,SLC39A6,CNGA4,SLC6A7,SLC8A2,ATP2C1,SLC13A5,ATP1A1,ATP2B1,GAS6,ABCC8,ATP2C2,SLC17A7,CACNA1A,TUSC3,GRIN1,GRM7,MCOLN1,SLC39A12,CACNG8
GO: Molecular Function	GO:0030552	cAMP binding		0.0007061	0.8601	0.02427	0.1865	5	27	PDE1C,PDE3A,CNGA4,PRKAR2B,PDE10A
GO: Molecular Function	GO:0005102	receptor binding		0.0007211	0.8783	0.02427	0.1865	65	1607	TRH,HLA-A,ESR1,WNT4,WLS,TENM2,TTR,ADORA2A,MFGE8,SERPINE2,PPP1R1B,FGF1,FAM3C,C1QTNF4,HOMER1,VCAM1,PNOC,NCOA2,SEMA6B,VIP,SEMA4F,AKAP5,DDX17,SORBS1,NECTIN3,SIX3,NPTN,TXLNA,CSPG5,RSPO2,CNPY3,IRS2,FUS,SEMA3E,GABRA5,ERAP1,ADAM23,ADAM15,MTSS1,GAS6,ISL1,CNTN6,PTN,STRN,GLG1,GNAL,TAP2,NOV,NPPC,DRD2,TCF7L2,RARB,L1CAM,NUCB2,LAMA4,GRN,GRIN1,NR3C1,GRP,RSPO3,CD4,RNF4,NCOA7,EGFL7,EPHA7
GO: Molecular Function	GO:0031402	sodium ion binding		0.0007485	0.9117	0.02427	0.1865	4	16	SCN2A,SCN8A,PDXK,ATP1A1
GO: Molecular Function	GO:0005231	excitatory extracellular ligand-gated ion channel activity		0.0007573	0.9224	0.02427	0.1865	7	56	CHRNB3,GLRB,SLC17A7,GRIA2,GRID1,GRIK4,GRIN1
GO: Molecular Function	GO:0042626	ATPase activity, coupled to transmembrane movement of substances		0.0008143	0.9919	0.02543	0.1954	10	110	ABCB1,PCYOX1,ATP2C1,ATP1A1,ATP2B1,ATP6V0A1,ATP6AP1,ABCC8,ATP2C2,TAP2
GO: Molecular Function	GO:0042625	ATPase coupled ion transmembrane transporter activity		0.0008648	1	0.02596	0.1994	8	74	PCYOX1,ATP2C1,ATP1A1,ATP2B1,ATP6V0A1,ATP6AP1,ABCC8,ATP2C2
GO: Molecular Function	GO:0016820	hydrolase activity, acting on acid anhydrides, catalyzing transmembrane movement of substances		0.0008738	1	0.02596	0.1994	10	111	ABCB1,PCYOX1,ATP2C1,ATP1A1,ATP2B1,ATP6V0A1,ATP6AP1,ABCC8,ATP2C2,TAP2
GO: Molecular Function	GO:0004376	glycolipid mannosyltransferase activity		0.0009373	1	0.02618	0.2011	7	58	GALNT16,ALG2,B3GALT2,B4GAT1,DPY19L1,WBSCR17,POMGNT2
GO: Molecular Function	GO:0005253	anion channel activity		0.0009402	1	0.02618	0.2011	9	93	ANO8,GABRA1,GABRA2,GABRA5,GABRG2,CLCC1,SLC26A8,GLRB,SLC17A7
GO: Molecular Function	GO:0008376	acetylgalactosaminyltransferase activity		0.0009456	1	0.02618	0.2011	8	75	EXTL2,GALNT16,B3GALT2,B4GALNT4,B4GAT1,DPY19L1,WBSCR17,POMGNT2
GO: Molecular Function	GO:0000033	alpha-1,3-mannosyltransferase activity		0.001039	1	0.02812	0.2161	7	59	GALNT16,ALG2,B3GALT2,B4GAT1,DPY19L1,WBSCR17,POMGNT2
GO: Molecular Function	GO:0035254	glutamate receptor binding		0.001436	1	0.0331	0.2543	6	46	ESR1,ADORA2A,HOMER1,FUS,DRD2,GRIN1
GO: Molecular Function	GO:0035256	G-protein coupled glutamate receptor binding		0.001471	1	0.0331	0.2543	3	9	ESR1,ADORA2A,HOMER1
GO: Molecular Function	GO:0035925	mRNA 3'-UTR AU-rich region binding		0.001471	1	0.0331	0.2543	3	9	CPEB3,ZFP36L2,CPEB2
GO: Molecular Function	GO:0004579	dolichyl-diphosphooligosaccharide-protein glycotransferase activity		0.001471	1	0.0331	0.2543	3	9	RPN1,RPN2,TUSC3
GO: Molecular Function	GO:0015399	primary active transmembrane transporter activity		0.001489	1	0.0331	0.2543	10	119	ABCB1,PCYOX1,ATP2C1,ATP1A1,ATP2B1,ATP6V0A1,ATP6AP1,ABCC8,ATP2C2,TAP2
GO: Molecular Function	GO:0015405	P-P-bond-hydrolysis-driven transmembrane transporter activity		0.001489	1	0.0331	0.2543	10	119	ABCB1,PCYOX1,ATP2C1,ATP1A1,ATP2B1,ATP6V0A1,ATP6AP1,ABCC8,ATP2C2,TAP2
GO: Molecular Function	GO:0005506	iron ion binding		0.001492	1	0.0331	0.2543	12	161	CYP4F8,MSMO1,CYP7B1,CYP26B1,P4HTM,CYP51A1,CYP46A1,NOS1,CYP4V2,KDM7A,HBA1,HBB
GO: Molecular Function	GO:0004890	GABA-A receptor activity		0.001495	1	0.0331	0.2543	4	19	GABRA1,GABRA2,GABRA5,GABRG2
GO: Molecular Function	GO:0004970	ionotropic glutamate receptor activity		0.001495	1	0.0331	0.2543	4	19	GRIA2,GRID1,GRIK4,GRIN1
GO: Molecular Function	GO:0005003	ephrin receptor activity		0.001495	1	0.0331	0.2543	4	19	EPHB3,EPHB6,EPHA5,EPHA7
GO: Molecular Function	GO:0030331	estrogen receptor binding		0.001609	1	0.035	0.2689	6	47	NCOA2,DDX17,FUS,ISL1,STRN,RNF4
GO: Molecular Function	GO:0035251	UDP-glucosyltransferase activity		0.001685	1	0.03601	0.2766	7	64	GALNT16,ALG5,B3GALT2,B4GAT1,DPY19L1,WBSCR17,POMGNT2
GO: Molecular Function	GO:0005184	neuropeptide hormone activity		0.001816	1	0.03815	0.2931	5	33	TRH,PNOC,VIP,NPPC,GRP
GO: Molecular Function	GO:0022890	inorganic cation transmembrane transporter activity		0.001861	1	0.03826	0.2939	27	542	SLC10A4,TRPC4,TRPM3,SCN2A,SCN8A,SLC39A6,CNGA4,SLC6A7,SLC8A2,ATP2C1,MT-CO2,SLC13A5,ATP1A1,ATP2B1,ATP6V0A1,ATP6AP1,GAS6,ABCC8,ATP2C2,SLC17A7,CACNA1A,TUSC3,GRIN1,GRM7,MCOLN1,SLC39A12,CACNG8
GO: Molecular Function	GO:0016757	transferase activity, transferring glycosyl groups		0.001885	1	0.03826	0.2939	18	307	MAN2B1,RPN1,RPN2,EXT2,EXTL2,GALNT16,ALG5,SDF2,ALG2,C1GALT1C1,B3GALT2,B4GALNT4,MAN2B2,B4GAT1,DPY19L1,TUSC3,WBSCR17,POMGNT2
GO: Molecular Function	GO:0043492	ATPase activity, coupled to movement of substances		0.002151	1	0.04044	0.3107	10	125	ABCB1,PCYOX1,ATP2C1,ATP1A1,ATP2B1,ATP6V0A1,ATP6AP1,ABCC8,ATP2C2,TAP2
GO: Molecular Function	GO:0015410	manganese-transporting ATPase activity		0.00216	1	0.04044	0.3107	2	3	ATP2C1,ATP2C2
GO: Molecular Function	GO:0004699	calcium-independent protein kinase C activity		0.00216	1	0.04044	0.3107	2	3	PRKCD,PRKCH
GO: Molecular Function	GO:0031720	haptoglobin binding		0.00216	1	0.04044	0.3107	2	3	HBA1,HBB
GO: Molecular Function	GO:0031802	type 5 metabotropic glutamate receptor binding		0.00216	1	0.04044	0.3107	2	3	ADORA2A,HOMER1
GO: Molecular Function	GO:0098531	transcription factor activity, direct ligand regulated sequence-specific DNA binding		0.002224	1	0.04044	0.3107	6	50	ESR1,RXRG,GLMP,PTGER3,RARB,NR2F2
GO: Molecular Function	GO:0004879	RNA polymerase II transcription factor activity, ligand-activated sequence-specific DNA binding		0.002224	1	0.04044	0.3107	6	50	ESR1,RXRG,GLMP,PTGER3,RARB,NR2F2
GO: Molecular Function	GO:0004115	3',5'-cyclic-AMP phosphodiesterase activity		0.002645	1	0.04618	0.3548	4	22	PDE1C,PDE3A,PDE7B,PDE10A
GO: Molecular Function	GO:0016917	GABA receptor activity		0.002645	1	0.04618	0.3548	4	22	GABRA1,GABRA2,GABRA5,GABRG2
GO: Molecular Function	GO:0005539	glycosaminoglycan binding		0.002684	1	0.04618	0.3548	14	219	SERPINE2,FGF1,APLP2,PODXL2,BCAN,RSPO2,SOD3,DCN,NRP1,PTN,NELL1,NELL2,NOV,RSPO3
GO: Molecular Function	GO:0043177	organic acid binding		0.002692	1	0.04618	0.3548	15	243	MFGE8,OSBPL8,CYP26B1,SYT3,P4HTM,GAD2,GAS6,GLRB,NOS1,L1CAM,GRIN1,GRM7,NR2F2,PAM,HBA1
GO: Molecular Function	GO:0005388	calcium-transporting ATPase activity		0.002775	1	0.04695	0.3607	3	11	ATP2C1,ATP2B1,ATP2C2
GO: Molecular Function	GO:0046527	glucosyltransferase activity		0.003068	1	0.04783	0.3675	7	71	GALNT16,ALG5,B3GALT2,B4GAT1,DPY19L1,WBSCR17,POMGNT2
GO: Molecular Function	GO:0016864	intramolecular oxidoreductase activity, transposing S-S bonds		0.003134	1	0.04783	0.3675	4	23	ERP44,TMX1,ERP29,PIGK
GO: Molecular Function	GO:0003756	protein disulfide isomerase activity		0.003134	1	0.04783	0.3675	4	23	ERP44,TMX1,ERP29,PIGK
GO: Molecular Function	GO:0031420	alkali metal ion binding		0.003134	1	0.04783	0.3675	4	23	SCN2A,SCN8A,PDXK,ATP1A1
GO: Molecular Function	GO:0016705	oxidoreductase activity, acting on paired donors, with incorporation or reduction of molecular oxygen		0.003136	1	0.04783	0.3675	12	176	CYP4F8,MSMO1,CYP7B1,CYP26B1,P4HTM,SQLE,CYP51A1,CYP46A1,NOS1,CYP4V2,PAM,KDM7A
GO: Molecular Function	GO:0015103	inorganic anion transmembrane transporter activity		0.003203	1	0.04783	0.3675	10	132	PCYOX1,ANO8,GABRA1,GABRA2,GABRA5,GABRG2,CLCC1,SLC26A8,GLRB,SLC17A7
GO: Molecular Function	GO:0015929	hexosaminidase activity		0.003743	1	0.04783	0.3675	8	93	MAN2B1,GALNT16,B3GALT2,MAN2B2,B4GAT1,DPY19L1,WBSCR17,POMGNT2
GO: Molecular Function	GO:0008755	O antigen polymerase activity		0.003966	1	0.04783	0.3675	6	56	GALNT16,B3GALT2,B4GAT1,DPY19L1,WBSCR17,POMGNT2
GO: Molecular Function	GO:0018716	1-phenanthrol glycosyltransferase activity		0.003966	1	0.04783	0.3675	6	56	GALNT16,B3GALT2,B4GAT1,DPY19L1,WBSCR17,POMGNT2
GO: Molecular Function	GO:0052824	dolichyl-pyrophosphate Man7GlcNAc2 alpha-1,6-mannosyltransferase activity		0.003966	1	0.04783	0.3675	6	56	GALNT16,B3GALT2,B4GAT1,DPY19L1,WBSCR17,POMGNT2
GO: Molecular Function	GO:0033556	dolichyl pyrophosphate Man7GlcNAc2 alpha-1,3-glucosyltransferase activity		0.003966	1	0.04783	0.3675	6	56	GALNT16,B3GALT2,B4GAT1,DPY19L1,WBSCR17,POMGNT2
GO: Molecular Function	GO:0035496	lipopolysaccharide-1,5-galactosyltransferase activity		0.003966	1	0.04783	0.3675	6	56	GALNT16,B3GALT2,B4GAT1,DPY19L1,WBSCR17,POMGNT2
GO: Molecular Function	GO:0033931	endogalactosaminidase activity		0.003966	1	0.04783	0.3675	6	56	GALNT16,B3GALT2,B4GAT1,DPY19L1,WBSCR17,POMGNT2
GO: Molecular Function	GO:0043621	protein self-association		0.003966	1	0.04783	0.3675	6	56	CTSC,ATXN1,SLC2A1,CTSB,SYP,L1CAM
GO: Molecular Function	GO:0052641	benzoic acid glucosyltransferase activity		0.003966	1	0.04783	0.3675	6	56	GALNT16,B3GALT2,B4GAT1,DPY19L1,WBSCR17,POMGNT2
GO: Molecular Function	GO:0042283	dolichyl pyrophosphate Glc1Man9GlcNAc2 alpha-1,3-glucosyltransferase activity		0.003966	1	0.04783	0.3675	6	56	GALNT16,B3GALT2,B4GAT1,DPY19L1,WBSCR17,POMGNT2
GO: Molecular Function	GO:0045140	inositol phosphoceramide synthase activity		0.003966	1	0.04783	0.3675	6	56	GALNT16,B3GALT2,B4GAT1,DPY19L1,WBSCR17,POMGNT2
GO: Molecular Function	GO:0052757	chondroitin hydrolase activity		0.003966	1	0.04783	0.3675	6	56	GALNT16,B3GALT2,B4GAT1,DPY19L1,WBSCR17,POMGNT2
GO: Molecular Function	GO:0052639	salicylic acid glucosyltransferase (ester-forming) activity		0.003966	1	0.04783	0.3675	6	56	GALNT16,B3GALT2,B4GAT1,DPY19L1,WBSCR17,POMGNT2
GO: Molecular Function	GO:0052640	salicylic acid glucosyltransferase (glucoside-forming) activity		0.003966	1	0.04783	0.3675	6	56	GALNT16,B3GALT2,B4GAT1,DPY19L1,WBSCR17,POMGNT2
GO: Molecular Function	GO:0016759	cellulose synthase activity		0.003966	1	0.04783	0.3675	6	56	GALNT16,B3GALT2,B4GAT1,DPY19L1,WBSCR17,POMGNT2
GO: Molecular Function	GO:0052638	indole-3-butyrate beta-glucosyltransferase activity		0.003966	1	0.04783	0.3675	6	56	GALNT16,B3GALT2,B4GAT1,DPY19L1,WBSCR17,POMGNT2
GO: Molecular Function	GO:0018717	9-phenanthrol glycosyltransferase activity		0.003966	1	0.04783	0.3675	6	56	GALNT16,B3GALT2,B4GAT1,DPY19L1,WBSCR17,POMGNT2
GO: Molecular Function	GO:0031278	alpha-1,2-galactosyltransferase activity		0.003966	1	0.04783	0.3675	6	56	GALNT16,B3GALT2,B4GAT1,DPY19L1,WBSCR17,POMGNT2
GO: Molecular Function	GO:0019112	phenanthrol glycosyltransferase activity		0.003966	1	0.04783	0.3675	6	56	GALNT16,B3GALT2,B4GAT1,DPY19L1,WBSCR17,POMGNT2
GO: Molecular Function	GO:0008921	lipopolysaccharide-1,6-galactosyltransferase activity		0.003966	1	0.04783	0.3675	6	56	GALNT16,B3GALT2,B4GAT1,DPY19L1,WBSCR17,POMGNT2
GO: Molecular Function	GO:0080062	cytokinin 9-beta-glucosyltransferase activity		0.003966	1	0.04783	0.3675	6	56	GALNT16,B3GALT2,B4GAT1,DPY19L1,WBSCR17,POMGNT2
GO: Molecular Function	GO:0018718	1,2-dihydroxy-phenanthrene glycosyltransferase activity		0.003966	1	0.04783	0.3675	6	56	GALNT16,B3GALT2,B4GAT1,DPY19L1,WBSCR17,POMGNT2
GO: Molecular Function	GO:0018715	9-phenanthrol UDP-glucuronosyltransferase activity		0.003966	1	0.04783	0.3675	6	56	GALNT16,B3GALT2,B4GAT1,DPY19L1,WBSCR17,POMGNT2
GO: Molecular Function	GO:0001046	core promoter sequence-specific DNA binding		0.004083	1	0.04875	0.3746	9	115	CIART,ESR1,CLOCK,ZFHX3,SP1,NFIL3,TCF7L2,EGR1,SMAD5
GO: Molecular Function	GO:0033142	progesterone receptor binding		0.004241	1	0.04888	0.3755	2	4	NCOA2,RNF4
GO: Molecular Function	GO:0008375	acetylglucosaminyltransferase activity		0.004264	1	0.04888	0.3755	8	95	EXT2,EXTL2,GALNT16,B3GALT2,B4GAT1,DPY19L1,WBSCR17,POMGNT2
GO: Molecular Function	GO:0003980	UDP-glucose:glycoprotein glucosyltransferase activity		0.004334	1	0.04888	0.3755	6	57	GALNT16,B3GALT2,B4GAT1,DPY19L1,WBSCR17,POMGNT2
GO: Molecular Function	GO:0019187	beta-1,4-mannosyltransferase activity		0.004334	1	0.04888	0.3755	6	57	GALNT16,B3GALT2,B4GAT1,DPY19L1,WBSCR17,POMGNT2
GO: Molecular Function	GO:0046921	alpha-(1->6)-fucosyltransferase activity		0.004334	1	0.04888	0.3755	6	57	GALNT16,B3GALT2,B4GAT1,DPY19L1,WBSCR17,POMGNT2
GO: Molecular Function	GO:0000009	alpha-1,6-mannosyltransferase activity		0.004334	1	0.04888	0.3755	6	57	GALNT16,B3GALT2,B4GAT1,DPY19L1,WBSCR17,POMGNT2

## Sheet: (GO) Biological Process
Category	ID	Name	Source	p-value	q-value Bonferroni	q-value FDR B&H	q-value FDR B&Y	Hit Count in Query List	Hit Count in Genome	Hit in Query List
GO: Biological Process	GO:0007610	behavior		1.578e-15	8.369e-12	8.369e-12	7.66e-11	59	674	NR2C2,MAN2B1,TRH,CIART,SLC10A4,CHAT,SLITRK1,ADORA2A,ADRA1B,SERPINE2,ATXN1,PPP1R1B,SCN8A,CYP7B1,HOMER1,NCOA2,VIP,HTR1D,CPEB3,APLP2,SIX3,ZIC1,NPTN,SLC8A2,PPT1,PRKAR2B,ZFHX3,GAA,GABRA5,GABRG2,ADGRB3,DACH1,BRINP1,BCL2,PTGER3,PTN,KIRREL3,STRN,GLRB,ARC,CLN6,SLC17A7,GNG7,NOS1,ADGRL3,CACNA1A,DRD2,NPY5R,GRID1,GRN,GRIN1,NR3C1,GRM7,ATAD1,EGR1,EGR2,NKX2-1,OLFM2,RASD2
GO: Biological Process	GO:0007267	cell-cell signaling		4.827e-12	2.559e-08	1.28e-08	1.171e-07	77	1235	PDE1C,TRH,CHAT,WNT4,WLS,CHRNB3,ADORA2A,ADRA1B,SERPINE2,ATXN1,HOMER1,PNOC,DOC2B,VIP,SEMA4F,AKAP5,HTR1D,SYT3,SCG5,CPEB3,BCAN,CLOCK,SLC2A1,PCDHB16,NPTN,SLC8A2,PPT1,CSPG5,IRS2,RIMS1,PDE7B,GABRA1,GABRA2,GABRA5,GABRG2,GAD2,FJX1,ISL1,GPR101,PTGER3,NRP1,PTN,NELL2,PTPRN,SV2A,ABCC8,GLRB,ARC,SLC17A7,SYP,BAIAP3,NOS1,NOV,CACNA1A,DRD2,TCF7L2,NPY5R,DTNA,NUCB2,PCDHB9,GRIA2,GRIK4,GRIN1,NR3C1,GRM2,GRM7,CACNG8,MIDN…
GO: Biological Process	GO:0098916	anterograde trans-synaptic signaling		1.547e-11	8.202e-08	1.64e-08	1.501e-07	52	680	CHAT,CHRNB3,ADORA2A,SERPINE2,ATXN1,HOMER1,PNOC,DOC2B,AKAP5,HTR1D,SYT3,CPEB3,BCAN,PCDHB16,NPTN,SLC8A2,PPT1,CSPG5,RIMS1,PDE7B,GABRA1,GABRA2,GABRA5,GABRG2,GAD2,PTN,SV2A,GLRB,ARC,SLC17A7,SYP,BAIAP3,NOS1,CACNA1A,DRD2,NPY5R,DTNA,PCDHB9,GRIA2,GRIK4,GRIN1,NR3C1,GRM2,GRM7,CACNG8,ATAD1,EGR1,EGR2,EGR3,UNC13C,CDH8,RASD2
GO: Biological Process	GO:0099537	trans-synaptic signaling		1.547e-11	8.202e-08	1.64e-08	1.501e-07	52	680	CHAT,CHRNB3,ADORA2A,SERPINE2,ATXN1,HOMER1,PNOC,DOC2B,AKAP5,HTR1D,SYT3,CPEB3,BCAN,PCDHB16,NPTN,SLC8A2,PPT1,CSPG5,RIMS1,PDE7B,GABRA1,GABRA2,GABRA5,GABRG2,GAD2,PTN,SV2A,GLRB,ARC,SLC17A7,SYP,BAIAP3,NOS1,CACNA1A,DRD2,NPY5R,DTNA,PCDHB9,GRIA2,GRIK4,GRIN1,NR3C1,GRM2,GRM7,CACNG8,ATAD1,EGR1,EGR2,EGR3,UNC13C,CDH8,RASD2
GO: Biological Process	GO:0007268	chemical synaptic transmission		1.547e-11	8.202e-08	1.64e-08	1.501e-07	52	680	CHAT,CHRNB3,ADORA2A,SERPINE2,ATXN1,HOMER1,PNOC,DOC2B,AKAP5,HTR1D,SYT3,CPEB3,BCAN,PCDHB16,NPTN,SLC8A2,PPT1,CSPG5,RIMS1,PDE7B,GABRA1,GABRA2,GABRA5,GABRG2,GAD2,PTN,SV2A,GLRB,ARC,SLC17A7,SYP,BAIAP3,NOS1,CACNA1A,DRD2,NPY5R,DTNA,PCDHB9,GRIA2,GRIK4,GRIN1,NR3C1,GRM2,GRM7,CACNG8,ATAD1,EGR1,EGR2,EGR3,UNC13C,CDH8,RASD2
GO: Biological Process	GO:0099536	synaptic signaling		2.517e-11	1.335e-07	2.224e-08	2.036e-07	52	689	CHAT,CHRNB3,ADORA2A,SERPINE2,ATXN1,HOMER1,PNOC,DOC2B,AKAP5,HTR1D,SYT3,CPEB3,BCAN,PCDHB16,NPTN,SLC8A2,PPT1,CSPG5,RIMS1,PDE7B,GABRA1,GABRA2,GABRA5,GABRG2,GAD2,PTN,SV2A,GLRB,ARC,SLC17A7,SYP,BAIAP3,NOS1,CACNA1A,DRD2,NPY5R,DTNA,PCDHB9,GRIA2,GRIK4,GRIN1,NR3C1,GRM2,GRM7,CACNG8,ATAD1,EGR1,EGR2,EGR3,UNC13C,CDH8,RASD2
GO: Biological Process	GO:0044708	single-organism behavior		9.98e-11	5.291e-07	7.559e-08	6.919e-07	42	502	MAN2B1,TRH,CIART,SLC10A4,CHAT,SLITRK1,ADORA2A,ADRA1B,SERPINE2,ATXN1,PPP1R1B,SCN8A,CYP7B1,HOMER1,NCOA2,VIP,CPEB3,ZIC1,NPTN,SLC8A2,PPT1,PRKAR2B,ZFHX3,GABRA5,GABRG2,ADGRB3,BRINP1,BCL2,PTGER3,PTN,GLRB,ARC,SLC17A7,GNG7,NOS1,CACNA1A,DRD2,GRIN1,GRM7,ATAD1,EGR1,EGR2
GO: Biological Process	GO:0007417	central nervous system development		8.523e-09	4.519e-05	5.649e-06	5.17e-05	60	1009	EPHB3,NR2C2,MAP2,ENPP2,TRPC4,PFKFB3,WNT4,WLS,ABCB1,ACSL3,ADORA2A,SERPINE2,SERPINI1,CLU,QKI,NCOA2,AKAP5,CCDC85C,APLP2,POU3F4,BCAN,SIX3,ZIC1,PPT1,ZFHX3,IRS2,ATP2B1,GABRA5,ZBTB16,ADAM23,BCL2,ISL1,PTGER3,CNTN6,NRP1,PTN,KIRREL3,PTPRA,RNF103,SLC17A7,CACNA1A,DRD2,TCF7L2,RARB,PLXDC1,CRTAC1,GRIN1,RFX4,OMG,NR2F2,CELSR2,EGR2,NKX2-1,TMEM57,PAM,KDM7A,CDH2,CDH11,EPHA5,EPHA7
GO: Biological Process	GO:2000026	regulation of multicellular organismal development		2.258e-08	0.0001197	1.33e-05	0.0001218	92	1901	EPHB3,NR2C2,HLA-A,MAP2,ENPP2,ESR1,WNT4,F3,SLITRK1,RXRG,SERPINE2,MGP,ATXN1,SASH3,PIM1,ATRAID,LRRTM4,FGF1,QKI,SEMA6B,SEMA4F,MIA3,AKAP5,DDX17,CYP26B1,TMEM176B,SYT3,VASN,CPEB3,SIX3,ANKRD6,CLOCK,NPTN,LRRN3,P4HTM,RSPO2,PRKCH,ZFHX3,RIMS1,SEMA3E,ZCCHC24,SCRT2,ZBTB16,ATP6AP1,ERAP1,RTN4R,B2M,GAS6,ADGRB1,ADGRB3,BRINP1,BCL2,ISL1,DCN,PTGER3,NRP1,PTN,NELL1,NEU1,SULF2,PTPRA,GLG1,NTM,NFKBIA,CDC73,NOS1,ADGRL3,CAC…
GO: Biological Process	GO:0007626	locomotory behavior		2.525e-08	0.0001339	1.339e-05	0.0001225	24	234	TRH,CIART,CHAT,ADORA2A,ADRA1B,ATXN1,SCN8A,NCOA2,APLP2,ZIC1,PPT1,ZFHX3,GAA,STRN,GLRB,CLN6,GNG7,ADGRL3,CACNA1A,DRD2,GRIN1,NKX2-1,OLFM2,RASD2
GO: Biological Process	GO:0009719	response to endogenous stimulus		3.009e-08	0.0001596	1.451e-05	0.0001328	86	1743	CDKN1A,SERPINA3,NR2C2,PDE3A,TRH,ESR1,KLF3,WNT4,F3,ADCY2,RXRG,CHRNB3,ADORA2A,MFGE8,ADRA1B,PPP1R1B,OSBPL8,FGF1,CYP7B1,HOMER1,VCAM1,ALPL,NCOA2,FOXO1,AKAP5,DDX17,VASN,FOSB,FOSL2,CPEB3,GPAM,SORBS1,CLOCK,NPTN,PRKAR2B,PRKCD,ZFHX3,IRS2,ATP1A1,CTSB,CTSL,ATP2B1,CTSS,DKK3,GABRA1,GABRG2,ATP6V0A1,ATP6AP1,PEG10,BCL2,ISL1,PTGER3,GGH,PTN,SULF2,PTPRA,PTPRK,PTPRN,GLG1,ABCC8,GLRB,NFKBIA,SIK2,GNAL,GNG7,NOS1,ADGRL3,C…
GO: Biological Process	GO:0050803	regulation of synapse structure or activity		3.292e-08	0.0001746	1.455e-05	0.0001331	26	274	EPHB3,SLITRK1,ADORA2A,SERPINE2,LRRTM4,CPEB3,BCAN,NPTN,SLC8A2,LRRN3,PPT1,RIMS1,ADGRB1,ADGRB3,PTN,ARC,SYP,NOS1,ADGRL3,DRD2,GRIN1,NR3C1,EGR1,EGR2,CDH2,EPHA7
GO: Biological Process	GO:0048699	generation of neurons		4.757e-08	0.0002522	1.94e-05	0.0001776	78	1538	EPHB3,HLA-A,MAP2,ENPP2,CHAT,WNT4,TENM2,SLITRK1,ADORA2A,SERPINE2,ATXN1,CLU,LRRN2,QKI,SEMA6B,SEMA4F,AKAP5,NYAP2,SYT3,CPEB3,ZNF521,POU3F4,SIX3,NPTN,PIGT,PPT1,RSPO2,PRKCH,ZFHX3,RIMS1,PALLD,SEMA3E,GABRA5,ZCCHC24,SCRT2,RTN4R,B2M,GAS6,ADGRB1,ADGRB3,BRINP1,BCL2,ISL1,PTGER3,CNTN6,NRP1,PTN,KIRREL3,STRN,NEU1,PTPRA,PLPPR4,PTPRK,NTM,NOS1,ADGRL3,DAGLB,CACNA1A,DRD2,TCF7L2,RARB,B4GAT1,L1CAM,CRTAC1,GRN,GRIN1,NR3C…
GO: Biological Process	GO:0051960	regulation of nervous system development		1.382e-07	0.0007326	5.233e-05	0.000479	52	886	EPHB3,HLA-A,MAP2,ENPP2,SLITRK1,RXRG,SERPINE2,ATXN1,LRRTM4,QKI,SEMA6B,SEMA4F,AKAP5,SYT3,CPEB3,SIX3,NPTN,LRRN3,PRKCH,ZFHX3,RIMS1,SEMA3E,ZCCHC24,SCRT2,RTN4R,B2M,ADGRB1,ADGRB3,BRINP1,BCL2,ISL1,PTGER3,NRP1,PTN,NEU1,PTPRA,NTM,NOS1,ADGRL3,CACNA1A,DRD2,TCF7L2,RARB,L1CAM,GRN,GRIN1,NR3C1,RFX4,OMG,SLC39A12,CDH2,EPHA7
GO: Biological Process	GO:0022008	neurogenesis		1.532e-07	0.0008125	5.416e-05	0.0004958	80	1638	EPHB3,HLA-A,MAP2,ENPP2,TRPC4,ETV6,CHAT,WNT4,TENM2,SLITRK1,ADORA2A,SERPINE2,ATXN1,CLU,LRRN2,QKI,SEMA6B,SEMA4F,AKAP5,NYAP2,SYT3,CPEB3,ZNF521,POU3F4,SIX3,NPTN,PIGT,PPT1,RSPO2,PRKCH,ZFHX3,RIMS1,PALLD,SEMA3E,GABRA5,ZCCHC24,SCRT2,RTN4R,B2M,GAS6,ADGRB1,ADGRB3,BRINP1,BCL2,ISL1,PTGER3,CNTN6,NRP1,PTN,KIRREL3,STRN,NEU1,PTPRA,PLPPR4,PTPRK,NTM,NOS1,ADGRL3,DAGLB,CACNA1A,DRD2,TCF7L2,RARB,B4GAT1,L1CAM,CRTAC1,GRN…
GO: Biological Process	GO:0031175	neuron projection development		6.172e-07	0.003273	0.0001964	0.001798	53	956	EPHB3,HLA-A,MAP2,CHAT,TENM2,SLITRK1,ADORA2A,SERPINE2,CLU,LRRN2,QKI,SEMA6B,SEMA4F,AKAP5,NYAP2,SYT3,CPEB3,NPTN,RIMS1,PALLD,SEMA3E,RTN4R,B2M,ADGRB1,ADGRB3,BCL2,ISL1,NRP1,PTN,KIRREL3,STRN,NEU1,PTPRA,PLPPR4,PTPRK,NTM,CACNA1A,DRD2,B4GAT1,L1CAM,CRTAC1,GRN,GRIN1,NR3C1,OMG,SLC39A12,CELSR2,EGR2,NKX2-1,CDH2,CDH11,EPHA5,EPHA7
GO: Biological Process	GO:0009725	response to hormone		6.298e-07	0.003339	0.0001964	0.001798	56	1035	CDKN1A,SERPINA3,NR2C2,TRH,ESR1,F3,ADCY2,RXRG,MFGE8,ADRA1B,OSBPL8,CYP7B1,ALPL,NCOA2,FOXO1,DDX17,FOSB,FOSL2,GPAM,SORBS1,CLOCK,PRKAR2B,PRKCD,IRS2,ATP1A1,CTSB,CTSL,ATP2B1,CTSS,ATP6V0A1,ATP6AP1,BCL2,ISL1,PTGER3,GGH,PTN,PTPRA,PTPRN,ABCC8,SIK2,GNG7,NOS1,CPEB2,RARB,GPR22,NUCB2,GRN,NR3C1,NR2F2,CD4,RNF4,EGR1,EGR2,NKX2-1,PAM,EPHA5
GO: Biological Process	GO:0045595	regulation of cell differentiation		7.998e-07	0.00424	0.0002356	0.002156	80	1706	EPHB3,NR2C2,PDE3A,HLA-A,MAP2,SMYD1,ENPP2,WNT4,SERPINE2,ATXN1,CLU,SASH3,ATRAID,QKI,FOXO1,SEMA6B,SEMA4F,FNDC3B,AKAP5,DDX17,CYP26B1,TMEM176B,SYT3,VASN,CPEB3,SIX3,CLOCK,NPTN,P4HTM,PRKCH,ZFHX3,RIMS1,SEMA3E,ZCCHC24,SCRT2,ZBTB16,ATP6AP1,RTN4R,B2M,GAS6,ADGRB3,BRINP1,BCL2,ISL1,PTGER3,NRP1,PTN,NELL1,NEU1,PTPRA,ZFP36L2,GLG1,NTM,NFKBIA,CDC73,NOS1,NOV,CACNA1A,NPPC,DRD2,TCF7L2,RARB,L1CAM,NUCB2,GRN,GRIN1,NR3C1,…
GO: Biological Process	GO:0050890	cognition		9.203e-07	0.00488	0.0002568	0.002351	25	304	MAN2B1,CHAT,ADRA1B,ATXN1,PPP1R1B,CYP7B1,VIP,CPEB3,NPTN,SLC8A2,PPT1,PRKAR2B,GABRA5,ADGRB3,PTN,ARC,SLC17A7,DGCR2,DRD2,TUSC3,GRIN1,GRM7,ATAD1,EGR1,EGR2
GO: Biological Process	GO:0051271	negative regulation of cellular component movement		1.289e-06	0.006833	0.0003416	0.003127	23	269	MCC,WNT4,SRGAP1,OSBPL8,SEMA6B,SEMA4F,MIA3,SPINT2,SEMA3E,ADAM15,DACH1,BCL2,DCN,NRP1,PTN,PTPRK,NOV,WASL,DRD2,NR2F2,NKX2-1,EGFL7,TRIB1
GO: Biological Process	GO:0007611	learning or memory		1.56e-06	0.008269	0.0003839	0.003514	23	272	MAN2B1,CHAT,ADRA1B,ATXN1,PPP1R1B,CYP7B1,VIP,CPEB3,NPTN,SLC8A2,PPT1,PRKAR2B,GABRA5,ADGRB3,PTN,ARC,SLC17A7,DRD2,GRIN1,GRM7,ATAD1,EGR1,EGR2
GO: Biological Process	GO:0032940	secretion by cell		1.593e-06	0.008445	0.0003839	0.003514	57	1093	EPHB6,SERPINA3,PDE1C,TRH,CHAT,WLS,ADORA2A,SERPINE2,CLU,FAM3C,DOC2B,VIP,SPINK8,MIA3,AKAP5,SYT3,PRSS12,SCG5,GPAM,APLP2,CLOCK,SLC2A1,TXLNA,PPT1,SCG3,IRS2,RIMS1,GAD2,PHACTR2,ATP6AP1,GAS6,ISL1,PTGER3,ITIH3,NELL2,PTPRN,ABCC8,SLC17A7,ERP29,BAIAP3,NOS1,NOV,CACNA1A,VMP1,DRD2,TCF7L2,NPY5R,NUCB2,NR3C1,GRM2,GRM7,MIDN,CD34,PAM,UNC13C,OLFM2,EPHA5
GO: Biological Process	GO:0040013	negative regulation of locomotion		1.837e-06	0.009739	0.0004234	0.003876	24	295	MCC,WNT4,ADORA2A,SRGAP1,OSBPL8,SEMA6B,SEMA4F,MIA3,SPINT2,SEMA3E,ADAM15,DACH1,BCL2,DCN,NRP1,PTN,PTPRK,NOV,WASL,DRD2,NR2F2,NKX2-1,EGFL7,TRIB1
GO: Biological Process	GO:0050767	regulation of neurogenesis		2.103e-06	0.01115	0.0004646	0.004253	45	788	EPHB3,HLA-A,MAP2,ENPP2,SERPINE2,ATXN1,QKI,SEMA6B,SEMA4F,AKAP5,SYT3,CPEB3,SIX3,NPTN,PRKCH,ZFHX3,RIMS1,SEMA3E,ZCCHC24,SCRT2,RTN4R,B2M,ADGRB3,BRINP1,BCL2,ISL1,PTGER3,NRP1,PTN,NEU1,PTPRA,NTM,NOS1,CACNA1A,DRD2,TCF7L2,RARB,L1CAM,GRN,GRIN1,NR3C1,OMG,SLC39A12,CDH2,EPHA7
GO: Biological Process	GO:0007416	synapse assembly		2.968e-06	0.01574	0.000615	0.005629	16	149	EPHB3,SLITRK1,LRRTM4,PCDHB16,NPTN,LRRN3,ADGRB1,ADGRB3,KIRREL3,ADGRL3,CACNA1A,DRD2,PCDHB9,GRIN1,CDH2,EPHA7
GO: Biological Process	GO:0007155	cell adhesion		3.071e-06	0.01628	0.000615	0.005629	72	1535	EPHB3,EPHB6,HLA-A,ENPP2,WNT4,TENM2,ADORA2A,MFGE8,SERPINE2,SERPINI1,SASH3,LRRN2,VCAM1,FNDC3B,RC3H2,MIA3,CYP26B1,GPAM,FNDC3A,PODXL2,BCAN,SORBS1,NECTIN3,PCDHB16,ARHGAP6,NPTN,ATP2C1,SPINT2,IGFBP7,PRKCD,SEMA3E,ZBTB16,ADAM23,ADAM15,B2M,MTSS1,GAS6,ADGRB1,BCL2,PTGER3,CNTN6,PTN,KIRREL3,PTPRK,ZFP36L2,NTM,SGCE,ADGRL3,NOV,VMP1,DGCR2,L1CAM,PCDHB9,LAMA4,NCSTN,OMG,CD4,CELSR2,EGR1,EGR3,CD34,CNTN3,EGFL7,UBASH3B,H…
GO: Biological Process	GO:0010817	regulation of hormone levels		3.132e-06	0.0166	0.000615	0.005629	35	552	PCSK2,PDE1C,TRH,ESR1,WNT4,TTR,ABCB1,CPQ,DOC2B,VIP,CYP26B1,SCG5,CLOCK,SLC2A1,IRS2,ATP1A1,CTSZ,DKK3,ISL1,PTGER3,NELL2,PTPRN,ABCC8,NOS1,NOV,CACNA1A,DRD2,TCF7L2,NUCB2,NR3C1,MIDN,ATP6AP2,SCPEP1,HSD17B11,EPHA5
GO: Biological Process	GO:0060284	regulation of cell development		3.745e-06	0.01986	0.0007091	0.006491	52	989	EPHB3,PDE3A,HLA-A,MAP2,ENPP2,SERPINE2,ATXN1,QKI,SEMA6B,SEMA4F,AKAP5,SYT3,VASN,CPEB3,SIX3,CLOCK,NPTN,PRKCH,ZFHX3,RIMS1,SEMA3E,ZCCHC24,SCRT2,ATP6AP1,RTN4R,B2M,ADGRB3,BRINP1,BCL2,ISL1,PTGER3,NRP1,PTN,NEU1,PTPRA,NTM,NOS1,CACNA1A,NPPC,DRD2,TCF7L2,RARB,L1CAM,GRN,GRIN1,NR3C1,OMG,SLC39A12,NKX2-1,CDH2,TRIB1,EPHA7
GO: Biological Process	GO:0030534	adult behavior		3.907e-06	0.02072	0.0007143	0.006538	17	170	TRH,SLC10A4,CHAT,SLITRK1,ADRA1B,ATXN1,SCN8A,HOMER1,ZIC1,PPT1,GABRG2,GLRB,NOS1,CACNA1A,DRD2,GRIN1,GRM7
GO: Biological Process	GO:0022610	biological adhesion		4.043e-06	0.02144	0.0007145	0.00654	72	1547	EPHB3,EPHB6,HLA-A,ENPP2,WNT4,TENM2,ADORA2A,MFGE8,SERPINE2,SERPINI1,SASH3,LRRN2,VCAM1,FNDC3B,RC3H2,MIA3,CYP26B1,GPAM,FNDC3A,PODXL2,BCAN,SORBS1,NECTIN3,PCDHB16,ARHGAP6,NPTN,ATP2C1,SPINT2,IGFBP7,PRKCD,SEMA3E,ZBTB16,ADAM23,ADAM15,B2M,MTSS1,GAS6,ADGRB1,BCL2,PTGER3,CNTN6,PTN,KIRREL3,PTPRK,ZFP36L2,NTM,SGCE,ADGRL3,NOV,VMP1,DGCR2,L1CAM,PCDHB9,LAMA4,NCSTN,OMG,CD4,CELSR2,EGR1,EGR3,CD34,CNTN3,EGFL7,UBASH3B,H…
GO: Biological Process	GO:0097305	response to alcohol		4.503e-06	0.02387	0.0007346	0.006724	28	398	CDKN1A,TRH,ESR1,CHAT,F3,PIM1,VCAM1,ALPL,FOXO1,FOSB,FOSL2,CTSB,ATP2B1,PTGER3,GGH,PTN,NOS1,NPPC,DRD2,GRN,GRIN1,NR3C1,NR2F2,CD4,RNF4,NKX2-1,PAM,SETD7
GO: Biological Process	GO:0007420	brain development		4.52e-06	0.02396	0.0007346	0.006724	43	760	EPHB3,NR2C2,PFKFB3,WNT4,WLS,ACSL3,SERPINE2,NCOA2,AKAP5,CCDC85C,APLP2,POU3F4,BCAN,SIX3,ZIC1,PPT1,ZFHX3,IRS2,ATP2B1,GABRA5,BCL2,ISL1,PTGER3,NRP1,PTN,KIRREL3,SLC17A7,CACNA1A,DRD2,TCF7L2,RARB,CRTAC1,GRIN1,RFX4,NR2F2,CELSR2,EGR2,NKX2-1,TMEM57,KDM7A,CDH2,EPHA5,EPHA7
GO: Biological Process	GO:0007270	neuron-neuron synaptic transmission		4.572e-06	0.02424	0.0007346	0.006724	16	154	ADORA2A,SERPINE2,GABRA1,GABRG2,GLRB,SLC17A7,CACNA1A,DRD2,NPY5R,GRIA2,GRIN1,GRM2,GRM7,ATAD1,CDH8,RASD2
GO: Biological Process	GO:0048168	regulation of neuronal synaptic plasticity		6.88e-06	0.03648	0.001044	0.009553	10	63	BCAN,NPTN,SLC8A2,RIMS1,ARC,SYP,DRD2,GRIN1,EGR1,EGR2
GO: Biological Process	GO:0046903	secretion		6.89e-06	0.03653	0.001044	0.009553	60	1230	EPHB6,SERPINA3,PDE1C,TRH,TRPC4,CHAT,WLS,ACSL3,ADORA2A,SERPINE2,CLU,FAM3C,DOC2B,VIP,SPINK8,MIA3,AKAP5,SYT3,PRSS12,SCG5,GPAM,APLP2,CLOCK,SLC2A1,TXLNA,PPT1,SCG3,IRS2,RIMS1,GAD2,PHACTR2,ATP6AP1,GAS6,ISL1,PTGER3,ITIH3,NELL2,PTPRN,ABCC8,SLC17A7,ERP29,BAIAP3,NOS1,NOV,CACNA1A,VMP1,DRD2,TCF7L2,NPY5R,NUCB2,NR3C1,GRM2,GRM7,MIDN,CELSR2,CD34,PAM,UNC13C,OLFM2,EPHA5
GO: Biological Process	GO:0030182	neuron differentiation		7.949e-06	0.04215	0.001171	0.01072	66	1405	EPHB3,HLA-A,MAP2,CHAT,WNT4,TENM2,SLITRK1,ADORA2A,SERPINE2,CLU,LRRN2,QKI,SEMA6B,SEMA4F,AKAP5,NYAP2,SYT3,CPEB3,ZNF521,POU3F4,SIX3,NPTN,PIGT,PPT1,RSPO2,ZFHX3,RIMS1,PALLD,SEMA3E,GABRA5,RTN4R,B2M,ADGRB1,ADGRB3,BRINP1,BCL2,ISL1,PTGER3,CNTN6,NRP1,PTN,KIRREL3,STRN,NEU1,PTPRA,PLPPR4,PTPRK,NTM,CACNA1A,DRD2,RARB,B4GAT1,L1CAM,CRTAC1,GRN,GRIN1,NR3C1,OMG,SLC39A12,CELSR2,EGR2,NKX2-1,CDH2,CDH11,EPHA5,EPHA7
GO: Biological Process	GO:0046058	cAMP metabolic process		8.784e-06	0.04657	0.001241	0.01136	16	162	PDE1C,PDE3A,ADCY2,ADORA2A,VIP,AKAP5,PDE7B,PDE10A,PTGER3,GNAL,GNG7,NPPC,DRD2,NUCB2,GRM2,GRM7
GO: Biological Process	GO:0060322	head development		8.898e-06	0.04717	0.001241	0.01136	44	807	EPHB3,NR2C2,PFKFB3,WNT4,WLS,ACSL3,SERPINE2,NCOA2,AKAP5,CCDC85C,APLP2,POU3F4,BCAN,SIX3,ZIC1,PPT1,ZFHX3,IRS2,ATP2B1,GABRA5,BCL2,ISL1,PTGER3,NRP1,PTN,KIRREL3,SLC17A7,CACNA1A,DRD2,TCF7L2,RARB,CRTAC1,GRIN1,RFX4,NR2F2,CELSR2,EGR2,NKX2-1,ATP6AP2,TMEM57,KDM7A,CDH2,EPHA5,EPHA7
GO: Biological Process	GO:0010243	response to organonitrogen compound		1.114e-05	0.05904	0.001514	0.01386	46	867	CDKN1A,SERPINA3,PDE3A,KLF3,ADCY2,CHRNB3,ADORA2A,ADRA1B,PPP1R1B,OSBPL8,HOMER1,VCAM1,FOXO1,AKAP5,FOSB,CPEB3,GPAM,SORBS1,PRKAR2B,PRKCD,IRS2,CTSB,GABRA1,GABRG2,ATP6V0A1,ATP6AP1,BCL2,GGH,PTN,PTPRA,PTPRN,ABCC8,GLRB,NFKBIA,SIK2,GNAL,GNG7,NOS1,ADGRL3,CPEB2,DRD2,GPR22,NUCB2,GRIN1,EGR1,EGR2
GO: Biological Process	GO:0048666	neuron development		1.422e-05	0.07538	0.001861	0.01703	55	1120	EPHB3,HLA-A,MAP2,CHAT,TENM2,SLITRK1,ADORA2A,SERPINE2,CLU,LRRN2,QKI,SEMA6B,SEMA4F,AKAP5,NYAP2,SYT3,CPEB3,NPTN,PPT1,RIMS1,PALLD,SEMA3E,GABRA5,RTN4R,B2M,ADGRB1,ADGRB3,BCL2,ISL1,NRP1,PTN,KIRREL3,STRN,NEU1,PTPRA,PLPPR4,PTPRK,NTM,CACNA1A,DRD2,B4GAT1,L1CAM,CRTAC1,GRN,GRIN1,NR3C1,OMG,SLC39A12,CELSR2,EGR2,NKX2-1,CDH2,CDH11,EPHA5,EPHA7
GO: Biological Process	GO:0035249	synaptic transmission, glutamatergic		1.439e-05	0.0763	0.001861	0.01703	11	83	ADORA2A,SERPINE2,SLC17A7,CACNA1A,DRD2,GRIA2,GRIN1,GRM2,GRM7,ATAD1,CDH8
GO: Biological Process	GO:0048167	regulation of synaptic plasticity		1.617e-05	0.08571	0.001992	0.01824	16	170	ADORA2A,SERPINE2,CPEB3,BCAN,NPTN,SLC8A2,RIMS1,PTN,ARC,SYP,NOS1,DRD2,GRIN1,NR3C1,EGR1,EGR2
GO: Biological Process	GO:0006629	lipid metabolic process		1.652e-05	0.08758	0.001992	0.01824	64	1380	SERPINA3,CYP4F8,PDE3A,PLCXD2,ENPP2,ESR1,PLPPR3,CHAT,WNT4,TTR,FAAH,ACSL3,MSMO1,CLU,ALG5,FGF1,CYP7B1,GPC5,HSD11B1,QKI,NCOA2,CYP26B1,GPAM,APLP2,SORBS1,CTSA,ALG2,GDE1,PIGT,IGFBP7,PPT1,ASAH1,PRKAR2B,PRKCD,IRS2,ATP1A1,DKK3,LGMN,MBTPS1,GPAA1,SQLE,CYP51A1,ABHD3,CYP46A1,NSDHL,NEU1,GLB1,PLPPR4,CLN6,DAGLB,CYP4V2,PLA2G7,DRD2,TCF7L2,PIGK,NUCB2,NR3C1,PLBD2,NR2F2,NKX2-1,PAM,SCPEP1,BSCL2,HSD17B11
GO: Biological Process	GO:0050804	modulation of synaptic transmission		1.653e-05	0.08766	0.001992	0.01824	25	358	CHAT,ADORA2A,SERPINE2,CPEB3,BCAN,NPTN,SLC8A2,CSPG5,RIMS1,PTN,ARC,SYP,NOS1,CACNA1A,DRD2,NPY5R,GRIA2,GRIN1,NR3C1,GRM2,GRM7,CACNG8,ATAD1,EGR1,EGR2
GO: Biological Process	GO:0031946	regulation of glucocorticoid biosynthetic process		1.747e-05	0.09265	0.002033	0.0186	4	7	WNT4,ATP1A1,DKK3,NR3C1
GO: Biological Process	GO:1901700	response to oxygen-containing compound		1.763e-05	0.0935	0.002033	0.0186	72	1615	CDKN1A,SERPINA3,PDE3A,TRH,ESR1,KLF3,CHAT,F3,ADCY2,ADRA1B,PIM1,OSBPL8,HOMER1,VCAM1,ALPL,FOXO1,CYP26B1,FOSB,FOSL2,CPEB3,GPAM,SORBS1,PRKAR2B,PRKCD,IRS2,ATP1A1,CTSB,ATP2B1,SOD3,ATP6V0A1,ATP6AP1,B2M,GAS6,BRINP1,BCL2,DCN,PTGER3,GGH,PTN,PTPRA,PTPRK,PTPRN,ABCC8,GLRB,NFKBIA,SIK2,CDC73,GNG7,NOS1,ADGRL3,CPEB2,NPPC,DRD2,TCF7L2,GPR22,SASH1,NUCB2,GRN,GRIN1,NR3C1,NR2F2,CD4,RNF4,EGR1,EGR2,NKX2-1,PAM,SETD7,HBA1,H…
GO: Biological Process	GO:0014070	response to organic cyclic compound		1.825e-05	0.09679	0.002059	0.01885	52	1047	CDKN1A,NR2C2,PDE3A,TRH,ESR1,F3,ADCY2,RXRG,CHRNB3,ACSL3,ADORA2A,MFGE8,ADRA1B,PIM1,CYP7B1,HOMER1,VCAM1,ALPL,NCOA2,FOXO1,DDX17,FOSB,FOSL2,CLOCK,PRKAR2B,ATP1A1,CTSB,ATP2B1,GABRA1,GABRG2,BCL2,ISL1,PTGER3,PTN,PTPRN,NFKBIA,GNAL,NOS1,ADGRL3,DRD2,RARB,GRN,GRIN1,NR3C1,NR2F2,CD4,RNF4,EGR1,TLR3,PAM,SMAD5,EPHA5
GO: Biological Process	GO:0019725	cellular homeostasis		1.977e-05	0.1048	0.002184	0.01999	46	887	ESR1,TRPC4,ADRA1B,DNAJC10,SLC39A6,VCAM1,FOXO1,AKAP5,PRDX4,APLP2,NPTN,SLC8A2,ATP2C1,PPT1,IRS2,ATP1A1,ATP2B1,GAA,ATP6V0A1,ERP44,GAS6,BCL2,PTGER3,TMX1,SLC26A8,NELL2,PTPRN,SV2A,ATP2C2,CLN6,SLC17A7,NOS1,CACNA1A,DRD2,TCF7L2,TUSC3,NUCB2,SPPL3,GRIN1,MCOLN1,TXNDC12,SLC39A12,CD4,TXNDC15,UBASH3B,EPHA5
GO: Biological Process	GO:0006811	ion transport		2.254e-05	0.1195	0.002411	0.02207	72	1627	TRH,SLC10A4,TRPC4,TMEM63B,CHRNB3,ABCB1,ACSL3,ADORA2A,SERPINE2,TRPM3,SCN2A,STOML1,SCN8A,OSBPL8,SLC39A6,CNGA4,HOMER1,PCYOX1,NCOA2,VIP,AKAP5,DPP10,SLC2A1,ANO8,SLC6A7,SLC8A2,ATP2C1,SLC15A2,SLC13A5,PRKCD,IRS2,SARAF,RIMS1,ATP1A1,ATP2B1,CTSS,GABRA1,GABRA2,GABRA5,GABRG2,ATP6V0A1,ATP6AP1,B2M,GAS6,BCL2,PTGER3,CLCC1,SLC26A8,ABCC8,GLRB,ATP2C2,ARC,SLC17A7,NOS1,CACNA1A,DRD2,NPY5R,TUSC3,GRIA2,GRID1,GRIK4,GRIN1,…
GO: Biological Process	GO:1901135	carbohydrate derivative metabolic process		2.304e-05	0.1222	0.002411	0.02207	61	1309	PDE1C,PDE3A,RPN1,RPN2,EXT2,EXTL2,PFKFB3,ADCY2,GALNT16,ADORA2A,PIM1,ALG5,CHST12,GPC5,HSD11B1,SDF2,VIP,UXS1,AKAP5,TMEM59,BCAN,CTSA,ALG2,C1GALT1C1,PIGT,ASAH1,CSPG5,PRKCD,CHID1,FUCA2,PDE7B,B3GALT2,ATP6V0A1,GALNS,GPAA1,ERP44,BCL2,PDE10A,DCN,PTGER3,ITIH3,NEU1,SULF2,GLB1,CLN6,GNAL,GNG7,NOS1,NPPC,DRD2,TCF7L2,B4GAT1,DPY19L1,PIGK,TUSC3,NUCB2,HGSNAT,GRM2,GRM7,WBSCR17,POMGNT2
GO: Biological Process	GO:0019885	antigen processing and presentation of endogenous peptide antigen via MHC class I		2.341e-05	0.1241	0.002411	0.02207	5	14	HLA-A,ABCB1,ERAP1,B2M,TAP2
GO: Biological Process	GO:0007622	rhythmic behavior		2.398e-05	0.1271	0.002411	0.02207	9	58	CIART,CHAT,ADORA2A,NCOA2,SIX3,ZFHX3,PTGER3,DRD2,EGR2
GO: Biological Process	GO:0048812	neuron projection morphogenesis		2.471e-05	0.131	0.002411	0.02207	36	633	EPHB3,MAP2,TENM2,SLITRK1,ADORA2A,CLU,LRRN2,SEMA6B,SEMA4F,AKAP5,NYAP2,SYT3,RIMS1,SEMA3E,RTN4R,ADGRB1,ADGRB3,BCL2,ISL1,NRP1,KIRREL3,PTPRA,PLPPR4,CACNA1A,DRD2,B4GAT1,L1CAM,GRIN1,OMG,CELSR2,EGR2,NKX2-1,CDH2,CDH11,EPHA5,EPHA7
GO: Biological Process	GO:0034332	adherens junction organization		2.484e-05	0.1317	0.002411	0.02207	13	121	ENPP2,WNT4,SORBS1,NECTIN3,ARHGAP6,MTSS1,BCL2,PTPRK,CDH2,CDH8,CDH9,CDH10,CDH11
GO: Biological Process	GO:2000146	negative regulation of cell motility		2.501e-05	0.1326	0.002411	0.02207	19	236	MCC,WNT4,SRGAP1,OSBPL8,MIA3,SPINT2,ADAM15,DACH1,BCL2,DCN,PTN,PTPRK,NOV,WASL,DRD2,NR2F2,NKX2-1,EGFL7,TRIB1
GO: Biological Process	GO:1901698	response to nitrogen compound		2.861e-05	0.1517	0.002708	0.02479	49	982	CDKN1A,SERPINA3,PDE3A,ESR1,KLF3,ADCY2,CHRNB3,ADORA2A,ADRA1B,PPP1R1B,OSBPL8,HOMER1,VCAM1,FOXO1,AKAP5,FOSB,CPEB3,GPAM,SORBS1,PRKAR2B,PRKCD,IRS2,CTSB,GABRA1,GABRG2,ATP6V0A1,ATP6AP1,BCL2,GGH,PTN,PTPRA,PTPRN,ABCC8,GLRB,NFKBIA,SIK2,GNAL,GNG7,NOS1,ADGRL3,CPEB2,DRD2,GPR22,NUCB2,GRIN1,RNF4,EGR1,EGR2,TLR3
GO: Biological Process	GO:0050808	synapse organization		3.138e-05	0.1664	0.002919	0.02672	20	261	EPHB3,CHAT,SLITRK1,LRRTM4,PCDHB16,NPTN,LRRN3,SEMA3E,ADGRB1,ADGRB3,PTN,KIRREL3,GLRB,ADGRL3,CACNA1A,DRD2,PCDHB9,GRIN1,CDH2,EPHA7
GO: Biological Process	GO:0032353	negative regulation of hormone biosynthetic process		3.42e-05	0.1813	0.003126	0.02861	4	8	WNT4,ATP1A1,DKK3,CACNA1A
GO: Biological Process	GO:0007612	learning		3.849e-05	0.2041	0.003459	0.03166	15	163	ADRA1B,ATXN1,PPP1R1B,NPTN,SLC8A2,PPT1,PRKAR2B,GABRA5,ADGRB3,PTN,ARC,DRD2,GRIN1,GRM7,ATAD1
GO: Biological Process	GO:0030336	negative regulation of cell migration		4.418e-05	0.2343	0.003854	0.03528	18	225	MCC,WNT4,SRGAP1,OSBPL8,MIA3,ADAM15,DACH1,BCL2,DCN,PTN,PTPRK,NOV,WASL,DRD2,NR2F2,NKX2-1,EGFL7,TRIB1
GO: Biological Process	GO:1901137	carbohydrate derivative biosynthetic process		4.435e-05	0.2351	0.003854	0.03528	41	782	RPN1,RPN2,EXT2,EXTL2,ADCY2,GALNT16,ADORA2A,ALG5,CHST12,GPC5,SDF2,VIP,UXS1,AKAP5,TMEM59,BCAN,ALG2,C1GALT1C1,PIGT,CSPG5,B3GALT2,ATP6V0A1,GPAA1,BCL2,DCN,PTGER3,GNAL,GNG7,NOS1,NPPC,DRD2,TCF7L2,B4GAT1,DPY19L1,PIGK,TUSC3,NUCB2,GRM2,GRM7,WBSCR17,POMGNT2
GO: Biological Process	GO:0002483	antigen processing and presentation of endogenous peptide antigen		4.884e-05	0.2589	0.004177	0.03823	5	16	HLA-A,ABCB1,ERAP1,B2M,TAP2
GO: Biological Process	GO:0009187	cyclic nucleotide metabolic process		5.157e-05	0.2734	0.00434	0.03972	17	207	PDE1C,PDE3A,ADCY2,ADORA2A,VIP,AKAP5,PDE7B,PDE10A,PTGER3,GNAL,GNG7,NOS1,NPPC,DRD2,NUCB2,GRM2,GRM7
GO: Biological Process	GO:0045664	regulation of neuron differentiation		5.355e-05	0.2839	0.004436	0.04061	36	657	EPHB3,HLA-A,MAP2,SERPINE2,QKI,SEMA6B,SEMA4F,AKAP5,SYT3,CPEB3,SIX3,NPTN,ZFHX3,RIMS1,SEMA3E,RTN4R,B2M,ADGRB3,BRINP1,BCL2,ISL1,PTGER3,NRP1,PTN,NEU1,NTM,CACNA1A,RARB,L1CAM,GRN,GRIN1,NR3C1,OMG,SLC39A12,CDH2,EPHA7
GO: Biological Process	GO:0032351	negative regulation of hormone metabolic process		6.024e-05	0.3194	0.004839	0.04429	4	9	WNT4,ATP1A1,DKK3,CACNA1A
GO: Biological Process	GO:0031943	regulation of glucocorticoid metabolic process		6.024e-05	0.3194	0.004839	0.04429	4	9	WNT4,ATP1A1,DKK3,NR3C1
GO: Biological Process	GO:0044712	single-organism catabolic process		6.494e-05	0.3443	0.005139	0.04704	53	1127	NR2C2,PDE1C,PDE3A,MAN2B1,PLCXD2,ENPP2,PFKFB3,DNAJB9,FAM13B,CLVS1,FAAH,ADRA1B,DNAJC10,TMEM259,HSD11B1,PCYOX1,CYP26B1,BCAN,GDE1,TXLNA,PPT1,CSPG5,PRKCD,IRS2,FUCA2,CTSB,CTSL,PDE7B,CTSS,GAA,GABRA5,GAD2,GALNS,ADAM15,PDE10A,DCN,CYP46A1,ERLEC1,NEU1,GLB1,RNF103,CCDC47,OS9,ENPP5,NOS1,DAGLB,PLA2G7,MAN2B2,PLBD2,BSCL2,HBA1,HSD17B11,HBB
GO: Biological Process	GO:0048511	rhythmic process		7.216e-05	0.3826	0.005626	0.0515	24	368	CIART,ESR1,CHAT,ADORA2A,CLU,CYP7B1,NCOA2,SIX3,CLOCK,ZFHX3,SP1,BCL2,PTGER3,PTN,PTPRN,NFIL3,TAF4,DRD2,NPY5R,GRIN1,EGR2,EGR3,NKX2-1,PAM
GO: Biological Process	GO:0071495	cellular response to endogenous stimulus		8.076e-05	0.4282	0.006205	0.0568	58	1280	NR2C2,PDE3A,TRH,ESR1,KLF3,WNT4,ADCY2,RXRG,OSBPL8,FGF1,CYP7B1,NCOA2,FOXO1,AKAP5,DDX17,VASN,FOSB,CPEB3,GPAM,SORBS1,CLOCK,NPTN,PRKAR2B,PRKCD,IRS2,ATP1A1,CTSB,CTSL,ATP2B1,CTSS,DKK3,GABRA1,GABRG2,ATP6V0A1,ATP6AP1,PEG10,ISL1,PTN,SULF2,PTPRA,PTPRK,GLG1,SIK2,GNG7,NOS1,CPEB2,TCF7L2,RARB,GPR22,NUCB2,NR3C1,NR2F2,RNF4,EGR1,EGR3,NKX2-1,SMAD5,EPHA5
GO: Biological Process	GO:0014047	glutamate secretion		8.342e-05	0.4423	0.006318	0.05783	8	53	TRH,ADORA2A,RIMS1,SLC17A7,NPY5R,NR3C1,GRM2,GRM7
GO: Biological Process	GO:0010975	regulation of neuron projection development		8.782e-05	0.4656	0.006504	0.05953	29	494	EPHB3,HLA-A,MAP2,SERPINE2,QKI,SEMA6B,SEMA4F,AKAP5,SYT3,CPEB3,NPTN,RIMS1,SEMA3E,RTN4R,B2M,ADGRB3,NRP1,PTN,NEU1,NTM,CACNA1A,L1CAM,GRN,GRIN1,NR3C1,OMG,SLC39A12,CDH2,EPHA7
GO: Biological Process	GO:0019098	reproductive behavior		8.832e-05	0.4683	0.006504	0.05953	7	40	SERPINE2,PPP1R1B,NCOA2,APLP2,GRN,GRIN1,NR3C1
GO: Biological Process	GO:0006704	glucocorticoid biosynthetic process		9.159e-05	0.4856	0.006653	0.06089	5	18	WNT4,HSD11B1,ATP1A1,DKK3,NR3C1
GO: Biological Process	GO:0006022	aminoglycan metabolic process		9.286e-05	0.4923	0.006653	0.0609	15	176	EXT2,EXTL2,PIM1,CHST12,GPC5,BCAN,CSPG5,CHID1,GALNS,DCN,ITIH3,GLB1,CLN6,B4GAT1,HGSNAT
GO: Biological Process	GO:0050796	regulation of insulin secretion		9.705e-05	0.5146	0.006861	0.0628	16	197	PDE1C,TRH,DOC2B,CLOCK,SLC2A1,IRS2,ISL1,PTGER3,ABCC8,NOS1,NOV,CACNA1A,DRD2,TCF7L2,MIDN,EPHA5
GO: Biological Process	GO:0006835	dicarboxylic acid transport		0.0001001	0.5306	0.006934	0.06347	11	102	TRH,ADORA2A,SLC13A5,PRKCD,RIMS1,SLC26A8,SLC17A7,NPY5R,NR3C1,GRM2,GRM7
GO: Biological Process	GO:0032870	cellular response to hormone stimulus		0.000104	0.5516	0.006934	0.06347	36	679	NR2C2,TRH,ESR1,ADCY2,RXRG,OSBPL8,CYP7B1,NCOA2,FOXO1,DDX17,FOSB,GPAM,SORBS1,CLOCK,PRKAR2B,PRKCD,IRS2,ATP1A1,CTSB,CTSL,ATP2B1,CTSS,ATP6V0A1,ATP6AP1,ISL1,PTPRA,SIK2,GNG7,CPEB2,RARB,GPR22,NUCB2,NR3C1,NR2F2,RNF4,EPHA5
GO: Biological Process	GO:0090659	walking behavior		0.000104	0.5516	0.006934	0.06347	7	41	TRH,CHAT,SCN8A,ZIC1,GLRB,CACNA1A,DRD2
GO: Biological Process	GO:0007628	adult walking behavior		0.000104	0.5516	0.006934	0.06347	7	41	TRH,CHAT,SCN8A,ZIC1,GLRB,CACNA1A,DRD2
GO: Biological Process	GO:0023061	signal release		0.0001046	0.5547	0.006934	0.06347	29	499	PDE1C,TRH,CHAT,WLS,ADORA2A,DOC2B,VIP,SYT3,SCG5,CLOCK,SLC2A1,PPT1,IRS2,RIMS1,GAD2,ISL1,PTGER3,NELL2,PTPRN,ABCC8,BAIAP3,NOS1,NOV,CACNA1A,DRD2,TCF7L2,NUCB2,MIDN,EPHA5
GO: Biological Process	GO:0007617	mating behavior		0.0001074	0.5692	0.006942	0.06354	6	29	SERPINE2,PPP1R1B,NCOA2,APLP2,GRN,GRIN1
GO: Biological Process	GO:0044705	multi-organism reproductive behavior		0.0001074	0.5692	0.006942	0.06354	6	29	SERPINE2,PPP1R1B,NCOA2,APLP2,GRN,GRIN1
GO: Biological Process	GO:0019883	antigen processing and presentation of endogenous antigen		0.0001215	0.6445	0.007704	0.07051	5	19	HLA-A,ABCB1,ERAP1,B2M,TAP2
GO: Biological Process	GO:0051094	positive regulation of developmental process		0.000122	0.6471	0.007704	0.07051	59	1329	EPHB3,NR2C2,PDE3A,SMYD1,ENPP2,WNT4,F3,SLITRK1,SERPINE2,ATXN1,CLU,SASH3,ATRAID,LRRTM4,FGF1,QKI,FNDC3B,MIA3,AKAP5,CYP26B1,SYT3,CPEB3,GPAM,NPTN,LRRN3,PRKCH,ZFHX3,RIMS1,ZBTB16,ATP6AP1,ERAP1,GAS6,ADGRB1,ADGRB3,BRINP1,BCL2,ISL1,DCN,NRP1,PTN,NELL1,NEU1,PTPRA,ADGRL3,NPPC,DRD2,TCF7L2,RARB,SASH1,L1CAM,GRN,NR3C1,EGR1,EGR3,CD34,OLFM2,CDH2,TRIB1,SMAD5
GO: Biological Process	GO:0015833	peptide transport		0.0001269	0.673	0.007917	0.07247	23	358	PDE1C,TRH,DOC2B,VIP,CLOCK,SLC2A1,SLC15A2,IRS2,ISL1,PTGER3,PTPRN,ABCC8,NFKBIA,NOS1,TAP2,NOV,CACNA1A,DRD2,TCF7L2,NUCB2,MIDN,TLR3,EPHA5
GO: Biological Process	GO:0030802	regulation of cyclic nucleotide biosynthetic process		0.0001316	0.6978	0.008114	0.07427	13	142	ADCY2,ADORA2A,VIP,AKAP5,PTGER3,GNAL,GNG7,NOS1,NPPC,DRD2,NUCB2,GRM2,GRM7
GO: Biological Process	GO:0090278	negative regulation of peptide hormone secretion		0.0001415	0.75	0.008621	0.07891	8	57	PDE1C,PTGER3,ABCC8,NOS1,NOV,DRD2,NUCB2,MIDN
GO: Biological Process	GO:0031279	regulation of cyclase activity		0.0001461	0.7744	0.0088	0.08055	10	89	ADCY2,ADORA2A,VIP,AKAP5,GNAL,GNG7,NOS1,DRD2,GRM2,GRM7
GO: Biological Process	GO:0090331	negative regulation of platelet aggregation		0.0001511	0.801	0.008893	0.08139	4	11	SERPINE2,PRKCD,PTGER3,UBASH3B
GO: Biological Process	GO:0003014	renal system process		0.0001512	0.8018	0.008893	0.08139	12	125	ADCY2,ADORA2A,XPNPEP3,PRKAR2B,LGMN,GAS6,BCL2,PTGER3,SULF2,DRD2,CD34,HBB
GO: Biological Process	GO:1901136	carbohydrate derivative catabolic process		0.0001526	0.8092	0.008893	0.08139	15	184	PDE1C,PDE3A,GPC5,BCAN,CSPG5,PRKCD,CHID1,FUCA2,PDE7B,GALNS,PDE10A,DCN,NEU1,GLB1,HGSNAT
GO: Biological Process	GO:0006820	anion transport		0.0001602	0.8495	0.009145	0.08371	34	641	TRH,SLC10A4,TRPC4,ACSL3,ADORA2A,OSBPL8,PCYOX1,NCOA2,SLC2A1,ANO8,SLC6A7,SLC13A5,PRKCD,IRS2,RIMS1,GABRA1,GABRA2,GABRA5,GABRG2,PTGER3,CLCC1,SLC26A8,ABCC8,GLRB,SLC17A7,NOS1,CACNA1A,DRD2,NPY5R,NR3C1,GRM2,GRM7,HBA1,HBB
GO: Biological Process	GO:0051705	multi-organism behavior		0.0001604	0.8505	0.009145	0.08371	10	90	SERPINE2,PPP1R1B,NCOA2,APLP2,DACH1,BRINP1,KIRREL3,GRID1,GRN,GRIN1
GO: Biological Process	GO:0046717	acid secretion		0.0001631	0.8649	0.009201	0.08422	12	126	TRH,TRPC4,ADORA2A,RIMS1,PTGER3,SLC17A7,CACNA1A,DRD2,NPY5R,NR3C1,GRM2,GRM7
GO: Biological Process	GO:0050807	regulation of synapse organization		0.0001758	0.9322	0.009587	0.08775	12	127	EPHB3,SLITRK1,LRRTM4,LRRN3,ADGRB1,ADGRB3,PTN,ADGRL3,DRD2,GRIN1,CDH2,EPHA7
GO: Biological Process	GO:0051339	regulation of lyase activity		0.0001759	0.9327	0.009587	0.08775	10	91	ADCY2,ADORA2A,VIP,AKAP5,GNAL,GNG7,NOS1,DRD2,GRM2,GRM7
GO: Biological Process	GO:1902476	chloride transmembrane transport		0.0001759	0.9327	0.009587	0.08775	10	91	PCYOX1,ANO8,GABRA1,GABRA2,GABRA5,GABRG2,CLCC1,SLC26A8,GLRB,SLC17A7
GO: Biological Process	GO:0051240	positive regulation of multicellular organismal process		0.0001772	0.9395	0.009587	0.08775	68	1616	EPHB3,NR2C2,PDE3A,HLA-A,ENPP2,WNT4,F3,SLITRK1,ADORA2A,ADRA1B,SERPINE2,ATXN1,CLU,SASH3,ATRAID,AMOTL1,LRRTM4,FGF1,QKI,VIP,MIA3,AKAP5,CYP26B1,SYT3,CPEB3,GPAM,NPTN,LRRN3,PRKCH,RIMS1,ATP1A1,ZBTB16,ATP6AP1,ERAP1,B2M,GAS6,ADGRB1,ADGRB3,BRINP1,BCL2,ISL1,PTGER3,NRP1,PTN,NELL1,NEU1,SULF2,PTPRA,NOS1,ADGRL3,NPPC,DRD2,TCF7L2,RARB,SASH1,L1CAM,NUCB2,GRN,NR3C1,CD4,EGR1,EGR3,ATP6AP2,CD34,TLR3,SCPEP1,TRIB1,SMAD5
GO: Biological Process	GO:0002792	negative regulation of peptide secretion		0.0001811	0.96	0.009692	0.08871	8	59	PDE1C,PTGER3,ABCC8,NOS1,NOV,DRD2,NUCB2,MIDN
GO: Biological Process	GO:0032880	regulation of protein localization		0.0001862	0.9873	0.009692	0.08871	49	1060	CDKN1A,PDE1C,TRH,WLS,ACSL3,ADORA2A,ELMOD1,DOC2B,VIP,AKAP5,DPP10,WIPF1,TMEM59,GPAM,SORBS1,CLOCK,SLC2A1,ZIC1,NPTN,PRKCD,IRS2,MBTPS1,GAS6,BCL2,ISL1,NUP58,PTGER3,ERLEC1,PTN,SULF2,ABCC8,NFKBIA,OS9,ERP29,NOS1,NOV,CACNA1A,WASL,DRD2,TCF7L2,NUCB1,SPPL3,MIDN,CELSR2,CD34,TLR3,PAM,CDH2,EPHA5
GO: Biological Process	GO:0030203	glycosaminoglycan metabolic process		0.0001877	0.995	0.009692	0.08871	14	167	EXT2,EXTL2,PIM1,CHST12,GPC5,BCAN,CSPG5,GALNS,DCN,ITIH3,GLB1,CLN6,B4GAT1,HGSNAT
GO: Biological Process	GO:0045761	regulation of adenylate cyclase activity		0.0001883	0.9983	0.009692	0.08871	9	75	ADCY2,ADORA2A,VIP,AKAP5,GNAL,GNG7,DRD2,GRM2,GRM7
GO: Biological Process	GO:0007215	glutamate receptor signaling pathway		0.0001883	0.9983	0.009692	0.08871	9	75	HOMER1,ARC,GRIA2,GRID1,GRIK4,GRIN1,GRM2,GRM7,CACNG8
GO: Biological Process	GO:0042445	hormone metabolic process		0.0001928	1	0.00974	0.08915	16	209	PCSK2,ESR1,WNT4,TTR,CPQ,CYP26B1,SCG5,ATP1A1,CTSZ,DKK3,CACNA1A,TCF7L2,NR3C1,ATP6AP2,SCPEP1,HSD17B11
GO: Biological Process	GO:0033673	negative regulation of kinase activity		0.0001929	1	0.00974	0.08915	19	275	CDKN1A,ADORA2A,ATRAID,PPP1R1B,LRRTM4,CHORDC1,C2orf40,PRKAR2B,PRKCD,IRS2,RTN4R,DCN,NELL1,DUSP4,NR2F2,MIDN,SPRY4,UBASH3B,TRIB1
GO: Biological Process	GO:0030073	insulin secretion		0.0001973	1	0.009868	0.09032	17	231	PDE1C,TRH,DOC2B,CLOCK,SLC2A1,IRS2,ISL1,PTGER3,PTPRN,ABCC8,NOS1,NOV,CACNA1A,DRD2,TCF7L2,MIDN,EPHA5
GO: Biological Process	GO:0014048	regulation of glutamate secretion		0.0002034	1	0.01008	0.09225	5	21	TRH,ADORA2A,NPY5R,NR3C1,GRM7
GO: Biological Process	GO:0070201	regulation of establishment of protein localization		0.0002107	1	0.01035	0.09469	43	896	CDKN1A,PDE1C,TRH,WLS,ACSL3,ADORA2A,ELMOD1,DOC2B,AKAP5,DPP10,WIPF1,TMEM59,GPAM,SORBS1,CLOCK,SLC2A1,ZIC1,PRKCD,IRS2,MBTPS1,GAS6,BCL2,ISL1,NUP58,PTGER3,ERLEC1,SULF2,ABCC8,NFKBIA,OS9,ERP29,NOS1,NOV,CACNA1A,DRD2,TCF7L2,NUCB1,SPPL3,MIDN,CD34,TLR3,PAM,EPHA5
GO: Biological Process	GO:0009914	hormone transport		0.0002137	1	0.0104	0.09517	23	371	PDE1C,TRH,TTR,ABCB1,DOC2B,VIP,SCG5,CLOCK,SLC2A1,IRS2,ISL1,PTGER3,NELL2,PTPRN,ABCC8,NOS1,NOV,CACNA1A,DRD2,TCF7L2,NUCB2,MIDN,EPHA5
GO: Biological Process	GO:0030208	dermatan sulfate biosynthetic process		0.0002218	1	0.01069	0.09785	4	12	CHST12,BCAN,CSPG5,DCN
GO: Biological Process	GO:0098609	cell-cell adhesion		0.0002345	1	0.0112	0.1025	46	985	EPHB3,EPHB6,HLA-A,WNT4,TENM2,ADORA2A,SERPINE2,SASH3,VCAM1,RC3H2,CYP26B1,GPAM,FNDC3A,PODXL2,NECTIN3,PCDHB16,NPTN,ATP2C1,SPINT2,PRKCD,ZBTB16,B2M,GAS6,BCL2,PTGER3,KIRREL3,ZFP36L2,ADGRL3,NOV,VMP1,L1CAM,PCDHB9,NCSTN,CD4,CELSR2,EGR1,EGR3,CD34,UBASH3B,HBB,CDH2,CDH8,CDH9,CDH10,CDH11,EPHA7
GO: Biological Process	GO:0022414	reproductive process		0.0002377	1	0.01125	0.103	64	1512	IGSF8,NR2C2,PDE3A,HLA-A,ESR1,ETV6,CHAT,WNT4,MFGE8,SERPINE2,CLU,PPP1R1B,SELENOF,AGFG1,CYP7B1,QKI,VCAM1,PNOC,ALPL,NCOA2,VIP,SPINK8,AKAP5,CYP26B1,FOSB,PRDX4,APLP2,FNDC3A,NECTIN3,CLOCK,SPINT2,CTSB,UTP14C,SP1,ZBTB16,ADAM15,PEG10,DACH1,BCL2,DCN,PTGER3,NSDHL,PTN,SLC26A8,NELL2,PTPRN,GLRB,TAF4,NOS1,VMP1,NPPC,TCF7L2,NPY5R,MAMLD1,GRN,GRIN1,NR3C1,NR2F2,RSPO3,CELSR2,NKX2-1,TLR3,PAM,SMAD5
GO: Biological Process	GO:0003006	developmental process involved in reproduction		0.0002408	1	0.01127	0.1032	37	736	PDE3A,ESR1,CHAT,WNT4,SERPINE2,SELENOF,AGFG1,CYP7B1,QKI,VCAM1,ALPL,NCOA2,PRDX4,FNDC3A,NECTIN3,SPINT2,CTSB,SP1,ZBTB16,ADAM15,PEG10,DACH1,BCL2,DCN,NSDHL,SLC26A8,NELL2,PTPRN,TAF4,NPPC,TCF7L2,MAMLD1,NR2F2,RSPO3,NKX2-1,TLR3,SMAD5
GO: Biological Process	GO:1900371	regulation of purine nucleotide biosynthetic process		0.000243	1	0.01127	0.1032	13	151	ADCY2,ADORA2A,VIP,AKAP5,PTGER3,GNAL,GNG7,NOS1,NPPC,DRD2,NUCB2,GRM2,GRM7
GO: Biological Process	GO:0000003	reproduction		0.0002464	1	0.01127	0.1032	64	1514	IGSF8,NR2C2,PDE3A,HLA-A,ESR1,ETV6,CHAT,WNT4,MFGE8,SERPINE2,CLU,PPP1R1B,SELENOF,AGFG1,CYP7B1,QKI,VCAM1,PNOC,ALPL,NCOA2,VIP,SPINK8,AKAP5,CYP26B1,FOSB,PRDX4,APLP2,FNDC3A,NECTIN3,CLOCK,SPINT2,CTSB,UTP14C,SP1,ZBTB16,ADAM15,PEG10,DACH1,BCL2,DCN,PTGER3,NSDHL,PTN,SLC26A8,NELL2,PTPRN,GLRB,TAF4,NOS1,VMP1,NPPC,TCF7L2,NPY5R,MAMLD1,GRN,GRIN1,NR3C1,NR2F2,RSPO3,CELSR2,NKX2-1,TLR3,PAM,SMAD5
GO: Biological Process	GO:0055080	cation homeostasis		0.0002477	1	0.01127	0.1032	35	683	ESR1,TRPC4,ADORA2A,ADRA1B,SLC39A6,AKAP5,APLP2,NPTN,SLC8A2,ATP2C1,PPT1,ATP1A1,ATP2B1,ATP6V0A1,ATP6AP1,B2M,MTSS1,BCL2,PTGER3,SLC26A8,CCDC47,SV2A,ATP2C2,CLN6,SLC17A7,NOS1,CACNA1A,DRD2,NUCB2,SPPL3,GRIN1,MCOLN1,SLC39A12,CD4,UBASH3B
GO: Biological Process	GO:0090276	regulation of peptide hormone secretion		0.0002542	1	0.01127	0.1032	17	236	PDE1C,TRH,DOC2B,CLOCK,SLC2A1,IRS2,ISL1,PTGER3,ABCC8,NOS1,NOV,CACNA1A,DRD2,TCF7L2,NUCB2,MIDN,EPHA5
GO: Biological Process	GO:0006694	steroid biosynthetic process		0.0002551	1	0.01127	0.1032	14	172	WNT4,MSMO1,FGF1,CYP7B1,HSD11B1,IGFBP7,ATP1A1,DKK3,SQLE,CYP51A1,CYP46A1,NSDHL,NR3C1,HSD17B11
GO: Biological Process	GO:0048545	response to steroid hormone		0.000256	1	0.01127	0.1032	31	578	CDKN1A,NR2C2,TRH,ESR1,F3,RXRG,MFGE8,ADRA1B,CYP7B1,ALPL,NCOA2,FOXO1,DDX17,FOSB,FOSL2,CLOCK,ATP1A1,ATP2B1,BCL2,ISL1,PTGER3,PTN,PTPRN,NOS1,RARB,GRN,NR3C1,NR2F2,CD4,RNF4,PAM
GO: Biological Process	GO:0035268	protein mannosylation		0.0002574	1	0.01127	0.1032	5	22	ALG5,SDF2,B4GAT1,DPY19L1,POMGNT2
GO: Biological Process	GO:0031290	retinal ganglion cell axon guidance		0.0002574	1	0.01127	0.1032	5	22	EPHB3,SEMA4F,ISL1,NRP1,EPHA7
GO: Biological Process	GO:0030808	regulation of nucleotide biosynthetic process		0.0002594	1	0.01127	0.1032	13	152	ADCY2,ADORA2A,VIP,AKAP5,PTGER3,GNAL,GNG7,NOS1,NPPC,DRD2,NUCB2,GRM2,GRM7
GO: Biological Process	GO:0048169	regulation of long-term neuronal synaptic plasticity		0.000271	1	0.01159	0.1061	6	34	NPTN,RIMS1,SYP,DRD2,GRIN1,EGR1
GO: Biological Process	GO:0001975	response to amphetamine		0.000271	1	0.01159	0.1061	6	34	ADORA2A,ADRA1B,PPP1R1B,GNAL,DRD2,GRIN1
GO: Biological Process	GO:0030072	peptide hormone secretion		0.0002777	1	0.01178	0.1078	19	283	PDE1C,TRH,DOC2B,VIP,CLOCK,SLC2A1,IRS2,ISL1,PTGER3,PTPRN,ABCC8,NOS1,NOV,CACNA1A,DRD2,TCF7L2,NUCB2,MIDN,EPHA5
GO: Biological Process	GO:0007409	axonogenesis		0.0002834	1	0.01192	0.1091	27	478	EPHB3,MAP2,TENM2,SLITRK1,LRRN2,SEMA6B,SEMA4F,SEMA3E,RTN4R,ADGRB1,BCL2,ISL1,NRP1,PTPRA,PLPPR4,CACNA1A,DRD2,B4GAT1,L1CAM,GRIN1,OMG,EGR2,NKX2-1,CDH2,CDH11,EPHA5,EPHA7
GO: Biological Process	GO:0046676	negative regulation of insulin secretion		0.0002894	1	0.01208	0.1106	7	48	PDE1C,PTGER3,ABCC8,NOS1,NOV,DRD2,MIDN
GO: Biological Process	GO:0007565	female pregnancy		0.0002951	1	0.01222	0.1119	16	217	HLA-A,ESR1,WNT4,SERPINE2,PNOC,AKAP5,FOSB,CTSB,SP1,BCL2,PTGER3,NOS1,VMP1,GRN,NR2F2,PAM
GO: Biological Process	GO:0030205	dermatan sulfate metabolic process		0.0003135	1	0.01289	0.1179	4	13	CHST12,BCAN,CSPG5,DCN
GO: Biological Process	GO:0070838	divalent metal ion transport		0.0003167	1	0.01292	0.1182	26	456	TRPC4,ADORA2A,TRPM3,SLC39A6,HOMER1,AKAP5,SLC8A2,ATP2C1,SARAF,ATP2B1,B2M,GAS6,BCL2,PTGER3,ATP2C2,NOS1,CACNA1A,DRD2,TUSC3,GRIN1,GRM7,MCOLN1,SLC39A12,CACNG8,CD4,UBASH3B
GO: Biological Process	GO:0097502	mannosylation		0.0003197	1	0.01294	0.1184	6	35	ALG5,SDF2,ALG2,B4GAT1,DPY19L1,POMGNT2
GO: Biological Process	GO:0002791	regulation of peptide secretion		0.0003248	1	0.01305	0.1194	17	241	PDE1C,TRH,DOC2B,CLOCK,SLC2A1,IRS2,ISL1,PTGER3,ABCC8,NOS1,NOV,CACNA1A,DRD2,TCF7L2,NUCB2,MIDN,EPHA5
GO: Biological Process	GO:0009100	glycoprotein metabolic process		0.0003287	1	0.0131	0.12	24	407	RPN1,RPN2,EXT2,EXTL2,GALNT16,ALG5,CHST12,SDF2,TMEM59,BCAN,ALG2,C1GALT1C1,CSPG5,B3GALT2,ERP44,BCL2,DCN,SULF2,TCF7L2,B4GAT1,DPY19L1,TUSC3,WBSCR17,POMGNT2
GO: Biological Process	GO:0072511	divalent inorganic cation transport		0.0003501	1	0.01385	0.1268	26	459	TRPC4,ADORA2A,TRPM3,SLC39A6,HOMER1,AKAP5,SLC8A2,ATP2C1,SARAF,ATP2B1,B2M,GAS6,BCL2,PTGER3,ATP2C2,NOS1,CACNA1A,DRD2,TUSC3,GRIN1,GRM7,MCOLN1,SLC39A12,CACNG8,CD4,UBASH3B
GO: Biological Process	GO:0052652	cyclic purine nucleotide metabolic process		0.0003557	1	0.01397	0.1279	13	157	ADCY2,ADORA2A,VIP,AKAP5,PTGER3,GNAL,GNG7,NOS1,NPPC,DRD2,NUCB2,GRM2,GRM7
GO: Biological Process	GO:0042886	amide transport		0.0003624	1	0.01413	0.1293	23	385	PDE1C,TRH,DOC2B,VIP,CLOCK,SLC2A1,SLC15A2,IRS2,ISL1,PTGER3,PTPRN,ABCC8,NFKBIA,NOS1,TAP2,NOV,CACNA1A,DRD2,TCF7L2,NUCB2,MIDN,TLR3,EPHA5
GO: Biological Process	GO:0009101	glycoprotein biosynthetic process		0.0003688	1	0.01419	0.1299	22	361	RPN1,RPN2,EXT2,EXTL2,GALNT16,ALG5,CHST12,SDF2,TMEM59,BCAN,ALG2,C1GALT1C1,CSPG5,B3GALT2,BCL2,DCN,TCF7L2,B4GAT1,DPY19L1,TUSC3,WBSCR17,POMGNT2
GO: Biological Process	GO:0090087	regulation of peptide transport		0.0003769	1	0.01419	0.1299	19	290	PDE1C,TRH,DOC2B,CLOCK,SLC2A1,IRS2,ISL1,PTGER3,ABCC8,NFKBIA,NOS1,NOV,CACNA1A,DRD2,TCF7L2,NUCB2,MIDN,TLR3,EPHA5
GO: Biological Process	GO:0009190	cyclic nucleotide biosynthetic process		0.0003782	1	0.01419	0.1299	13	158	ADCY2,ADORA2A,VIP,AKAP5,PTGER3,GNAL,GNG7,NOS1,NPPC,DRD2,NUCB2,GRM2,GRM7
GO: Biological Process	GO:0098771	inorganic ion homeostasis		0.0003803	1	0.01419	0.1299	35	699	ESR1,TRPC4,ADORA2A,ADRA1B,SLC39A6,AKAP5,APLP2,NPTN,SLC8A2,ATP2C1,PPT1,ATP1A1,ATP2B1,ATP6V0A1,ATP6AP1,B2M,MTSS1,BCL2,PTGER3,SLC26A8,CCDC47,SV2A,ATP2C2,CLN6,SLC17A7,NOS1,CACNA1A,DRD2,NUCB2,SPPL3,GRIN1,MCOLN1,SLC39A12,CD4,UBASH3B
GO: Biological Process	GO:0045596	negative regulation of cell differentiation		0.0003803	1	0.01419	0.1299	35	699	HLA-A,WNT4,FOXO1,SEMA6B,SEMA4F,FNDC3B,TMEM176B,VASN,SIX3,ZFHX3,SEMA3E,ZBTB16,RTN4R,B2M,BRINP1,BCL2,ISL1,PTGER3,NRP1,PTN,ZFP36L2,NTM,NFKBIA,CDC73,NOV,NPPC,TCF7L2,RARB,NUCB2,OMG,NKX2-1,TLR3,UBASH3B,TRIB1,EPHA7
GO: Biological Process	GO:0008344	adult locomotory behavior		0.0003816	1	0.01419	0.1299	10	100	TRH,CHAT,ATXN1,SCN8A,ZIC1,PPT1,GLRB,CACNA1A,DRD2,GRIN1
GO: Biological Process	GO:0098660	inorganic ion transmembrane transport		0.0003828	1	0.01419	0.1299	37	754	TRPC4,TRPM3,SCN2A,STOML1,SCN8A,SLC39A6,CNGA4,PCYOX1,DPP10,ANO8,SLC8A2,ATP2C1,ATP1A1,ATP2B1,GABRA1,GABRA2,GABRA5,GABRG2,ATP6V0A1,ATP6AP1,GAS6,PTGER3,CLCC1,SLC26A8,ABCC8,GLRB,ATP2C2,SLC17A7,NOS1,CACNA1A,DRD2,GRIN1,GRM7,MCOLN1,SLC39A12,CACNG8,UBASH3B
GO: Biological Process	GO:0002790	peptide secretion		0.0003934	1	0.01448	0.1326	19	291	PDE1C,TRH,DOC2B,VIP,CLOCK,SLC2A1,IRS2,ISL1,PTGER3,PTPRN,ABCC8,NOS1,NOV,CACNA1A,DRD2,TCF7L2,NUCB2,MIDN,EPHA5
GO: Biological Process	GO:0008202	steroid metabolic process		0.000417	1	0.01521	0.1393	20	316	ESR1,WNT4,MSMO1,FGF1,CYP7B1,HSD11B1,APLP2,IGFBP7,ATP1A1,DKK3,LGMN,MBTPS1,SQLE,CYP51A1,CYP46A1,NSDHL,CLN6,CYP4V2,NR3C1,HSD17B11
GO: Biological Process	GO:0061564	axon development		0.0004189	1	0.01521	0.1393	28	516	EPHB3,MAP2,TENM2,SLITRK1,LRRN2,SEMA6B,SEMA4F,SEMA3E,RTN4R,ADGRB1,BCL2,ISL1,NRP1,PTPRA,PLPPR4,CACNA1A,DRD2,B4GAT1,L1CAM,CRTAC1,GRIN1,OMG,EGR2,NKX2-1,CDH2,CDH11,EPHA5,EPHA7
GO: Biological Process	GO:0042136	neurotransmitter biosynthetic process		0.0004295	1	0.01549	0.1418	4	14	CHAT,GAD2,NOS1,DAGLB
GO: Biological Process	GO:0050801	ion homeostasis		0.0004445	1	0.01592	0.1457	37	760	ESR1,TRPC4,ADORA2A,ADRA1B,SLC39A6,AKAP5,GPAM,APLP2,NPTN,SLC8A2,ATP2C1,PPT1,ATP1A1,ATP2B1,ATP6V0A1,ATP6AP1,B2M,MTSS1,BCL2,DCN,PTGER3,SLC26A8,CCDC47,SV2A,ATP2C2,CLN6,SLC17A7,NOS1,CACNA1A,DRD2,NUCB2,SPPL3,GRIN1,MCOLN1,SLC39A12,CD4,UBASH3B
GO: Biological Process	GO:0006821	chloride transport		0.0004476	1	0.01593	0.1458	10	102	PCYOX1,ANO8,GABRA1,GABRA2,GABRA5,GABRG2,CLCC1,SLC26A8,GLRB,SLC17A7
GO: Biological Process	GO:0030814	regulation of cAMP metabolic process		0.0004633	1	0.01638	0.1499	12	141	ADCY2,ADORA2A,VIP,AKAP5,PTGER3,GNAL,GNG7,NPPC,DRD2,NUCB2,GRM2,GRM7
GO: Biological Process	GO:0051223	regulation of protein transport		0.0004707	1	0.01638	0.1499	39	818	CDKN1A,PDE1C,TRH,WLS,ACSL3,ADORA2A,ELMOD1,DOC2B,AKAP5,WIPF1,GPAM,CLOCK,SLC2A1,ZIC1,PRKCD,IRS2,MBTPS1,GAS6,ISL1,NUP58,PTGER3,ERLEC1,SULF2,ABCC8,NFKBIA,OS9,ERP29,NOS1,NOV,CACNA1A,DRD2,TCF7L2,NUCB1,SPPL3,MIDN,CD34,TLR3,PAM,EPHA5
GO: Biological Process	GO:0001568	blood vessel development		0.0004732	1	0.01638	0.1499	33	653	EPHB3,ENPP2,ACTA2,WNT4,F3,MFGE8,FGF1,QKI,FOXO1,CRKL,SEMA3E,ERAP1,ADAM15,ADGRB1,ADGRB3,ISL1,DCN,NRP1,NSDHL,PTN,NOV,TCF7L2,SASH1,PLXDC1,LAMA4,NR2F2,RSPO3,EGR1,EGR3,CD34,EGFL7,CDH2,SMAD5
GO: Biological Process	GO:0006469	negative regulation of protein kinase activity		0.0004732	1	0.01638	0.1499	17	249	CDKN1A,ADORA2A,ATRAID,PPP1R1B,LRRTM4,CHORDC1,C2orf40,PRKAR2B,PRKCD,RTN4R,DCN,NELL1,DUSP4,NR2F2,SPRY4,UBASH3B,TRIB1
GO: Biological Process	GO:0014075	response to amine		0.000479	1	0.01638	0.1499	7	52	ADORA2A,ADRA1B,PPP1R1B,CTSB,GNAL,DRD2,GRIN1
GO: Biological Process	GO:0008211	glucocorticoid metabolic process		0.0004856	1	0.01638	0.1499	5	25	WNT4,HSD11B1,ATP1A1,DKK3,NR3C1
GO: Biological Process	GO:0060384	innervation		0.0004856	1	0.01638	0.1499	5	25	SERPINE2,GABRA5,ISL1,NRP1,SULF2
GO: Biological Process	GO:0030817	regulation of cAMP biosynthetic process		0.0004857	1	0.01638	0.1499	11	122	ADCY2,ADORA2A,VIP,AKAP5,PTGER3,GNAL,GNG7,DRD2,NUCB2,GRM2,GRM7
GO: Biological Process	GO:0006026	aminoglycan catabolic process		0.000488	1	0.01638	0.1499	8	68	GPC5,BCAN,CSPG5,CHID1,GALNS,DCN,GLB1,HGSNAT
GO: Biological Process	GO:0007167	enzyme linked receptor protein signaling pathway		0.0005129	1	0.01701	0.1557	46	1021	EPHB3,EPHB6,ESR1,WNT4,F3,ATXN1,STOML1,OSBPL8,FGF1,FOXO1,VASN,APLP2,SORBS1,NPTN,PRKCD,IRS2,DKK3,LGMN,ATP6V0A1,ATP6AP1,PEG10,MTSS1,GAS6,DCN,NRP1,PTN,SULF2,PTPRA,PTPRK,GLG1,SIK2,GNG7,NOV,NPPC,WASL,TCF7L2,NUCB2,GRIN1,NCSTN,CD4,EGR1,NKX2-1,REPS2,SMAD5,EPHA5,EPHA7
GO: Biological Process	GO:0040011	locomotion		0.0005132	1	0.01701	0.1557	70	1740	IGSF8,EPHB3,SPNS1,ENPP2,MCC,WNT4,F3,TENM2,ADORA2A,SERPINE2,SRGAP1,AMOTL1,OSBPL8,FGF1,RSPH9,VCAM1,SEMA6B,SEMA4F,FNDC3B,MIA3,HTR1D,PODXL2,SIX3,SPINT2,PRKCD,IRS2,FUCA2,CTSB,PALLD,SEMA3E,SCRT2,ADAM15,GAS6,DACH1,BCL2,ISL1,DCN,PTGER3,NRP1,PTN,KIRREL3,SLC26A8,PTPRA,PTPRK,GLG1,ARC,CLN6,ADGRL3,NOV,PLA2G7,WASL,DRD2,SASH1,B4GAT1,L1CAM,LAMA4,NR2F2,CD4,POMGNT2,CELSR2,EGR1,EGR2,EGR3,NKX2-1,CD34,EGFL7,CDH2,TRIB…
GO: Biological Process	GO:0010563	negative regulation of phosphorus metabolic process		0.0005254	1	0.0172	0.1574	31	603	CDKN1A,LMTK3,ADORA2A,DNAJC10,ATXN1,SH3RF2,ATRAID,PPP1R1B,LRRTM4,FOXO1,AKAP5,CHORDC1,C2orf40,PRKAR2B,PRKCD,IRS2,RTN4R,DCN,PTGER3,NELL1,NOS1,DRD2,DUSP4,NUCB2,GRM2,GRM7,NR2F2,MIDN,SPRY4,UBASH3B,TRIB1
GO: Biological Process	GO:0045936	negative regulation of phosphate metabolic process		0.0005254	1	0.0172	0.1574	31	603	CDKN1A,LMTK3,ADORA2A,DNAJC10,ATXN1,SH3RF2,ATRAID,PPP1R1B,LRRTM4,FOXO1,AKAP5,CHORDC1,C2orf40,PRKAR2B,PRKCD,IRS2,RTN4R,DCN,PTGER3,NELL1,NOS1,DRD2,DUSP4,NUCB2,GRM2,GRM7,NR2F2,MIDN,SPRY4,UBASH3B,TRIB1
GO: Biological Process	GO:0042592	homeostatic process		0.0005306	1	0.01726	0.158	71	1773	SERPINA3,ESR1,TRPC4,ADCY2,SLITRK1,ADORA2A,ADRA1B,DNAJC10,SASH3,SLC39A6,HOMER1,VCAM1,FOXO1,RC3H2,AKAP5,CYP26B1,PRDX4,GPAM,APLP2,NPTN,SLC8A2,ATP2C1,P4HTM,PPT1,PRKAR2B,IRS2,ATP1A1,ATP2B1,CTSS,GAA,SP1,ATP6V0A1,ATP6AP1,ERP44,B2M,MTSS1,GAS6,BCL2,DCN,PTGER3,TMX1,SLC26A8,NELL2,PTPRN,CCDC47,SV2A,ATP2C2,CLN6,SLC17A7,NOS1,TAP2,NOV,CACNA1A,DRD2,TCF7L2,TUSC3,NUCB2,SPPL3,GRIN1,NCSTN,MCOLN1,TXNDC12,SLC39A12,CD4…
GO: Biological Process	GO:0045454	cell redox homeostasis		0.0005392	1	0.01733	0.1586	8	69	DNAJC10,PRDX4,ERP44,TMX1,NOS1,TUSC3,TXNDC12,TXNDC15
GO: Biological Process	GO:0007618	mating		0.0005392	1	0.01733	0.1586	7	53	SERPINE2,PPP1R1B,NCOA2,VIP,APLP2,GRN,GRIN1
GO: Biological Process	GO:0055082	cellular chemical homeostasis		0.0005536	1	0.01751	0.1602	37	769	ESR1,TRPC4,ADRA1B,SLC39A6,VCAM1,FOXO1,AKAP5,APLP2,NPTN,SLC8A2,ATP2C1,PPT1,IRS2,ATP1A1,ATP2B1,ATP6V0A1,GAS6,BCL2,PTGER3,SLC26A8,PTPRN,SV2A,ATP2C2,CLN6,SLC17A7,NOS1,CACNA1A,DRD2,TCF7L2,NUCB2,SPPL3,GRIN1,MCOLN1,SLC39A12,CD4,UBASH3B,EPHA5
GO: Biological Process	GO:0031344	regulation of cell projection organization		0.0005545	1	0.01751	0.1602	33	659	EPHB3,HLA-A,MAP2,ENPP2,TENM2,SERPINE2,QKI,SEMA6B,SEMA4F,AKAP5,SYT3,CPEB3,NPTN,PRKCD,RIMS1,SEMA3E,RTN4R,B2M,ADGRB3,NRP1,PTN,NEU1,NTM,CACNA1A,WASL,L1CAM,GRN,GRIN1,NR3C1,OMG,SLC39A12,CDH2,EPHA7
GO: Biological Process	GO:0035270	endocrine system development		0.0005603	1	0.01751	0.1602	12	144	WNT4,CLU,FOXO1,SIX3,CLOCK,CRKL,DKK3,ISL1,DRD2,TCF7L2,NR3C1,NKX2-1
GO: Biological Process	GO:0031214	biomineral tissue development		0.0005603	1	0.01751	0.1602	12	144	WNT4,MGP,ATRAID,ALPL,FOXO1,MIA3,RSPO2,MTSS1,GAS6,PTN,NELL1,TCF7L2
GO: Biological Process	GO:0045216	cell-cell junction organization		0.0005613	1	0.01751	0.1602	16	230	ENPP2,WNT4,SORBS1,NECTIN3,ARHGAP6,PRKCH,MTSS1,BCL2,STRN,PTPRK,PATJ,CDH2,CDH8,CDH9,CDH10,CDH11
GO: Biological Process	GO:0050651	dermatan sulfate proteoglycan biosynthetic process		0.0005733	1	0.01771	0.1621	4	15	CHST12,BCAN,CSPG5,DCN
GO: Biological Process	GO:0030001	metal ion transport		0.0005783	1	0.01771	0.1621	40	855	SLC10A4,TRPC4,ADORA2A,SERPINE2,TRPM3,SCN2A,STOML1,SCN8A,SLC39A6,CNGA4,HOMER1,VIP,AKAP5,DPP10,SLC8A2,ATP2C1,SLC13A5,SARAF,ATP1A1,ATP2B1,ATP6V0A1,ATP6AP1,B2M,GAS6,BCL2,PTGER3,ABCC8,ATP2C2,SLC17A7,NOS1,CACNA1A,DRD2,TUSC3,GRIN1,GRM7,MCOLN1,SLC39A12,CACNG8,CD4,UBASH3B
GO: Biological Process	GO:0032350	regulation of hormone metabolic process		0.0005863	1	0.01771	0.1621	6	39	WNT4,ATP1A1,DKK3,CACNA1A,TCF7L2,NR3C1
GO: Biological Process	GO:0030818	negative regulation of cAMP biosynthetic process		0.0005863	1	0.01771	0.1621	6	39	AKAP5,PTGER3,DRD2,NUCB2,GRM2,GRM7
GO: Biological Process	GO:0070997	neuron death		0.0005871	1	0.01771	0.1621	21	349	ESR1,ADORA2A,CLU,TMEM259,SCN2A,PIGT,PPT1,VSTM2L,GABRA5,LGMN,BCL2,ISL1,NRP1,NOS1,CACNA1A,GRIN1,NR3C1,GRM7,EGR1,CD34,EPHA7
GO: Biological Process	GO:0007214	gamma-aminobutyric acid signaling pathway		0.0005879	1	0.01771	0.1621	5	26	GABRA1,GABRA2,GABRA5,GABRG2,CACNA1A
GO: Biological Process	GO:0055085	transmembrane transport		0.0006281	1	0.01868	0.171	57	1356	SPNS1,SLC10A4,TRPC4,CHRNB3,ABCB1,TRPM3,SCN2A,STOML1,SCN8A,SLC39A6,CNGA4,HOMER1,PCYOX1,DPP10,SLC2A1,ANO8,SLC6A7,SLC8A2,ATP2C1,SLC15A2,SLC13A5,IRS2,SLC45A1,ATP1A1,ATP2B1,CTSS,GABRA1,GABRA2,GABRA5,GABRG2,ATP6V0A1,ATP6AP1,GAS6,BCL2,PTGER3,CLCC1,SLC26A8,SV2A,ABCC8,GLRB,ATP2C2,ARC,SLC17A7,NOS1,TAP2,CACNA1A,DRD2,TUSC3,GRIA2,GRID1,GRIK4,GRIN1,GRM7,MCOLN1,SLC39A12,CACNG8,UBASH3B
GO: Biological Process	GO:0051963	regulation of synapse assembly		0.0006283	1	0.01868	0.171	9	88	EPHB3,SLITRK1,LRRTM4,LRRN3,ADGRB1,ADGRB3,ADGRL3,GRIN1,EPHA7
GO: Biological Process	GO:0043271	negative regulation of ion transport		0.000634	1	0.01868	0.171	12	146	TRH,SERPINE2,STOML1,VIP,AKAP5,IRS2,BCL2,PTGER3,NOS1,DRD2,NPY5R,GRM7
GO: Biological Process	GO:0002485	antigen processing and presentation of endogenous peptide antigen via MHC class I via ER pathway, TAP-dependent		0.0006381	1	0.01868	0.171	3	7	HLA-A,ABCB1,TAP2
GO: Biological Process	GO:0016255	attachment of GPI anchor to protein		0.0006381	1	0.01868	0.171	3	7	PIGT,GPAA1,PIGK
GO: Biological Process	GO:1901652	response to peptide		0.0006431	1	0.01868	0.171	26	478	SERPINA3,KLF3,ADCY2,OSBPL8,FOXO1,GPAM,SORBS1,PRKAR2B,PRKCD,IRS2,CTSB,ATP6V0A1,ATP6AP1,GGH,PTPRA,PTPRN,ABCC8,NFKBIA,SIK2,GNG7,NOS1,CPEB2,GPR22,NUCB2,EGR1,EGR2
GO: Biological Process	GO:0046883	regulation of hormone secretion		0.0006449	1	0.01868	0.171	19	303	PDE1C,TRH,DOC2B,SCG5,CLOCK,SLC2A1,IRS2,ISL1,PTGER3,NELL2,ABCC8,NOS1,NOV,CACNA1A,DRD2,TCF7L2,NUCB2,MIDN,EPHA5
GO: Biological Process	GO:0044273	sulfur compound catabolic process		0.0006742	1	0.01924	0.1761	6	40	PCYOX1,BCAN,CSPG5,GALNS,DCN,GLB1
GO: Biological Process	GO:0034220	ion transmembrane transport		0.0006821	1	0.01924	0.1761	47	1064	TRPC4,CHRNB3,TRPM3,SCN2A,STOML1,SCN8A,SLC39A6,CNGA4,HOMER1,PCYOX1,DPP10,ANO8,SLC6A7,SLC8A2,ATP2C1,SLC13A5,IRS2,ATP1A1,ATP2B1,CTSS,GABRA1,GABRA2,GABRA5,GABRG2,ATP6V0A1,ATP6AP1,GAS6,PTGER3,CLCC1,SLC26A8,ABCC8,GLRB,ATP2C2,ARC,SLC17A7,NOS1,CACNA1A,DRD2,GRIA2,GRID1,GRIK4,GRIN1,GRM7,MCOLN1,SLC39A12,CACNG8,UBASH3B
GO: Biological Process	GO:0006836	neurotransmitter transport		0.0006944	1	0.01924	0.1761	15	212	CHAT,ADORA2A,DOC2B,SYT3,SLC6A7,PPT1,RIMS1,GABRA2,GAD2,SV2A,SLC17A7,BAIAP3,NOS1,CACNA1A,DRD2
GO: Biological Process	GO:0051093	negative regulation of developmental process		0.0007063	1	0.01924	0.1761	42	921	HLA-A,WNT4,FOXO1,SEMA6B,SEMA4F,FNDC3B,TMEM176B,VASN,SIX3,RSPO2,ZFHX3,SEMA3E,LGMN,ZBTB16,RTN4R,B2M,GAS6,ADGRB1,ADGRB3,BRINP1,BCL2,ISL1,DCN,PTGER3,NRP1,PTN,ZFP36L2,NTM,NFKBIA,CDC73,NOV,NPPC,TCF7L2,RARB,NUCB2,RFX4,OMG,NKX2-1,TLR3,UBASH3B,TRIB1,EPHA7
GO: Biological Process	GO:0034330	cell junction organization		0.0007068	1	0.01924	0.1761	17	258	ENPP2,WNT4,SORBS1,NECTIN3,ARHGAP6,PRKCH,MTSS1,BCL2,STRN,PTPRK,VMP1,PATJ,CDH2,CDH8,CDH9,CDH10,CDH11
GO: Biological Process	GO:0098602	single organism cell adhesion		0.0007077	1	0.01924	0.1761	40	864	EPHB3,EPHB6,HLA-A,ENPP2,WNT4,TENM2,ADORA2A,SERPINE2,SASH3,VCAM1,FNDC3B,RC3H2,CYP26B1,GPAM,FNDC3A,PODXL2,NECTIN3,SPINT2,PRKCD,ZBTB16,B2M,GAS6,BCL2,PTGER3,ZFP36L2,NOV,VMP1,L1CAM,NCSTN,CD4,CELSR2,EGR1,EGR3,CD34,UBASH3B,HBB,CDH2,CDH9,CDH10,EPHA7
GO: Biological Process	GO:0051962	positive regulation of nervous system development		0.0007149	1	0.01924	0.1761	28	534	EPHB3,ENPP2,SLITRK1,SERPINE2,ATXN1,LRRTM4,QKI,AKAP5,SYT3,CPEB3,NPTN,LRRN3,PRKCH,RIMS1,ADGRB1,ADGRB3,BRINP1,BCL2,NRP1,PTN,NEU1,PTPRA,ADGRL3,DRD2,RARB,L1CAM,GRN,NR3C1
GO: Biological Process	GO:0051049	regulation of transport		0.0007166	1	0.01924	0.1761	77	1980	CDKN1A,PDE1C,TRH,ESR1,TRPC4,WLS,ACSL3,ADORA2A,MFGE8,SERPINE2,SCN2A,STOML1,SCN8A,OSBPL8,ELMOD1,HOMER1,DOC2B,VIP,SPINK8,AKAP5,DPP10,WIPF1,SYT3,SCG5,GPAM,SORBS1,CLOCK,SLC2A1,ZIC1,PPT1,PRKCD,IRS2,SARAF,RIMS1,ATP1A1,CTSS,MBTPS1,ATP6AP1,B2M,GAS6,BCL2,ISL1,NUP58,PTGER3,ERLEC1,NRP1,NELL2,SULF2,ABCC8,NFKBIA,ATP2C2,ARC,OS9,ERP29,NOS1,NOV,CACNA1A,WASL,DRD2,TCF7L2,NPY5R,NUCB1,NUCB2,SPPL3,GRIN1,NR3C1,GRM7,CAC…
GO: Biological Process	GO:0006171	cAMP biosynthetic process		0.0007287	1	0.01924	0.1761	11	128	ADCY2,ADORA2A,VIP,AKAP5,PTGER3,GNAL,GNG7,DRD2,NUCB2,GRM2,GRM7
GO: Biological Process	GO:0071407	cellular response to organic cyclic compound		0.0007436	1	0.01924	0.1761	29	562	NR2C2,PDE3A,ESR1,ADCY2,RXRG,PIM1,CYP7B1,ALPL,NCOA2,FOXO1,DDX17,CLOCK,ATP1A1,ATP2B1,GABRA1,GABRG2,ISL1,PTGER3,PTN,NFKBIA,NOS1,RARB,NR3C1,NR2F2,RNF4,EGR1,TLR3,SMAD5,EPHA5
GO: Biological Process	GO:0050655	dermatan sulfate proteoglycan metabolic process		0.0007481	1	0.01924	0.1761	4	16	CHST12,BCAN,CSPG5,DCN
GO: Biological Process	GO:0035269	protein O-linked mannosylation		0.0007481	1	0.01924	0.1761	4	16	ALG5,SDF2,B4GAT1,POMGNT2
GO: Biological Process	GO:0016337	single organismal cell-cell adhesion		0.0007509	1	0.01924	0.1761	38	810	EPHB3,EPHB6,HLA-A,WNT4,TENM2,ADORA2A,SERPINE2,SASH3,VCAM1,RC3H2,CYP26B1,GPAM,FNDC3A,PODXL2,NECTIN3,SPINT2,PRKCD,ZBTB16,B2M,GAS6,BCL2,PTGER3,ZFP36L2,NOV,VMP1,L1CAM,NCSTN,CD4,CELSR2,EGR1,EGR3,CD34,UBASH3B,HBB,CDH2,CDH9,CDH10,EPHA7
GO: Biological Process	GO:1900248	negative regulation of cytoplasmic translational elongation		0.0007537	1	0.01924	0.1761	2	2	CPEB3,CPEB2
GO: Biological Process	GO:1900247	regulation of cytoplasmic translational elongation		0.0007537	1	0.01924	0.1761	2	2	CPEB3,CPEB2
GO: Biological Process	GO:0044467	glial cell-derived neurotrophic factor secretion		0.0007537	1	0.01924	0.1761	2	2	DRD2,CD34
GO: Biological Process	GO:1900166	regulation of glial cell-derived neurotrophic factor secretion		0.0007537	1	0.01924	0.1761	2	2	DRD2,CD34
GO: Biological Process	GO:0002182	cytoplasmic translational elongation		0.0007537	1	0.01924	0.1761	2	2	CPEB3,CPEB2
GO: Biological Process	GO:0071657	positive regulation of granulocyte colony-stimulating factor production		0.0007537	1	0.01924	0.1761	2	2	ISL1,CD34
GO: Biological Process	GO:1901258	positive regulation of macrophage colony-stimulating factor production		0.0007537	1	0.01924	0.1761	2	2	ISL1,CD34
GO: Biological Process	GO:1900168	positive regulation of glial cell-derived neurotrophic factor secretion		0.0007537	1	0.01924	0.1761	2	2	DRD2,CD34
GO: Biological Process	GO:0001503	ossification		0.000754	1	0.01924	0.1761	23	406	ESR1,EXT2,WNT4,MGP,ATRAID,MN1,ALPL,FNDC3B,MIA3,RSPO2,SP1,ZBTB16,ATP6AP1,MTSS1,BCL2,PTN,NELL1,CCDC47,NPPC,TCF7L2,EGR2,CDH11,SMAD5
GO: Biological Process	GO:0030030	cell projection organization		0.0007555	1	0.01924	0.1761	59	1427	EPHB3,HLA-A,MAP2,ENPP2,CHAT,TENM2,SLITRK1,ADORA2A,SERPINE2,CLU,LRRN2,QKI,RSPH9,SEMA6B,SEMA4F,AKAP5,NYAP2,SYT3,CPEB3,NPTN,PRKCD,RIMS1,PALLD,SEMA3E,RTN4R,B2M,MTSS1,ADGRB1,ADGRB3,BCL2,ISL1,NRP1,PTN,KIRREL3,STRN,NEU1,PTPRA,PLPPR4,PTPRK,NTM,CACNA1A,WASL,DRD2,B4GAT1,L1CAM,CRTAC1,GRN,GRIN1,NR3C1,RFX4,OMG,SLC39A12,CELSR2,EGR2,NKX2-1,CDH2,CDH11,EPHA5,EPHA7
GO: Biological Process	GO:0040012	regulation of locomotion		0.0007563	1	0.01924	0.1761	40	867	IGSF8,ENPP2,MCC,WNT4,F3,ADORA2A,SERPINE2,SRGAP1,AMOTL1,OSBPL8,FGF1,SEMA6B,SEMA4F,MIA3,HTR1D,SPINT2,IRS2,FUCA2,SEMA3E,SCRT2,ADAM15,GAS6,DACH1,BCL2,DCN,PTGER3,NRP1,PTN,PTPRK,NOV,PLA2G7,WASL,DRD2,SASH1,LAMA4,NR2F2,EGR1,NKX2-1,EGFL7,TRIB1
GO: Biological Process	GO:0048512	circadian behavior		0.0007566	1	0.01924	0.1761	7	56	CIART,ADORA2A,NCOA2,SIX3,ZFHX3,PTGER3,DRD2
GO: Biological Process	GO:0030799	regulation of cyclic nucleotide metabolic process		0.0007583	1	0.01924	0.1761	13	170	ADCY2,ADORA2A,VIP,AKAP5,PTGER3,GNAL,GNG7,NOS1,NPPC,DRD2,NUCB2,GRM2,GRM7
GO: Biological Process	GO:0030803	negative regulation of cyclic nucleotide biosynthetic process		0.000772	1	0.01941	0.1777	6	41	AKAP5,PTGER3,DRD2,NUCB2,GRM2,GRM7
GO: Biological Process	GO:0007519	skeletal muscle tissue development		0.0007725	1	0.01941	0.1777	14	192	IGSF8,SMYD1,MBNL1,PLAGL1,HOMER1,DDX17,CYP26B1,CTSB,BCL2,DCN,TCF7L2,NR2F2,EGR1,EGR2
GO: Biological Process	GO:0046879	hormone secretion		0.0008137	1	0.02035	0.1863	21	358	PDE1C,TRH,DOC2B,VIP,SCG5,CLOCK,SLC2A1,IRS2,ISL1,PTGER3,NELL2,PTPRN,ABCC8,NOS1,NOV,CACNA1A,DRD2,TCF7L2,NUCB2,MIDN,EPHA5
GO: Biological Process	GO:0072507	divalent inorganic cation homeostasis		0.0008217	1	0.02045	0.1872	25	460	ESR1,TRPC4,ADRA1B,SLC39A6,AKAP5,NPTN,SLC8A2,ATP2C1,ATP2B1,MTSS1,BCL2,PTGER3,CCDC47,SV2A,ATP2C2,NOS1,CACNA1A,DRD2,NUCB2,SPPL3,GRIN1,MCOLN1,SLC39A12,CD4,UBASH3B
GO: Biological Process	GO:0030003	cellular cation homeostasis		0.0008322	1	0.02048	0.1875	30	593	ESR1,TRPC4,ADRA1B,SLC39A6,AKAP5,APLP2,NPTN,SLC8A2,ATP2C1,PPT1,ATP1A1,ATP2B1,ATP6V0A1,BCL2,PTGER3,SLC26A8,SV2A,ATP2C2,CLN6,SLC17A7,NOS1,CACNA1A,DRD2,NUCB2,SPPL3,GRIN1,MCOLN1,SLC39A12,CD4,UBASH3B
GO: Biological Process	GO:0048667	cell morphogenesis involved in neuron differentiation		0.0008322	1	0.02048	0.1875	30	593	EPHB3,MAP2,TENM2,SLITRK1,LRRN2,SEMA6B,SEMA4F,AKAP5,SEMA3E,RTN4R,ADGRB1,ADGRB3,BCL2,ISL1,NRP1,PTPRA,PLPPR4,CACNA1A,DRD2,B4GAT1,L1CAM,GRIN1,OMG,CELSR2,EGR2,NKX2-1,CDH2,CDH11,EPHA5,EPHA7
GO: Biological Process	GO:0000904	cell morphogenesis involved in differentiation		0.0008344	1	0.02048	0.1875	39	843	EPHB3,MAP2,ENPP2,WNT4,TENM2,SLITRK1,LRRN2,SEMA6B,SEMA4F,FNDC3B,AKAP5,VASN,C1GALT1C1,SPINT2,PALLD,SEMA3E,ADAM15,RTN4R,ADGRB1,ADGRB3,BCL2,ISL1,NRP1,PTPRA,PLPPR4,CACNA1A,DRD2,TCF7L2,B4GAT1,L1CAM,GRIN1,OMG,CELSR2,EGR2,NKX2-1,CDH2,CDH11,EPHA5,EPHA7
GO: Biological Process	GO:0046885	regulation of hormone biosynthetic process		0.0008401	1	0.02053	0.1879	5	28	WNT4,ATP1A1,DKK3,CACNA1A,NR3C1
GO: Biological Process	GO:1901214	regulation of neuron death		0.0008478	1	0.02062	0.1887	19	310	ESR1,ADORA2A,CLU,TMEM259,PPT1,VSTM2L,GABRA5,LGMN,BCL2,ISL1,NRP1,NOS1,CACNA1A,GRIN1,NR3C1,GRM7,EGR1,CD34,EPHA7
GO: Biological Process	GO:0051241	negative regulation of multicellular organismal process		0.0008651	1	0.02094	0.1917	49	1135	HLA-A,MCC,WNT4,SERPINE2,SEMA6B,SEMA4F,FNDC3B,TMEM176B,VASN,PRDX4,SIX3,RSPO2,PRKCD,CHID1,ATP1A1,SEMA3E,LGMN,ZBTB16,RTN4R,B2M,GAS6,ADGRB1,ADGRB3,BRINP1,BCL2,ISL1,DCN,PTGER3,NRP1,PTN,NTM,NFKBIA,CDC73,NOS1,NOV,NPPC,DRD2,TCF7L2,RARB,RFX4,OMG,NR2F2,NKX2-1,CD34,TLR3,UBASH3B,TNNT1,TRIB1,EPHA7
GO: Biological Process	GO:1903792	negative regulation of anion transport		0.0008803	1	0.02122	0.1942	6	42	TRH,IRS2,NOS1,DRD2,NPY5R,GRM7
GO: Biological Process	GO:0030900	forebrain development		0.000889	1	0.02133	0.1952	23	411	EPHB3,WNT4,AKAP5,CCDC85C,APLP2,POU3F4,BCAN,SIX3,ISL1,PTGER3,NRP1,PTN,KIRREL3,DRD2,TCF7L2,RARB,CRTAC1,GRIN1,RFX4,NR2F2,NKX2-1,CDH2,EPHA5
GO: Biological Process	GO:0048878	chemical homeostasis		0.0009155	1	0.02186	0.2001	49	1138	ESR1,TRPC4,ADCY2,ADORA2A,ADRA1B,SLC39A6,HOMER1,VCAM1,FOXO1,AKAP5,CYP26B1,GPAM,APLP2,NPTN,SLC8A2,ATP2C1,PPT1,PRKAR2B,IRS2,ATP1A1,ATP2B1,ATP6V0A1,ATP6AP1,B2M,MTSS1,GAS6,BCL2,DCN,PTGER3,SLC26A8,PTPRN,CCDC47,SV2A,ATP2C2,CLN6,SLC17A7,NOS1,TAP2,CACNA1A,DRD2,TCF7L2,NUCB2,SPPL3,GRIN1,MCOLN1,SLC39A12,CD4,UBASH3B,EPHA5
GO: Biological Process	GO:0009306	protein secretion		0.0009222	1	0.02193	0.2007	28	543	EPHB6,PDE1C,TRH,WLS,ADORA2A,DOC2B,VIP,AKAP5,GPAM,CLOCK,SLC2A1,IRS2,GAS6,ISL1,PTGER3,PTPRN,ABCC8,ERP29,NOS1,NOV,CACNA1A,DRD2,TCF7L2,MIDN,CD34,PAM,OLFM2,EPHA5
GO: Biological Process	GO:0098661	inorganic anion transmembrane transport		0.0009356	1	0.02213	0.2026	10	112	PCYOX1,ANO8,GABRA1,GABRA2,GABRA5,GABRG2,CLCC1,SLC26A8,GLRB,SLC17A7
GO: Biological Process	GO:0008306	associative learning		0.0009391	1	0.02213	0.2026	9	93	ADRA1B,ATXN1,PPP1R1B,NPTN,PPT1,GABRA5,DRD2,GRIN1,GRM7
GO: Biological Process	GO:0001944	vasculature development		0.0009449	1	0.02217	0.2029	33	680	EPHB3,ENPP2,ACTA2,WNT4,F3,MFGE8,FGF1,QKI,FOXO1,CRKL,SEMA3E,ERAP1,ADAM15,ADGRB1,ADGRB3,ISL1,DCN,NRP1,NSDHL,PTN,NOV,TCF7L2,SASH1,PLXDC1,LAMA4,NR2F2,RSPO3,EGR1,EGR3,CD34,EGFL7,CDH2,SMAD5
GO: Biological Process	GO:1900120	regulation of receptor binding		0.0009574	1	0.02226	0.2038	4	17	ADAM15,B2M,NRP1,CRTAC1
GO: Biological Process	GO:0090030	regulation of steroid hormone biosynthetic process		0.0009574	1	0.02226	0.2038	4	17	WNT4,ATP1A1,DKK3,NR3C1
GO: Biological Process	GO:0033993	response to lipid		0.0009836	1	0.02252	0.2061	45	1024	CDKN1A,NR2C2,TRH,ESR1,F3,ADCY2,RXRG,MFGE8,ADRA1B,PIM1,CYP7B1,VCAM1,ALPL,NCOA2,FOXO1,DDX17,CYP26B1,FOSB,FOSL2,CLOCK,ATP1A1,ATP2B1,B2M,BRINP1,BCL2,ISL1,DCN,PTGER3,PTN,PTPRN,ABCC8,NFKBIA,CDC73,NOS1,RARB,SASH1,GRN,NR3C1,NR2F2,CD4,RNF4,NKX2-1,PAM,TRIB1,EPHA5
GO: Biological Process	GO:2000145	regulation of cell motility		0.0009915	1	0.02252	0.2061	37	794	IGSF8,ENPP2,MCC,WNT4,F3,SERPINE2,SRGAP1,AMOTL1,OSBPL8,FGF1,SEMA6B,SEMA4F,MIA3,SPINT2,IRS2,SEMA3E,SCRT2,ADAM15,GAS6,DACH1,BCL2,DCN,PTGER3,NRP1,PTN,PTPRK,NOV,PLA2G7,WASL,DRD2,SASH1,LAMA4,NR2F2,EGR1,NKX2-1,EGFL7,TRIB1
GO: Biological Process	GO:0008217	regulation of blood pressure		0.0009921	1	0.02252	0.2061	14	197	ACTA2,ADRA1B,ATP1A1,CTSZ,ERAP1,GAS6,NOS1,DRD2,NR2F2,NKX2-1,ATP6AP2,CD34,SCPEP1,HBB
GO: Biological Process	GO:0030815	negative regulation of cAMP metabolic process		0.001	1	0.02252	0.2061	6	43	AKAP5,PTGER3,DRD2,NUCB2,GRM2,GRM7
GO: Biological Process	GO:0034351	negative regulation of glial cell apoptotic process		0.001	1	0.02252	0.2061	3	8	PRKCD,PRKCH,GAS6
GO: Biological Process	GO:0002477	antigen processing and presentation of exogenous peptide antigen via MHC class Ib		0.001	1	0.02252	0.2061	3	8	ABCB1,B2M,TAP2
GO: Biological Process	GO:0002481	antigen processing and presentation of exogenous protein antigen via MHC class Ib, TAP-dependent		0.001	1	0.02252	0.2061	3	8	ABCB1,B2M,TAP2
GO: Biological Process	GO:0071705	nitrogen compound transport		0.001002	1	0.02252	0.2061	40	880	PDE1C,TRH,TRPC4,TTR,ABCB1,ADORA2A,AGFG1,QKI,DOC2B,VIP,CLOCK,SLC2A1,SLC6A7,SLC15A2,PRKCD,IRS2,RIMS1,SIDT1,ISL1,NUP58,PTGER3,PTPRN,ABCC8,NFKBIA,SLC17A7,NOS1,TAP2,NOV,CACNA1A,DRD2,TCF7L2,NPY5R,NUCB2,NR3C1,GRM2,GRM7,MIDN,TLR3,HBB,EPHA5
GO: Biological Process	GO:0032868	response to insulin		0.001033	1	0.02305	0.2109	17	267	OSBPL8,FOXO1,GPAM,SORBS1,PRKCD,IRS2,ATP6V0A1,ATP6AP1,GGH,PTPRA,PTPRN,ABCC8,SIK2,CPEB2,NUCB2,EGR1,EGR2
GO: Biological Process	GO:0051966	regulation of synaptic transmission, glutamatergic		0.001038	1	0.02305	0.2109	7	59	ADORA2A,SERPINE2,DRD2,GRIA2,GRM2,GRM7,ATAD1
GO: Biological Process	GO:1901565	organonitrogen compound catabolic process		0.001039	1	0.02305	0.2109	21	365	PDE1C,PDE3A,ENPP2,CPQ,GPC5,PCYOX1,BCAN,PPT1,CSPG5,PRKCD,CHID1,PDE7B,GAD2,GALNS,ERAP1,PDE10A,DCN,NEU1,GLB1,NOS1,HGSNAT
GO: Biological Process	GO:0014013	regulation of gliogenesis		0.001072	1	0.02369	0.2169	10	114	ENPP2,SERPINE2,ATXN1,QKI,PRKCH,ZCCHC24,PTN,PTPRA,TCF7L2,CDH2
GO: Biological Process	GO:0045597	positive regulation of cell differentiation		0.001095	1	0.02408	0.2204	43	971	NR2C2,PDE3A,SMYD1,ENPP2,WNT4,SERPINE2,ATXN1,CLU,SASH3,ATRAID,QKI,FNDC3B,AKAP5,CYP26B1,SYT3,CPEB3,NPTN,PRKCH,ZFHX3,RIMS1,ZBTB16,ATP6AP1,GAS6,BRINP1,BCL2,NRP1,PTN,NELL1,NEU1,PTPRA,NPPC,DRD2,TCF7L2,RARB,L1CAM,GRN,NR3C1,EGR3,CD34,OLFM2,CDH2,TRIB1,SMAD5
GO: Biological Process	GO:0060341	regulation of cellular localization		0.0011	1	0.0241	0.2206	58	1419	CDKN1A,PDE1C,TRH,WLS,ACSL3,ADORA2A,ELMOD1,DOC2B,SPINK8,AKAP5,DPP10,WIPF1,SYT3,SCG5,TMEM59,GPAM,SORBS1,CLOCK,SLC2A1,ZIC1,NPTN,PRKCD,IRS2,RIMS1,MBTPS1,ATP6AP1,GAS6,BCL2,ISL1,NUP58,PTGER3,ERLEC1,PTN,NELL2,SULF2,ABCC8,NFKBIA,OS9,ERP29,NOS1,NOV,CACNA1A,DRD2,TCF7L2,NPY5R,NUCB1,NUCB2,SPPL3,NR3C1,GRM7,MIDN,CD4,CD34,TLR3,PAM,UBASH3B,CDH2,EPHA5
GO: Biological Process	GO:0030334	regulation of cell migration		0.001122	1	0.02448	0.2241	35	743	ENPP2,MCC,WNT4,F3,SERPINE2,SRGAP1,AMOTL1,OSBPL8,FGF1,SEMA6B,SEMA4F,MIA3,IRS2,SEMA3E,SCRT2,ADAM15,GAS6,DACH1,BCL2,DCN,PTGER3,NRP1,PTN,PTPRK,NOV,PLA2G7,WASL,DRD2,SASH1,LAMA4,NR2F2,EGR1,NKX2-1,EGFL7,TRIB1
GO: Biological Process	GO:1900372	negative regulation of purine nucleotide biosynthetic process		0.001132	1	0.02449	0.2242	6	44	AKAP5,PTGER3,DRD2,NUCB2,GRM2,GRM7
GO: Biological Process	GO:0030809	negative regulation of nucleotide biosynthetic process		0.001132	1	0.02449	0.2242	6	44	AKAP5,PTGER3,DRD2,NUCB2,GRM2,GRM7
GO: Biological Process	GO:0007274	neuromuscular synaptic transmission		0.001165	1	0.02501	0.2289	5	30	CHAT,CHRNB3,CACNA1A,DTNA,EGR3
GO: Biological Process	GO:0042133	neurotransmitter metabolic process		0.001165	1	0.02501	0.2289	5	30	CHAT,GAD2,NOS1,DAGLB,CACNA1A
GO: Biological Process	GO:0043279	response to alkaloid		0.0012	1	0.02545	0.2329	12	157	CHRNB3,ADORA2A,ADRA1B,HOMER1,VCAM1,FOSB,BCL2,GNAL,NOS1,ADGRL3,DRD2,GRIN1
GO: Biological Process	GO:0071901	negative regulation of protein serine/threonine kinase activity		0.001202	1	0.02545	0.2329	11	136	CDKN1A,ATRAID,PPP1R1B,CHORDC1,C2orf40,PRKAR2B,PRKCD,NELL1,DUSP4,NR2F2,SPRY4
GO: Biological Process	GO:0048148	behavioral response to cocaine		0.001205	1	0.02545	0.2329	4	18	ADRA1B,HOMER1,NOS1,DRD2
GO: Biological Process	GO:0090330	regulation of platelet aggregation		0.001205	1	0.02545	0.2329	4	18	SERPINE2,PRKCD,PTGER3,UBASH3B
GO: Biological Process	GO:0061061	muscle structure development		0.001227	1	0.02571	0.2353	32	663	IGSF8,NR2C2,SMYD1,MBNL1,CHAT,WNT4,SCN8A,PLAGL1,QKI,HOMER1,DDX17,CYP26B1,NEBL,ZFHX3,CTSB,MTSS1,ADGRB3,BCL2,ISL1,DCN,SGCE,NOS1,NOV,TCF7L2,RARB,NR3C1,NR2F2,EGR1,EGR2,EGR3,OLFM2,CDH2
GO: Biological Process	GO:0006873	cellular ion homeostasis		0.001231	1	0.02571	0.2353	30	608	ESR1,TRPC4,ADRA1B,SLC39A6,AKAP5,APLP2,NPTN,SLC8A2,ATP2C1,PPT1,ATP1A1,ATP2B1,ATP6V0A1,BCL2,PTGER3,SLC26A8,SV2A,ATP2C2,CLN6,SLC17A7,NOS1,CACNA1A,DRD2,NUCB2,SPPL3,GRIN1,MCOLN1,SLC39A12,CD4,UBASH3B
GO: Biological Process	GO:0032102	negative regulation of response to external stimulus		0.001232	1	0.02571	0.2353	19	320	WNT4,ADORA2A,SERPINE2,SEMA6B,SEMA4F,PRKCD,CHID1,SEMA3E,ISL1,PTGER3,NRP1,NOV,DRD2,NPY5R,NUCB2,GRIN1,CD34,UBASH3B,TRIB1
GO: Biological Process	GO:0060538	skeletal muscle organ development		0.001262	1	0.02624	0.2402	14	202	IGSF8,SMYD1,MBNL1,PLAGL1,HOMER1,DDX17,CYP26B1,CTSB,BCL2,DCN,TCF7L2,NR2F2,EGR1,EGR2
GO: Biological Process	GO:0006027	glycosaminoglycan catabolic process		0.001267	1	0.02625	0.2403	7	61	GPC5,BCAN,CSPG5,GALNS,DCN,GLB1,HGSNAT
GO: Biological Process	GO:0021983	pituitary gland development		0.001276	1	0.02633	0.241	6	45	WNT4,SIX3,ISL1,DRD2,TCF7L2,NKX2-1
GO: Biological Process	GO:0048609	multicellular organismal reproductive process		0.001344	1	0.02762	0.2528	40	894	NR2C2,PDE3A,ESR1,ETV6,CHAT,WNT4,SERPINE2,CLU,PPP1R1B,SELENOF,AGFG1,QKI,NCOA2,VIP,AKAP5,CYP26B1,PRDX4,APLP2,FNDC3A,NECTIN3,CLOCK,CTSB,UTP14C,SP1,ZBTB16,BCL2,PTGER3,PTN,SLC26A8,PTPRN,TAF4,NPPC,NPY5R,GRN,GRIN1,NR3C1,NR2F2,CELSR2,PAM,SMAD5
GO: Biological Process	GO:0045736	negative regulation of cyclin-dependent protein serine/threonine kinase activity		0.001359	1	0.02775	0.254	5	31	CDKN1A,ATRAID,C2orf40,NELL1,NR2F2
GO: Biological Process	GO:0044706	multi-multicellular organism process		0.001361	1	0.02775	0.254	16	250	HLA-A,ESR1,WNT4,SERPINE2,PNOC,AKAP5,FOSB,CTSB,SP1,BCL2,PTGER3,NOS1,VMP1,GRN,NR2F2,PAM
GO: Biological Process	GO:0006664	glycolipid metabolic process		0.001396	1	0.02831	0.2592	10	118	ALG5,CTSA,PIGT,ASAH1,PRKCD,GPAA1,NEU1,GLB1,CLN6,PIGK
GO: Biological Process	GO:0048585	negative regulation of response to stimulus		0.001399	1	0.02831	0.2592	61	1526	TRH,HLA-A,ESR1,MCC,WNT4,ADORA2A,ADRA1B,SERPINE2,ATXN1,CLU,STOML1,LRRTM4,CYP7B1,FOXO1,SEMA6B,SEMA4F,CYP26B1,VASN,SIX3,ANKRD6,CLOCK,PRKCD,CHID1,DKK3,SEMA3E,SCRT2,LGMN,PEG10,RTN4R,GAS6,BCL2,ISL1,DCN,PTGER3,ERLEC1,NRP1,SULF2,GLG1,NFKBIA,OS9,NOS1,TAP2,NOV,DRD2,TCF7L2,NPY5R,DUSP4,NUCB2,GRIN1,NR3C1,RFX4,TXNDC12,EGR1,NKX2-1,CD34,SPRY4,TLR3,EGFL7,UBASH3B,CDH2,TRIB1
GO: Biological Process	GO:0007156	homophilic cell adhesion via plasma membrane adhesion molecules		0.001413	1	0.02848	0.2607	12	160	NECTIN3,PCDHB16,NPTN,KIRREL3,L1CAM,PCDHB9,CELSR2,CDH2,CDH8,CDH9,CDH10,CDH11
GO: Biological Process	GO:0043269	regulation of ion transport		0.001418	1	0.02849	0.2607	32	669	TRH,TRPC4,ADORA2A,SERPINE2,SCN2A,STOML1,SCN8A,HOMER1,VIP,AKAP5,DPP10,PRKCD,IRS2,SARAF,ATP1A1,CTSS,B2M,BCL2,PTGER3,ABCC8,ATP2C2,ARC,NOS1,CACNA1A,DRD2,NPY5R,GRIN1,NR3C1,GRM7,CACNG8,CD4,UBASH3B
GO: Biological Process	GO:0030800	negative regulation of cyclic nucleotide metabolic process		0.001435	1	0.02871	0.2628	6	46	AKAP5,PTGER3,DRD2,NUCB2,GRM2,GRM7
GO: Biological Process	GO:0034350	regulation of glial cell apoptotic process		0.001471	1	0.02877	0.2634	3	9	PRKCD,PRKCH,GAS6
GO: Biological Process	GO:0002428	antigen processing and presentation of peptide antigen via MHC class Ib		0.001471	1	0.02877	0.2634	3	9	ABCB1,B2M,TAP2
GO: Biological Process	GO:0002484	antigen processing and presentation of endogenous peptide antigen via MHC class I via ER pathway		0.001471	1	0.02877	0.2634	3	9	HLA-A,ABCB1,TAP2
GO: Biological Process	GO:0014050	negative regulation of glutamate secretion		0.001471	1	0.02877	0.2634	3	9	TRH,NPY5R,GRM7
GO: Biological Process	GO:0033689	negative regulation of osteoblast proliferation		0.001471	1	0.02877	0.2634	3	9	ATRAID,BCL2,NELL1
GO: Biological Process	GO:0014831	gastro-intestinal system smooth muscle contraction		0.001471	1	0.02877	0.2634	3	9	HTR1D,PTGER3,SULF2
GO: Biological Process	GO:0010544	negative regulation of platelet activation		0.001494	1	0.02912	0.2665	4	19	SERPINE2,PRKCD,PTGER3,UBASH3B
GO: Biological Process	GO:0030166	proteoglycan biosynthetic process		0.001534	1	0.0298	0.2728	7	63	EXT2,EXTL2,CHST12,BCAN,CSPG5,DCN,TCF7L2
GO: Biological Process	GO:0007616	long-term memory		0.001575	1	0.03036	0.2779	5	32	CPEB3,SLC17A7,DRD2,GRIN1,EGR1
GO: Biological Process	GO:0051953	negative regulation of amine transport		0.001575	1	0.03036	0.2779	5	32	TRH,PTGER3,DRD2,NPY5R,GRM7
GO: Biological Process	GO:1903531	negative regulation of secretion by cell		0.001591	1	0.03056	0.2797	14	207	PDE1C,TRH,GAS6,PTGER3,ABCC8,ERP29,NOS1,NOV,DRD2,NPY5R,NUCB2,GRM7,MIDN,CD34
GO: Biological Process	GO:0032835	glomerulus development		0.001683	1	0.03216	0.2944	7	64	ACTA2,MTSS1,BCL2,KIRREL3,SULF2,EGR1,CD34
GO: Biological Process	GO:1903509	liposaccharide metabolic process		0.001686	1	0.03216	0.2944	10	121	ALG5,CTSA,PIGT,ASAH1,PRKCD,GPAA1,NEU1,GLB1,CLN6,PIGK
GO: Biological Process	GO:0006816	calcium ion transport		0.001715	1	0.03255	0.2979	22	406	TRPC4,ADORA2A,TRPM3,HOMER1,AKAP5,SLC8A2,ATP2C1,SARAF,ATP2B1,GAS6,BCL2,PTGER3,ATP2C2,NOS1,CACNA1A,DRD2,GRIN1,GRM7,MCOLN1,CACNG8,CD4,UBASH3B
GO: Biological Process	GO:0098742	cell-cell adhesion via plasma-membrane adhesion molecules		0.001719	1	0.03255	0.2979	15	232	TENM2,VCAM1,NECTIN3,PCDHB16,NPTN,ATP2C1,KIRREL3,L1CAM,PCDHB9,CELSR2,CDH2,CDH8,CDH9,CDH10,CDH11
GO: Biological Process	GO:0055065	metal ion homeostasis		0.00173	1	0.03263	0.2987	29	594	ESR1,TRPC4,ADORA2A,ADRA1B,SLC39A6,AKAP5,APLP2,NPTN,SLC8A2,ATP2C1,ATP1A1,ATP2B1,B2M,MTSS1,BCL2,PTGER3,CCDC47,SV2A,ATP2C2,NOS1,CACNA1A,DRD2,NUCB2,SPPL3,GRIN1,MCOLN1,SLC39A12,CD4,UBASH3B
GO: Biological Process	GO:0044723	single-organism carbohydrate metabolic process		0.001736	1	0.03263	0.2987	34	734	MAN2B1,RPN1,RPN2,EXT2,PFKFB3,GALNT16,ADRA1B,ALG5,CHST12,HSD11B1,SDF2,NCOA2,FOXO1,TMEM59,SORBS1,SLC2A1,ALG2,C1GALT1C1,IRS2,FUCA2,GAA,B3GALT2,NEU1,GLB1,CACNA1A,TCF7L2,MAN2B2,B4GAT1,DPY19L1,TUSC3,NR3C1,MIDN,WBSCR17,POMGNT2
GO: Biological Process	GO:0032504	multicellular organism reproduction		0.001783	1	0.03341	0.3058	40	908	NR2C2,PDE3A,ESR1,ETV6,CHAT,WNT4,SERPINE2,CLU,PPP1R1B,SELENOF,AGFG1,QKI,NCOA2,VIP,AKAP5,CYP26B1,PRDX4,APLP2,FNDC3A,NECTIN3,CLOCK,CTSB,UTP14C,SP1,ZBTB16,BCL2,PTGER3,PTN,SLC26A8,PTPRN,TAF4,NPPC,NPY5R,GRN,GRIN1,NR3C1,NR2F2,CELSR2,PAM,SMAD5
GO: Biological Process	GO:0042552	myelination		0.001794	1	0.03342	0.3059	10	122	RXRG,CLU,SCN2A,SCN8A,QKI,TCF7L2,RARB,OMG,EGR2,CDH2
GO: Biological Process	GO:0051932	synaptic transmission, GABAergic		0.001796	1	0.03342	0.3059	6	48	ADORA2A,GABRA1,GABRG2,CACNA1A,DRD2,NPY5R
GO: Biological Process	GO:0043086	negative regulation of catalytic activity		0.001824	1	0.03376	0.309	39	880	CDKN1A,SERPINA3,LMTK3,ADORA2A,SERPINE2,SERPINI1,SH3RF2,ATRAID,PPP1R1B,LRRTM4,SPINK8,AKAP5,SCG5,APLP2,CHORDC1,SPINT2,C2orf40,PRKAR2B,PRKCD,IRS2,PHACTR2,RTN4R,GAS6,DCN,ITIH3,PTN,NELL1,NOS1,CPEB2,DRD2,DUSP4,GRM2,GRM7,NR2F2,MIDN,SPRY4,SETD7,UBASH3B,TRIB1
GO: Biological Process	GO:0006198	cAMP catabolic process		0.001827	1	0.03376	0.309	4	20	PDE1C,PDE3A,PDE7B,PDE10A
GO: Biological Process	GO:0060291	long-term synaptic potentiation		0.001843	1	0.03394	0.3106	7	65	SERPINE2,NPTN,SLC8A2,RIMS1,PTN,NOS1,DRD2
GO: Biological Process	GO:0015711	organic anion transport		0.001896	1	0.03479	0.3185	24	462	TRH,SLC10A4,TRPC4,ACSL3,ADORA2A,OSBPL8,NCOA2,SLC2A1,SLC6A7,SLC13A5,PRKCD,IRS2,RIMS1,PTGER3,SLC26A8,SLC17A7,CACNA1A,DRD2,NPY5R,NR3C1,GRM2,GRM7,HBA1,HBB
GO: Biological Process	GO:0007517	muscle organ development		0.001938	1	0.03542	0.3242	22	410	IGSF8,SMYD1,MBNL1,CHAT,SCN8A,PLAGL1,HOMER1,DDX17,CYP26B1,ZFHX3,CTSB,MTSS1,BCL2,ISL1,DCN,SGCE,TCF7L2,NR3C1,NR2F2,EGR1,EGR2,EGR3
GO: Biological Process	GO:0046942	carboxylic acid transport		0.001944	1	0.03542	0.3242	19	333	TRH,SLC10A4,TRPC4,ACSL3,ADORA2A,NCOA2,SLC6A7,SLC13A5,PRKCD,IRS2,RIMS1,SLC26A8,SLC17A7,CACNA1A,DRD2,NPY5R,NR3C1,GRM2,GRM7
GO: Biological Process	GO:0048608	reproductive structure development		0.001964	1	0.03565	0.3263	25	490	ESR1,CHAT,WNT4,SERPINE2,CYP7B1,VCAM1,NCOA2,PRDX4,FNDC3A,SPINT2,CTSB,SP1,ADAM15,PEG10,BCL2,DCN,NSDHL,PTPRN,TAF4,TCF7L2,MAMLD1,NR2F2,RSPO3,NKX2-1,TLR3
GO: Biological Process	GO:0016477	cell migration		0.00197	1	0.03565	0.3263	53	1302	EPHB3,ENPP2,MCC,WNT4,F3,SERPINE2,SRGAP1,AMOTL1,OSBPL8,FGF1,VCAM1,SEMA6B,SEMA4F,FNDC3B,MIA3,PODXL2,SIX3,PRKCD,IRS2,PALLD,SEMA3E,SCRT2,ADAM15,GAS6,DACH1,BCL2,ISL1,DCN,PTGER3,NRP1,PTN,KIRREL3,PTPRK,GLG1,ARC,ADGRL3,NOV,PLA2G7,WASL,DRD2,SASH1,L1CAM,LAMA4,NR2F2,POMGNT2,CELSR2,EGR1,EGR3,NKX2-1,CD34,EGFL7,CDH2,TRIB1
GO: Biological Process	GO:0072503	cellular divalent inorganic cation homeostasis		0.00198	1	0.03571	0.3269	23	437	ESR1,TRPC4,ADRA1B,SLC39A6,AKAP5,NPTN,SLC8A2,ATP2C1,ATP2B1,BCL2,PTGER3,SV2A,ATP2C2,NOS1,CACNA1A,DRD2,NUCB2,SPPL3,GRIN1,MCOLN1,SLC39A12,CD4,UBASH3B
GO: Biological Process	GO:0050770	regulation of axonogenesis		0.001987	1	0.03571	0.3269	13	189	EPHB3,MAP2,SEMA6B,SEMA4F,SEMA3E,RTN4R,NRP1,CACNA1A,L1CAM,GRIN1,OMG,CDH2,EPHA7
GO: Biological Process	GO:0050709	negative regulation of protein secretion		0.002025	1	0.036	0.3295	10	124	PDE1C,GAS6,PTGER3,ABCC8,ERP29,NOS1,NOV,DRD2,MIDN,CD34
GO: Biological Process	GO:0007272	ensheathment of neurons		0.002025	1	0.036	0.3295	10	124	RXRG,CLU,SCN2A,SCN8A,QKI,TCF7L2,RARB,OMG,EGR2,CDH2
GO: Biological Process	GO:0008366	axon ensheathment		0.002025	1	0.036	0.3295	10	124	RXRG,CLU,SCN2A,SCN8A,QKI,TCF7L2,RARB,OMG,EGR2,CDH2
GO: Biological Process	GO:0006865	amino acid transport		0.00203	1	0.036	0.3295	12	167	TRH,TRPC4,ADORA2A,SLC6A7,PRKCD,RIMS1,SLC17A7,CACNA1A,NPY5R,NR3C1,GRM2,GRM7
GO: Biological Process	GO:1904321	response to forskolin		0.002059	1	0.03614	0.3308	3	10	ADCY2,PTGER3,EPHA5
GO: Biological Process	GO:1901142	insulin metabolic process		0.002059	1	0.03614	0.3308	3	10	PCSK2,TCF7L2,NUCB2
GO: Biological Process	GO:1904322	cellular response to forskolin		0.002059	1	0.03614	0.3308	3	10	ADCY2,PTGER3,EPHA5
GO: Biological Process	GO:0021536	diencephalon development		0.002131	1	0.03728	0.3413	8	85	WNT4,SIX3,ISL1,NRP1,PTN,DRD2,TCF7L2,NKX2-1
GO: Biological Process	GO:0007613	memory		0.002149	1	0.03742	0.3425	10	125	CHAT,CYP7B1,CPEB3,SLC8A2,SLC17A7,DRD2,GRIN1,GRM7,ATAD1,EGR1
GO: Biological Process	GO:0071611	granulocyte colony-stimulating factor production		0.002159	1	0.03742	0.3425	2	3	ISL1,CD34
GO: Biological Process	GO:0071655	regulation of granulocyte colony-stimulating factor production		0.002159	1	0.03742	0.3425	2	3	ISL1,CD34
GO: Biological Process	GO:0061458	reproductive system development		0.00219	1	0.03781	0.3461	25	494	ESR1,CHAT,WNT4,SERPINE2,CYP7B1,VCAM1,NCOA2,PRDX4,FNDC3A,SPINT2,CTSB,SP1,ADAM15,PEG10,BCL2,DCN,NSDHL,PTPRN,TAF4,TCF7L2,MAMLD1,NR2F2,RSPO3,NKX2-1,TLR3
GO: Biological Process	GO:0015849	organic acid transport		0.002223	1	0.03824	0.35	19	337	TRH,SLC10A4,TRPC4,ACSL3,ADORA2A,NCOA2,SLC6A7,SLC13A5,PRKCD,IRS2,RIMS1,SLC26A8,SLC17A7,CACNA1A,DRD2,NPY5R,NR3C1,GRM2,GRM7
GO: Biological Process	GO:0051270	regulation of cellular component movement		0.002233	1	0.03824	0.35	38	861	IGSF8,ENPP2,MCC,WNT4,F3,SERPINE2,SRGAP1,AMOTL1,OSBPL8,FGF1,SEMA6B,SEMA4F,MIA3,SPINT2,IRS2,ATP1A1,SEMA3E,SCRT2,ADAM15,GAS6,DACH1,BCL2,DCN,PTGER3,NRP1,PTN,PTPRK,NOV,PLA2G7,WASL,DRD2,SASH1,LAMA4,NR2F2,EGR1,NKX2-1,EGFL7,TRIB1
GO: Biological Process	GO:0051674	localization of cell		0.002243	1	0.03824	0.35	57	1433	IGSF8,EPHB3,ENPP2,MCC,WNT4,F3,SERPINE2,SRGAP1,AMOTL1,OSBPL8,FGF1,RSPH9,VCAM1,SEMA6B,SEMA4F,FNDC3B,MIA3,PODXL2,SIX3,SPINT2,PRKCD,IRS2,PALLD,SEMA3E,SCRT2,ADAM15,GAS6,DACH1,BCL2,ISL1,DCN,PTGER3,NRP1,PTN,KIRREL3,SLC26A8,PTPRK,GLG1,ARC,ADGRL3,NOV,PLA2G7,WASL,DRD2,SASH1,L1CAM,LAMA4,NR2F2,POMGNT2,CELSR2,EGR1,EGR3,NKX2-1,CD34,EGFL7,CDH2,TRIB1
GO: Biological Process	GO:0048870	cell motility		0.002243	1	0.03824	0.35	57	1433	IGSF8,EPHB3,ENPP2,MCC,WNT4,F3,SERPINE2,SRGAP1,AMOTL1,OSBPL8,FGF1,RSPH9,VCAM1,SEMA6B,SEMA4F,FNDC3B,MIA3,PODXL2,SIX3,SPINT2,PRKCD,IRS2,PALLD,SEMA3E,SCRT2,ADAM15,GAS6,DACH1,BCL2,ISL1,DCN,PTGER3,NRP1,PTN,KIRREL3,SLC26A8,PTPRK,GLG1,ARC,ADGRL3,NOV,PLA2G7,WASL,DRD2,SASH1,L1CAM,LAMA4,NR2F2,POMGNT2,CELSR2,EGR1,EGR3,NKX2-1,CD34,EGFL7,CDH2,TRIB1
GO: Biological Process	GO:0001505	regulation of neurotransmitter levels		0.002264	1	0.03847	0.3521	14	215	CHAT,ADORA2A,DOC2B,SYT3,PPT1,RIMS1,GABRA2,GAD2,SLC17A7,BAIAP3,NOS1,DAGLB,CACNA1A,DRD2
GO: Biological Process	GO:0051402	neuron apoptotic process		0.002281	1	0.03863	0.3536	16	263	ESR1,ADORA2A,SCN2A,PIGT,PPT1,VSTM2L,GABRA5,LGMN,BCL2,ISL1,NRP1,CACNA1A,GRIN1,NR3C1,EGR1,EPHA7
GO: Biological Process	GO:0044092	negative regulation of molecular function		0.002319	1	0.03916	0.3584	48	1160	CDKN1A,SERPINA3,ESR1,LMTK3,ADORA2A,SERPINE2,SERPINI1,SH3RF2,PIM1,ATRAID,STOML1,PPP1R1B,LRRTM4,SPINK8,AKAP5,SCG5,APLP2,CHORDC1,SPINT2,C2orf40,PRKAR2B,PRKCD,IRS2,PHACTR2,ADAM15,RTN4R,B2M,GAS6,ISL1,DCN,ITIH3,PTN,NELL1,NFKBIA,NOS1,CPEB2,DRD2,TCF7L2,DUSP4,CRTAC1,GRM2,GRM7,NR2F2,MIDN,SPRY4,SETD7,UBASH3B,TRIB1
GO: Biological Process	GO:0043434	response to peptide hormone		0.002353	1	0.03953	0.3618	23	443	SERPINA3,ADCY2,OSBPL8,FOXO1,GPAM,SORBS1,PRKAR2B,PRKCD,IRS2,CTSB,ATP6V0A1,ATP6AP1,GGH,PTPRA,PTPRN,ABCC8,SIK2,GNG7,NOS1,CPEB2,NUCB2,EGR1,EGR2
GO: Biological Process	GO:0016125	sterol metabolic process		0.002363	1	0.03953	0.3618	11	148	MSMO1,FGF1,CYP7B1,APLP2,MBTPS1,SQLE,CYP51A1,CYP46A1,NSDHL,CLN6,CYP4V2
GO: Biological Process	GO:0045471	response to ethanol		0.002363	1	0.03953	0.3618	11	148	TRH,CHAT,VCAM1,CTSB,GGH,NOS1,NPPC,DRD2,GRIN1,NKX2-1,SETD7
GO: Biological Process	GO:1904030	negative regulation of cyclin-dependent protein kinase activity		0.002375	1	0.0396	0.3625	5	35	CDKN1A,ATRAID,C2orf40,NELL1,NR2F2
GO: Biological Process	GO:0008286	insulin receptor signaling pathway		0.002415	1	0.04015	0.3675	10	127	OSBPL8,FOXO1,SORBS1,PRKCD,IRS2,ATP6V0A1,ATP6AP1,PTPRA,SIK2,NUCB2
GO: Biological Process	GO:1901575	organic substance catabolic process		0.002441	1	0.04045	0.3703	72	1910	PDE1C,PDE3A,MAN2B1,PLCXD2,ENPP2,CTSC,PFKFB3,DNAJB9,FAAH,ADRA1B,SERPINE2,DNAJC10,CPQ,CLU,TMEM259,ATRAID,GPC5,HSD11B1,RNF145,PCYOX1,FOXO1,VIP,CYP26B1,CPEB3,BCAN,CTSA,CLOCK,GDE1,PPT1,CSPG5,C2orf40,PRKCD,IRS2,CHID1,FUCA2,CTSB,CTSL,PDE7B,CTSS,CTSZ,GAA,LGMN,GAD2,GALNS,ERAP1,PDE10A,DCN,CYP46A1,ERLEC1,FBXL4,NELL1,NEU1,GLB1,RNF103,ZFP36L2,CCDC47,CLN6,OS9,ENPP5,NOS1,DAGLB,PLA2G7,MAN2B2,HGSNAT,PLBD2,C18orf2…
GO: Biological Process	GO:0034976	response to endoplasmic reticulum stress		0.00246	1	0.04054	0.3711	16	265	DNAJB9,DNAJC10,TMEM259,SDF2,DNAJB11,MBTPS1,ERP44,BCL2,ERLEC1,TMX1,RNF103,CCDC47,OS9,ERP29,TXNDC12,SEC62
GO: Biological Process	GO:0045851	pH reduction		0.002462	1	0.04054	0.3711	6	51	PPT1,ATP6V0A1,ATP6AP1,BCL2,CLN6,SLC17A7
GO: Biological Process	GO:0050708	regulation of protein secretion		0.00249	1	0.04087	0.3741	23	445	PDE1C,TRH,WLS,ADORA2A,DOC2B,GPAM,CLOCK,SLC2A1,IRS2,GAS6,ISL1,PTGER3,ABCC8,ERP29,NOS1,NOV,CACNA1A,DRD2,TCF7L2,MIDN,CD34,PAM,EPHA5
GO: Biological Process	GO:0023057	negative regulation of signaling		0.002508	1	0.04104	0.3756	53	1317	PDE1C,ESR1,MCC,WNT4,ADRA1B,SERPINE2,ATXN1,CLU,STOML1,LRRTM4,CYP7B1,FOXO1,CYP26B1,VASN,SIX3,ANKRD6,CLOCK,PRKCD,DKK3,SCRT2,LGMN,PEG10,RTN4R,GAS6,BCL2,ISL1,DCN,PTGER3,NRP1,SULF2,GLG1,ABCC8,NFKBIA,NOS1,NOV,DRD2,TCF7L2,NPY5R,DUSP4,NUCB2,NR3C1,RFX4,TXNDC12,MIDN,ATAD1,EGR1,NKX2-1,SPRY4,TLR3,EGFL7,UBASH3B,CDH2,TRIB1
GO: Biological Process	GO:0051965	positive regulation of synapse assembly		0.002604	1	0.04249	0.3889	7	69	EPHB3,SLITRK1,LRRTM4,LRRN3,ADGRB1,ADGRB3,ADGRL3
GO: Biological Process	GO:0019318	hexose metabolic process		0.002651	1	0.04301	0.3937	16	267	MAN2B1,PFKFB3,ADRA1B,HSD11B1,NCOA2,FOXO1,SORBS1,IRS2,FUCA2,GAA,GLB1,CACNA1A,TCF7L2,MAN2B2,NR3C1,MIDN
GO: Biological Process	GO:0046888	negative regulation of hormone secretion		0.002653	1	0.04301	0.3937	8	88	PDE1C,PTGER3,ABCC8,NOS1,NOV,DRD2,NUCB2,MIDN
GO: Biological Process	GO:0099565	chemical synaptic transmission, postsynaptic		0.002676	1	0.04326	0.396	9	108	CHRNB3,ADORA2A,ATXN1,RIMS1,GABRA2,GABRG2,SLC17A7,DRD2,GRIN1
GO: Biological Process	GO:0043116	negative regulation of vascular permeability		0.002774	1	0.04457	0.408	3	11	PDE3A,ADORA2A,NR3C1
GO: Biological Process	GO:0034776	response to histamine		0.002774	1	0.04457	0.408	3	11	GABRA1,GABRG2,DRD2
GO: Biological Process	GO:1901655	cellular response to ketone		0.002847	1	0.04561	0.4175	8	89	ADCY2,FOXO1,ATP2B1,GAS6,PTGER3,NR3C1,RNF4,EPHA5
GO: Biological Process	GO:0007169	transmembrane receptor protein tyrosine kinase signaling pathway		0.002999	1	0.04789	0.4384	32	702	EPHB3,EPHB6,ESR1,WNT4,F3,ATXN1,OSBPL8,FGF1,FOXO1,APLP2,SORBS1,NPTN,PRKCD,IRS2,LGMN,ATP6V0A1,ATP6AP1,MTSS1,DCN,NRP1,SULF2,PTPRA,SIK2,WASL,TCF7L2,NUCB2,GRIN1,NCSTN,CD4,REPS2,EPHA5,EPHA7
GO: Biological Process	GO:0006029	proteoglycan metabolic process		0.003053	1	0.04857	0.4446	8	90	EXT2,EXTL2,CHST12,BCAN,CSPG5,DCN,SULF2,TCF7L2
GO: Biological Process	GO:0050806	positive regulation of synaptic transmission		0.00306	1	0.04857	0.4446	11	153	ADORA2A,SERPINE2,NPTN,SLC8A2,RIMS1,PTN,ARC,NOS1,DRD2,GRIA2,GRIN1
GO: Biological Process	GO:0055074	calcium ion homeostasis		0.00309	1	0.0489	0.4476	22	426	ESR1,TRPC4,ADRA1B,AKAP5,NPTN,SLC8A2,ATP2C1,ATP2B1,BCL2,PTGER3,CCDC47,SV2A,ATP2C2,NOS1,CACNA1A,DRD2,NUCB2,SPPL3,GRIN1,MCOLN1,CD4,UBASH3B
GO: Biological Process	GO:0009214	cyclic nucleotide catabolic process		0.003132	1	0.04943	0.4524	4	23	PDE1C,PDE3A,PDE7B,PDE10A
GO: Biological Process	GO:0048858	cell projection morphogenesis		0.003142	1	0.04943	0.4524	39	908	EPHB3,MAP2,ENPP2,TENM2,SLITRK1,ADORA2A,CLU,LRRN2,RSPH9,SEMA6B,SEMA4F,AKAP5,NYAP2,SYT3,RIMS1,SEMA3E,RTN4R,ADGRB1,ADGRB3,BCL2,ISL1,NRP1,KIRREL3,PTPRA,PLPPR4,CACNA1A,DRD2,B4GAT1,L1CAM,GRIN1,RFX4,OMG,CELSR2,EGR2,NKX2-1,CDH2,CDH11,EPHA5,EPHA7
GO: Biological Process	GO:0070588	calcium ion transmembrane transport		0.003183	1	0.04981	0.4559	16	272	TRPC4,TRPM3,SLC8A2,ATP2C1,ATP2B1,GAS6,PTGER3,ATP2C2,NOS1,CACNA1A,DRD2,GRIN1,GRM7,MCOLN1,CACNG8,UBASH3B
GO: Biological Process	GO:0042493	response to drug		0.003184	1	0.04981	0.4559	24	481	CDKN1A,PDE3A,RPN2,SLC10A4,CHAT,ABCB1,FOSB,SLC15A2,PRKAR2B,ATP1A1,GAD2,B2M,GAS6,BCL2,PTGER3,GGH,PTN,ABCC8,NOS1,DGCR2,NPPC,DRD2,TLR3,PAM

## Sheet: (GO) Cellular Component
Category	ID	Name	Source	p-value	q-value Bonferroni	q-value FDR B&H	q-value FDR B&Y	Hit Count in Query List	Hit Count in Genome	Hit in Query List
GO: Cellular Component	GO:0005783	endoplasmic reticulum		2.618e-17	1.385e-14	1.385e-14	9.487e-14	108	1708	CYP4F8,HLA-A,TMEM50A,MAP2,RPN1,RPN2,CTSC,EXT2,EXTL2,WNT4,DNAJB9,WLS,TENM2,FAAH,ACSL3,DNAJC10,MGP,MSMO1,CPQ,CLU,TMEM259,ALG5,SELENOF,OSBPL8,SLC39A6,CYP7B1,HSD11B1,SDF2,VCAM1,NCOA2,SEMA4F,FNDC3B,MIA3,CYP26B1,PRDX4,CTSA,CLOCK,ALG2,DHRS7B,PIGT,P4HTM,CSPG5,UBXN7,CNPY3,PRKCD,TMED9,SARAF,ATP1A1,CTSZ,DNAJB11,MBTPS1,EMC7,EMC1,GPAA1,ERP44,ERAP1,FAM69A,RTN4R,B2M,SQLE,CYP51A1,GAS6,SEC11C,BCL2,SSR2,CYP46A1,ER…
GO: Cellular Component	GO:0045202	synapse		8.365e-17	4.425e-14	2.212e-14	1.515e-13	71	876	IGSF8,MAP2,ESR1,CHAT,TENM2,CHRNB3,ADORA2A,SERPINE2,LRRTM4,HOMER1,DOC2B,NCOA2,SEMA4F,AKAP5,SYT3,PRSS12,CPEB3,RABAC1,BCAN,NECTIN3,NPTN,SLC8A2,PPT1,PRKAR2B,RIMS1,FUS,ATP1A1,ATP2B1,TMEM240,SAMD4A,GABRA1,GABRA2,GABRA5,GABRG2,KCTD12,GAD2,ATP6V0A1,ADGRB1,ADGRB3,PTN,STRN,PTPRN,SV2A,NTM,ABCC8,GLRB,ARC,SLC17A7,SYP,BAIAP3,NOS1,CPEB2,CACNA1A,DRD2,DTNA,L1CAM,GRIA2,GRID1,GRIK4,GRIN1,NR3C1,GRM2,GRM7,CACNG8,ATAD…
GO: Cellular Component	GO:0044456	synapse part		1.406e-15	7.438e-13	2.479e-13	1.698e-12	61	714	MAP2,ESR1,CHAT,TENM2,CHRNB3,ADORA2A,LRRTM4,HOMER1,DOC2B,NCOA2,SEMA4F,AKAP5,SYT3,PRSS12,RABAC1,NECTIN3,NPTN,SLC8A2,PPT1,PRKAR2B,RIMS1,FUS,ATP1A1,ATP2B1,TMEM240,GABRA1,GABRA2,GABRA5,GABRG2,KCTD12,GAD2,ATP6V0A1,ADGRB1,ADGRB3,STRN,PTPRN,SV2A,ABCC8,GLRB,ARC,SLC17A7,SYP,BAIAP3,NOS1,CACNA1A,DRD2,L1CAM,GRIA2,GRID1,GRIK4,GRIN1,NR3C1,GRM2,GRM7,CACNG8,ATAD1,UNC13C,OLFM2,CDH2,CDH8,EPHA7
GO: Cellular Component	GO:0097458	neuron part		1.738e-13	9.192e-11	2.298e-11	1.574e-10	93	1552	IGSF8,EPHB3,EPHB6,PCSK2,PDE1C,MAP2,ESR1,CHAT,LMTK3,WLS,TENM2,ADCY2,CHRNB3,ADORA2A,SERPINE2,CLU,SCN2A,PPP1R1B,SCN8A,AGFG1,EEA1,CNGA4,HOMER1,PNOC,DOC2B,NCOA2,VIP,AKAP5,SYT3,PRSS12,CPEB3,RABAC1,BCAN,NPTN,SLC8A2,PPT1,PRKAR2B,RIMS1,FUS,ATP1A1,ATP2B1,PALLD,SAMD4A,GABRA2,GABRA5,GABRG2,KCTD12,GAD2,ATP6V0A1,RTN4R,PDE10A,PTGER3,NRP1,KIRREL3,NELL2,STRN,PTPRK,PTPRN,SV2A,NTM,ABCC8,GLRB,ARC,SLC17A7,SYP,SGCE,BA…
GO: Cellular Component	GO:0036477	somatodendritic compartment		9.589e-13	5.072e-10	9.654e-11	6.612e-10	63	871	EPHB3,PCSK2,PDE1C,MAP2,ESR1,CHAT,LMTK3,WLS,TENM2,ADCY2,ADORA2A,SERPINE2,CLU,PPP1R1B,SCN8A,AGFG1,CNGA4,HOMER1,PNOC,NCOA2,VIP,AKAP5,PRSS12,CPEB3,BCAN,NPTN,SLC8A2,PPT1,PRKAR2B,FUS,ATP2B1,PALLD,SAMD4A,GABRA2,GABRA5,RTN4R,PDE10A,PTGER3,NRP1,KIRREL3,NELL2,STRN,PTPRK,PTPRN,GLRB,ARC,SGCE,NOS1,NOV,CACNA1A,DRD2,PLXDC1,L1CAM,GRIA2,GRIK4,GRIN1,NR3C1,GRM2,GRM7,PAM,CDH2,EPHA5,EPHA7
GO: Cellular Component	GO:0044432	endoplasmic reticulum part		1.095e-12	5.792e-10	9.654e-11	6.612e-10	76	1177	CYP4F8,HLA-A,RPN1,RPN2,CTSC,EXT2,EXTL2,WNT4,DNAJB9,WLS,FAAH,ACSL3,DNAJC10,MSMO1,TMEM259,ALG5,SELENOF,OSBPL8,CYP7B1,HSD11B1,SDF2,MIA3,CYP26B1,ALG2,DHRS7B,PIGT,P4HTM,CSPG5,UBXN7,CNPY3,TMED9,SARAF,CTSZ,DNAJB11,MBTPS1,EMC7,EMC1,GPAA1,ERP44,ERAP1,FAM69A,B2M,SQLE,CYP51A1,GAS6,SEC11C,BCL2,SSR2,CYP46A1,ERLEC1,NSDHL,TMX1,RNF103,CLN6,OS9,ERP29,NOS1,TAP2,CYP4V2,PIGK,TUSC3,TMED5,SPPL3,RCN2,EMC9,GRIA2,TXNDC12…
GO: Cellular Component	GO:0097060	synaptic membrane		1.707e-12	9.028e-10	1.29e-10	8.834e-10	34	300	TENM2,CHRNB3,ADORA2A,LRRTM4,HOMER1,SEMA4F,AKAP5,NECTIN3,NPTN,RIMS1,ATP2B1,TMEM240,GABRA1,GABRA2,GABRA5,GABRG2,KCTD12,GAD2,STRN,GLRB,ARC,SYP,L1CAM,GRIA2,GRID1,GRIK4,GRIN1,GRM2,GRM7,CACNG8,ATAD1,UNC13C,OLFM2,EPHA7
GO: Cellular Component	GO:0043005	neuron projection		2.742e-12	1.451e-09	1.813e-10	1.242e-09	76	1199	IGSF8,EPHB3,PCSK2,MAP2,ESR1,CHAT,LMTK3,WLS,TENM2,ADCY2,CHRNB3,ADORA2A,CLU,SCN2A,SCN8A,EEA1,HOMER1,PNOC,NCOA2,AKAP5,PRSS12,CPEB3,BCAN,NPTN,SLC8A2,PPT1,PRKAR2B,FUS,ATP2B1,PALLD,SAMD4A,GABRA2,GABRA5,GABRG2,GAD2,ATP6V0A1,RTN4R,PTGER3,NRP1,KIRREL3,NELL2,STRN,PTPRK,PTPRN,SV2A,NTM,GLRB,ARC,SLC17A7,SYP,SGCE,NOS1,ADGRL3,NOV,CPEB2,CACNA1A,DRD2,NPY5R,PLXDC1,DTNA,L1CAM,GRIA2,CRTAC1,GRIK4,GRIN1,NR3C1,GRM2,GRM…
GO: Cellular Component	GO:0043202	lysosomal lumen		1.848e-11	9.774e-09	1.086e-09	7.438e-09	18	88	MAN2B1,GPC5,BCAN,CTSA,PPT1,ASAH1,CSPG5,CTSB,CTSL,CTSS,GAA,LGMN,GALNS,DCN,NEU1,GLB1,MAN2B2,PLBD2
GO: Cellular Component	GO:0030425	dendrite		4.085e-11	2.161e-08	2.161e-09	1.48e-08	47	592	EPHB3,PCSK2,MAP2,LMTK3,WLS,TENM2,ADCY2,ADORA2A,CLU,SCN8A,HOMER1,PNOC,NCOA2,AKAP5,PRSS12,CPEB3,BCAN,NPTN,SLC8A2,PPT1,PRKAR2B,FUS,SAMD4A,GABRA2,GABRA5,KIRREL3,NELL2,STRN,PTPRK,GLRB,ARC,SGCE,NOS1,NOV,CACNA1A,DRD2,PLXDC1,L1CAM,GRIA2,GRIK4,GRIN1,NR3C1,GRM2,GRM7,CDH2,EPHA5,EPHA7
GO: Cellular Component	GO:0005775	vacuolar lumen		2.937e-10	1.554e-07	1.412e-08	9.674e-08	19	116	MAN2B1,GPC5,BCAN,CTSA,PPT1,ASAH1,CSPG5,CTSB,CTSL,CTSS,GAA,LGMN,GALNS,B2M,DCN,NEU1,GLB1,MAN2B2,PLBD2
GO: Cellular Component	GO:0042175	nuclear outer membrane-endoplasmic reticulum membrane network		5.905e-10	3.124e-07	2.603e-08	1.783e-07	63	1015	CYP4F8,HLA-A,RPN1,RPN2,EXT2,EXTL2,DNAJB9,WLS,FAAH,ACSL3,MSMO1,TMEM259,ALG5,OSBPL8,CYP7B1,HSD11B1,SDF2,MIA3,CYP26B1,ALG2,DHRS7B,PIGT,P4HTM,CSPG5,UBXN7,TMED9,SARAF,MBTPS1,EMC7,EMC1,GPAA1,ERP44,ERAP1,FAM69A,SQLE,CYP51A1,SEC11C,BCL2,SSR2,CYP46A1,NSDHL,TMX1,RNF103,CLN6,OS9,NOS1,TAP2,CYP4V2,PIGK,TUSC3,TMED5,NUCB2,SPPL3,EMC9,GRIA2,CD4,TRAM1L1,POMGNT2,SEC11A,SEC62,TLR3,BSCL2,LNPK
GO: Cellular Component	GO:0005789	endoplasmic reticulum membrane		6.767e-10	3.58e-07	2.754e-08	1.886e-07	62	994	CYP4F8,HLA-A,RPN1,RPN2,EXT2,EXTL2,DNAJB9,WLS,FAAH,ACSL3,MSMO1,TMEM259,ALG5,OSBPL8,CYP7B1,HSD11B1,SDF2,MIA3,CYP26B1,ALG2,DHRS7B,PIGT,P4HTM,CSPG5,UBXN7,TMED9,SARAF,MBTPS1,EMC7,EMC1,GPAA1,ERP44,ERAP1,FAM69A,SQLE,CYP51A1,SEC11C,BCL2,SSR2,CYP46A1,NSDHL,TMX1,RNF103,CLN6,OS9,NOS1,TAP2,CYP4V2,PIGK,TUSC3,TMED5,SPPL3,EMC9,GRIA2,CD4,TRAM1L1,POMGNT2,SEC11A,SEC62,TLR3,BSCL2,LNPK
GO: Cellular Component	GO:0098794	postsynapse		7.46e-10	3.947e-07	2.819e-08	1.931e-07	38	454	MAP2,TENM2,CHRNB3,ADORA2A,LRRTM4,HOMER1,NCOA2,SEMA4F,AKAP5,NECTIN3,NPTN,SLC8A2,PRKAR2B,RIMS1,FUS,ATP1A1,GABRA1,GABRA2,GABRA5,GABRG2,KCTD12,ADGRB1,ADGRB3,STRN,GLRB,ARC,SLC17A7,NOS1,DRD2,GRIA2,GRID1,GRIK4,GRIN1,NR3C1,GRM7,CACNG8,ATAD1,EPHA7
GO: Cellular Component	GO:0098793	presynapse		4.101e-09	2.17e-06	1.446e-07	9.907e-07	31	341	ESR1,CHAT,ADORA2A,DOC2B,NCOA2,SYT3,PRSS12,RABAC1,NPTN,PPT1,RIMS1,GABRA2,KCTD12,GAD2,ATP6V0A1,PTPRN,SV2A,ABCC8,SLC17A7,SYP,BAIAP3,CACNA1A,DRD2,L1CAM,GRIA2,GRIK4,GRIN1,GRM2,GRM7,UNC13C,CDH2
GO: Cellular Component	GO:0043025	neuronal cell body		5.762e-09	3.048e-06	1.905e-07	1.305e-06	44	620	PCSK2,PDE1C,MAP2,ESR1,CHAT,ADORA2A,SERPINE2,PPP1R1B,SCN8A,AGFG1,CNGA4,HOMER1,PNOC,NCOA2,VIP,AKAP5,SLC8A2,PPT1,PRKAR2B,FUS,ATP2B1,PALLD,GABRA2,GABRA5,RTN4R,PDE10A,PTGER3,NRP1,NELL2,STRN,PTPRK,PTPRN,NOV,CACNA1A,DRD2,PLXDC1,L1CAM,GRIA2,GRIK4,GRIN1,GRM7,PAM,EPHA5,EPHA7
GO: Cellular Component	GO:0031410	cytoplasmic vesicle		1.126e-08	5.958e-06	3.505e-07	2.401e-06	73	1356	PCSK2,SERPINA3,TRH,HLA-A,RPN1,CTSC,WNT4,WLS,CLVS1,SERPINE2,CLU,STOML1,AMOTL1,SCN8A,AGFG1,FAM3C,EEA1,CNGA4,SPINK8,WIPF1,SYT3,PRSS12,SCG5,RABAC1,APLP2,FNDC3A,SLC2A1,GDE1,GPR107,PIGT,ATP2C1,PPT1,SCG3,CSPG5,C2orf40,TMED9,ATP1A1,CTSB,CTSZ,GABRA2,GAD2,PHACTR2,ATP6V0A1,ADAM15,B2M,MTSS1,GAS6,ITIH3,NRP1,GGH,NEU1,PTPRN,SV2A,ABCC8,ATP2C2,ARC,SLC17A7,SYP,ERP29,NOS1,NPPC,WASL,DRD2,NUCB1,SPPL3,GRIA2,GRIN1,NCST…
GO: Cellular Component	GO:0097708	intracellular vesicle		1.197e-08	6.335e-06	3.519e-07	2.41e-06	73	1358	PCSK2,SERPINA3,TRH,HLA-A,RPN1,CTSC,WNT4,WLS,CLVS1,SERPINE2,CLU,STOML1,AMOTL1,SCN8A,AGFG1,FAM3C,EEA1,CNGA4,SPINK8,WIPF1,SYT3,PRSS12,SCG5,RABAC1,APLP2,FNDC3A,SLC2A1,GDE1,GPR107,PIGT,ATP2C1,PPT1,SCG3,CSPG5,C2orf40,TMED9,ATP1A1,CTSB,CTSZ,GABRA2,GAD2,PHACTR2,ATP6V0A1,ADAM15,B2M,MTSS1,GAS6,ITIH3,NRP1,GGH,NEU1,PTPRN,SV2A,ABCC8,ATP2C2,ARC,SLC17A7,SYP,ERP29,NOS1,NPPC,WASL,DRD2,NUCB1,SPPL3,GRIA2,GRIN1,NCST…
GO: Cellular Component	GO:0044297	cell body		2.189e-08	1.158e-05	6.094e-07	4.174e-06	46	695	PCSK2,PDE1C,MAP2,ESR1,ACTA2,CHAT,ADORA2A,SERPINE2,PPP1R1B,SCN8A,AGFG1,CNGA4,HOMER1,PNOC,NCOA2,VIP,AKAP5,SLC8A2,PPT1,PRKAR2B,FUS,ATP2B1,PALLD,GABRA2,GABRA5,RTN4R,PDE10A,PTGER3,NRP1,NELL2,STRN,PTPRK,PTPRN,NOV,CACNA1A,DRD2,PLXDC1,L1CAM,GRIA2,GRIK4,GRIN1,GRM7,ATP6AP2,PAM,EPHA5,EPHA7
GO: Cellular Component	GO:0045211	postsynaptic membrane		5.018e-08	2.655e-05	1.327e-06	9.091e-06	23	225	TENM2,CHRNB3,ADORA2A,LRRTM4,HOMER1,SEMA4F,NECTIN3,GABRA1,GABRA2,GABRA5,GABRG2,KCTD12,STRN,GLRB,ARC,GRIA2,GRID1,GRIK4,GRIN1,GRM7,CACNG8,ATAD1,EPHA7
GO: Cellular Component	GO:0030054	cell junction		6.73e-08	3.56e-05	1.695e-06	1.161e-05	65	1202	SYNPO2,TRPC4,TENM2,CHRNB3,ABCB1,ADRA1B,ARHGAP31,SCN2A,AMOTL1,LRRTM4,HOMER1,CCDC85C,RABAC1,SORBS1,NECTIN3,SLC2A1,PRKCD,PRKCH,RIMS1,ATP1A1,ATP2B1,PALLD,TMEM240,SAMD4A,GABRA1,GABRA2,GABRA5,GABRG2,KCTD12,GAD2,ADAM15,B2M,MTSS1,ADGRB1,NRP1,STRN,NEU1,PTPRK,PTPRN,SV2A,GLRB,ARC,SLC17A7,SYP,NHS,KAZN,ADGRL3,NOV,PLXDC1,DTNA,L1CAM,GRIA2,GRID1,GRIK4,GRIN1,NCSTN,GRM2,CACNG8,ATAD1,SPRY4,UNC13C,OLFM2,PATJ,CDH2,EP…
GO: Cellular Component	GO:0005764	lysosome		7.789e-08	4.12e-05	1.791e-06	1.227e-05	38	539	SPNS1,MAN2B1,CTSC,GLMP,CPQ,ATRAID,GPC5,PCYOX1,VASN,TMEM59,PON2,BCAN,CTSA,PPT1,ASAH1,CSPG5,CHID1,CTSB,CTSL,CTSS,CTSZ,GAA,LGMN,GALNS,DCN,GGH,NEU1,GLB1,NOS1,DAGLB,MAN2B2,HGSNAT,SPPL3,NCSTN,MCOLN1,PLBD2,CD34,TLR3
GO: Cellular Component	GO:0000323	lytic vacuole		7.789e-08	4.12e-05	1.791e-06	1.227e-05	38	539	SPNS1,MAN2B1,CTSC,GLMP,CPQ,ATRAID,GPC5,PCYOX1,VASN,TMEM59,PON2,BCAN,CTSA,PPT1,ASAH1,CSPG5,CHID1,CTSB,CTSL,CTSS,CTSZ,GAA,LGMN,GALNS,DCN,GGH,NEU1,GLB1,NOS1,DAGLB,MAN2B2,HGSNAT,SPPL3,NCSTN,MCOLN1,PLBD2,CD34,TLR3
GO: Cellular Component	GO:0030424	axon		1e-07	5.292e-05	2.205e-06	1.51e-05	39	567	IGSF8,ESR1,CHAT,LMTK3,ADORA2A,SCN2A,SCN8A,EEA1,HOMER1,PNOC,PRSS12,PPT1,PALLD,GABRA2,GABRG2,GAD2,ATP6V0A1,RTN4R,NRP1,KIRREL3,PTPRK,PTPRN,SV2A,NTM,SLC17A7,SYP,ADGRL3,NOV,DRD2,DTNA,L1CAM,GRIA2,GRIK4,GRIN1,GRM2,GRM7,TMEM57,CDH8,EPHA5
GO: Cellular Component	GO:0005788	endoplasmic reticulum lumen		2.179e-07	0.0001153	4.61e-06	3.158e-05	21	207	CTSC,WNT4,DNAJB9,DNAJC10,SELENOF,CNPY3,CTSZ,DNAJB11,MBTPS1,ERP44,ERAP1,B2M,GAS6,ERLEC1,CLN6,OS9,ERP29,RCN2,TXNDC12,SIL1,CD4
GO: Cellular Component	GO:0048786	presynaptic active zone		4.538e-07	0.0002401	9.233e-06	6.324e-05	9	37	ADORA2A,NCOA2,RIMS1,SV2A,SLC17A7,SYP,GRM7,UNC13C,CDH2
GO: Cellular Component	GO:0005615	extracellular space		7.531e-07	0.0003984	1.476e-05	0.0001011	71	1452	PCSK2,SERPINA3,MAN2B1,HLA-A,ENPP2,CTSC,ACTA2,WNT4,F3,TTR,MFGE8,SERPINE2,HIST1H2BE,SERPINI1,MGP,CPQ,CLU,FGF1,C1QTNF4,GPC5,KLHL34,SDF2,VCAM1,ALPL,PCYOX1,SEMA4F,SPINK8,VASN,PRDX4,BCAN,SLC2A1,IGFBP7,PPT1,ASAH1,C2orf40,CHID1,FUCA2,CTSB,CTSL,CTSS,CTSZ,DKK3,SOD3,SEMA3E,ERAP1,B2M,GAS6,FJX1,DCN,NRP1,GGH,PTN,NELL1,NELL2,SULF2,GLB1,NTM,SLMAP,C1R,PLA2G7,NPPC,PLXDC1,NUCB1,NUCB2,GRN,GRP,SIL1,PAM,EGFL7,HBA1,HBB
GO: Cellular Component	GO:0098590	plasma membrane region		8.167e-07	0.0004321	1.543e-05	0.0001057	56	1046	TRPC4,WLS,TENM2,CHRNB3,ABCB1,ADORA2A,AMOTL1,LRRTM4,SLC39A6,CNGA4,HOMER1,SEMA4F,AKAP5,SORBS1,NECTIN3,SLC2A1,NPTN,SLC8A2,SLC13A5,RIMS1,ATP1A1,CTSB,ATP2B1,TMEM240,GABRA1,GABRA2,GABRA5,GABRG2,KCTD12,GAD2,PTGER3,STRN,GLRB,ARC,SYP,NHS,SGCE,NOS1,DRD2,EVC2,L1CAM,GRIA2,GRID1,GRIK4,GRIN1,GRM2,GRM7,CACNG8,ATAD1,CD34,SPRY4,UNC13C,OLFM2,PATJ,CDH2,EPHA7
GO: Cellular Component	GO:0042734	presynaptic membrane		9.926e-07	0.0005251	1.811e-05	0.000124	12	77	ADORA2A,NPTN,RIMS1,KCTD12,GAD2,SYP,L1CAM,GRIA2,GRIK4,GRM2,GRM7,UNC13C
GO: Cellular Component	GO:0005791	rough endoplasmic reticulum		1.12e-06	0.0005924	1.975e-05	0.0001353	13	92	MAP2,RPN1,RPN2,HSD11B1,NCOA2,CLOCK,CCDC47,NUCB1,SPPL3,GRM7,TRAM1L1,SEC62,EPHA5
GO: Cellular Component	GO:0005887	integral component of plasma membrane		1.615e-06	0.0008541	2.755e-05	0.0001887	77	1654	EPHB3,EPHB6,HLA-A,ENPP2,SLC10A4,TRPC4,PLPPR3,TENM2,ADCY2,CHRNB3,ADORA2A,ADRA1B,TM9SF2,SCN2A,LRRTM4,SCN8A,SLC39A6,GPC5,CNGA4,SEMA6B,SEMA4F,HTR1D,DPP10,PODXL2,SORBS1,NECTIN3,SLC2A1,GDE1,SLC6A7,SLC8A2,ATP2C1,SLC15A2,CSPG5,SLC13A5,ATP1A1,ATP2B1,GABRA1,GABRA5,GABRG2,GPAA1,ADAM23,RTN4R,ADGRB1,GPR101,PTGER3,SLC26A8,PTPRA,PLPPR4,PTPRK,ABCC8,GLRB,ATP2C2,SLMAP,ENPP5,SGCE,ADGRL3,DRD2,NPY5R,GPR22,TUSC3,GRIA2…
GO: Cellular Component	GO:0005794	Golgi apparatus		2.041e-06	0.00108	3.375e-05	0.0002311	72	1521	HLA-A,ENPP2,ESR1,CTSC,EXT2,WNT4,LMTK3,WLS,TENM2,GALNT16,CLVS1,FAAH,ABCB1,ACSL3,CPQ,CLU,TMEM59L,CHST12,PLAGL1,FAM3C,GPC5,CNGA4,VCAM1,NCOA2,UXS1,TMEM59,RABAC1,FNDC3A,PPHLN1,BCAN,SLC2A1,UNC50,GPR107,C1GALT1C1,ATP2C1,PPT1,CSPG5,TMED9,CHID1,ATP1A1,CTSZ,SOD3,B3GALT2,SYNDIG1L,GAD2,LAPTM4A,MBTPS1,ATP6V0A1,B2M,GAS6,DCN,CLCC1,ASAP2,SULF2,GLB1,PTPRN,GLG1,ATP2C2,SGCE,WASL,B4GALNT4,B4GAT1,TMED5,NUCB1,NUCB2,SP…
GO: Cellular Component	GO:0005773	vacuole		2.637e-06	0.001395	4.227e-05	0.0002895	61	1223	SPNS1,MAN2B1,HLA-A,RPN2,CTSC,PEG3,WLS,CLVS1,GLMP,TM9SF2,CPQ,ATRAID,GPC5,EEA1,VCAM1,WDFY1,PCYOX1,SYT3,VASN,TMEM59,PON2,BCAN,CTSA,CRKL,GPR107,PPT1,ASAH1,CSPG5,CHID1,ATP1A1,CTSB,CTSL,CTSS,CTSZ,GAA,LGMN,ATP6V0A1,ATP6AP1,GALNS,B2M,DCN,NRP1,GGH,NEU1,GLB1,PTPRN,ARC,NOS1,DAGLB,VMP1,MAN2B2,L1CAM,NUCB1,HGSNAT,SPPL3,NCSTN,MCOLN1,PLBD2,CD4,CD34,TLR3
GO: Cellular Component	GO:0031226	intrinsic component of plasma membrane		3.445e-06	0.001823	5.361e-05	0.0003672	78	1717	EPHB3,EPHB6,HLA-A,ENPP2,SLC10A4,TRPC4,PLPPR3,F3,TENM2,ADCY2,CHRNB3,ADORA2A,ADRA1B,TM9SF2,SCN2A,LRRTM4,SCN8A,SLC39A6,GPC5,CNGA4,SEMA6B,SEMA4F,HTR1D,DPP10,PODXL2,SORBS1,NECTIN3,SLC2A1,GDE1,SLC6A7,SLC8A2,ATP2C1,SLC15A2,CSPG5,SLC13A5,ATP1A1,ATP2B1,GABRA1,GABRA5,GABRG2,GPAA1,ADAM23,RTN4R,ADGRB1,GPR101,PTGER3,SLC26A8,PTPRA,PLPPR4,PTPRK,ABCC8,GLRB,ATP2C2,SLMAP,ENPP5,SGCE,ADGRL3,DRD2,NPY5R,GPR22,TUSC3,GR…
GO: Cellular Component	GO:0099503	secretory vesicle		4.075e-06	0.002155	6.158e-05	0.0004218	34	536	PCSK2,SERPINA3,TRH,SERPINE2,CLU,FAM3C,SPINK8,SYT3,SCG5,RABAC1,APLP2,FNDC3A,ATP2C1,PPT1,SCG3,GABRA2,GAD2,PHACTR2,ADAM15,GAS6,ITIH3,PTPRN,SV2A,ABCC8,ARC,SLC17A7,SYP,NOS1,NPPC,DRD2,GRIA2,GRIN1,PAM,RAB37
GO: Cellular Component	GO:0044437	vacuolar part		7.602e-06	0.004022	0.0001117	0.0007651	40	701	SPNS1,MAN2B1,HLA-A,RPN2,WLS,CLVS1,GLMP,TM9SF2,ATRAID,GPC5,EEA1,PCYOX1,VASN,TMEM59,BCAN,CTSA,PPT1,ASAH1,CSPG5,CTSB,CTSL,CTSS,GAA,LGMN,ATP6V0A1,ATP6AP1,GALNS,B2M,DCN,NEU1,GLB1,DAGLB,VMP1,MAN2B2,HGSNAT,SPPL3,NCSTN,MCOLN1,PLBD2,TLR3
GO: Cellular Component	GO:0098589	membrane region		8.822e-06	0.004667	0.0001261	0.0008639	61	1271	HLA-A,TRPC4,WLS,TENM2,ADCY2,CHRNB3,ABCB1,ADORA2A,AMOTL1,LRRTM4,SLC39A6,CNGA4,HOMER1,SEMA4F,AKAP5,SORBS1,NECTIN3,SLC2A1,NPTN,SLC8A2,PPT1,PRKAR2B,SLC13A5,RIMS1,ATP1A1,CTSB,ATP2B1,TMEM240,GABRA1,GABRA2,GABRA5,GABRG2,KCTD12,GAD2,PTGER3,STRN,GLRB,ARC,SYP,NHS,SGCE,NOS1,DRD2,EVC2,L1CAM,GRIA2,GRID1,GRIK4,GRIN1,GRM2,GRM7,CACNG8,CD4,ATAD1,CD34,SPRY4,UNC13C,OLFM2,PATJ,CDH2,EPHA7
GO: Cellular Component	GO:0032590	dendrite membrane		1.511e-05	0.007993	0.0002103	0.001441	7	31	WLS,AKAP5,ATP2B1,GABRA2,GABRG2,SGCE,GRIN1
GO: Cellular Component	GO:0098796	membrane protein complex		2.383e-05	0.01261	0.0003232	0.002214	52	1060	HLA-A,RPN1,RPN2,TRPC4,EXT2,CHRNB3,SCN2A,LRRTM4,SCN8A,CNGA4,SDF2,VCAM1,DOC2B,DPP10,SORBS1,LRRN3,PIGT,UBXN7,ATP1A1,GABRA1,GABRA2,GABRA5,GABRG2,EMC7,ATP6V0A1,ATP6AP1,EMC1,GPAA1,B2M,BCL2,CLCC1,ABCC8,GLRB,OS9,SGCE,GNAL,GNG7,NOS1,TAP2,CACNA1A,PIGK,DTNA,TUSC3,EMC9,GRIA2,GRIK4,GRIN1,CACNG8,CD4,CD34,OLFM2,CDH2
GO: Cellular Component	GO:0060076	excitatory synapse		2.563e-05	0.01356	0.000339	0.002322	20	258	MAP2,ADORA2A,HOMER1,NCOA2,AKAP5,NPTN,RIMS1,ATP1A1,ADGRB1,STRN,NTM,ARC,SLC17A7,SYP,NOS1,DRD2,GRIA2,GRIN1,NR3C1,CACNG8
GO: Cellular Component	GO:0032589	neuron projection membrane		4.577e-05	0.02421	0.0005871	0.004021	8	49	WLS,ADORA2A,AKAP5,ATP2B1,GABRA2,GABRG2,SGCE,GRIN1
GO: Cellular Component	GO:0034702	ion channel complex		4.662e-05	0.02466	0.0005871	0.004021	21	291	TRPC4,CHRNB3,SCN2A,LRRTM4,SCN8A,CNGA4,DPP10,GABRA1,GABRA2,GABRA5,GABRG2,CLCC1,ABCC8,GLRB,NOS1,CACNA1A,GRIA2,GRIK4,GRIN1,CACNG8,OLFM2
GO: Cellular Component	GO:0036021	endolysosome lumen		7.688e-05	0.04067	0.0009212	0.00631	3	4	CTSB,CTSL,CTSS
GO: Cellular Component	GO:0044309	neuron spine		7.689e-05	0.04068	0.0009212	0.00631	14	154	TENM2,EEA1,NCOA2,AKAP5,SLC8A2,PRKAR2B,FUS,STRN,ARC,NOS1,DRD2,GRIA2,GRIN1,NR3C1
GO: Cellular Component	GO:0044433	cytoplasmic vesicle part		7.837e-05	0.04146	0.0009212	0.00631	34	619	PCSK2,SERPINA3,HLA-A,WNT4,WLS,CLVS1,CLU,FAM3C,CNGA4,SYT3,APLP2,GDE1,SCG3,CSPG5,GABRA2,GAD2,PHACTR2,ATP6V0A1,B2M,GAS6,ITIH3,PTPRN,SV2A,ABCC8,SLC17A7,SYP,WASL,DRD2,SPPL3,GRIA2,CACNG8,PAM,HBA1,HBB
GO: Cellular Component	GO:1902495	transmembrane transporter complex		9.185e-05	0.04859	0.001056	0.007235	22	328	TRPC4,CHRNB3,SCN2A,LRRTM4,SCN8A,CNGA4,DPP10,ATP1A1,GABRA1,GABRA2,GABRA5,GABRG2,CLCC1,ABCC8,GLRB,NOS1,CACNA1A,GRIA2,GRIK4,GRIN1,CACNG8,OLFM2
GO: Cellular Component	GO:0005797	Golgi medial cisterna		9.718e-05	0.05141	0.001071	0.007336	4	10	HLA-A,TMEM59,GLG1,NUCB2
GO: Cellular Component	GO:0043083	synaptic cleft		9.718e-05	0.05141	0.001071	0.007336	4	10	PRSS12,ADGRB3,GRIN1,CDH8
GO: Cellular Component	GO:0044431	Golgi apparatus part		0.0001149	0.0608	0.001241	0.008499	45	929	HLA-A,CTSC,EXT2,WNT4,LMTK3,WLS,GALNT16,CLVS1,ABCB1,TMEM59L,CHST12,GPC5,CNGA4,UXS1,TMEM59,FNDC3A,BCAN,SLC2A1,UNC50,C1GALT1C1,ATP2C1,CSPG5,TMED9,CHID1,CTSZ,SOD3,B3GALT2,GAD2,MBTPS1,B2M,GAS6,DCN,ASAP2,SULF2,GLG1,ATP2C2,WASL,B4GALNT4,B4GAT1,NUCB1,NUCB2,SPPL3,WBSCR17,TLR3,PAM
GO: Cellular Component	GO:1990351	transporter complex		0.0001194	0.06317	0.001263	0.008653	22	334	TRPC4,CHRNB3,SCN2A,LRRTM4,SCN8A,CNGA4,DPP10,ATP1A1,GABRA1,GABRA2,GABRA5,GABRG2,CLCC1,ABCC8,GLRB,NOS1,CACNA1A,GRIA2,GRIK4,GRIN1,CACNG8,OLFM2
GO: Cellular Component	GO:0009986	cell surface		0.0001252	0.06623	0.001299	0.008894	43	877	EPHB6,HLA-A,TRPC4,WNT4,F3,ABCB1,MFGE8,SERPINE2,CLU,SLC39A6,VCAM1,RC3H2,VASN,NPTN,CSPG5,RSPO2,CTSB,CTSS,ERP44,ADAM15,RTN4R,B2M,PTGER3,NRP1,PTN,NEU1,SULF2,PLPPR4,PTPRK,NTM,GLRB,ERP29,APMAP,L1CAM,GRIA2,GRIN1,GRM7,CD4,ATP6AP2,CD34,TLR3,PAM,EPHA5
GO: Cellular Component	GO:0043204	perikaryon		0.0001476	0.07806	0.001475	0.0101	13	144	PCSK2,ESR1,CNGA4,SLC8A2,FUS,PDE10A,NELL2,PTPRN,CACNA1A,DRD2,GRIA2,GRIK4,PAM
GO: Cellular Component	GO:0043235	receptor complex		0.0001478	0.07816	0.001475	0.0101	22	339	CHRNB3,LRRTM4,CNGA4,SORBS1,GABRA1,GABRA2,GABRA5,GABRG2,KCTD12,B2M,GPR101,NRP1,PTPRA,PLXDC1,GRIA2,GRIK4,GRIN1,GRM7,MCOLN1,CACNG8,CD4,OLFM2
GO: Cellular Component	GO:0042765	GPI-anchor transamidase complex		0.0001883	0.09961	0.001845	0.01263	3	5	PIGT,GPAA1,PIGK
GO: Cellular Component	GO:0030133	transport vesicle		0.0002312	0.1223	0.002224	0.01523	23	374	PCSK2,HLA-A,CTSC,SYT3,RABAC1,ATP2C1,PPT1,SCG3,C2orf40,TMED9,CTSZ,GABRA2,GAD2,B2M,PTPRN,SV2A,ABCC8,SLC17A7,SYP,ERP29,DRD2,GRIA2,GRIN1
GO: Cellular Component	GO:0043197	dendritic spine		0.0002527	0.1337	0.002387	0.01635	13	152	TENM2,NCOA2,AKAP5,SLC8A2,PRKAR2B,FUS,STRN,ARC,NOS1,DRD2,GRIA2,GRIN1,NR3C1
GO: Cellular Component	GO:0014069	postsynaptic density		0.0002721	0.1439	0.002482	0.017	17	238	MAP2,ADORA2A,HOMER1,NCOA2,AKAP5,NPTN,RIMS1,ATP1A1,ADGRB1,STRN,ARC,NOS1,DRD2,GRIA2,GRIN1,NR3C1,CACNG8
GO: Cellular Component	GO:0099572	postsynaptic specialization		0.0002721	0.1439	0.002482	0.017	17	238	MAP2,ADORA2A,HOMER1,NCOA2,AKAP5,NPTN,RIMS1,ATP1A1,ADGRB1,STRN,ARC,NOS1,DRD2,GRIA2,GRIN1,NR3C1,CACNG8
GO: Cellular Component	GO:0033267	axon part		0.0003021	0.1598	0.002709	0.01855	20	309	ESR1,ADORA2A,SCN2A,SCN8A,EEA1,PNOC,PRSS12,PALLD,ATP6V0A1,RTN4R,PTPRN,SV2A,SYP,DRD2,L1CAM,GRIA2,GRIK4,GRIN1,GRM7,CDH8
GO: Cellular Component	GO:0044306	neuron projection terminus		0.0003476	0.1839	0.003065	0.02099	15	199	ESR1,PNOC,PRSS12,ATP6V0A1,PTPRN,SV2A,SYP,DRD2,L1CAM,GRIA2,GRIK4,GRIN1,GRM7,TMEM57,CDH8
GO: Cellular Component	GO:0044463	cell projection part		0.0003618	0.1914	0.003138	0.02149	51	1152	MAP2,ESR1,WLS,TENM2,ABCB1,ADORA2A,CLU,SCN2A,SCN8A,SLC39A6,EEA1,RSPH9,CNGA4,HOMER1,PNOC,NCOA2,AKAP5,PRSS12,SLC8A2,PRKAR2B,FUS,ATP1A1,ATP2B1,PALLD,GABRA2,GABRG2,ATP6V0A1,RTN4R,PTGER3,NRP1,KIRREL3,STRN,PTPRN,SV2A,ARC,SYP,SGCE,NOS1,DRD2,EVC2,L1CAM,GRIA2,CRTAC1,GRIK4,GRIN1,NR3C1,GRM7,TMEM57,KCTD10,SPRY4,CDH8
GO: Cellular Component	GO:0005911	cell-cell junction		0.0004975	0.2632	0.004244	0.02907	24	420	TRPC4,TENM2,ABCB1,ADRA1B,SCN2A,AMOTL1,CCDC85C,SORBS1,NECTIN3,SLC2A1,PRKCD,PRKCH,ATP1A1,ADGRB1,STRN,PTPRK,SV2A,NHS,KAZN,ADGRL3,NOV,PLXDC1,PATJ,CDH2
GO: Cellular Component	GO:0043679	axon terminus		0.0005497	0.2908	0.004616	0.03161	14	186	ESR1,PNOC,PRSS12,ATP6V0A1,PTPRN,SV2A,SYP,DRD2,L1CAM,GRIA2,GRIK4,GRIN1,GRM7,CDH8
GO: Cellular Component	GO:0000139	Golgi membrane		0.0005748	0.3041	0.004751	0.03254	35	717	HLA-A,CTSC,EXT2,LMTK3,WLS,GALNT16,CLVS1,ABCB1,TMEM59L,CHST12,CNGA4,UXS1,TMEM59,FNDC3A,SLC2A1,UNC50,C1GALT1C1,ATP2C1,CSPG5,TMED9,CTSZ,B3GALT2,GAD2,MBTPS1,B2M,ASAP2,GLG1,ATP2C2,WASL,B4GALNT4,B4GAT1,NUCB1,SPPL3,WBSCR17,TLR3
GO: Cellular Component	GO:0005793	endoplasmic reticulum-Golgi intermediate compartment		0.0005953	0.3149	0.004845	0.03318	10	106	CTSC,TMED9,CTSZ,ERP44,VMP1,TMED5,NUCB1,NUCB2,SPPL3,RAB37
GO: Cellular Component	GO:0030141	secretory granule		0.0006147	0.3252	0.004927	0.03375	23	401	PCSK2,SERPINA3,TRH,SERPINE2,CLU,FAM3C,SPINK8,SCG5,APLP2,FNDC3A,ATP2C1,SCG3,PHACTR2,ADAM15,GAS6,ITIH3,PTPRN,ARC,NOS1,NPPC,DRD2,PAM,RAB37
GO: Cellular Component	GO:0032279	asymmetric synapse		0.0007402	0.3916	0.005844	0.04003	4	16	ADORA2A,AKAP5,GRIA2,GRM7
GO: Cellular Component	GO:0070382	exocytic vesicle		0.0008248	0.4363	0.006416	0.04395	13	172	SYT3,RABAC1,PPT1,GABRA2,GAD2,PTPRN,SV2A,ABCC8,SLC17A7,SYP,DRD2,GRIA2,GRIN1
GO: Cellular Component	GO:0043195	terminal bouton		0.0009163	0.4847	0.007025	0.04812	10	112	ESR1,PRSS12,ATP6V0A1,SV2A,SYP,L1CAM,GRIA2,GRIK4,GRIN1,GRM7
GO: Cellular Component	GO:0042383	sarcolemma		0.0009369	0.4956	0.007059	0.04835	12	153	ESR1,ADRA1B,SCN2A,VCAM1,ATP1A1,CTSB,ABCC8,SLMAP,SGCE,NOS1,DTNA,CDH2
GO: Cellular Component	GO:0036019	endolysosome		0.0009474	0.5012	0.007059	0.04835	4	17	CTSB,CTSL,CTSS,TLR3
GO: Cellular Component	GO:0008021	synaptic vesicle		0.00111	0.587	0.008153	0.05584	12	156	RABAC1,PPT1,GABRA2,GAD2,PTPRN,SV2A,ABCC8,SLC17A7,SYP,DRD2,GRIA2,GRIN1
GO: Cellular Component	GO:0043198	dendritic shaft		0.00113	0.5977	0.008188	0.05608	7	60	MAP2,HOMER1,AKAP5,PRKAR2B,KIRREL3,GRIA2,GRM7
GO: Cellular Component	GO:1902710	GABA receptor complex		0.001192	0.6307	0.00836	0.05726	4	18	GABRA1,GABRA2,GABRA5,GABRG2
GO: Cellular Component	GO:1902711	GABA-A receptor complex		0.001192	0.6307	0.00836	0.05726	4	18	GABRA1,GABRA2,GABRA5,GABRG2
GO: Cellular Component	GO:0030658	transport vesicle membrane		0.001239	0.6554	0.00836	0.05726	12	158	HLA-A,SYT3,SCG3,GAD2,B2M,PTPRN,SV2A,ABCC8,SLC17A7,SYP,DRD2,GRIA2
GO: Cellular Component	GO:0030672	synaptic vesicle membrane		0.001247	0.6598	0.00836	0.05726	7	61	GAD2,SV2A,ABCC8,SLC17A7,SYP,DRD2,GRIA2
GO: Cellular Component	GO:0099501	exocytic vesicle membrane		0.001247	0.6598	0.00836	0.05726	7	61	GAD2,SV2A,ABCC8,SLC17A7,SYP,DRD2,GRIA2
GO: Cellular Component	GO:0030176	integral component of endoplasmic reticulum membrane		0.001248	0.6604	0.00836	0.05726	11	137	HLA-A,PIGT,SARAF,EMC7,EMC1,GPAA1,TAP2,PIGK,SPPL3,EMC9,BSCL2
GO: Cellular Component	GO:0012506	vesicle membrane		0.001527	0.8077	0.0101	0.06915	27	536	HLA-A,WNT4,WLS,CLVS1,CNGA4,SYT3,APLP2,FNDC3A,GDE1,SCG3,CSPG5,GAD2,PHACTR2,ATP6V0A1,B2M,PTPRN,SV2A,ABCC8,SLC17A7,SYP,NOS1,WASL,DRD2,SPPL3,GRIA2,CACNG8,PAM
GO: Cellular Component	GO:0031227	intrinsic component of endoplasmic reticulum membrane		0.001667	0.8819	0.01089	0.07457	11	142	HLA-A,PIGT,SARAF,EMC7,EMC1,GPAA1,TAP2,PIGK,SPPL3,EMC9,BSCL2
GO: Cellular Component	GO:0060077	inhibitory synapse		0.001809	0.9568	0.01167	0.07992	4	20	NPTN,GABRA2,GABRG2,GAD2
GO: Cellular Component	GO:0060205	cytoplasmic vesicle lumen		0.002028	1	0.01271	0.08705	9	104	PCSK2,SERPINA3,CLU,FAM3C,SCG3,GAS6,ITIH3,HBA1,HBB
GO: Cellular Component	GO:0008250	oligosaccharyltransferase complex		0.002042	1	0.01271	0.08705	3	10	RPN1,RPN2,TUSC3
GO: Cellular Component	GO:0072546	ER membrane protein complex		0.002042	1	0.01271	0.08705	3	10	EMC7,EMC1,EMC9
GO: Cellular Component	GO:0031252	cell leading edge		0.002191	1	0.01317	0.09024	21	389	ACTA2,MCC,WLS,ADORA2A,ARHGAP31,AMOTL1,SLC39A6,AKAP5,WIPF1,ATP2B1,PALLD,GABRA2,GABRG2,MTSS1,PTPRK,NHS,SGCE,WASL,GRIN1,SPRY4,CDH2
GO: Cellular Component	GO:0008328	ionotropic glutamate receptor complex		0.002192	1	0.01317	0.09024	6	50	LRRTM4,GRIA2,GRIK4,GRIN1,CACNG8,OLFM2
GO: Cellular Component	GO:0034707	chloride channel complex		0.002192	1	0.01317	0.09024	6	50	GABRA1,GABRA2,GABRA5,GABRG2,CLCC1,GLRB
GO: Cellular Component	GO:0031256	leading edge membrane		0.00257	1	0.01528	0.1046	11	150	WLS,ADORA2A,SLC39A6,AKAP5,ATP2B1,GABRA2,GABRG2,PTPRK,SGCE,GRIN1,SPRY4
GO: Cellular Component	GO:0031983	vesicle lumen		0.002628	1	0.01544	0.1058	9	108	PCSK2,SERPINA3,CLU,FAM3C,SCG3,GAS6,ITIH3,HBA1,HBB
GO: Cellular Component	GO:0005795	Golgi stack		0.003137	1	0.01824	0.1249	10	132	HLA-A,UXS1,TMEM59,MBTPS1,ASAP2,SULF2,GLG1,B4GALNT4,NUCB1,NUCB2
GO: Cellular Component	GO:0030659	cytoplasmic vesicle membrane		0.003552	1	0.02043	0.1399	25	514	HLA-A,WNT4,WLS,CLVS1,CNGA4,SYT3,APLP2,GDE1,SCG3,CSPG5,GAD2,PHACTR2,ATP6V0A1,B2M,PTPRN,SV2A,ABCC8,SLC17A7,SYP,WASL,DRD2,SPPL3,GRIA2,CACNG8,PAM
GO: Cellular Component	GO:0031838	haptoglobin-hemoglobin complex		0.004216	1	0.02398	0.1643	2	4	HBA1,HBB
GO: Cellular Component	GO:0031301	integral component of organelle membrane		0.004548	1	0.0256	0.1753	16	283	HLA-A,CHST12,UNC50,PIGT,SARAF,GABRA2,EMC7,EMC1,GPAA1,SYP,TAP2,B4GAT1,PIGK,SPPL3,EMC9,BSCL2
GO: Cellular Component	GO:0031904	endosome lumen		0.004911	1	0.02735	0.1873	4	26	CTSB,CTSL,CTSS,B2M
GO: Cellular Component	GO:0098797	plasma membrane protein complex		0.005481	1	0.02982	0.2043	25	532	HLA-A,CHRNB3,SCN2A,LRRTM4,SCN8A,VCAM1,DPP10,SORBS1,ATP1A1,B2M,ABCC8,GLRB,SGCE,GNAL,GNG7,NOS1,CACNA1A,DTNA,GRIA2,GRIK4,GRIN1,CACNG8,CD4,OLFM2,CDH2
GO: Cellular Component	GO:0030315	T-tubule		0.005508	1	0.02982	0.2043	6	60	ESR1,ADRA1B,SCN2A,ATP1A1,NOS1,CDH2
GO: Cellular Component	GO:0031984	organelle subcompartment		0.005525	1	0.02982	0.2043	18	341	HLA-A,WLS,CLVS1,OSBPL8,UXS1,TMEM59,ATP2C1,CHID1,SOD3,MBTPS1,ASAP2,SULF2,GLG1,B4GALNT4,NUCB1,NUCB2,PAM,LNPK
GO: Cellular Component	GO:0031985	Golgi cisterna		0.00571	1	0.03051	0.209	8	100	HLA-A,UXS1,TMEM59,ASAP2,GLG1,B4GALNT4,NUCB1,NUCB2
GO: Cellular Component	GO:0098552	side of membrane		0.006777	1	0.03585	0.2456	24	513	HLA-A,F3,MFGE8,SERPINE2,VCAM1,CTSA,CTSB,ATP2B1,B2M,PTPN4,PTPN7,PLPPR4,GLRB,ATP2C2,GNAL,GNG7,DTNA,L1CAM,NUCB1,SPPL3,CD4,ATP6AP2,CD34,EPHA5
GO: Cellular Component	GO:0031300	intrinsic component of organelle membrane		0.006928	1	0.03624	0.2482	16	296	HLA-A,CHST12,UNC50,PIGT,SARAF,GABRA2,EMC7,EMC1,GPAA1,SYP,TAP2,B4GAT1,PIGK,SPPL3,EMC9,BSCL2
GO: Cellular Component	GO:0033116	endoplasmic reticulum-Golgi intermediate compartment membrane		0.006988	1	0.03624	0.2482	6	63	CTSC,TMED9,CTSZ,VMP1,TMED5,SPPL3
GO: Cellular Component	GO:0042470	melanosome		0.007618	1	0.03875	0.2654	8	105	RPN1,SLC2A1,ATP1A1,CTSB,ATP6V0A1,GGH,ERP29,NCSTN
GO: Cellular Component	GO:0048770	pigment granule		0.007618	1	0.03875	0.2654	8	105	RPN1,SLC2A1,ATP1A1,CTSB,ATP6V0A1,GGH,ERP29,NCSTN
GO: Cellular Component	GO:0034774	secretory granule lumen		0.008126	1	0.04094	0.2804	7	85	PCSK2,SERPINA3,CLU,FAM3C,SCG3,GAS6,ITIH3
GO: Cellular Component	GO:0032281	AMPA glutamate receptor complex		0.00827	1	0.04127	0.2827	4	30	LRRTM4,GRIA2,CACNG8,OLFM2

## Sheet: Human Phenotype
Category	ID	Name	Source	p-value	q-value Bonferroni	q-value FDR B&H	q-value FDR B&Y	Hit Count in Query List	Hit Count in Genome	Hit in Query List
Human Phenotype	HP:0010729	Cherry red spot of the macula		1.772e-05	0.0192	0.0192	0.1453	4	7	CTSA,ASAH1,NEU1,GLB1

## Sheet: Mouse Phenotype
Category	ID	Name	Source	p-value	q-value Bonferroni	q-value FDR B&H	q-value FDR B&Y	Hit Count in Query List	Hit Count in Genome	Hit in Query List
Mouse Phenotype	MP:0002572	abnormal emotion/affect behavior		3.058e-11	1.336e-07	8.561e-08	7.67e-07	60	622	NR2C2,MAN2B1,MAP2,ESR1,TRPC4,CHAT,LMTK3,SLITRK1,FAAH,ADORA2A,ADRA1B,SERPINI1,ATXN1,CLU,SCN8A,QKI,ELMOD1,AKAP5,PRSS12,FOSB,CPEB3,ZNF521,CLOCK,IGFBP7,PPT1,ASAH1,ATP1A1,GABRA1,B3GALT2,GABRG2,GAD2,EMC7,RTN4R,DGKB,BRINP1,PDE10A,KIRREL3,PTPRA,RNF103,ARC,SLC17A7,GNAL,BAIAP3,NOS1,ADGRL3,DRD2,L1CAM,HGSNAT,SPPL3,GRIA2,GRN,GRIN1,NCSTN,NR3C1,GRM2,EGR1,NKX2-1,TLR3,OLFM2,RASD2
Mouse Phenotype	MP:0002206	abnormal CNS synaptic transmission		3.92e-11	1.712e-07	8.561e-08	7.67e-07	62	659	SPNS1,MAN2B1,HLA-A,CTSC,TRPC4,CHAT,CLVS1,SERPINE2,ATXN1,PPP1R1B,LRRTM4,ELMOD1,HOMER1,DOC2B,AKAP5,FOSB,CPEB3,ZNF521,BCAN,NPTN,SLC8A2,CSPG5,FUS,GABRA1,GABRA2,SEMA3E,GABRA5,GABRG2,GAD2,LAPTM4A,B2M,DGKB,PTN,PTPN4,NELL2,PLPPR4,RNF103,SV2A,ARC,SLC17A7,SYP,BAIAP3,NOS1,CACNA1A,NPPC,DRD2,RARB,L1CAM,GRIA2,GRN,GRIK4,GRIN1,NCSTN,NR3C1,GRM2,GRM7,CACNG8,ATAD1,MBNL2,EGR3,UNC13C,CDH8
Mouse Phenotype	MP:0003635	abnormal synaptic transmission		1.386e-10	6.053e-07	2.018e-07	1.808e-06	66	748	SPNS1,MAN2B1,HLA-A,CTSC,TRPC4,CHAT,CLVS1,FAAH,SERPINE2,ATXN1,PPP1R1B,LRRTM4,SCN8A,ELMOD1,HOMER1,DOC2B,AKAP5,FOSB,CPEB3,ZNF521,APLP2,BCAN,NPTN,SLC8A2,CSPG5,FUS,GABRA1,GABRA2,SEMA3E,GABRA5,GABRG2,GAD2,LAPTM4A,B2M,DGKB,PTN,PTPN4,NELL2,PLPPR4,RNF103,SV2A,ARC,SLC17A7,SYP,BAIAP3,NOS1,CPEB2,CACNA1A,NPPC,DRD2,RARB,L1CAM,GRIA2,GRN,GRIK4,GRIN1,NCSTN,NR3C1,GRM2,GRM7,CACNG8,ATAD1,MBNL2,EGR3,UNC13C,CDH8
Mouse Phenotype	MP:0002065	abnormal fear/anxiety-related behavior		2.259e-10	9.865e-07	2.466e-07	2.21e-06	42	367	NR2C2,MAP2,ESR1,TRPC4,LMTK3,SLITRK1,FAAH,ADORA2A,ADRA1B,SERPINI1,SCN8A,AKAP5,PRSS12,FOSB,CPEB3,ZNF521,ATP1A1,GABRA1,B3GALT2,GABRG2,GAD2,BRINP1,PTPRA,RNF103,ARC,SLC17A7,BAIAP3,NOS1,ADGRL3,DRD2,L1CAM,HGSNAT,SPPL3,GRIA2,GRN,GRIN1,NR3C1,GRM2,NKX2-1,TLR3,OLFM2,RASD2
Mouse Phenotype	MP:0001362	abnormal anxiety-related response		4.699e-09	2.053e-05	4.105e-06	3.678e-05	37	329	NR2C2,TRPC4,LMTK3,SLITRK1,FAAH,ADORA2A,SERPINI1,SCN8A,AKAP5,PRSS12,FOSB,CPEB3,ZNF521,ATP1A1,B3GALT2,GABRG2,GAD2,BRINP1,PTPRA,RNF103,SLC17A7,BAIAP3,NOS1,ADGRL3,DRD2,L1CAM,HGSNAT,SPPL3,GRIA2,GRN,GRIN1,NR3C1,GRM2,NKX2-1,TLR3,OLFM2,RASD2
Mouse Phenotype	MP:0002063	abnormal learning/memory/conditioning		4.255e-07	0.001859	0.0002436	0.002183	53	669	MAN2B1,MAP2,ESR1,CHAT,ADORA2A,ADRA1B,SERPINI1,ATXN1,PPP1R1B,HSD11B1,HOMER1,AKAP5,FOSB,CPEB3,ZNF521,CLOCK,SLC8A2,IGFBP7,PPT1,ATP1A1,GABRA1,GABRA2,GABRA5,GABRG2,KCTD12,GAD2,RTN4R,DGKB,BRINP1,PDE10A,PTPN4,PTPRA,RNF103,ARC,SLC17A7,SGCE,GNG7,NOS1,DRD2,RARB,L1CAM,SPPL3,GRIA2,GRN,GRIN1,NCSTN,GRM7,ATAD1,MBNL2,EGR1,NKX2-1,TLR3,UNC13C
Mouse Phenotype	MP:0014114	abnormal cognition		4.46e-07	0.001948	0.0002436	0.002183	53	670	MAN2B1,MAP2,ESR1,CHAT,ADORA2A,ADRA1B,SERPINI1,ATXN1,PPP1R1B,HSD11B1,HOMER1,AKAP5,FOSB,CPEB3,ZNF521,CLOCK,SLC8A2,IGFBP7,PPT1,ATP1A1,GABRA1,GABRA2,GABRA5,GABRG2,KCTD12,GAD2,RTN4R,DGKB,BRINP1,PDE10A,PTPN4,PTPRA,RNF103,ARC,SLC17A7,SGCE,GNG7,NOS1,DRD2,RARB,L1CAM,SPPL3,GRIA2,GRN,GRIN1,NCSTN,GRM7,ATAD1,MBNL2,EGR1,NKX2-1,TLR3,UNC13C
Mouse Phenotype	MP:0009745	abnormal behavioral response to xenobiotic		4.462e-07	0.001949	0.0002436	0.002183	31	296	SLC10A4,LMTK3,FAAH,ADORA2A,ADRA1B,SERPINE2,PPP1R1B,SCN8A,HOMER1,PNOC,AKAP5,CLOCK,PRKAR2B,ATP1A1,GABRA1,GABRA2,GABRA5,GABRG2,GAD2,DGKB,BAIAP3,NOS1,ADGRL3,CACNA1A,DRD2,GRIK4,GRIN1,NR3C1,GRM2,GRM7,MBNL2
Mouse Phenotype	MP:0003633	abnormal nervous system physiology		1.048e-06	0.004578	0.0005087	0.004557	113	1924	CDKN1A,NR2C2,SPNS1,MAN2B1,HLA-A,ENPP2,ESR1,CTSC,SLC10A4,TRPC4,CHAT,LMTK3,F3,CLVS1,SLITRK1,FAAH,ABCB1,PCNX2,ADORA2A,ADRA1B,SERPINE2,TRPM3,ATXN1,SCN2A,STOML1,PPP1R1B,LRRTM4,SCN8A,QKI,ELMOD1,MAML3,HOMER1,ALPL,DOC2B,AKAP5,PRSS12,SCG5,FOSB,CPEB3,ZNF521,APLP2,BCAN,CLOCK,SLC2A1,NPTN,C1GALT1C1,SLC8A2,ATP2C1,PPT1,CSPG5,PRKCD,FUS,CTSB,GABRA1,GABRA2,SEMA3E,GABRA5,GABRG2,KCTD12,GAD2,LAPTM4A,RTN4R,B2M,DGKB,IS…
Mouse Phenotype	MP:0009746	enhanced behavioral response to xenobiotic		1.515e-06	0.006619	0.0006619	0.00593	14	78	LMTK3,PPP1R1B,SCN8A,HOMER1,PNOC,CLOCK,PRKAR2B,ATP1A1,GABRA2,GABRG2,NOS1,ADGRL3,CACNA1A,DRD2
Mouse Phenotype	MP:0003862	decreased aggression towards males		2.806e-06	0.01226	0.001114	0.009984	7	18	ESR1,GAD2,KIRREL3,NOS1,DRD2,GRIA2,GRN
Mouse Phenotype	MP:0001405	impaired coordination		3.898e-06	0.01703	0.001419	0.01271	39	463	NR2C2,MBNL1,ATXN1,SCN8A,QKI,ALPL,AKAP5,SLC2A1,PPT1,PRKAR2B,GAA,GABRA1,B3GALT2,GABRG2,RTN4R,SQLE,BRINP1,ISL1,PDE10A,CNTN6,PTPN4,RNF103,SLC17A7,SGCE,CACNA1A,DRD2,DTNA,L1CAM,GRIA2,GRN,GRIN1,GRM2,GRM7,MBNL2,EGR2,NKX2-1,TLR3,OLFM2,RASD2
Mouse Phenotype	MP:0003313	abnormal locomotor activation		1.343e-05	0.05867	0.004513	0.04044	73	1154	ESR1,TMEM63B,CHAT,DNAJB9,LMTK3,SLITRK1,FAAH,CHRNB3,ADORA2A,ATXN1,CLU,PPP1R1B,SCN8A,QKI,MN1,ELMOD1,PRSS12,FOSB,CPEB3,ZNF521,CHORDC1,CLOCK,ZIC1,NPTN,ASAH1,PRKAR2B,SLC13A5,ZFHX3,ATP1A1,CTSB,DKK3,GAA,SAMD4A,GABRA1,GABRA5,B3GALT2,GABRG2,GAD2,RTN4R,SQLE,DGKB,BRINP1,ISL1,PDE10A,PTPRA,GLB1,SIK2,GNAL,CDC73,GNG7,NOS1,ADGRL3,CACNA1A,WASL,DRD2,TCF7L2,NPY5R,GPR22,L1CAM,HGSNAT,LAMA4,GRIA2,GRIN1,NCSTN,NR3C1,GRM…
Mouse Phenotype	MP:0001898	abnormal long term depression		1.465e-05	0.06398	0.00457	0.04094	14	94	AKAP5,CPEB3,SLC8A2,CSPG5,B2M,PTPN4,NOS1,DRD2,RARB,GRIA2,GRIN1,NR3C1,GRM2,ATAD1
Mouse Phenotype	MP:0002064	seizures		1.662e-05	0.0726	0.004799	0.043	33	386	SLC10A4,PCNX2,ADORA2A,SERPINE2,SCN8A,QKI,ALPL,AKAP5,SCG5,FOSB,SLC2A1,PPT1,GABRA1,GABRG2,GAD2,NEU1,GLB1,PLPPR4,SV2A,CLN6,SYP,SGCE,GNG7,BAIAP3,NOS1,CACNA1A,DRD2,GRIA2,GRIK4,GRIN1,GRM7,ATAD1,MBNL2
Mouse Phenotype	MP:0003107	abnormal response to novelty		1.758e-05	0.07679	0.004799	0.043	27	286	MAN2B1,CHAT,ADORA2A,ADRA1B,SERPINI1,ATXN1,QKI,FOSB,CLOCK,IGFBP7,PPT1,ATP1A1,RTN4R,DGKB,BRINP1,PDE10A,GNAL,BAIAP3,DRD2,L1CAM,SPPL3,GRIA2,GRN,GRIN1,NCSTN,NKX2-1,TLR3
Mouse Phenotype	MP:0001384	abnormal pup retrieval		2.869e-05	0.1253	0.006571	0.05887	6	17	ESR1,PEG3,FOSB,GNAL,GRIA2,GRIN1
Mouse Phenotype	MP:0009731	abnormal offspring retrieval		2.869e-05	0.1253	0.006571	0.05887	6	17	ESR1,PEG3,FOSB,GNAL,GRIA2,GRIN1
Mouse Phenotype	MP:0003863	decreased aggression towards mice		2.882e-05	0.1259	0.006571	0.05887	8	33	ESR1,GAD2,KIRREL3,NOS1,DRD2,GRIA2,GRN,GRIN1
Mouse Phenotype	MP:0001363	increased anxiety-related response		3.009e-05	0.1314	0.006571	0.05887	21	199	SLITRK1,ADORA2A,SCN8A,PRSS12,FOSB,CPEB3,ATP1A1,GABRG2,GAD2,RNF103,SLC17A7,BAIAP3,NOS1,L1CAM,HGSNAT,SPPL3,GRIA2,GRN,GRIN1,NKX2-1,RASD2
Mouse Phenotype	MP:0002915	abnormal synaptic depression		3.835e-05	0.1675	0.007977	0.07147	16	129	HLA-A,AKAP5,CPEB3,SLC8A2,CSPG5,B2M,PTPN4,SV2A,NOS1,DRD2,RARB,GRIA2,GRIN1,NR3C1,GRM2,ATAD1
Mouse Phenotype	MP:0002207	abnormal long term potentiation		4.232e-05	0.1849	0.008403	0.07529	23	235	MAN2B1,SERPINE2,ATXN1,PPP1R1B,AKAP5,BCAN,SLC8A2,GABRA5,B2M,DGKB,PTN,NELL2,ARC,SLC17A7,SYP,NOS1,RARB,GRIA2,GRN,GRIK4,GRIN1,ATAD1,MBNL2
Mouse Phenotype	MP:0002557	abnormal social/conspecific interaction		4.801e-05	0.2097	0.009118	0.08169	30	354	ESR1,PEG3,LMTK3,ABCB1,ADORA2A,SERPINE2,PRSS12,FOSB,ZNF521,CSPG5,IRS2,GABRA1,GAD2,RTN4R,BRINP1,PDE10A,NSDHL,KIRREL3,PTPRA,GLB1,GLRB,GNAL,NOS1,CACNA1A,DRD2,L1CAM,GRIA2,GRN,GRIN1,EGR1
Mouse Phenotype	MP:0004753	abnormal miniature excitatory postsynaptic currents		5.228e-05	0.2284	0.00919	0.08234	14	105	LRRTM4,HOMER1,DOC2B,NPTN,B2M,PLPPR4,ARC,SLC17A7,CACNA1A,NPPC,GRIN1,CACNG8,ATAD1,CDH8
Mouse Phenotype	MP:0001516	abnormal motor coordination/ balance		5.26e-05	0.2298	0.00919	0.08234	56	849	NR2C2,HLA-A,MBNL1,F3,FAAH,ATXN1,SCN8A,QKI,ALPL,AKAP5,TMEM176B,APLP2,POU3F4,CTSA,SLC2A1,ZIC1,PPT1,PRKAR2B,CTSB,GAA,GABRA1,B3GALT2,GABRG2,ADAM23,RTN4R,SQLE,BRINP1,ISL1,PDE10A,CLCC1,CNTN6,PTPN4,GLB1,RNF103,GLRB,SLC17A7,SGCE,NOS1,CACNA1A,DRD2,DTNA,L1CAM,LAMA4,GRIA2,GRN,GRIN1,GRM2,GRM7,SIL1,MBNL2,EGR2,EGR3,NKX2-1,TLR3,OLFM2,RASD2
Mouse Phenotype	MP:0002912	abnormal excitatory postsynaptic potential		7.164e-05	0.3129	0.01203	0.1078	14	108	SERPINE2,ATXN1,LRRTM4,AKAP5,SEMA3E,PLPPR4,SLC17A7,CACNA1A,RARB,GRIA2,GRN,GRM2,MBNL2,EGR3
Mouse Phenotype	MP:0001399	hyperactivity		8.222e-05	0.3592	0.0133	0.1192	36	473	ESR1,TMEM63B,CHAT,DNAJB9,LMTK3,CHRNB3,PPP1R1B,ELMOD1,FOSB,ZNF521,CLOCK,NPTN,PRKAR2B,SLC13A5,DKK3,GABRA1,GABRA5,B3GALT2,GABRG2,DGKB,BRINP1,GLB1,SIK2,GNAL,GNG7,ADGRL3,DRD2,NPY5R,GPR22,L1CAM,GRIA2,GRIN1,NCSTN,GRM2,NKX2-1,HSD17B11
Mouse Phenotype	MP:0002152	abnormal brain morphology		8.713e-05	0.3806	0.01359	0.1218	93	1657	EPHB3,CDKN1A,MAN2B1,TRH,MAP2,ENPP2,ESR1,PEG3,KLF3,WNT4,WLS,F3,TENM2,RXRG,FAAH,ABCB1,SERPINE2,ATXN1,SCN2A,LRRTM4,SCN8A,FGF1,HSD11B1,QKI,SEMA6B,TMEM176B,SCG5,CPEB3,ZNF521,BCAN,SIX3,CLOCK,SLC2A1,CRKL,ZIC1,ATP2C1,SPINT2,PPT1,ASAH1,IRS2,FUS,CTSB,PALLD,GABRA1,GABRA5,ATP6AP1,RTN4R,B2M,DGKB,BRINP1,BCL2,ISL1,CLCC1,CNTN6,NRP1,NSDHL,KIRREL3,NEU1,SULF2,PTPRA,GLB1,PLPPR4,GLRB,SGCE,GNG7,NOS1,CACNA1A,WASL,DRD2,…
Mouse Phenotype	MP:0005656	decreased aggression		9.598e-05	0.4192	0.01446	0.1295	9	49	ESR1,GAD2,KIRREL3,NOS1,DRD2,GRIA2,GRN,GRIN1,EGR1
Mouse Phenotype	MP:0013189	abnormal exploration in a new environment		0.0001036	0.4527	0.01466	0.1314	19	185	MAN2B1,ADORA2A,ADRA1B,SERPINI1,ATXN1,FOSB,CLOCK,IGFBP7,PPT1,ATP1A1,RTN4R,BRINP1,PDE10A,L1CAM,SPPL3,GRIA2,GRIN1,NCSTN,NKX2-1
Mouse Phenotype	MP:0001899	absent long term depression		0.0001041	0.4546	0.01466	0.1314	8	39	AKAP5,NOS1,DRD2,RARB,GRIA2,GRIN1,NR3C1,ATAD1
Mouse Phenotype	MP:0002886	abnormal glutamate-mediated receptor currents		0.0001428	0.6238	0.01949	0.1747	10	63	HLA-A,SERPINE2,AKAP5,FOSB,ARC,GRIA2,GRIK4,GRIN1,CACNG8,ATAD1
Mouse Phenotype	MP:0000783	abnormal forebrain morphology		0.000154	0.6726	0.02038	0.1826	63	1029	EPHB3,MAN2B1,TRH,MAP2,ENPP2,ESR1,PEG3,WNT4,WLS,F3,TENM2,RXRG,FAAH,ABCB1,ATXN1,LRRTM4,FGF1,HSD11B1,QKI,SEMA6B,SCG5,CPEB3,ZNF521,BCAN,SIX3,CLOCK,CRKL,PPT1,IRS2,FUS,CTSB,GABRA5,RTN4R,B2M,DGKB,BRINP1,ISL1,CNTN6,NRP1,NSDHL,KIRREL3,PTPRA,GNG7,WASL,DRD2,TCF7L2,L1CAM,HGSNAT,LAMA4,GRIA2,CRTAC1,GRIN1,NCSTN,RFX4,CACNG8,POMGNT2,CELSR2,EGR1,NKX2-1,SPRY4,TLR3,CDH2,SMAD5
Mouse Phenotype	MP:0002061	abnormal aggression-related behavior		0.0001601	0.6991	0.02056	0.1842	12	89	ESR1,ADORA2A,CLU,PPT1,GAD2,KIRREL3,NOS1,DRD2,GRIA2,GRN,GRIN1,EGR1
Mouse Phenotype	MP:0008962	abnormal carbon dioxide production		0.0001803	0.7875	0.0225	0.2016	8	42	NR2C2,FOXO1,SLC13A5,SAMD4A,BCL2,NOS1,BSCL2,HBA1
Mouse Phenotype	MP:0001392	abnormal locomotor behavior		0.0002248	0.982	0.02728	0.2444	86	1543	ESR1,TMEM63B,CHAT,DNAJB9,LMTK3,F3,SLITRK1,FAAH,CHRNB3,ADORA2A,ATXN1,CLU,PPP1R1B,SCN8A,QKI,MN1,ELMOD1,TMEM176B,PRSS12,FOSB,CPEB3,ZNF521,APLP2,POU3F4,CHORDC1,CTSA,CLOCK,ZIC1,NPTN,PPT1,ASAH1,PRKAR2B,SLC13A5,ZFHX3,ATP1A1,CTSB,DKK3,GAA,SAMD4A,GABRA1,GABRA5,B3GALT2,GABRG2,KCTD12,GAD2,ADAM23,RTN4R,SQLE,DGKB,BRINP1,ISL1,PDE10A,CLCC1,NEU1,PTPRA,GLB1,GLRB,SIK2,GNAL,CDC73,GNG7,NOS1,ADGRL3,CACNA1A,WASL,DRD2,…
Mouse Phenotype	MP:0003972	decreased pituitary hormone level		0.0002455	1	0.02898	0.2596	14	121	PCSK2,TRH,ESR1,FOXO1,VIP,CLOCK,ZFHX3,IRS2,PTGER3,NOS1,DRD2,NR3C1,EGR1,SMAD5
Mouse Phenotype	MP:0002882	abnormal neuron morphology		0.0002527	1	0.02905	0.2602	85	1526	EPHB3,CDKN1A,NR2C2,MAN2B1,MAP2,ENPP2,MBNL1,CHAT,WNT4,TENM2,FAAH,ABCB1,ATXN1,CLU,SCN8A,QKI,HOMER1,PRSS12,CPEB3,ZNF521,APLP2,POU3F4,CLOCK,CRKL,NPTN,PPT1,ASAH1,FUS,CTSB,GABRA1,SEMA3E,UTP14C,GABRA5,GABRG2,ATP6AP1,RTN4R,B2M,DGKB,FJX1,BRINP1,BCL2,ISL1,CLCC1,CNTN6,NRP1,KIRREL3,NEU1,SULF2,PTPRA,GLB1,GLRB,SLC17A7,SGCE,GNG7,NOS1,CPEB2,CACNA1A,NPPC,DRD2,B4GAT1,DTNA,L1CAM,HGSNAT,LAMA4,GRIA2,GRID1,CRTAC1,GRN,…
Mouse Phenotype	MP:0008414	abnormal spatial reference memory		0.0002733	1	0.03061	0.2743	10	68	HOMER1,CPEB3,GABRA1,GABRG2,DGKB,BRINP1,GRIA2,ATAD1,MBNL2,TLR3
Mouse Phenotype	MP:0002822	catalepsy		0.0003935	1	0.04297	0.385	4	10	RXRG,FAAH,ABCB1,DRD2
Mouse Phenotype	MP:0002918	abnormal paired-pulse facilitation		0.0004391	1	0.04678	0.4191	10	72	HLA-A,ATXN1,SLC8A2,CSPG5,PTN,SYP,CACNA1A,GRIA2,GRIK4,UNC13C
Mouse Phenotype	MP:0002945	abnormal inhibitory postsynaptic currents		0.0004755	1	0.04945	0.443	11	86	CHAT,DOC2B,CSPG5,GABRA1,GABRA5,GABRG2,GAD2,SV2A,BAIAP3,CACNA1A,DRD2
Mouse Phenotype	MP:0000947	convulsive seizures		0.0004915	1	0.04992	0.4473	17	176	SCN8A,QKI,SCG5,FOSB,PPT1,GABRA1,GAD2,NEU1,PLPPR4,SGCE,GNG7,CACNA1A,GRIA2,GRIK4,GRIN1,GRM7,MBNL2

## Sheet: Domain
Category	ID	Name	Source	p-value	q-value Bonferroni	q-value FDR B&H	q-value FDR B&Y	Hit Count in Query List	Hit Count in Genome	Hit in Query List
Domain	IPR025661	Pept_asp_AS	InterPro	3.461e-06	0.007932	0.006958	0.05785	5	10	CTSC,CTSB,CTSL,CTSS,CTSZ
Domain	IPR000668	Peptidase_C1A_C	InterPro	1.65e-05	0.03782	0.006958	0.05785	5	13	CTSC,CTSB,CTSL,CTSS,CTSZ
Domain	PF00112	Peptidase_C1	Pfam	1.65e-05	0.03782	0.006958	0.05785	5	13	CTSC,CTSB,CTSL,CTSS,CTSZ
Domain	IPR013128	Peptidase_C1A	InterPro	1.65e-05	0.03782	0.006958	0.05785	5	13	CTSC,CTSB,CTSL,CTSS,CTSZ
Domain	SM00645	Pept_C1	SMART	1.65e-05	0.03782	0.006958	0.05785	5	13	CTSC,CTSB,CTSL,CTSS,CTSZ
Domain	PF11928	DUF3446	Pfam	2.125e-05	0.04871	0.006958	0.05785	3	3	EGR1,EGR2,EGR3
Domain	IPR021849	DUF3446	InterPro	2.125e-05	0.04871	0.006958	0.05785	3	3	EGR1,EGR2,EGR3
Domain	IPR013032	EGF-like_CS	InterPro	4.052e-05	0.09287	0.01161	0.09652	20	262	TENM2,MFGE8,ATRAID,PAMR1,VASN,BCAN,CSPG5,ADAM23,ADAM15,GAS6,MATN4,NELL1,NELL2,C1R,LAMA4,CRTAC1,CELSR2,EGFL7,EPHA5,EPHA7
Domain	SM00181	EGF	SMART	9.834e-05	0.2254	0.02048	0.1703	18	236	TENM2,MFGE8,ATRAID,PAMR1,VASN,BCAN,CSPG5,ADAM23,ADAM15,GAS6,MATN4,NELL1,NELL2,C1R,LAMA4,RSPO3,CELSR2,EGFL7
Domain	IPR009030	Growth_fac_rcpt_	InterPro	0.0001058	0.2425	0.02048	0.1703	14	156	EPHB3,EPHB6,IGFBP7,RSPO2,GAS6,MATN4,NELL1,NELL2,NOV,RSPO3,CELSR2,EGFL7,EPHA5,EPHA7
Domain	IPR013766	Thioredoxin_domain	InterPro	0.0001138	0.2608	0.02048	0.1703	7	41	DNAJC10,PRDX4,ERP44,TMX1,TUSC3,TXNDC12,TXNDC15
Domain	IPR027397	Catenin_binding_dom	InterPro	0.0001162	0.2662	0.02048	0.1703	6	29	TCF7L2,CDH2,CDH8,CDH9,CDH10,CDH11
Domain	4.10.900.10	-	Gene3D	0.0001162	0.2662	0.02048	0.1703	6	29	TCF7L2,CDH2,CDH8,CDH9,CDH10,CDH11
Domain	PS01186	EGF_2	PROSITE	0.0001509	0.3458	0.02073	0.1724	19	266	TENM2,MFGE8,ATRAID,PAMR1,VASN,BCAN,CSPG5,ADAM23,ADAM15,GAS6,MATN4,NELL1,NELL2,C1R,CRTAC1,CELSR2,EGFL7,EPHA5,EPHA7
Domain	IPR032471	GAIN_dom_N	InterPro	0.0001597	0.366	0.02073	0.1724	4	11	ADGRB1,ADGRB3,ADGRL3,CELSR2
Domain	IPR025660	Pept_his_AS	InterPro	0.0001597	0.366	0.02073	0.1724	4	11	CTSC,CTSB,CTSL,CTSS
Domain	PF16489	GAIN	Pfam	0.0001597	0.366	0.02073	0.1724	4	11	ADGRB1,ADGRB3,ADGRL3,CELSR2
Domain	2.60.120.260	-	Gene3D	0.00017	0.3896	0.02073	0.1724	9	73	EPHB3,EPHB6,PCSK2,DCBLD1,MFGE8,NRP1,GLB1,EPHA5,EPHA7
Domain	PF00085	Thioredoxin	Pfam	0.0001719	0.3939	0.02073	0.1724	6	31	DNAJC10,ERP44,TMX1,TUSC3,TXNDC12,TXNDC15
Domain	IPR000742	EGF-like_dom	InterPro	0.0002026	0.4643	0.02322	0.193	18	250	TENM2,MFGE8,ATRAID,PAMR1,VASN,BCAN,CSPG5,ADAM23,ADAM15,GAS6,MATN4,NELL1,NELL2,C1R,LAMA4,CRTAC1,CELSR2,EGFL7
Domain	IPR008979	Galactose-bd-like	InterPro	0.0002583	0.5919	0.02819	0.2344	10	94	EPHB3,EPHB6,PCSK2,DCBLD1,MFGE8,NRP1,GLB1,PTPRK,EPHA5,EPHA7
Domain	PS00022	EGF_1	PROSITE	0.000271	0.6211	0.02823	0.2347	18	256	TENM2,MFGE8,ATRAID,PAMR1,VASN,BCAN,CSPG5,ADAM23,ADAM15,GAS6,MATN4,NELL1,NELL2,C1R,LAMA4,CRTAC1,CELSR2,EGFL7
Domain	PS50026	EGF_3	PROSITE	0.0003002	0.688	0.02991	0.2487	17	236	TENM2,MFGE8,ATRAID,PAMR1,VASN,BCAN,CSPG5,ADAM23,ADAM15,GAS6,MATN4,NELL1,NELL2,C1R,CRTAC1,CELSR2,EGFL7
Domain	IPR001390	GABAAa_rcpt	InterPro	0.0003882	0.8898	0.03005	0.2498	3	6	GABRA1,GABRA2,GABRA5
Domain	SM00615	EPH_lbd	SMART	0.0004536	1	0.03005	0.2498	4	14	EPHB3,EPHB6,EPHA5,EPHA7
Domain	IPR027936	Eph_TM	InterPro	0.0004536	1	0.03005	0.2498	4	14	EPHB3,EPHB6,EPHA5,EPHA7
Domain	PS00790	RECEPTOR_TYR_KIN_V_1	PROSITE	0.0004536	1	0.03005	0.2498	4	14	EPHB3,EPHB6,EPHA5,EPHA7
Domain	IPR001426	Tyr_kinase_rcpt_V_CS	InterPro	0.0004536	1	0.03005	0.2498	4	14	EPHB3,EPHB6,EPHA5,EPHA7
Domain	IPR001090	Ephrin_rcpt_lig-bd_dom	InterPro	0.0004536	1	0.03005	0.2498	4	14	EPHB3,EPHB6,EPHA5,EPHA7
Domain	PS51550	EPH_LBD	PROSITE	0.0004536	1	0.03005	0.2498	4	14	EPHB3,EPHB6,EPHA5,EPHA7
Domain	PF01404	Ephrin_lbd	Pfam	0.0004536	1	0.03005	0.2498	4	14	EPHB3,EPHB6,EPHA5,EPHA7
Domain	PS00791	RECEPTOR_TYR_KIN_V_2	PROSITE	0.0004536	1	0.03005	0.2498	4	14	EPHB3,EPHB6,EPHA5,EPHA7
Domain	PF14575	EphA2_TM	Pfam	0.0004536	1	0.03005	0.2498	4	14	EPHB3,EPHB6,EPHA5,EPHA7
Domain	IPR016257	Tyr_kinase_ephrin_rcpt	InterPro	0.0004536	1	0.03005	0.2498	4	14	EPHB3,EPHB6,EPHA5,EPHA7
Domain	PF01094	ANF_receptor	Pfam	0.000472	1	0.03005	0.2498	6	37	GRIA2,GRID1,GRIK4,GRIN1,GRM2,GRM7
Domain	IPR001828	ANF_lig-bd_rcpt	InterPro	0.000472	1	0.03005	0.2498	6	37	GRIA2,GRID1,GRIK4,GRIN1,GRM2,GRM7
Domain	IPR000233	Cadherin_cytoplasmic-dom	InterPro	0.0005185	1	0.03127	0.26	5	25	CDH2,CDH8,CDH9,CDH10,CDH11
Domain	PF01049	Cadherin_C	Pfam	0.0005185	1	0.03127	0.26	5	25	CDH2,CDH8,CDH9,CDH10,CDH11
Domain	PF00041	fn3	Pfam	0.0005502	1	0.03233	0.2688	13	162	EPHB3,EPHB6,FNDC3B,VASN,FNDC3A,LRRN3,CNTN6,PTPRK,L1CAM,FSD1L,CNTN3,EPHA5,EPHA7
Domain	PS00139	THIOL_PROTEASE_CYS	PROSITE	0.0006276	1	0.0329	0.2735	5	26	CTSC,CTSB,CTSL,CTSS,CTSZ
Domain	IPR028082	Peripla_BP_I	InterPro	0.0006323	1	0.0329	0.2735	6	39	GRIA2,GRID1,GRIK4,GRIN1,GRM2,GRM7
Domain	IPR003961	FN3_dom	InterPro	0.0006939	1	0.0329	0.2735	15	209	EPHB3,EPHB6,F3,FNDC3B,VASN,FNDC3A,LRRN3,CNTN6,PTPRK,L1CAM,FSD1L,POMGNT2,CNTN3,EPHA5,EPHA7
Domain	PS00640	THIOL_PROTEASE_ASN	PROSITE	0.000753	1	0.0329	0.2735	5	27	CTSC,CTSB,CTSL,CTSS,CTSZ
Domain	PS00639	THIOL_PROTEASE_HIS	PROSITE	0.000753	1	0.0329	0.2735	5	27	CTSC,CTSB,CTSL,CTSS,CTSZ
Domain	IPR019756	Pept_S26A_signal_pept_1_Ser-AS	InterPro	0.000776	1	0.0329	0.2735	2	2	SEC11C,SEC11A
Domain	IPR019336	Intimal_thickness-rel_rcpt	InterPro	0.000776	1	0.0329	0.2735	2	2	GPR180,TMEM145
Domain	PF01650	Peptidase_C13	Pfam	0.000776	1	0.0329	0.2735	2	2	LGMN,PIGK
Domain	PF10192	GpcrRhopsn4	Pfam	0.000776	1	0.0329	0.2735	2	2	GPR180,TMEM145
Domain	IPR001096	Peptidase_C13	InterPro	0.000776	1	0.0329	0.2735	2	2	LGMN,PIGK
Domain	PF12280	BSMAP	Pfam	0.000776	1	0.0329	0.2735	2	2	TMEM59L,TMEM59
Domain	IPR001733	Peptidase_S26B	InterPro	0.000776	1	0.0329	0.2735	2	2	SEC11C,SEC11A
Domain	IPR006413	P-type_ATPase_IIA_PMR1	InterPro	0.000776	1	0.0329	0.2735	2	2	ATP2C1,ATP2C2
Domain	IPR022065	Uncharacterised_TMEM59	InterPro	0.000776	1	0.0329	0.2735	2	2	TMEM59L,TMEM59
Domain	1.20.1110.10	-	Gene3D	0.0007895	1	0.0329	0.2735	4	16	ATP2C1,ATP1A1,ATP2B1,ATP2C2
Domain	IPR023298	ATPase_P-typ_TM_dom	InterPro	0.0007895	1	0.0329	0.2735	4	16	ATP2C1,ATP1A1,ATP2B1,ATP2C2
Domain	IPR000169	Pept_cys_AS	InterPro	0.0008961	1	0.03668	0.305	5	28	CTSC,CTSB,CTSL,CTSS,CTSZ
Domain	IPR006068	ATPase_P-typ_cation-transptr_C	InterPro	0.00101	1	0.03992	0.3319	4	17	ATP2C1,ATP1A1,ATP2B1,ATP2C2
Domain	PF00689	Cation_ATPase_C	Pfam	0.00101	1	0.03992	0.3319	4	17	ATP2C1,ATP1A1,ATP2B1,ATP2C2
Domain	PS51352	THIOREDOXIN_2	PROSITE	0.001077	1	0.04184	0.3479	6	43	DNAJC10,PRDX4,ERP44,TMX1,TXNDC12,TXNDC15
Domain	PS50853	FN3	PROSITE	0.001253	1	0.04221	0.3509	14	199	EPHB3,EPHB6,FNDC3B,VASN,FNDC3A,LRRN3,CNTN6,PTPRK,L1CAM,FSD1L,POMGNT2,CNTN3,EPHA5,EPHA7
Domain	PF10613	Lig_chan-Glu_bd	Pfam	0.001271	1	0.04221	0.3509	4	18	GRIA2,GRID1,GRIK4,GRIN1
Domain	PF00690	Cation_ATPase_N	Pfam	0.001271	1	0.04221	0.3509	4	18	ATP2C1,ATP1A1,ATP2B1,ATP2C2
Domain	PF00060	Lig_chan	Pfam	0.001271	1	0.04221	0.3509	4	18	GRIA2,GRID1,GRIK4,GRIN1
Domain	SM00918	Lig_chan-Glu_bd	SMART	0.001271	1	0.04221	0.3509	4	18	GRIA2,GRID1,GRIK4,GRIN1
Domain	SM00079	PBPe	SMART	0.001271	1	0.04221	0.3509	4	18	GRIA2,GRID1,GRIK4,GRIN1
Domain	SM00831	Cation_ATPase_N	SMART	0.001271	1	0.04221	0.3509	4	18	ATP2C1,ATP1A1,ATP2B1,ATP2C2
Domain	IPR001508	Iono_rcpt_met	InterPro	0.001271	1	0.04221	0.3509	4	18	GRIA2,GRID1,GRIK4,GRIN1
Domain	IPR019594	Glu/Gly-bd	InterPro	0.001271	1	0.04221	0.3509	4	18	GRIA2,GRID1,GRIK4,GRIN1
Domain	IPR001320	Iontro_rcpt	InterPro	0.001271	1	0.04221	0.3509	4	18	GRIA2,GRID1,GRIK4,GRIN1
Domain	IPR018000	Neurotransmitter_ion_chnl_CS	InterPro	0.001374	1	0.04315	0.3588	6	45	CHRNB3,GABRA1,GABRA2,GABRA5,GABRG2,GLRB
Domain	3.40.720.10	-	Gene3D	0.001448	1	0.04315	0.3588	5	31	ENPP2,ALPL,GALNS,SULF2,ENPP5
Domain	IPR017849	Alkaline_Pase-like_a/b/a	InterPro	0.001448	1	0.04315	0.3588	5	31	ENPP2,ALPL,GALNS,SULF2,ENPP5
Domain	IPR017850	Alkaline_phosphatase_core	InterPro	0.001448	1	0.04315	0.3588	5	31	ENPP2,ALPL,GALNS,SULF2,ENPP5
Domain	IPR000372	LRRNT	InterPro	0.001506	1	0.04315	0.3588	9	98	SLITRK1,LRRTM4,LRRN2,VASN,LRRN3,RTN4R,DCN,OMG,TLR3
Domain	SM00013	LRRNT	SMART	0.001506	1	0.04315	0.3588	9	98	SLITRK1,LRRTM4,LRRN2,VASN,LRRN3,RTN4R,DCN,OMG,TLR3
Domain	PF00105	zf-C4	Pfam	0.001544	1	0.04315	0.3588	6	46	NR2C2,ESR1,RXRG,RARB,NR3C1,NR2F2
Domain	PS00031	NUCLEAR_REC_DBD_1	PROSITE	0.001544	1	0.04315	0.3588	6	46	NR2C2,ESR1,RXRG,RARB,NR3C1,NR2F2
Domain	SM00399	ZnF_C4	SMART	0.001544	1	0.04315	0.3588	6	46	NR2C2,ESR1,RXRG,RARB,NR3C1,NR2F2
Domain	IPR001723	Nuclear_hrmn_rcpt	InterPro	0.001544	1	0.04315	0.3588	6	46	NR2C2,ESR1,RXRG,RARB,NR3C1,NR2F2
Domain	IPR001628	Znf_hrmn_rcpt	InterPro	0.001544	1	0.04315	0.3588	6	46	NR2C2,ESR1,RXRG,RARB,NR3C1,NR2F2
Domain	PS51030	NUCLEAR_REC_DBD_2	PROSITE	0.001544	1	0.04315	0.3588	6	46	NR2C2,ESR1,RXRG,RARB,NR3C1,NR2F2
Domain	PF02932	Neur_chan_memb	Pfam	0.001544	1	0.04315	0.3588	6	46	CHRNB3,GABRA1,GABRA2,GABRA5,GABRG2,GLRB
Domain	IPR004014	ATPase_P-typ_cation-transptr_N	InterPro	0.001575	1	0.04349	0.3616	4	19	ATP2C1,ATP1A1,ATP2B1,ATP2C2
Domain	PF02931	Neur_chan_LBD	Pfam	0.001729	1	0.04404	0.3662	6	47	CHRNB3,GABRA1,GABRA2,GABRA5,GABRG2,GLRB
Domain	IPR006201	Neur_channel	InterPro	0.001729	1	0.04404	0.3662	6	47	CHRNB3,GABRA1,GABRA2,GABRA5,GABRG2,GLRB
Domain	IPR006202	Neur_chan_lig-bd	InterPro	0.001729	1	0.04404	0.3662	6	47	CHRNB3,GABRA1,GABRA2,GABRA5,GABRG2,GLRB
Domain	2.70.170.10	-	Gene3D	0.001729	1	0.04404	0.3662	6	47	CHRNB3,GABRA1,GABRA2,GABRA5,GABRG2,GLRB
Domain	PS00236	NEUROTR_ION_CHANNEL	PROSITE	0.001729	1	0.04404	0.3662	6	47	CHRNB3,GABRA1,GABRA2,GABRA5,GABRG2,GLRB
Domain	1.10.565.10	-	Gene3D	0.001729	1	0.04404	0.3662	6	47	NR2C2,ESR1,RXRG,RARB,NR3C1,NR2F2
Domain	IPR006029	Neurotrans-gated_channel_TM	InterPro	0.001729	1	0.04404	0.3662	6	47	CHRNB3,GABRA1,GABRA2,GABRA5,GABRG2,GLRB
Domain	SM00060	FN3	SMART	0.001864	1	0.04672	0.3885	13	185	EPHB3,EPHB6,FNDC3B,VASN,FNDC3A,LRRN3,CNTN6,PTPRK,L1CAM,FSD1L,CNTN3,EPHA5,EPHA7
Domain	SM00430	HOLI	SMART	0.001931	1	0.04672	0.3885	6	48	NR2C2,ESR1,RXRG,RARB,NR3C1,NR2F2
Domain	IPR000536	Nucl_hrmn_rcpt_lig-bd	InterPro	0.001931	1	0.04672	0.3885	6	48	NR2C2,ESR1,RXRG,RARB,NR3C1,NR2F2
Domain	PF00104	Hormone_recep	Pfam	0.001931	1	0.04672	0.3885	6	48	NR2C2,ESR1,RXRG,RARB,NR3C1,NR2F2
Domain	SM00179	EGF_CA	SMART	0.001992	1	0.04672	0.3885	10	122	TENM2,PAMR1,GAS6,MATN4,NELL1,NELL2,C1R,CRTAC1,CELSR2,EGFL7
Domain	IPR002403	Cyt_P450_E_grp-IV	InterPro	0.002145	1	0.04672	0.3885	3	10	CYP7B1,CYP26B1,CYP51A1
Domain	PF12485	SLY	Pfam	0.002222	1	0.04672	0.3885	2	3	SASH3,SASH1
Domain	IPR018202	Ser_caboxypep_ser_AS	InterPro	0.002222	1	0.04672	0.3885	2	3	CTSA,SCPEP1
Domain	IPR021090	rSAM/SH3_domain-containing	InterPro	0.002222	1	0.04672	0.3885	2	3	SASH3,SASH1
Domain	IPR013836	CD34/Podocalyxin	InterPro	0.002222	1	0.04672	0.3885	2	3	PODXL2,CD34
Domain	PF06365	CD34_antigen	Pfam	0.002222	1	0.04672	0.3885	2	3	PODXL2,CD34
Domain	PS00560	CARBOXYPEPT_SER_HIS	PROSITE	0.002222	1	0.04672	0.3885	2	3	CTSA,SCPEP1
Domain	IPR001563	Peptidase_S10	InterPro	0.002222	1	0.04672	0.3885	2	3	CTSA,SCPEP1
Domain	IPR019758	Pept_S26A_signal_pept_1_CS	InterPro	0.002222	1	0.04672	0.3885	2	3	SEC11C,SEC11A
Domain	PF05790	C2-set	Pfam	0.002222	1	0.04672	0.3885	2	3	VCAM1,CD4
Domain	IPR008424	Ig_C2-set	InterPro	0.002222	1	0.04672	0.3885	2	3	VCAM1,CD4
Domain	PS00131	CARBOXYPEPT_SER_SER	PROSITE	0.002222	1	0.04672	0.3885	2	3	CTSA,SCPEP1
Domain	PF00450	Peptidase_S10	Pfam	0.002222	1	0.04672	0.3885	2	3	CTSA,SCPEP1
Domain	IPR008077	GPCR_2_brain_angio_inhib	InterPro	0.002222	1	0.04672	0.3885	2	3	ADGRB1,ADGRB3
Domain	IPR001881	EGF-like_Ca-bd_dom	InterPro	0.002247	1	0.04683	0.3894	10	124	TENM2,PAMR1,GAS6,MATN4,NELL1,NELL2,C1R,CRTAC1,CELSR2,EGFL7
Domain	PS00126	PDEASE_I	PROSITE	0.002328	1	0.04722	0.3926	4	21	PDE1C,PDE3A,PDE7B,PDE10A
Domain	PF00233	PDEase_I	Pfam	0.002328	1	0.04722	0.3926	4	21	PDE1C,PDE3A,PDE7B,PDE10A
Domain	IPR023174	PDEase_CS	InterPro	0.002328	1	0.04722	0.3926	4	21	PDE1C,PDE3A,PDE7B,PDE10A

## Sheet: Pathway
Category	ID	Name	Source	p-value	q-value Bonferroni	q-value FDR B&H	q-value FDR B&Y	Hit Count in Query List	Hit Count in Genome	Hit in Query List
Pathway	99052	Lysosome	BioSystems: KEGG	8.662e-10	1.463e-06	1.463e-06	1.172e-05	19	123	MAN2B1,CTSC,CTSA,PPT1,ASAH1,CTSB,CTSL,CTSS,CTSZ,GAA,LGMN,LAPTM4A,ATP6V0A1,ATP6AP1,GALNS,NEU1,GLB1,HGSNAT,MCOLN1
Pathway	1269205	Trafficking and processing of endosomal TLR	BioSystems: REACTOME	9.907e-07	0.001673	0.0008366	0.006701	6	14	CNPY3,CTSB,CTSL,CTSS,LGMN,TLR3
Pathway	1268766	Transmission across Chemical Synapses	BioSystems: REACTOME	2.195e-06	0.003707	0.001236	0.009898	20	218	CHAT,ADCY2,CHRNB3,AKAP5,NPTN,RIMS1,GABRA1,GABRA2,GABRA5,GABRG2,GAD2,SLC17A7,GNAL,GNG7,CACNA1A,GRIA2,GRIK4,GRIN1,CACNG8,TSPAN7
Pathway	583255	Nicotine addiction	BioSystems: KEGG	1.021e-05	0.01725	0.003932	0.03149	8	40	GABRA1,GABRA2,GABRA5,GABRG2,SLC17A7,CACNA1A,GRIA2,GRIN1
Pathway	1268786	Neurotransmitter Receptor Binding And Downstream Transmission In The Postsynaptic Cell	BioSystems: REACTOME	1.164e-05	0.01966	0.003932	0.03149	15	147	ADCY2,CHRNB3,AKAP5,NPTN,GABRA1,GABRA2,GABRA5,GABRG2,GNAL,GNG7,GRIA2,GRIK4,GRIN1,CACNG8,TSPAN7
Pathway	537443	Retrograde endocannabinoid signaling	BioSystems: KEGG	1.907e-05	0.03221	0.005368	0.04299	12	101	ADCY2,FAAH,RIMS1,GABRA1,GABRA2,GABRA5,GABRG2,SLC17A7,GNG7,DAGLB,CACNA1A,GRIA2
Pathway	552665	Morphine addiction	BioSystems: KEGG	3.603e-05	0.06086	0.008694	0.06963	11	91	PDE1C,PDE3A,ADCY2,PDE7B,GABRA1,GABRA2,GABRA5,GABRG2,PDE10A,GNG7,CACNA1A
Pathway	82976	Other glycan degradation	BioSystems: KEGG	9.426e-05	0.1592	0.01814	0.1453	5	18	MAN2B1,FUCA2,NEU1,GLB1,MAN2B2
Pathway	1268763	Neuronal System	BioSystems: REACTOME	9.666e-05	0.1633	0.01814	0.1453	23	351	CHAT,ADCY2,CHRNB3,LRRTM4,HOMER1,AKAP5,NPTN,RIMS1,GABRA1,GABRA2,GABRA5,GABRG2,GAD2,ABCC8,SLC17A7,GNAL,GNG7,CACNA1A,GRIA2,GRIK4,GRIN1,CACNG8,TSPAN7
Pathway	1270234	Adherens junctions interactions	BioSystems: REACTOME	0.000164	0.277	0.0277	0.2218	6	31	NECTIN3,CDH2,CDH8,CDH9,CDH10,CDH11
Pathway	1457780	Neutrophil degranulation	BioSystems: REACTOME	0.0001967	0.3323	0.02808	0.2249	28	492	SERPINA3,MAN2B1,HLA-A,CTSC,TTR,PRDX4,CTSA,PDXK,ASAH1,PRKCD,FUCA2,CTSB,CTSS,CTSZ,GAA,ATP6V0A1,GALNS,ERP44,B2M,GGH,NEU1,GLB1,HGSNAT,GRN,NCSTN,ATP6AP2,HBB,RAB37
Pathway	1269198	Endosomal/Vacuolar pathway	BioSystems: REACTOME	0.0002274	0.384	0.02808	0.2249	4	12	HLA-A,CTSL,CTSS,B2M
Pathway	83053	Neuroactive ligand-receptor interaction	BioSystems: KEGG	0.0002287	0.3862	0.02808	0.2249	19	278	CHRNB3,ADORA2A,ADRA1B,HTR1D,GABRA1,GABRA2,GABRA5,GABRG2,PTGER3,GLRB,DRD2,NPY5R,GRIA2,GRID1,GRIK4,GRIN1,NR3C1,GRM2,GRM7
Pathway	PW:0000543	protein kinase A (PKA) signaling	Pathway Ontology	0.0002616	0.4418	0.02808	0.2249	7	47	PDE1C,PDE3A,ADCY2,AKAP5,PRKAR2B,PDE7B,PDE10A
Pathway	142268	cholesterol biosynthesis III (via desmosterol)	BioSystems: BIOCYC	0.0003214	0.5428	0.02808	0.2249	4	13	MSMO1,SQLE,CYP51A1,NSDHL
Pathway	142266	cholesterol biosynthesis II (via 24,25-dihydrolanosterol)	BioSystems: BIOCYC	0.0003214	0.5428	0.02808	0.2249	4	13	MSMO1,SQLE,CYP51A1,NSDHL
Pathway	1268814	GABA A receptor activation	BioSystems: REACTOME	0.0003214	0.5428	0.02808	0.2249	4	13	GABRA1,GABRA2,GABRA5,GABRG2
Pathway	142267	cholesterol biosynthesis I	BioSystems: BIOCYC	0.0003214	0.5428	0.02808	0.2249	4	13	MSMO1,SQLE,CYP51A1,NSDHL
Pathway	1268750	Incretin synthesis, secretion, and inactivation	BioSystems: REACTOME	0.0003308	0.5588	0.02808	0.2249	5	23	SEC11C,ISL1,TCF7L2,GRP,SEC11A
Pathway	P00039	Metabotropic glutamate receptor group III pathway	PantherDB	0.0003325	0.5616	0.02808	0.2249	8	64	PRKAR2B,SLC17A7,GNG7,CACNA1A,GRIA2,GRIK4,GRIN1,GRM7
Pathway	545317	zymosterol biosynthesis	BioSystems: BIOCYC	0.0003798	0.6414	0.03054	0.2446	3	6	MSMO1,CYP51A1,NSDHL
Pathway	1269952	Ligand-gated ion channel transport	BioSystems: REACTOME	0.0006047	1	0.03792	0.3038	5	26	GABRA1,GABRA2,GABRA5,GABRG2,GLRB
Pathway	1269950	Ion channel transport	BioSystems: REACTOME	0.0006218	1	0.03792	0.3038	15	209	TRPC4,TRPM3,ANO8,ATP2C1,ATP1A1,ATP2B1,GABRA1,GABRA2,GABRA5,GABRG2,ATP6V0A1,ATP6AP1,GLRB,ATP2C2,MCOLN1
Pathway	167325	Protein processing in endoplasmic reticulum	BioSystems: KEGG	0.0006296	1	0.03792	0.3038	13	166	RPN1,RPN2,DNAJC10,DNAJB11,MBTPS1,BCL2,SSR2,ERLEC1,OS9,ERP29,TUSC3,SIL1,SEC62
Pathway	1269017	Defective CHST3 causes SEDCJD	BioSystems: REACTOME	0.0006512	1	0.03792	0.3038	3	7	BCAN,CSPG5,DCN
Pathway	413373	N-glycosylation by oligosaccharyltransferase	BioSystems: KEGG	0.0006512	1	0.03792	0.3038	3	7	RPN1,RPN2,TUSC3
Pathway	1268713	Attachment of GPI anchor to uPAR	BioSystems: REACTOME	0.0006512	1	0.03792	0.3038	3	7	PIGT,GPAA1,PIGK
Pathway	1269016	Defective CHSY1 causes TPBS	BioSystems: REACTOME	0.0006512	1	0.03792	0.3038	3	7	BCAN,CSPG5,DCN
Pathway	1269018	Defective CHST14 causes EDS, musculocontractural type	BioSystems: REACTOME	0.0006512	1	0.03792	0.3038	3	7	BCAN,CSPG5,DCN
Pathway	M17941	Neuropeptides VIP and PACAP inhibit the apoptosis of activated T cells	MSigDB C2 BIOCARTA (v5.1)	0.0007257	1	0.04085	0.3272	5	27	VIP,PRKAR2B,NFKBIA,EGR2,EGR3
Pathway	PW:0000176	diabetes	Pathway Ontology	0.000765	1	0.04127	0.3305	2	2	SOD3,ABCC8
Pathway	1268813	GABA receptor activation	BioSystems: REACTOME	0.0007818	1	0.04127	0.3305	7	56	ADCY2,GABRA1,GABRA2,GABRA5,GABRG2,GNAL,GNG7
Pathway	1268746	Peptide hormone metabolism	BioSystems: REACTOME	0.0008317	1	0.04169	0.3339	9	91	PCSK2,CTSZ,SEC11C,ISL1,PLA2G7,TCF7L2,GRP,ATP6AP2,SEC11A
Pathway	M3468	Genes encoding enzymes and their regulators involved in the remodeling of the extracellular matrix	MSigDB C2 BIOCARTA (v5.1)	0.0008418	1	0.04169	0.3339	16	238	SERPINA3,CTSC,SERPINE2,SERPINI1,PAMR1,PRSS12,CTSA,P4HTM,CTSB,CTSL,CTSS,CTSZ,ADAM23,ADAM15,ITIH3,SULF2
Pathway	1270192	Endogenous sterols	BioSystems: REACTOME	0.0008639	1	0.04169	0.3339	5	28	CYP7B1,NCOA2,CYP51A1,CYP46A1,CYP4V2

## Sheet: Pubmed
Category	ID	Name	Source	p-value	q-value Bonferroni	q-value FDR B&H	q-value FDR B&Y	Hit Count in Query List	Hit Count in Genome	Hit in Query List
Pubmed	12975309	The secreted protein discovery initiative (SPDI), a large-scale effort to identify novel human secreted and transmembrane proteins: a bioinformatics assessment.	Pubmed	1.942e-31	1.242e-26	1.242e-26	1.446e-25	63	987	TMEM50A,WNT4,DNAJB9,WLS,TMEM205,SLITRK1,GLMP,DNAJC10,ATRAID,LRRTM4,CHST12,LRRN2,PCYOX1,SEMA6B,FNDC3B,UXS1,MIA3,PAMR1,VASN,TMEM59,PODXL2,BCAN,ALG2,DHRS7B,C1GALT1C1,LRRN3,PIGT,SCG3,DHRS7,C2orf40,RSPO2,CNPY3,SARAF,FUCA2,DKK3,LAPTM4A,DNAJB11,EMC7,ERP44,ERAP1,RTN4R,ERLEC1,TMX1,KIRREL3,SULF2,FAM174A,NTM,ATP2C2,SLMAP,ENPP5,SGCE,ANKRD52,CYP4V2,APMAP,TMED5,SPPL3,TXNDC12,SIL1,TXNDC15,FIBCD1,SCPEP1,EGFL7,HS…
Pubmed	16303743	Signal sequence and keyword trap in silico for selection of full-length human cDNAs encoding secretion or membrane proteins from oligo-capped cDNA libraries.	Pubmed	1.443e-30	9.226e-26	4.613e-26	5.371e-25	44	430	WLS,GLMP,DNAJC10,CPQ,STOML1,RNF145,SEMA4F,FNDC3B,UXS1,TMEM59,ALG2,PIGT,ATP2C1,PPT1,SCG3,CHID1,SARAF,FUCA2,CTSB,CTSL,DNAJB11,ATP6AP1,EMC1,ERP44,ADAM15,MATN4,TMX1,CCDC47,SV2A,TMEM145,CLN6,DAGLB,MAN2B2,B4GAT1,HGSNAT,TSPAN3,TXNDC12,SIL1,MIDN,TRAM1L1,ATAD1,ATP6AP2,UBASH3B,HSD17B11
Pubmed	26638075	A Dynamic Protein Interaction Landscape of the Human Centrosome-Cilium Interface.	Pubmed	2.686e-27	1.718e-22	5.725e-23	6.666e-22	78	1820	HLA-A,MAP2,RPN1,RPN2,WLS,GPR180,ACSL3,PLEKHG1,TM9SF2,DNAJC10,SELENOF,OSBPL8,AGFG1,SLC39A6,NCOA2,MIA3,AKAP5,NEBL,PRDX4,CCDC85C,FNDC3A,ZDBF2,SORBS1,RBM20,CRKL,GPR107,DHRS7B,TXLNA,PIGT,ATP2C1,FAM171A2,DHRS7,CNPY3,TMED9,CHID1,ATP1A1,CTSB,ATP2B1,PALLD,KCTD12,DNAJB11,EMC7,ATP6V0A1,ATP6AP1,EMC1,GPAA1,CYP51A1,SEC11C,NUP58,ERLEC1,CLCC1,NSDHL,TMX1,GSE1,CCDC47,OS9,ERP29,ANKRD52,TAP2,CACNA1A,VMP1,EVC2,DPY19L…
Pubmed	22268729	Proteomic identification of common SCF ubiquitin ligase FBXO6-interacting glycoproteins in three kinds of cells.	Pubmed	4.995e-27	3.195e-22	7.986e-23	9.299e-22	47	613	IGSF8,MAN2B1,RPN1,RPN2,CTSC,CLU,ALPL,DDX17,PON2,CTSA,NPTN,PPT1,ASAH1,FUCA2,ATP1A1,CTSB,CTSZ,GAA,LGMN,DNAJB11,EMC7,ATP6AP1,EMC1,ADAM15,ERLEC1,ITFG1,GGH,NEU1,GLB1,SEL1L3,OS9,TAF4,MAN2B2,B4GAT1,PIGK,APMAP,TUSC3,L1CAM,GRN,NCSTN,PLBD2,SIL1,TXNDC15,POMGNT2,SEC11A,TMEM131,HSD17B11
Pubmed	19086053	Identification of new putative susceptibility genes for several psychiatric disorders by association analysis of regulatory and non-synonymous SNPs of 306 genes involved in neurotransmission and neurodevelopment.	Pubmed	1.777e-26	1.136e-21	1.894e-22	2.205e-21	35	300	TRH,ESR1,CHAT,FAAH,CHRNB3,ABCB1,ADORA2A,ADRA1B,PPP1R1B,HOMER1,VIP,HTR1D,PDXK,GABRA1,GABRA2,GABRA5,GABRG2,GAD2,CNTN6,NRP1,PTN,GLRB,SLC17A7,NOS1,NPPC,DRD2,NPY5R,L1CAM,GRIA2,GRIK4,NR3C1,GRM2,GRM7,GRP,CNTN3
Pubmed	19086053:gr	Identification of new putative susceptibility genes for several psychiatric disorders by association analysis of regulatory and non-synonymous SNPs of 306 genes involved in neurotransmission and neurodevelopment.	GeneRIF	1.777e-26	1.136e-21	1.894e-22	2.205e-21	35	300	TRH,ESR1,CHAT,FAAH,CHRNB3,ABCB1,ADORA2A,ADRA1B,PPP1R1B,HOMER1,VIP,HTR1D,PDXK,GABRA1,GABRA2,GABRA5,GABRG2,GAD2,CNTN6,NRP1,PTN,GLRB,SLC17A7,NOS1,NPPC,DRD2,NPY5R,L1CAM,GRIA2,GRIK4,NR3C1,GRM2,GRM7,GRP,CNTN3
Pubmed	16169070	A human protein-protein interaction network: a resource for annotating the proteome.	Pubmed	9.263e-24	5.924e-19	8.462e-20	9.853e-19	70	1684	CDKN1A,EPHB6,TMEM50A,RPN1,RPN2,PLPPR3,DNAJB9,LMTK3,TTR,RXRG,TMEM259,PIM1,ATRAID,SCN2A,PPP1R1B,SCG5,RABAC1,PPHLN1,CGGBP1,SLC2A1,ANO8,DHRS7B,PIGT,ASAH1,MRPS9,CSTF2,SARAF,FUS,ATP1A1,CTSB,LAPTM4A,DNAJB11,ZBTB16,ATP6AP1,GPAA1,B2M,MTSS1,PDE10A,PRAG1,PTN,PTPN4,NEU1,GSE1,PLPPR4,PTPRK,CCDC47,NFKBIA,SEL1L3,OS9,SGCE,CDC73,GNG7,DAGLB,APMAP,L1CAM,RCN2,LAMA4,MCOLN1,CELSR2,FAM107A,EGR2,SEC11A,HIST1H1C,TSPAN7,OL…
Pubmed	19322201	Ubiquitin-mediated proteolysis of HuR by heat shock.	Pubmed	1.426e-22	9.119e-18	1.14e-18	1.327e-17	68	1672	NUSAP1,RPN1,TMEM63B,ETV6,PFKFB3,DNAJB9,F3,FAM13B,GPR180,SERPINE2,MSMO1,PIM1,SRGAP1,QKI,WDFY1,FNDC3B,RC3H2,DDX17,CYP26B1,WIPF1,TMEM59,ZNF521,APLP2,FNDC3A,PPHLN1,FAM117B,CGGBP1,PDXK,CRKL,TXLNA,ATP2C1,CASD1,ZFHX3,IRS2,PDE7B,LAPTM4A,DNAJB11,PHACTR2,ERP44,ADAM23,CYP51A1,TMX1,STRN,ASAP2,TOX4,BBX,GSE1,KAZN,TAF4,VMP1,WASL,TCF7L2,SPPL3,NCSTN,NR3C1,ZXDB,C18orf25,MIDN,ATAD1,MBNL2,FAM102B,LNPK,UBASH3B,HSD17B…
Pubmed	23533145	In-depth proteomic analyses of exosomes isolated from expressed prostatic secretions in urine.	Pubmed	1.642e-21	1.05e-16	1.167e-17	1.359e-16	53	1068	SERPINA3,MAN2B1,CTSC,ACTA2,TTR,ABCB1,SERPINI1,CPQ,CLU,FAM3C,VCAM1,ALPL,VASN,CTSA,IGFBP7,PPT1,ASAH1,PRKAR2B,FUCA2,CTSB,CTSL,CTSZ,GAA,SOD3,LGMN,ATP6V0A1,GALNS,PABPC1L2A,RTN4R,B2M,GAS6,ITIH3,ITFG1,GGH,NEU1,GLB1,GLG1,C1R,GNAL,GNG7,MAN2B2,B4GAT1,NUCB1,CRTAC1,GRN,PLBD2,ATP6AP2,PAM,SCPEP1,PATJ,HBA1,HBB,CDH11
Pubmed	23376485	Proteomic analysis of podocyte exosome-enriched fraction from normal human urine.	Pubmed	6.092e-21	3.896e-16	3.896e-17	4.536e-16	67	1743	IGSF8,SERPINA3,MAN2B1,CTSC,EXTL2,TMEM205,F3,TTR,GALNT16,ABCB1,GPR180,MFGE8,HIST1H2BE,SERPINI1,HIST1H3G,CPQ,CLU,HPCAL1,SELENOF,FAM3C,VCAM1,ALPL,PCYOX1,VASN,CTSA,PDXK,CRKL,IGFBP7,PPT1,ASAH1,XPNPEP3,PRKCD,FUCA2,ATP1A1,CTSB,CTSL,CTSZ,GAA,SOD3,KCTD12,ATP6V0A1,ATP6AP1,GALNS,B2M,GAS6,GGH,NEU1,GLB1,GLG1,ERP29,GNG7,WASL,MAN2B2,B4GAT1,APMAP,GRN,NCSTN,PLBD2,SNX29,ATP6AP2,SEC11A,PAM,SCPEP1,HBA1,HBB,CDH2,CDH11
Pubmed	19946888	Defining the membrane proteome of NK cells.	Pubmed	4.872e-17	3.116e-12	2.833e-13	3.298e-12	49	1166	IGSF8,HLA-A,RPN1,RPN2,CTSC,EXT2,ACSL3,MFGE8,DNAJC10,HIST1H3G,ALG5,OSBPL8,CHST12,HSD11B1,MIA3,DDX17,RABAC1,APLP2,FNDC3A,CTSA,ALG2,DHRS7B,TXLNA,PIGT,ATP2C1,PPT1,DHRS7,CHID1,ATP2B1,GAA,DNAJB11,GPAA1,ERAP1,B2M,CYP51A1,CLCC1,CCDC47,GLG1,CLN6,ERP29,TAP2,DPY19L1,PIGK,APMAP,NUCB1,NCSTN,ATAD1,PAM,HBA1
Pubmed	12754519	Identification and quantification of N-linked glycoproteins using hydrazide chemistry, stable isotope labeling and mass spectrometry.	Pubmed	4.551e-16	2.911e-11	2.426e-12	2.824e-11	15	71	SERPINA3,MAN2B1,CLU,PPT1,ASAH1,CNPY3,TMED9,CTSL,GAA,SSR2,GLG1,APMAP,NCSTN,TXNDC15,SCPEP1
Pubmed	8125298	Oligo-capping: a simple method to replace the cap structure of eukaryotic mRNAs with oligoribonucleotides.	Pubmed	1.433e-14	9.167e-10	7.052e-11	8.21e-10	59	1881	NUSAP1,RPN1,CTSC,MFGE8,SERPINE2,TM9SF2,TRPM3,STOML1,PPP1R1B,SELENOF,CHST12,HOMER1,VCAM1,PCYOX1,MAP3K19,FNDC3B,RC3H2,UXS1,FOSB,TMEM59,APLP2,CHORDC1,CLOCK,UNC50,PDXK,GPR107,PIGT,ASAH1,CHID1,SARAF,DKK3,GABRA1,LGMN,ATP6V0A1,ERAP1,SQLE,SSR2,ITIH3,PTPN7,GLB1,CCDC47,C1R,CDC73,TAP2,TCF7L2,B4GAT1,NUCB1,SPPL3,GRN,NR3C1,MCOLN1,OMG,ZNF503,TXNDC15,KCTD10,SEC11A,BSCL2,UBASH3B,HBA1
Pubmed	19199708	Proteomic analysis of human parotid gland exosomes by multidimensional protein identification technology (MudPIT).	Pubmed	2.921e-14	1.868e-09	1.334e-10	1.554e-09	27	416	IGSF8,HLA-A,CTSC,EXT2,DNAJB9,MFGE8,TM9SF2,MGP,CLU,UXS1,PRDX4,APLP2,C1GALT1C1,SLC15A2,CHID1,ATP1A1,CTSB,ERP44,ERAP1,B2M,NEU1,NUCB1,NUCB2,LAMA4,ATP6AP2,PAM,SCPEP1
Pubmed	20468064:gr	Association study of 182 candidate genes in anorexia nervosa.	GeneRIF	5.913e-12	3.781e-07	2.363e-08	2.752e-07	17	182	TRH,ESR1,TRPC4,ADORA2A,ADRA1B,PPP1R1B,HTR1D,GABRA1,GABRA2,GABRA5,GABRG2,GAD2,DRD2,NPY5R,GRIA2,GRIN1,GRP
Pubmed	20468064	Association study of 182 candidate genes in anorexia nervosa.	Pubmed	5.913e-12	3.781e-07	2.363e-08	2.752e-07	17	182	TRH,ESR1,TRPC4,ADORA2A,ADRA1B,PPP1R1B,HTR1D,GABRA1,GABRA2,GABRA5,GABRG2,GAD2,DRD2,NPY5R,GRIA2,GRIN1,GRP
Pubmed	19156168	Pharmacogenetics of antipsychotic response in the CATIE trial: a candidate gene analysis.	Pubmed	1.722e-11	1.101e-06	6.119e-08	7.124e-07	14	118	CHAT,ADCY2,CHRNB3,ADORA2A,PPP1R1B,HTR1D,RIMS1,GAD2,SLC17A7,DRD2,GRIA2,GRIN1,GRM2,GRM7
Pubmed	19156168:gr	Pharmacogenetics of antipsychotic response in the CATIE trial: a candidate gene analysis.	GeneRIF	1.722e-11	1.101e-06	6.119e-08	7.124e-07	14	118	CHAT,ADCY2,CHRNB3,ADORA2A,PPP1R1B,HTR1D,RIMS1,GAD2,SLC17A7,DRD2,GRIA2,GRIN1,GRM2,GRM7
Pubmed	15340161	Signal peptide prediction based on analysis of experimentally verified cleavage sites.	Pubmed	3.343e-11	2.138e-06	1.125e-07	1.31e-06	19	264	EPHB6,SERPINE2,ATRAID,SLC39A6,VCAM1,SEMA6B,NPTN,SPINT2,IGFBP7,SARAF,DKK3,RTN4R,NELL2,NTM,NOV,TXNDC12,CD4,TLR3,SCPEP1
Pubmed	11076863	DNA cloning using in vitro site-specific recombination.	Pubmed	4.514e-11	2.887e-06	1.443e-07	1.681e-06	32	794	CDKN1A,SYNPO2,TMEM50A,CTSC,MCC,ABCB1,HPCAL1,AMOTL1,SEMA4F,SYT3,GPAM,SORBS1,CGGBP1,TXLNA,CSPG5,PRKAR2B,CTSZ,FILIP1,ATP6AP1,RTN4R,SQLE,NSDHL,PTN,SV2A,BAIAP3,VMP1,EVC2,CCDC186,FAM107A,NCOA7,HBB,EPHA5
Pubmed	19874574:gr	Genetical genomic determinants of alcohol consumption in rats and humans.	GeneRIF	6.469e-11	4.137e-06	1.881e-07	2.19e-06	14	130	FAAH,PPP1R1B,PNOC,FOSL2,CLOCK,SLC6A7,GABRA2,GABRG2,GAD2,GLRB,DRD2,NPY5R,GRIN1,NR3C1
Pubmed	19874574	Genetical genomic determinants of alcohol consumption in rats and humans.	Pubmed	6.469e-11	4.137e-06	1.881e-07	2.19e-06	14	130	FAAH,PPP1R1B,PNOC,FOSL2,CLOCK,SLC6A7,GABRA2,GABRG2,GAD2,GLRB,DRD2,NPY5R,GRIN1,NR3C1
Pubmed	16381901	The LIFEdb database in 2006.	Pubmed	8.329e-11	5.327e-06	2.316e-07	2.697e-06	30	720	CDKN1A,SYNPO2,TMEM50A,CTSC,MCC,ABCB1,HPCAL1,AMOTL1,SEMA4F,SYT3,GPAM,SORBS1,CGGBP1,TXLNA,PRKAR2B,CTSZ,FILIP1,ATP6AP1,RTN4R,SQLE,NSDHL,PTN,SV2A,BAIAP3,VMP1,CCDC186,FAM107A,NCOA7,HBB,EPHA5
Pubmed	15489336	From ORFeome to biology: a functional genomics pipeline.	Pubmed	8.902e-11	5.693e-06	2.372e-07	2.762e-06	30	722	CDKN1A,SYNPO2,TMEM50A,CTSC,MCC,ABCB1,HPCAL1,AMOTL1,SEMA4F,SYT3,GPAM,SORBS1,CGGBP1,TXLNA,PRKAR2B,CTSZ,FILIP1,ATP6AP1,RTN4R,SQLE,NSDHL,PTN,SV2A,BAIAP3,VMP1,CCDC186,FAM107A,NCOA7,HBB,EPHA5
Pubmed	24189400	Perturbation of the mutated EGFR interactome identifies vulnerabilities and resistance mechanisms.	Pubmed	1.61e-10	1.03e-05	4.119e-07	4.796e-06	18	256	HLA-A,ACTA2,ACSL3,DNAJC10,DDX17,PON2,FUS,ATP1A1,DNAJB11,B2M,NELL1,PTPRA,NUCB1,RCN2,HIST1H1C,UBASH3B,HBA1,HBB
Pubmed	11230166	Toward a catalog of human genes and proteins: sequencing and analysis of 500 novel complete protein coding human cDNAs.	Pubmed	2.204e-10	1.409e-05	5.42e-07	6.311e-06	30	750	SYNPO2,TMEM50A,CTSC,MCC,PLPPR3,DNAJB9,ABCB1,TRPM3,AMOTL1,SELENOF,SEMA4F,SYT3,GPAM,SORBS1,CGGBP1,UNC50,DHRS7B,TXLNA,FILIP1,RTN4R,SQLE,BBX,SV2A,SIK2,BAIAP3,VMP1,CCDC186,FAM107A,NCOA7,EPHA5
Pubmed	22190034	Global landscape of HIV-human protein complexes.	Pubmed	3.823e-10	2.445e-05	9.056e-07	1.054e-05	23	457	HLA-A,RPN1,ACSL3,SDF2,PRDX4,PON2,CHORDC1,MRPS9,TMED9,CTSB,ATP2B1,DNAJB11,EMC1,ERP44,ERLEC1,CCDC47,GLG1,CLN6,OS9,DAGLB,DPY19L1,RCN2,SEC62
Pubmed	9110174	Large-scale concatenation cDNA sequencing.	Pubmed	8.777e-10	5.613e-05	2.005e-06	2.334e-05	25	563	ADCY2,HPCAL1,DDX17,SLC2A1,ZIC1,NPTN,TXLNA,ATP2B1,DKK3,KCTD12,ADAM23,PEG10,B2M,ABHD3,ERLEC1,BBX,KAZN,BAIAP3,PLXDC1,GRN,TXNDC12,FAM107A,PAM,BSCL2,OLFM2
Pubmed	8619474	A "double adaptor" method for improved shotgun library construction.	Pubmed	1.089e-09	6.963e-05	2.396e-06	2.79e-05	25	569	ADCY2,HPCAL1,DDX17,SLC2A1,ZIC1,NPTN,TXLNA,ATP2B1,DKK3,KCTD12,ADAM23,PEG10,B2M,ABHD3,ERLEC1,BBX,KAZN,BAIAP3,PLXDC1,GRN,TXNDC12,FAM107A,PAM,BSCL2,OLFM2
Pubmed	25921289	Temporal proteomics of NGF-TrkA signaling identifies an inhibitory role for the E3 ligase Cbl-b in neuroblastoma cell differentiation.	Pubmed	1.124e-09	7.188e-05	2.396e-06	2.79e-05	50	1922	SYNPO2,HLA-A,MAP2,RPN1,RPN2,ABCB1,ACSL3,DNAJC10,OSBPL8,QKI,MIA3,DDX17,PRDX4,TMEM59,CRKL,LRRN3,TXLNA,PIGT,ATP2C1,UBXN7,MRPS9,IRS2,FUS,ATP1A1,ATP2B1,PALLD,GAA,DNAJB11,ATP6V0A1,EMC1,ERP44,MSI2,GGH,STRN,ASAP2,GSE1,CCDC47,SV2A,GLG1,ERP29,CDC73,WASL,APMAP,L1CAM,GRN,NCSTN,HIST1H1C,TMEM131,HSD17B11,CDH2
Pubmed	19453261	High-density association study of 383 candidate genes for volumetric BMD at the femoral neck and lumbar spine among older men.	Pubmed	2.87e-09	0.0001835	5.735e-06	6.678e-05	20	383	CDKN1A,TRH,ESR1,EXT2,WNT4,RXRG,MGP,FGF1,HSD11B1,ALPL,NCOA2,FOSB,DKK3,BCL2,DCN,PTN,NFKBIA,NR3C1,EGR2,EGR3
Pubmed	19453261:gr	High-density association study of 383 candidate genes for volumetric BMD at the femoral neck and lumbar spine among older men.	GeneRIF	2.87e-09	0.0001835	5.735e-06	6.678e-05	20	383	CDKN1A,TRH,ESR1,EXT2,WNT4,RXRG,MGP,FGF1,HSD11B1,ALPL,NCOA2,FOSB,DKK3,BCL2,DCN,PTN,NFKBIA,NR3C1,EGR2,EGR3
Pubmed	21900206	A directed protein interaction network for investigating intracellular signal transduction.	Pubmed	4.944e-09	0.0003162	9.581e-06	0.0001116	35	1123	CDKN1A,RPN2,MCC,EXT2,TTR,RXRG,SELENOF,PRDX4,RABAC1,PPHLN1,NPTN,CTSB,CTSL,DNAJB11,MBTPS1,ZBTB16,NUP58,PRAG1,ITFG1,PTN,PTPN4,NELL2,PTPRA,GLB1,PTPRK,CDC73,KIAA1107,CCDC186,DUSP4,RCN2,NR3C1,MIDN,HBA1,TNNT1,SMAD5
Pubmed	19056867	Large-scale proteomics and phosphoproteomics of urinary exosomes.	Pubmed	5.222e-09	0.000334	9.823e-06	0.0001144	33	1017	SERPINA3,CTSC,ABCB1,MFGE8,CLU,EEA1,ALPL,PCYOX1,NEBL,VASN,TMEM59,CTSA,PDXK,SLC15A2,ASAH1,PRKCD,PRKCH,GAA,ATP6V0A1,ATP6AP1,B2M,GGH,GLB1,GLG1,GNG7,WASL,GRID1,NCSTN,TSPAN3,ATP6AP2,SCPEP1,PATJ,HBB
Pubmed	18660489	Multiple genetic variants along candidate pathways influence plasma high-density lipoprotein cholesterol concentrations.	Pubmed	6.458e-09	0.000413	1.147e-05	0.0001336	16	250	ESR1,RXRG,MSMO1,NCOA2,FOXO1,GPAM,SORBS1,IRS2,SP1,MBTPS1,SQLE,CYP51A1,NSDHL,NFKBIA,PLA2G7,NR3C1
Pubmed	18660489:gr	Multiple genetic variants along candidate pathways influence plasma high-density lipoprotein cholesterol concentrations.	GeneRIF	6.458e-09	0.000413	1.147e-05	0.0001336	16	250	ESR1,RXRG,MSMO1,NCOA2,FOXO1,GPAM,SORBS1,IRS2,SP1,MBTPS1,SQLE,CYP51A1,NSDHL,NFKBIA,PLA2G7,NR3C1
Pubmed	15342556	Sequence comparison of human and mouse genes reveals a homologous block structure in the promoter regions.	Pubmed	8.221e-09	0.0005257	1.421e-05	0.0001654	35	1146	ACTA2,EXTL2,GLMP,ATXN1,CLU,SH3RF2,SCN2A,ALG5,CYP7B1,EEA1,DDX17,TMEM176B,SCG5,SLC2A1,XPNPEP3,TMED9,FUCA2,LAPTM4A,GALNS,ERAP1,PEG10,NUP58,SSR2,CLCC1,SV2A,GNAL,ABHD16A,PLA2G7,RCN2,LAMA4,GRIA2,FSD1L,FAM107A,SEC11A,BSCL2
Pubmed	16335952	Human plasma N-glycoproteome analysis by immunoaffinity subtraction, hydrazide chemistry, and mass spectrometry.	Pubmed	9.552e-09	0.0006109	1.608e-05	0.0001872	16	257	SERPINA3,TTR,CLU,VCAM1,PCYOX1,VASN,ASAH1,CTSL,GAA,SOD3,ITIH3,NRP1,C1R,APMAP,L1CAM,CNTN3
Pubmed	8910459	Association of N-acetylgalactosamine-6-sulfate sulfatase with the multienzyme lysosomal complex of beta-galactosidase, cathepsin A, and neuraminidase. Possible implication for intralysosomal catabolism of keratan sulfate.	Pubmed	1.003e-08	0.0006415	1.645e-05	0.0001915	4	4	CTSA,GALNS,NEU1,GLB1
Pubmed	17207965	hORFeome v3.1: a resource of human open reading frames representing over 10,000 human genes.	Pubmed	2.377e-08	0.00152	3.8e-05	0.0004425	43	1671	SERPINA3,CIART,KLF3,TMEM205,CLVS1,CHRNB3,OTUB2,SLC39A6,QKI,WDFY1,VIP,SGTB,TMEM176B,PPHLN1,VAT1L,CHORDC1,UNC50,PPT1,TSPYL5,CHID1,FUCA2,B3GALT2,FAM69A,ABHD3,SEC11C,PTGER3,NFIL3,NTM,SYP,ENPP5,GNAL,PLA2G7,PIGK,DTNA,APMAP,TMED5,VSTM2A,RCN2,TSPAN3,TXNDC12,SCPEP1,EGFL7,SMAD5
Pubmed	20936779	A human MAP kinase interactome.	Pubmed	3.126e-08	0.001999	4.876e-05	0.0005677	21	486	SYNPO2,FAM13B,ATXN1,ARHGAP31,AGFG1,WIPF1,APLP2,SORBS1,MT-CO2,PRKCH,SP1,NUP58,MSI2,ASAP2,TOX4,OS9,WASL,CCDC186,LAMA4,RNF4,EGR1
Pubmed	22379998	Genome-wide mapping for clinically relevant predictors of lamotrigine- and phenytoin-induced hypersensitivity reactions.	Pubmed	4.337e-08	0.002773	6.603e-05	0.0007688	5	11	HLA-A,ZNF521,PRKAR2B,DACH1,NELL1
Pubmed	19328558	Case-control association study of 65 candidate genes revealed a possible association of a SNP of HTR5A to be a factor susceptible to bipolar disease in Bulgarian population.	Pubmed	4.889e-08	0.003127	7.107e-05	0.0008274	8	52	CLOCK,GABRA5,GNAL,NOS1,GRIK4,GRIN1,GRM7,RFX4
Pubmed	19328558:gr	Case-control association study of 65 candidate genes revealed a possible association of a SNP of HTR5A to be a factor susceptible to bipolar disease in Bulgarian population.	GeneRIF	4.889e-08	0.003127	7.107e-05	0.0008274	8	52	CLOCK,GABRA5,GNAL,NOS1,GRIK4,GRIN1,GRM7,RFX4
Pubmed	16713569	A protein-protein interaction network for human inherited ataxias and disorders of Purkinje cell degeneration.	Pubmed	7.793e-08	0.004984	0.0001098	0.001278	23	608	RPN1,PEG3,MSMO1,ATXN1,HPCAL1,QKI,VIP,SCG5,VSTM2L,CSTF2,FUS,DKK3,PTN,NELL1,NELL2,TOX4,PTPRN,ERP29,KAZN,DTNA,GRN,SEC62,EGFL7
Pubmed	9872452	Prediction of the coding sequences of unidentified human genes. XI. The complete sequences of 100 new cDNA clones from brain which code for large proteins in vitro.	Pubmed	7.898e-08	0.005051	0.0001098	0.001278	10	101	UBXN7,DGKB,CLCC1,TOX4,SV2A,SEL1L3,SIK2,BAIAP3,ADGRL3,SASH1
Pubmed	19058789:gr	A common variant in DRD3 receptor is associated with autism spectrum disorder.	GeneRIF	8.38e-08	0.005359	0.0001116	0.0013	11	129	ADRA1B,PPP1R1B,PNOC,FOXO1,SCG5,GABRA5,GAD2,BCL2,NFIL3,DRD2,NPY5R
Pubmed	19058789	A common variant in DRD3 receptor is associated with autism spectrum disorder.	Pubmed	8.38e-08	0.005359	0.0001116	0.0013	11	129	ADRA1B,PPP1R1B,PNOC,FOXO1,SCG5,GABRA5,GAD2,BCL2,NFIL3,DRD2,NPY5R
Pubmed	20602615	Physiogenomic analysis of statin-treated patients: domain-specific counter effects within the ACACB gene on low-density lipoprotein cholesterol?	Pubmed	8.78e-08	0.005615	0.0001123	0.001308	13	192	CHAT,RXRG,ABCB1,VCAM1,HTR1D,GABRA2,GAD2,ABCC8,DRD2,TCF7L2,NPY5R,RARB,NR3C1
Pubmed	20602615:gr	Physiogenomic analysis of statin-treated patients: domain-specific counter effects within the ACACB gene on low-density lipoprotein cholesterol?	GeneRIF	8.78e-08	0.005615	0.0001123	0.001308	13	192	CHAT,RXRG,ABCB1,VCAM1,HTR1D,GABRA2,GAD2,ABCC8,DRD2,TCF7L2,NPY5R,RARB,NR3C1
Pubmed	25613138	HIV-1 subtypes B and C Tat differentially impact synaptic plasticity expression and implicates HIV-associated neurocognitive disorders.	Pubmed	9.34e-08	0.005973	0.0001171	0.001364	7	38	GABRA5,NOS1,GRIN1,GRM7,EGR1,EGR2,EGR3
Pubmed	16502470	Human colostrum: identification of minor proteins in the aqueous phase by proteomics.	Pubmed	9.653e-08	0.006173	0.0001187	0.001382	12	161	SERPINA3,CTSC,TTR,MFGE8,CLU,CTSS,ERAP1,B2M,NRP1,NUCB1,NUCB2,SIL1
Pubmed	11140838:gr	A multivariate analysis of 59 candidate genes in personality traits: the temperament and character inventory.	GeneRIF	1.182e-07	0.007557	0.0001399	0.001629	8	58	ESR1,ADORA2A,HTR1D,GABRA1,GABRA5,DRD2,GRIN1,CD4
Pubmed	11140838	A multivariate analysis of 59 candidate genes in personality traits: the temperament and character inventory.	Pubmed	1.182e-07	0.007557	0.0001399	0.001629	8	58	ESR1,ADORA2A,HTR1D,GABRA1,GABRA5,DRD2,GRIN1,CD4
Pubmed	17353931	Large-scale mapping of human protein-protein interactions by mass spectrometry.	Pubmed	1.281e-07	0.00819	0.0001489	0.001734	35	1283	CYP4F8,HLA-A,RPN1,RPN2,MCC,EXT2,PFKFB3,HIST1H3G,AMOTL1,CHST12,PON2,SORBS1,CTSA,TXLNA,MT-CO2,MRPS9,IRS2,RIMS1,FUS,SAMD4A,KCTD12,DNAJB11,EMC1,ERP44,DGKB,STRN,ASAP2,GLB1,CCDC47,SLMAP,RCN2,FAM107A,SEC11A,TSPAN7,LNPK
Pubmed	14718574	The human plasma proteome: a nonredundant list developed by combination of four separate sources.	Pubmed	1.349e-07	0.008629	0.0001541	0.001794	12	166	SERPINA3,TTR,CLU,CTSA,CTSL,CTSS,ITIH3,PTPRK,C1R,TUSC3,CD34,EPHA7
Pubmed	21751815	New insight into the central benzodiazepine receptor-ligand interactions: design, synthesis, biological evaluation, and molecular modeling of 3-substituted 6-phenyl-4H-imidazo[1,5-a][1,4]benzodiazepines and related compounds.	Pubmed	1.466e-07	0.009375	0.0001545	0.001799	4	6	GABRA1,GABRA2,GABRA5,GABRG2
Pubmed	15033447:gr	Modelling extracellular domains of GABA-A receptors: subtypes 1, 2, 3, and 5.	GeneRIF	1.466e-07	0.009375	0.0001545	0.001799	4	6	GABRA1,GABRA2,GABRA5,GABRG2
Pubmed	21751815:gr	New insight into the central benzodiazepine receptor-ligand interactions: design, synthesis, biological evaluation, and molecular modeling of 3-substituted 6-phenyl-4H-imidazo[1,5-a][1,4]benzodiazepines and related compounds.	GeneRIF	1.466e-07	0.009375	0.0001545	0.001799	4	6	GABRA1,GABRA2,GABRA5,GABRG2
Pubmed	15033447	Modelling extracellular domains of GABA-A receptors: subtypes 1, 2, 3, and 5.	Pubmed	1.466e-07	0.009375	0.0001545	0.001799	4	6	GABRA1,GABRA2,GABRA5,GABRG2
Pubmed	15308636	Proteomics of endoplasmic reticulum-Golgi intermediate compartment (ERGIC) membranes from brefeldin A-treated HepG2 cells identifies ERGIC-32, a new cycling protein that interacts with human Erv46.	Pubmed	1.474e-07	0.009426	0.0001545	0.001799	6	25	TMED9,ERP44,TMED5,NUCB1,NUCB2,RAB37
Pubmed	20201926:gr	Human variation in alcohol response is influenced by variation in neuronal signaling genes.	GeneRIF	1.864e-07	0.01192	0.0001892	0.002203	12	171	CPQ,SORBS1,SIX3,ZFHX3,PDE7B,GAD2,MTSS1,PDE10A,NRP1,GLRB,GRIK4,GRM7
Pubmed	20201926	Human variation in alcohol response is influenced by variation in neuronal signaling genes.	Pubmed	1.864e-07	0.01192	0.0001892	0.002203	12	171	CPQ,SORBS1,SIX3,ZFHX3,PDE7B,GAD2,MTSS1,PDE10A,NRP1,GLRB,GRIK4,GRM7
Pubmed	22119785	Defining human ERAD networks through an integrative mapping strategy.	Pubmed	2.115e-07	0.01353	0.0002113	0.002461	12	173	RPN1,RPN2,TMEM259,OSBPL8,MT-CO2,TMED9,EMC7,EMC1,ERLEC1,GGH,OS9,EMC9
Pubmed	24797263	Proteomic analysis of the epidermal growth factor receptor (EGFR) interactome and post-translational modifications associated with receptor endocytosis in response to EGF and stress.	Pubmed	2.237e-07	0.01431	0.0002201	0.002563	16	323	HLA-A,RPN1,PFKFB3,CLU,SDF2,PON2,DHRS7B,MT-CO2,ATP1A1,ATP2B1,DNAJB11,CCDC47,TAF4,GRN,ATAD1,UBASH3B
Pubmed	16710414	The DNA sequence and biological annotation of human chromosome 1.	Pubmed	2.828e-07	0.01809	0.000274	0.003191	30	1033	CIART,WNT4,WLS,F3,RXRG,FAAH,SELENOF,LRRN2,HSD11B1,HTR1D,TMEM59,TXLNA,PCP4L1,SLC45A1,ATP1A1,CLSPN,CTSS,B3GALT2,EMC1,FAM69A,SSR2,PTGER3,SV2A,CDC73,PIGK,TMED5,TXNDC12,CD34,FAM102B,PATJ
Pubmed	12643545	Proteomic analysis of early melanosomes: identification of novel melanosomal proteins.	Pubmed	3.821e-07	0.02444	0.0003648	0.004247	6	29	RPN1,CTSB,ATP6V0A1,GGH,ERP29,NCSTN
Pubmed	23245351	The human protein disulfide isomerase gene family.	Pubmed	3.934e-07	0.02516	0.00037	0.004308	5	16	DNAJC10,ERP44,TMX1,ERP29,TXNDC12
Pubmed	20398657	The steroid receptor RNA activator protein is recruited to promoter regions and acts as a transcriptional repressor.	Pubmed	5.823e-07	0.03724	0.0005397	0.006284	6	31	ESR1,FOSB,FOSL2,NR3C1,EGR1,EGR2
Pubmed	15231748	Functional proteomics mapping of a human signaling pathway.	Pubmed	7.837e-07	0.05012	0.0007143	0.008316	21	591	MAN2B1,TM9SF2,PLAGL1,APLP2,ZBTB16,PEG10,STRN,TOX4,OS9,DGCR2,EVC2,RARB,SASH1,TUSC3,LAMA4,GRN,NR2F2,SIL1,RNF4,TMEM57,SMAD5
Pubmed	21516116	Next-generation sequencing to generate interactome datasets.	Pubmed	7.93e-07	0.05071	0.0007143	0.008316	31	1145	IGSF8,CDKN1A,RXRG,OTUB2,FAM3C,QKI,HOMER1,FNDC3B,SGTB,WIPF1,CGGBP1,UNC50,CNPY3,FAM126B,CTSZ,PEG10,DACH1,NUP58,PTPRN,FAM120C,NFIL3,ABHD16A,WASL,PLXDC1,GRN,TXNDC12,TRAM1L1,ATP6AP2,TSPAN7,UBASH3B,TNNT1
Pubmed	3102233	Purification and partial characterization of lysosomal neuraminidase from human placenta.	Pubmed	1.008e-06	0.06445	0.0007324	0.008527	3	3	CTSA,NEU1,GLB1
Pubmed	16287845:gr	The neuroplasticity-associated arc gene is a direct transcriptional target of early growth response (Egr) transcription factors.	GeneRIF	1.008e-06	0.06445	0.0007324	0.008527	3	3	ARC,EGR1,EGR3
Pubmed	21967108:gr	Proteomic identification of protease cleavage sites characterizes prime and non-prime specificity of cysteine cathepsins B, L, and S.	GeneRIF	1.008e-06	0.06445	0.0007324	0.008527	3	3	CTSB,CTSL,CTSS
Pubmed	19706684:gr	Epidermal-growth-factor-induced proliferation of astrocytes requires Egr transcription factors.	GeneRIF	1.008e-06	0.06445	0.0007324	0.008527	3	3	EGR1,EGR2,EGR3
Pubmed	22001409	Zac1, an Sp1-like protein, regulates human p21(WAF1/Cip1) gene expression in HeLa cells.	Pubmed	1.008e-06	0.06445	0.0007324	0.008527	3	3	CDKN1A,PLAGL1,SP1
Pubmed	3922758	Human placental neuraminidase. Activation, stabilization and association with beta-galactosidase and its protective protein.	Pubmed	1.008e-06	0.06445	0.0007324	0.008527	3	3	CTSA,NEU1,GLB1
Pubmed	21742978	Processing of human protryptase in mast cells involves cathepsins L, B, and C.	Pubmed	1.008e-06	0.06445	0.0007324	0.008527	3	3	CTSC,CTSB,CTSL
Pubmed	12437117	Modulation of the endosomal and lysosomal distribution of cathepsins B, L and S in human monocytes/macrophages.	Pubmed	1.008e-06	0.06445	0.0007324	0.008527	3	3	CTSB,CTSL,CTSS
Pubmed	9501080	Transport of human lysosomal neuraminidase to mature lysosomes requires protective protein/cathepsin A.	Pubmed	1.008e-06	0.06445	0.0007324	0.008527	3	3	CTSA,NEU1,GLB1
Pubmed	26081835	Proteomic Identification of Cysteine Cathepsin Substrates Shed from the Surface of Cancer Cells.	Pubmed	1.008e-06	0.06445	0.0007324	0.008527	3	3	CTSB,CTSL,CTSS
Pubmed	22001409:gr	Zac1, an Sp1-like protein, regulates human p21(WAF1/Cip1) gene expression in HeLa cells.	GeneRIF	1.008e-06	0.06445	0.0007324	0.008527	3	3	CDKN1A,PLAGL1,SP1
Pubmed	16538002:gr	Elastogenesis in cultured dermal fibroblasts from patients with lysosomal beta-galactosidase, protective protein/cathepsin A and neuraminidase-1 deficiencies.	GeneRIF	1.008e-06	0.06445	0.0007324	0.008527	3	3	CTSA,NEU1,GLB1
Pubmed	21967108	Proteomic identification of protease cleavage sites characterizes prime and non-prime specificity of cysteine cathepsins B, L, and S.	Pubmed	1.008e-06	0.06445	0.0007324	0.008527	3	3	CTSB,CTSL,CTSS
Pubmed	21742978:gr	Processing of human protryptase in mast cells involves cathepsins L, B, and C.	GeneRIF	1.008e-06	0.06445	0.0007324	0.008527	3	3	CTSC,CTSB,CTSL
Pubmed	16538002	Elastogenesis in cultured dermal fibroblasts from patients with lysosomal beta-galactosidase, protective protein/cathepsin A and neuraminidase-1 deficiencies.	Pubmed	1.008e-06	0.06445	0.0007324	0.008527	3	3	CTSA,NEU1,GLB1
Pubmed	22571763	High levels of cathepsins B, L and S in human seminal plasma and their association with prostasomes.	Pubmed	1.008e-06	0.06445	0.0007324	0.008527	3	3	CTSB,CTSL,CTSS
Pubmed	22571763:gr	High levels of cathepsins B, L and S in human seminal plasma and their association with prostasomes.	GeneRIF	1.008e-06	0.06445	0.0007324	0.008527	3	3	CTSB,CTSL,CTSS
Pubmed	24667918	Differential effects of Tat proteins derived from HIV-1 subtypes B and recombinant CRF02_AG on human brain microvascular endothelial cells: implications for blood-brain barrier dysfunction.	Pubmed	1.21e-06	0.07738	0.0008694	0.01012	9	105	SERPINA3,CTSC,TTR,HSD11B1,SORBS1,CTSS,SEMA3E,FILIP1,SEL1L3
Pubmed	17081983	Global, in vivo, and site-specific phosphorylation dynamics in signaling networks.	Pubmed	1.303e-06	0.08333	0.0009259	0.01078	37	1546	MAP2,TRPC4,KLF3,TENM2,PLEKHG1,SRGAP1,OSBPL8,AGFG1,NCOA2,FOSL2,FNDC3A,PPHLN1,PODXL2,ZFHX3,IRS2,CLSPN,ATP2B1,PALLD,ZCCHC24,PHACTR2,TMX1,ASAP2,PTPRA,SLMAP,CLN6,NHS,DGCR2,SASH1,L1CAM,C18orf25,SEC62,HIST1H1C,FAM102B,PAM,TMEM131,LNPK,SMAD5
Pubmed	17081065	Proteomic and bioinformatic characterization of the biogenesis and function of melanosomes.	Pubmed	1.338e-06	0.08559	0.0009405	0.01095	8	79	RPN1,SLC2A1,ATP1A1,CTSB,ATP6V0A1,GGH,ERP29,NCSTN
Pubmed	23284715	Brain transcriptome-wide screen for HIV-1 Nef protein interaction partners reveals various membrane-associated proteins.	Pubmed	1.758e-06	0.1125	0.001222	0.01423	5	21	ATRAID,P4HTM,ATP6AP1,B4GAT1,TSPAN7
Pubmed	14574404	The DNA sequence and analysis of human chromosome 6.	Pubmed	1.801e-06	0.1152	0.001239	0.01442	21	623	CDKN1A,HLA-A,ESR1,TMEM63B,DCBLD1,PLEKHG1,HIST1H2BE,ATXN1,QKI,RSPH9,VIP,ANKRD6,FUCA2,FILIP1,PDE10A,FBXL4,ABHD16A,LAMA4,RSPO3,NCOA7,EPHA7
Pubmed	2059658	Diversity of the cadherin family: evidence for eight new cadherins in nervous tissue.	Pubmed	1.988e-06	0.1271	0.001352	0.01575	4	10	CDH8,CDH9,CDH10,CDH11
Pubmed	20379146:gr	Biological pathway-based genome-wide association analysis identified the vasoactive intestinal peptide (VIP) pathway important for obesity.	GeneRIF	2.86e-06	0.1829	0.001905	0.02218	5	23	VIP,PRKAR2B,NFKBIA,EGR2,EGR3
Pubmed	20379146	Biological pathway-based genome-wide association analysis identified the vasoactive intestinal peptide (VIP) pathway important for obesity.	Pubmed	2.86e-06	0.1829	0.001905	0.02218	5	23	VIP,PRKAR2B,NFKBIA,EGR2,EGR3
Pubmed	23251661	Novel genetic loci identified for the pathophysiology of childhood obesity in the Hispanic population.	Pubmed	3.621e-06	0.2316	0.002303	0.02681	24	817	PCSK2,ESR1,TRPC4,WNT4,PLEKHG1,TM9SF2,GPC5,DPP10,SCG5,SORBS1,UBXN7,TMED9,SAMD4A,PHACTR2,RTN4R,NELL1,NTM,SLMAP,SNX29,MBNL2,LNPK,PATJ,CDH2,TRIB1
Pubmed	20506119:gr	EGR1, EGR2, and EGR3 activate the expression of their coregulator NAB2 establishing a negative feedback loop in cells of neuroectodermal and epithelial origin.	GeneRIF	3.961e-06	0.2533	0.002303	0.02681	3	4	EGR1,EGR2,EGR3
Pubmed	11435427	Cathepsin B, L, and S cleave and inactivate secretory leucoprotease inhibitor.	Pubmed	3.961e-06	0.2533	0.002303	0.02681	3	4	CTSB,CTSL,CTSS
Pubmed	21585286:gr	Cathepsins S, B and L with aminopeptidases display ß-secretase activity associated with the pathogenesis of Alzheimer's disease.	GeneRIF	3.961e-06	0.2533	0.002303	0.02681	3	4	CTSB,CTSL,CTSS
Pubmed	11909874:gr	HIV Tat binds Egr proteins and enhances Egr-dependent transactivation of the Fas ligand promoter.	GeneRIF	3.961e-06	0.2533	0.002303	0.02681	3	4	EGR1,EGR2,EGR3
Pubmed	12186844:gr	Analysis of protease activity in live antigen-presenting cells shows regulation of the phagosomal proteolytic contents during dendritic cell activation.	GeneRIF	3.961e-06	0.2533	0.002303	0.02681	3	4	CTSB,CTSS,CTSZ
Pubmed	8811434	Simultaneous isolation of human kidney cathepsins B, H, L and C and their characterisation.	Pubmed	3.961e-06	0.2533	0.002303	0.02681	3	4	CTSC,CTSB,CTSL
Pubmed	21585286	Cathepsins S, B and L with aminopeptidases display ß-secretase activity associated with the pathogenesis of Alzheimer's disease.	Pubmed	3.961e-06	0.2533	0.002303	0.02681	3	4	CTSB,CTSL,CTSS
Pubmed	26518133	The ¿1, ¿2, ¿3, and ¿2 subunits of GABAA receptors show characteristic spatial and temporal expression patterns in rhombencephalic structures during normal human brain development.	Pubmed	3.961e-06	0.2533	0.002303	0.02681	3	4	GABRA1,GABRA2,GABRG2
Pubmed	18203138:gr	Opposing regulation of T cell function by Egr-1/NAB2 and Egr-2/Egr-3.	GeneRIF	3.961e-06	0.2533	0.002303	0.02681	3	4	EGR1,EGR2,EGR3
Pubmed	20506119	EGR1, EGR2, and EGR3 activate the expression of their coregulator NAB2 establishing a negative feedback loop in cells of neuroectodermal and epithelial origin.	Pubmed	3.961e-06	0.2533	0.002303	0.02681	3	4	EGR1,EGR2,EGR3
Pubmed	19282465:gr	Glucocorticoid replacement therapy and pharmacogenetics in Addison's disease: effects on bone.	GeneRIF	3.961e-06	0.2533	0.002303	0.02681	3	4	ABCB1,HSD11B1,NR3C1
Pubmed	18292084:gr	Prostaglandin E2 attenuates preoptic expression of GABAA receptors via EP3 receptors.	GeneRIF	3.961e-06	0.2533	0.002303	0.02681	3	4	GABRA2,GABRG2,PTGER3
Pubmed	19282465	Glucocorticoid replacement therapy and pharmacogenetics in Addison's disease: effects on bone.	Pubmed	3.961e-06	0.2533	0.002303	0.02681	3	4	ABCB1,HSD11B1,NR3C1
Pubmed	26472760	Gene essentiality and synthetic lethality in haploid human cells.	Pubmed	4.075e-06	0.2606	0.002348	0.02734	12	229	RPN1,RPN2,TM9SF2,RNF145,UNC50,ATP2C1,ATP1A1,SLMAP,RCN2,TXNDC15,HIST1H1C,TMEM131
Pubmed	20398908:gr	Comprehensive copy number variant (CNV) analysis of neuronal pathways genes in psychiatric disorders identifies rare variants within patients.	GeneRIF	5.011e-06	0.3205	0.002836	0.03302	7	67	TRH,VIP,RTN4R,CNTN6,NPPC,GRIA2,GRM7
Pubmed	20398908	Comprehensive copy number variant (CNV) analysis of neuronal pathways genes in psychiatric disorders identifies rare variants within patients.	Pubmed	5.011e-06	0.3205	0.002836	0.03302	7	67	TRH,VIP,RTN4R,CNTN6,NPPC,GRIA2,GRM7
Pubmed	11256614	Systematic subcellular localization of novel proteins identified by large-scale cDNA sequencing.	Pubmed	7.361e-06	0.4708	0.00413	0.04808	18	523	SPNS1,SYNPO2,TMEM50A,DNAJB9,SEMA4F,SYT3,CGGBP1,TXLNA,FAM126B,CTSZ,RTN4R,NRP1,NSDHL,PTN,SV2A,VMP1,FAM107A,NCOA7
Pubmed	20551380	Proteomics characterization of extracellular space components in the human aorta.	Pubmed	8.556e-06	0.5472	0.004679	0.05447	8	101	MFGE8,MGP,CPQ,CLU,IGFBP7,CTSZ,SOD3,DCN
Pubmed	10997877	Prediction of the coding sequences of unidentified human genes. XVIII. The complete sequences of 100 new cDNA clones from brain which code for large proteins in vitro.	Pubmed	8.556e-06	0.5472	0.004679	0.05447	8	101	TRPM3,GPAM,ZDBF2,VAT1L,PCDHB16,ANO8,GPR107,SLMAP
Pubmed	15604093	Automated yeast two-hybrid screening for nuclear receptor-interacting proteins.	Pubmed	8.56e-06	0.5474	0.004679	0.05447	9	133	NR2C2,ESR1,RXRG,SCG5,RARB,NUCB2,NR3C1,NR2F2,REPS2
Pubmed	23464991	Drafting the CLN3 protein interactome in SH-SY5Y human neuroblastoma cells: a label-free quantitative proteomics approach.	Pubmed	8.916e-06	0.5702	0.004832	0.05626	7	73	SPNS1,RPN1,ARHGAP36,RPN2,ATP1A1,OS9,RCN2
Pubmed	20000738	Proteomic dissection of cell type-specific H2AX-interacting protein complex associated with hepatocellular carcinoma.	Pubmed	9.203e-06	0.5886	0.004835	0.05629	8	102	RPN2,CLU,PRDX4,MSI2,TMX1,GLB1,ERP29,TXNDC12
Pubmed	15057823	The DNA sequence and analysis of human chromosome 13.	Pubmed	9.439e-06	0.6036	0.004835	0.05629	10	170	SLITRK1,GPR180,TM9SF2,GPC5,FOXO1,FNDC3A,IRS2,UTP14C,DACH1,MBNL2
Pubmed	21832049	Interactions of pathological hallmark proteins: tubulin polymerization promoting protein/p25, beta-amyloid, and alpha-synuclein.	Pubmed	9.559e-06	0.6113	0.004835	0.05629	40	1893	CDKN1A,NUSAP1,MAP2,CIART,MBNL1,MCC,WNT4,ACSL3,OTUB2,SASH3,SH3RF2,PIM1,ATRAID,STOML1,AGFG1,QKI,DDX17,GPAM,FNDC3A,PPHLN1,VAT1L,DHRS7B,SPINT2,UBXN7,CSTF2,PRKCD,CHID1,CTSB,FAM126B,FILIP1,ISL1,PTPN7,BBX,NTM,SIK2,TAP2,WASL,DUSP4,FSD1L,POMGNT2
Pubmed	24952347	DNMT3L interacts with transcription factors to target DNMT3L/DNMT3B to specific DNA sequences: role of the DNMT3L/DNMT3B/p65-NF¿B complex in the (de-)methylation of TRAF1.	Pubmed	9.763e-06	0.6244	0.004835	0.05629	7	74	ESR1,FOSB,FOSL2,NFIL3,NR3C1,EGR1,EGR2
Pubmed	19706418	A luminal flavoprotein in endoplasmic reticulum-associated degradation.	Pubmed	9.828e-06	0.6285	0.004835	0.05629	3	5	RPN1,DNAJC10,OS9
Pubmed	21217776	Cathepsin H regulated by the thyroid hormone receptors associate with tumor invasion in human hepatoma cells.	Pubmed	9.828e-06	0.6285	0.004835	0.05629	3	5	CTSB,CTSL,CTSS
Pubmed	19705103:gr	Interaction of androsterone and progesterone with inhibitory ligand-gated ion channels: a patch clamp study.	GeneRIF	9.828e-06	0.6285	0.004835	0.05629	3	5	GABRA1,GABRG2,GLRB
Pubmed	19705103	Interaction of androsterone and progesterone with inhibitory ligand-gated ion channels: a patch clamp study.	Pubmed	9.828e-06	0.6285	0.004835	0.05629	3	5	GABRA1,GABRG2,GLRB
Pubmed	17904606	Novel (n)PKC kinases phosphorylate Nef for increased HIV transcription, replication and perinuclear targeting.	Pubmed	9.828e-06	0.6285	0.004835	0.05629	3	5	PRKCD,PRKCH,CD4
Pubmed	11909874	HIV Tat binds Egr proteins and enhances Egr-dependent transactivation of the Fas ligand promoter.	Pubmed	9.828e-06	0.6285	0.004835	0.05629	3	5	EGR1,EGR2,EGR3
Pubmed	18298822	Association study in the 5q31-32 linkage region for schizophrenia using pooled DNA genotyping.	Pubmed	9.828e-06	0.6285	0.004835	0.05629	3	5	FGF1,SPRY4,SMAD5
Pubmed	18298822:gr	Association study in the 5q31-32 linkage region for schizophrenia using pooled DNA genotyping.	GeneRIF	9.828e-06	0.6285	0.004835	0.05629	3	5	FGF1,SPRY4,SMAD5
Pubmed	8892864	Infectivities of human and other primate lentiviruses are activated by desialylation of the virion surface.	Pubmed	1.242e-05	0.7941	0.006062	0.07058	4	15	MAN2B1,NEU1,MAN2B2,CD4
Pubmed	19736351:gr	Recurrent rearrangements in synaptic and neurodevelopmental genes and shared biologic pathways in schizophrenia, autism, and mental retardation.	GeneRIF	1.352e-05	0.8645	0.0065	0.07568	5	31	DPP10,GABRA2,GABRA5,GRM7,TSPAN7
Pubmed	19736351	Recurrent rearrangements in synaptic and neurodevelopmental genes and shared biologic pathways in schizophrenia, autism, and mental retardation.	Pubmed	1.352e-05	0.8645	0.0065	0.07568	5	31	DPP10,GABRA2,GABRA5,GRM7,TSPAN7
Pubmed	23455922	Interlaboratory reproducibility of large-scale human protein-complex analysis by standardized AP-MS.	Pubmed	1.456e-05	0.931	0.006947	0.08089	16	447	CDKN1A,MCC,AKAP5,PRDX4,PRKAR2B,PRKCD,FUS,ATP1A1,NRP1,STRN,SLMAP,CLN6,GRN,C18orf25,HIST1H1C,PATJ
Pubmed	20301334	Dystonia Overview	Pubmed	1.506e-05	0.9634	0.007136	0.08309	7	79	SLC2A1,PPT1,GLB1,CLN6,SGCE,GNAL,GRN
Pubmed	25113059	Whole genome RNAi screens reveal a critical role of REV3 in coping with replication stress.	Pubmed	1.643e-05	1	0.007724	0.08993	4	16	LMTK3,CACNA1A,ATAD1,FAM107A
Pubmed	14521715	PLZF is a negative regulator of retinoic acid receptor transcriptional activity.	Pubmed	1.951e-05	1	0.008546	0.0995	3	6	ESR1,ZBTB16,NR3C1
Pubmed	20144677	No association between EGR gene family polymorphisms and schizophrenia in the Chinese population.	Pubmed	1.951e-05	1	0.008546	0.0995	3	6	EGR1,EGR2,EGR3
Pubmed	12582175	Two subunits of glycosylphosphatidylinositol transamidase, GPI8 and PIG-T, form a functionally important intermolecular disulfide bridge.	Pubmed	1.951e-05	1	0.008546	0.0995	3	6	PIGT,GPAA1,PIGK
Pubmed	11438519	HIV Nef-mediated cellular phenotypes are differentially expressed as a function of intracellular Nef concentrations.	Pubmed	1.951e-05	1	0.008546	0.0995	3	6	HLA-A,RIMS1,CD4
Pubmed	14560009:gr	Egr family members regulate nonlymphoid expression of Fas ligand, TRAIL, and tumor necrosis factor during immune responses.	GeneRIF	1.951e-05	1	0.008546	0.0995	3	6	EGR1,EGR2,EGR3
Pubmed	9817600	AF-2-dependent potentiation of CCAAT enhancer binding protein beta-mediated transcriptional activation by glucocorticoid receptor.	Pubmed	1.951e-05	1	0.008546	0.0995	3	6	ESR1,RARB,NR3C1
Pubmed	12052837	Structural requirements for the recruitment of Gaa1 into a functional glycosylphosphatidylinositol transamidase complex.	Pubmed	1.951e-05	1	0.008546	0.0995	3	6	PIGT,GPAA1,PIGK
Pubmed	20144677:gr	No association between EGR gene family polymorphisms and schizophrenia in the Chinese population.	GeneRIF	1.951e-05	1	0.008546	0.0995	3	6	EGR1,EGR2,EGR3
Pubmed	18281035	Negative regulation of the Wnt signal by MM-1 through inhibiting expression of the wnt4 gene.	Pubmed	1.951e-05	1	0.008546	0.0995	3	6	WNT4,SP1,EGR1
Pubmed	9076588	Identification of peptide fragments generated by digestion of bovine and human osteocalcin with the lysosomal proteinases cathepsin B, D, L, H, and S.	Pubmed	1.951e-05	1	0.008546	0.0995	3	6	CTSB,CTSL,CTSS
Pubmed	19165527:gr	Prefrontal cortex shotgun proteome analysis reveals altered calcium homeostasis and immune system imbalance in schizophrenia.	GeneRIF	2.085e-05	1	0.009069	0.1056	7	83	SERPINA3,MAP2,HOMER1,SORBS1,PPT1,STRN,L1CAM
Pubmed	19165527	Prefrontal cortex shotgun proteome analysis reveals altered calcium homeostasis and immune system imbalance in schizophrenia.	Pubmed	2.255e-05	1	0.009743	0.1134	7	84	SERPINA3,MAP2,HOMER1,SORBS1,PPT1,STRN,L1CAM
Pubmed	19948975:gr	Integrative predictive model of coronary artery calcification in atherosclerosis.	GeneRIF	2.296e-05	1	0.009789	0.114	11	229	ESR1,ADORA2A,VCAM1,FOXO1,PON2,SLC2A1,SOD3,NFKBIA,PLA2G7,TCF7L2,NR3C1
Pubmed	19948975	Integrative predictive model of coronary artery calcification in atherosclerosis.	Pubmed	2.296e-05	1	0.009789	0.114	11	229	ESR1,ADORA2A,VCAM1,FOXO1,PON2,SLC2A1,SOD3,NFKBIA,PLA2G7,TCF7L2,NR3C1
Pubmed	18977241:gr	Oxidative stress, telomere length and biomarkers of physical aging in a cohort aged 79 years from the 1932 Scottish Mental Survey.	GeneRIF	2.671e-05	1	0.009851	0.1147	8	118	NR2C2,FOSB,PRDX4,PON2,CTSS,CTSZ,SOD3,NOS1
Pubmed	18977241	Oxidative stress, telomere length and biomarkers of physical aging in a cohort aged 79 years from the 1932 Scottish Mental Survey.	Pubmed	2.671e-05	1	0.009851	0.1147	8	118	NR2C2,FOSB,PRDX4,PON2,CTSS,CTSZ,SOD3,NOS1
Pubmed	24058526	Genome-wide meta-analysis of systolic blood pressure in children with sickle cell disease.	Pubmed	2.718e-05	1	0.009851	0.1147	4	18	PLEKHG1,DPP10,C2orf40,DRD2
Pubmed	19078961	Strong genetic evidence for a selective influence of GABAA receptors on a component of the bipolar disorder phenotype.	Pubmed	2.718e-05	1	0.009851	0.1147	4	18	GABRA1,GABRA2,GABRA5,GABRG2
Pubmed	19078961:gr	Strong genetic evidence for a selective influence of GABAA receptors on a component of the bipolar disorder phenotype.	GeneRIF	2.718e-05	1	0.009851	0.1147	4	18	GABRA1,GABRA2,GABRA5,GABRG2
Pubmed	17601350	A genetic association analysis of cognitive ability and cognitive ageing using 325 markers for 109 genes associated with oxidative stress or cognition.	Pubmed	2.838e-05	1	0.009851	0.1147	8	119	NR2C2,FOSB,PRDX4,PON2,CTSS,CTSZ,SOD3,NOS1
Pubmed	17601350:gr	A genetic association analysis of cognitive ability and cognitive ageing using 325 markers for 109 genes associated with oxidative stress or cognition.	GeneRIF	2.838e-05	1	0.009851	0.1147	8	119	NR2C2,FOSB,PRDX4,PON2,CTSS,CTSZ,SOD3,NOS1
Pubmed	19789190	A gene-based risk score for lung cancer susceptibility in smokers and ex-smokers.	Pubmed	3.2e-05	1	0.009851	0.1147	8	121	CDKN1A,SERPINA3,ESR1,ABCB1,SERPINE2,SOD3,BCL2,DRD2
Pubmed	19789190:gr	A gene-based risk score for lung cancer susceptibility in smokers and ex-smokers.	GeneRIF	3.2e-05	1	0.009851	0.1147	8	121	CDKN1A,SERPINA3,ESR1,ABCB1,SERPINE2,SOD3,BCL2,DRD2
Pubmed	2542563	Biosynthesis and processing of human immunodeficiency virus type 1 envelope glycoproteins: effects of monensin on glycosylation and transport.	Pubmed	3.301e-05	1	0.009851	0.1147	5	37	MAN2B1,GAA,B3GALT2,MAN2B2,CD4
Pubmed	11483512	PIG-S and PIG-T, essential for GPI anchor attachment to proteins, form a complex with GAA1 and GPI8.	Pubmed	3.389e-05	1	0.009851	0.1147	3	7	PIGT,GPAA1,PIGK
Pubmed	1846368	Cellular receptor for urokinase plasminogen activator. Carboxyl-terminal processing and membrane anchoring by glycosyl-phosphatidylinositol.	Pubmed	3.389e-05	1	0.009851	0.1147	3	7	PIGT,GPAA1,PIGK
Pubmed	10449790	theta, a novel gamma-aminobutyric acid type A receptor subunit.	Pubmed	3.389e-05	1	0.009851	0.1147	3	7	GABRA1,GABRA2,GABRG2
Pubmed	20843900	Lamina-specific alterations in cortical GABA(A) receptor subunit expression in schizophrenia.	Pubmed	3.389e-05	1	0.009851	0.1147	3	7	GABRA1,GABRA2,GABRA5
Pubmed	18502753	Human XTP3-B forms an endoplasmic reticulum quality control scaffold with the HRD1-SEL1L ubiquitin ligase complex and BiP.	Pubmed	3.389e-05	1	0.009851	0.1147	3	7	SARAF,ERLEC1,OS9
Pubmed	20843900:gr	Lamina-specific alterations in cortical GABA(A) receptor subunit expression in schizophrenia.	GeneRIF	3.389e-05	1	0.009851	0.1147	3	7	GABRA1,GABRA2,GABRA5
Pubmed	19390575:gr	Lung cancer susceptibility model based on age, family history and genetic variants.	GeneRIF	3.416e-05	1	0.009851	0.1147	4	19	SERPINA3,SOD3,BCL2,DRD2
Pubmed	19390575	Lung cancer susceptibility model based on age, family history and genetic variants.	Pubmed	3.416e-05	1	0.009851	0.1147	4	19	SERPINA3,SOD3,BCL2,DRD2
Pubmed	20634891:gr	Maternal genes and facial clefts in offspring: a comprehensive search for genetic associations in two population-based cleft studies from Scandinavia.	GeneRIF	3.551e-05	1	0.009851	0.1147	13	331	EPHB3,ESR1,WNT4,RXRG,ABCB1,FGF1,NECTIN3,SIX3,GAD2,RARB,NR3C1,EGR3,CDH2
Pubmed	20634891	Maternal genes and facial clefts in offspring: a comprehensive search for genetic associations in two population-based cleft studies from Scandinavia.	Pubmed	3.551e-05	1	0.009851	0.1147	13	331	EPHB3,ESR1,WNT4,RXRG,ABCB1,FGF1,NECTIN3,SIX3,GAD2,RARB,NR3C1,EGR3,CDH2
Pubmed	22863883	A high-throughput approach for measuring temporal changes in the interactome.	Pubmed	3.598e-05	1	0.009851	0.1147	32	1456	NUSAP1,PDE3A,MAN2B1,MAP2,CTSC,SERPINE2,CLU,AGFG1,DDX17,VASN,PRDX4,CHORDC1,CTSA,UBXN7,CSTF2,FUS,LSM8,KCTD12,DNAJB11,ERP44,PEG10,GGH,CDC73,NUCB1,NUCB2,RCN2,NR3C1,ZNF503,C18orf25,HIST1H1C,NCOA7,SCPEP1
Pubmed	23382691	Loci associated with N-glycosylation of human immunoglobulin G show pleiotropy with autoimmune diseases and haematological cancers.	Pubmed	3.67e-05	1	0.009851	0.1147	10	199	SMYD1,ETV6,LRRTM4,PNOC,SORBS1,IGFBP7,MTSS1,PTGER3,RARB,EMC9
Pubmed	2187500	Characterization of the secreted, native gp120 and gp160 of the human immunodeficiency virus type 1.	Pubmed	3.77e-05	1	0.009851	0.1147	5	38	MAN2B1,GAA,B3GALT2,MAN2B2,CD4
Pubmed	11256076	Multiple roles of EPH receptors and ephrins in neural development.	Pubmed	4.236e-05	1	0.009851	0.1147	4	20	EPHB3,EPHB6,EPHA5,EPHA7
Pubmed	9530499	The ephrins and Eph receptors in neural development.	Pubmed	4.236e-05	1	0.009851	0.1147	4	20	EPHB3,EPHB6,EPHA5,EPHA7
Pubmed	9576626	The Eph family receptors and ligands.	Pubmed	4.236e-05	1	0.009851	0.1147	4	20	EPHB3,EPHB6,EPHA5,EPHA7
Pubmed	17897319	Integral and associated lysosomal membrane proteins.	Pubmed	4.277e-05	1	0.009851	0.1147	8	126	SPNS1,VASN,GAA,DAGLB,HGSNAT,NCSTN,MCOLN1,TLR3
Pubmed	23333304	CBFß stabilizes HIV Vif to counteract APOBEC3 at the expense of RUNX1 target gene expression.	Pubmed	4.319e-05	1	0.009851	0.1147	9	163	CDKN1A,PLCXD2,F3,ATXN1,PLAGL1,PHACTR2,ZBTB16,GLRB,MAMLD1
Pubmed	11128993	Roles of Eph receptors and ephrins in segmental patterning.	Pubmed	5.191e-05	1	0.009851	0.1147	4	21	EPHB3,EPHB6,EPHA5,EPHA7
Pubmed	10730216	Eph receptors and ephrins: regulators of guidance and assembly.	Pubmed	5.191e-05	1	0.009851	0.1147	4	21	EPHB3,EPHB6,EPHA5,EPHA7
Pubmed	7806582	E-cadherin and APC compete for the interaction with beta-catenin and the cytoskeleton.	Pubmed	5.191e-05	1	0.009851	0.1147	4	21	CDH2,CDH9,CDH10,CDH11
Pubmed	7621073	HIV Tat represses transcription through Sp1-like elements in the basal promoter.	Pubmed	5.381e-05	1	0.009851	0.1147	3	8	HLA-A,ABCB1,SP1
Pubmed	15557281	ICI182,780 induces p21Waf1 gene transcription through releasing histone deacetylase 1 and estrogen receptor alpha from Sp1 sites to induce cell cycle arrest in MCF-7 breast cancer cell line.	Pubmed	5.381e-05	1	0.009851	0.1147	3	8	CDKN1A,ESR1,SP1
Pubmed	15542698:gr	Association studies of neurotransmitter gene polymorphisms in alcoholic Caucasians.	GeneRIF	5.381e-05	1	0.009851	0.1147	3	8	GABRA1,GABRG2,DRD2
Pubmed	17448597:gr	Marked gene transcript level alterations occur early during radical prostatectomy.	GeneRIF	5.381e-05	1	0.009851	0.1147	3	8	CDKN1A,PIM1,EGR1
Pubmed	20110084:gr	Failure to replicate genetic associations with antidepressant treatment response in duloxetine-treated patients.	GeneRIF	5.381e-05	1	0.009851	0.1147	3	8	PDE1C,ABCB1,GRIK4
Pubmed	17448597	Marked gene transcript level alterations occur early during radical prostatectomy.	Pubmed	5.381e-05	1	0.009851	0.1147	3	8	CDKN1A,PIM1,EGR1
Pubmed	10395917	Cathepsin expression during skeletal development.	Pubmed	5.381e-05	1	0.009851	0.1147	3	8	CTSB,CTSL,CTSS
Pubmed	15542698	Association studies of neurotransmitter gene polymorphisms in alcoholic Caucasians.	Pubmed	5.381e-05	1	0.009851	0.1147	3	8	GABRA1,GABRG2,DRD2
Pubmed	18264092	OS-9 and GRP94 deliver mutant alpha1-antitrypsin to the Hrd1-SEL1L ubiquitin ligase complex for ERAD.	Pubmed	5.381e-05	1	0.009851	0.1147	3	8	RPN1,ERLEC1,OS9
Pubmed	20110084	Failure to replicate genetic associations with antidepressant treatment response in duloxetine-treated patients.	Pubmed	5.381e-05	1	0.009851	0.1147	3	8	PDE1C,ABCB1,GRIK4
Pubmed	16806233	Identifying leukocyte gene expression patterns associated with plasma lipid levels in human subjects.	Pubmed	5.821e-05	1	0.009851	0.1147	6	67	CLU,OSBPL8,GDE1,ASAH1,SQLE,DAGLB
Pubmed	25609649	Proteomic analyses reveal distinct chromatin-associated and soluble transcription factor complexes.	Pubmed	5.995e-05	1	0.009851	0.1147	22	849	NR2C2,NCOA2,FOXO1,FOSB,FOSL2,CGGBP1,ATP2B1,GAA,DACH1,ISL1,NSDHL,BBX,GSE1,NFIL3,NFKBIA,SLMAP,ANKRD52,NR3C1,NR2F2,POMGNT2,SETD7,TRIB1
Pubmed	24097068	Discovery and refinement of loci associated with lipid levels.	Pubmed	6.249e-05	1	0.009851	0.1147	10	212	PDE3A,GPAM,FAM117B,SPTY2D1,DAGLB,RSPO3,CELSR2,TMEM57,UBASH3B,TRIB1
Pubmed	19834535	Sequential use of transcriptional profiling, expression quantitative trait mapping, and gene association implicates MMP20 in human kidney aging.	Pubmed	6.515e-05	1	0.009851	0.1147	7	99	PEG3,MFGE8,GPC5,GABRG2,DCN,GLRB,NOV
Pubmed	19834535:gr	Sequential use of transcriptional profiling, expression quantitative trait mapping, and gene association implicates MMP20 in human kidney aging.	GeneRIF	6.515e-05	1	0.009851	0.1147	7	99	PEG3,MFGE8,GPC5,GABRG2,DCN,GLRB,NOV
Pubmed	15128046	Comparison of cytochrome P450 (CYP) genes from the mouse and human genomes, including nomenclature recommendations for genes, pseudogenes and alternative-splice variants.	Pubmed	7.457e-05	1	0.009851	0.1147	6	70	CYP4F8,CYP7B1,CYP26B1,CYP51A1,CYP46A1,CYP4V2
Pubmed	21079607:gr	A genome-wide association study on common SNPs and rare CNVs in anorexia nervosa.	GeneRIF	8.012e-05	1	0.009851	0.1147	3	9	HTR1D,CNTN6,CDH9
Pubmed	12887896	Oligosaccharyltransferase isoforms that contain different catalytic STT3 subunits have distinct enzymatic properties.	Pubmed	8.012e-05	1	0.009851	0.1147	3	9	RPN1,RPN2,TUSC3
Pubmed	22569225	Investigation of single nucleotide polymorphisms and biological pathways associated with response to TNF¿ inhibitors in patients with rheumatoid arthritis.	Pubmed	8.012e-05	1	0.009851	0.1147	3	9	PDE3A,ALPL,NR2F2
Pubmed	8805302	Point mutations in the alpha 2 domain of HLA-A2.1 define a functionally relevant interaction with TAP.	Pubmed	8.012e-05	1	0.009851	0.1147	3	9	HLA-A,B2M,TAP2
Pubmed	17055437	Redox regulation facilitates optimal peptide selection by MHC class I during antigen processing.	Pubmed	8.012e-05	1	0.009851	0.1147	3	9	HLA-A,B2M,TAP2
Pubmed	24292102	Changes of several brain receptor complexes in the cerebral cortex of patients with Alzheimer disease: probable new potential pharmaceutical targets.	Pubmed	8.012e-05	1	0.009851	0.1147	3	9	DRD2,GRIA2,GRIN1
Pubmed	19240061	Coeliac disease-associated risk variants in TNFAIP3 and REL implicate altered NF-kappaB signalling.	Pubmed	8.587e-05	1	0.009851	0.1147	11	265	PDE1C,SLITRK1,TRPM3,MN1,SLC15A2,RIMS1,ADGRB3,BBX,C18orf25,WBSCR17,UNC13C
Pubmed	10207129	Eph receptors and ephrins: effectors of morphogenesis.	Pubmed	9e-05	1	0.009851	0.1147	4	24	EPHB3,EPHB6,EPHA5,EPHA7
Pubmed	19240061:gr	Coeliac disease-associated risk variants in TNFAIP3 and REL implicate altered NF-kappaB signalling.	GeneRIF	9.177e-05	1	0.009851	0.1147	11	267	PDE1C,SLITRK1,TRPM3,MN1,SLC15A2,RIMS1,ADGRB3,BBX,C18orf25,WBSCR17,UNC13C
Pubmed	19027726	The SDR (short-chain dehydrogenase/reductase and related enzymes) nomenclature initiative.	Pubmed	9.44e-05	1	0.009851	0.1147	6	73	HSD11B1,UXS1,DHRS7B,DHRS7,NSDHL,HSD17B11
Pubmed	2649653	Glycosylation and processing of the human immunodeficiency virus type 1 envelope protein.	Pubmed	9.638e-05	1	0.009851	0.1147	5	46	MAN2B1,GAA,B3GALT2,MAN2B2,CD4
Pubmed	16385451	A scan of chromosome 10 identifies a novel locus showing strong association with late-onset Alzheimer disease.	Pubmed	9.707e-05	1	0.009851	0.1147	14	417	ACTA2,CHAT,PFKFB3,NEBL,CPEB3,GPAM,SORBS1,ZCCHC24,GAD2,NRP1,TCF7L2,CRTAC1,SLC39A12,ATAD1
Pubmed	16385451:gr	A scan of chromosome 10 identifies a novel locus showing strong association with late-onset Alzheimer disease.	GeneRIF	9.953e-05	1	0.009851	0.1147	14	418	ACTA2,CHAT,PFKFB3,NEBL,CPEB3,GPAM,SORBS1,ZCCHC24,GAD2,NRP1,TCF7L2,CRTAC1,SLC39A12,ATAD1
Pubmed	18467442:gr	7B2 prevents unfolding and aggregation of prohormone convertase 2.	GeneRIF	0.0001011	1	0.009851	0.1147	2	2	PCSK2,SCG5
Pubmed	19840446	[Effect of tetrandrine combined with daunorubicin on expressions of P21 and P-gp in K562/A02 cells].	Pubmed	0.0001011	1	0.009851	0.1147	2	2	CDKN1A,ABCB1
Pubmed	18435749:gr	Gene expression analysis in absence epilepsy using a monozygotic twin design.	GeneRIF	0.0001011	1	0.009851	0.1147	2	2	RCN2,EGR1
Pubmed	21931690	Upregulation of hemoglobin expression by oxidative stress in hepatocytes and its implication in nonalcoholic steatohepatitis.	Pubmed	0.0001011	1	0.009851	0.1147	2	2	HBA1,HBB
Pubmed	11241311	Expression of cathepsins B and S in the progression of prostate carcinoma.	Pubmed	0.0001011	1	0.009851	0.1147	2	2	CTSB,CTSS
Pubmed	20567828	Cathepsins B and L in peripheral blood mononuclear cells of pediatric acute myeloid leukemia: potential poor prognostic markers.	Pubmed	0.0001011	1	0.009851	0.1147	2	2	CTSB,CTSL
Pubmed	20601948:gr	Competitive regulation of synaptic Ca2+ influx by D2 dopamine and A2A adenosine receptors.	GeneRIF	0.0001011	1	0.009851	0.1147	2	2	ADORA2A,DRD2
Pubmed	24847761	RSPO fusion transcripts in colorectal cancer in Japanese population.	Pubmed	0.0001011	1	0.009851	0.1147	2	2	RSPO2,RSPO3
Pubmed	15834410:gr	Egr-2 and Egr-3 are negative regulators of T cell activation.	GeneRIF	0.0001011	1	0.009851	0.1147	2	2	EGR2,EGR3
Pubmed	20880494:gr	Increased plasma levels of CATS mRNA but not CATB mRNA in patients with coronary atherosclerosis.	GeneRIF	0.0001011	1	0.009851	0.1147	2	2	CTSB,CTSS
Pubmed	24789043	Induction of the CLOCK gene by E2-ER¿ signaling promotes the proliferation of breast cancer cells.	Pubmed	0.0001011	1	0.009851	0.1147	2	2	ESR1,CLOCK
Pubmed	15882059	A biophysical investigation of recombinant hemoglobins with aromatic B10 mutations in the distal heme pockets.	Pubmed	0.0001011	1	0.009851	0.1147	2	2	HBA1,HBB
Pubmed	20197060:gr	A serine point mutation in the adenosine A2AR C-terminal tail reduces receptor heteromerization and allosteric modulation of the dopamine D2R.	GeneRIF	0.0001011	1	0.009851	0.1147	2	2	ADORA2A,DRD2
Pubmed	20080971	Distal histidine stabilizes bound O2 and acts as a gate for ligand entry in both subunits of adult human hemoglobin.	Pubmed	0.0001011	1	0.009851	0.1147	2	2	HBA1,HBB
Pubmed	23149844:gr	Vascular Gas6 contributes to thrombogenesis and promotes tissue factor up-regulation after vessel injury in mice.	GeneRIF	0.0001011	1	0.009851	0.1147	2	2	F3,GAS6
Pubmed	21404621:gr	[OS-9 and XTP3-B: lectins that regulate endoplasmic reticulum-associated degradation (ERAD)].	GeneRIF	0.0001011	1	0.009851	0.1147	2	2	ERLEC1,OS9
Pubmed	24795221	Lectin OS-9 delivers mutant neuroserpin to endoplasmic reticulum associated degradation in familial encephalopathy with neuroserpin inclusion bodies.	Pubmed	0.0001011	1	0.009851	0.1147	2	2	SERPINI1,OS9
Pubmed	26408254	Pleiotrophin exerts its migration and invasion effect through the neuropilin-1 pathway.	Pubmed	0.0001011	1	0.009851	0.1147	2	2	NRP1,PTN
Pubmed	16330151:gr	Sex-differences in age-related cognitive decline in C57BL/6J mice associated with increased brain microtubule-associated protein 2 and synaptophysin immunoreactivity.	GeneRIF	0.0001011	1	0.009851	0.1147	2	2	MAP2,SYP
Pubmed	21367855	Estrogen up-regulates ATBF1 transcription but causes its protein degradation in estrogen receptor-alpha-positive breast cancer cells.	Pubmed	0.0001011	1	0.009851	0.1147	2	2	ESR1,ZFHX3
Pubmed	18331682	[Expression of dopamine receptor D2 and adenosine receptor A2A in human retinal pigment epithelium].	Pubmed	0.0001011	1	0.009851	0.1147	2	2	ADORA2A,DRD2
Pubmed	12690110	p21Cip1 gene expression is modulated by Egr1: a novel regulatory mechanism involved in the resveratrol antiproliferative effect.	Pubmed	0.0001011	1	0.009851	0.1147	2	2	CDKN1A,EGR1
Pubmed	12379120:gr	The role of Sp1 family members, the proximal GC-rich motifs, and the upstream enhancer region in the regulation of the human cell cycle inhibitor p21WAF-1/Cip1 gene promoter.	GeneRIF	0.0001011	1	0.009851	0.1147	2	2	CDKN1A,SP1
Pubmed	21980503:gr	Peripheral CLOCK regulates target-tissue glucocorticoid receptor transcriptional activity in a circadian fashion in man.	GeneRIF	0.0001011	1	0.009851	0.1147	2	2	CLOCK,NR3C1
Pubmed	17911387:gr	Unliganded estrogen receptor alpha inhibits breast cancer cell growth through interaction with a cyclin-dependent kinase inhibitor (p21(WAF1)).	GeneRIF	0.0001011	1	0.009851	0.1147	2	2	CDKN1A,ESR1
Pubmed	16407280:gr	Extracellular TNFR1 release requires the calcium-dependent formation of a nucleobindin 2-ARTS-1 complex.	GeneRIF	0.0001011	1	0.009851	0.1147	2	2	ERAP1,NUCB2
Pubmed	20227500:gr	Dopamine D2 receptor dysfunction is rescued by adenosine A2A receptor antagonism in a model of DYT1 dystonia.	GeneRIF	0.0001011	1	0.009851	0.1147	2	2	ADORA2A,DRD2
Pubmed	18654608	REIC/Dkk-3 overexpression downregulates P-glycoprotein in multidrug-resistant MCF7/ADR cells and induces apoptosis in breast cancer.	Pubmed	0.0001011	1	0.009851	0.1147	2	2	ABCB1,DKK3
Pubmed	21040702:gr	Characterization of the A2AR-D2R interface: focus on the role of the C-terminal tail and the transmembrane helices.	GeneRIF	0.0001011	1	0.009851	0.1147	2	2	ADORA2A,DRD2
Pubmed	26179105	Alternatively spliced tissue factor synergizes with the estrogen receptor pathway in promoting breast cancer progression.	Pubmed	0.0001011	1	0.009851	0.1147	2	2	ESR1,F3
Pubmed	15576061	Reduced glucocorticoid and estrogen receptor alpha messenger ribonucleic acid levels in the amygdala of patients with major mental illness.	Pubmed	0.0001011	1	0.009851	0.1147	2	2	ESR1,NR3C1
Pubmed	15100281:gr	Cathepsin-dependent apoptosis triggered by supraoptimal activation of T lymphocytes: a possible mechanism of high dose tolerance.	GeneRIF	0.0001011	1	0.009851	0.1147	2	2	CTSB,CTSL
Pubmed	21925292	Cysteine Cathepsins in the secretory vesicle produce active peptides: Cathepsin L generates peptide neurotransmitters and cathepsin B produces beta-amyloid of Alzheimer's disease.	Pubmed	0.0001011	1	0.009851	0.1147	2	2	CTSB,CTSL
Pubmed	12151347	3,3'-Diindolylmethane (DIM) induces a G(1) cell cycle arrest in human breast cancer cells that is accompanied by Sp1-mediated activation of p21(WAF1/CIP1) expression.	Pubmed	0.0001011	1	0.009851	0.1147	2	2	CDKN1A,SP1
Pubmed	19664600	Clusterin regulates transthyretin amyloidosis.	Pubmed	0.0001011	1	0.009851	0.1147	2	2	TTR,CLU
Pubmed	21367855:gr	Estrogen up-regulates ATBF1 transcription but causes its protein degradation in estrogen receptor-alpha-positive breast cancer cells.	GeneRIF	0.0001011	1	0.009851	0.1147	2	2	ESR1,ZFHX3
Pubmed	16099814:gr	Impaired reproductive behavior by lack of GluR-B containing AMPA receptors but not of NMDA receptors in hypothalamic and septal neurons.	GeneRIF	0.0001011	1	0.009851	0.1147	2	2	GRIA2,GRIN1
Pubmed	20132297	Impaired maturation of cortical GABA(A) receptor expression in pediatric epilepsy.	Pubmed	0.0001011	1	0.009851	0.1147	2	2	GABRA1,GABRG2
Pubmed	19404256:gr	Common genetic variants on 5p14.1 associate with autism spectrum disorders.	GeneRIF	0.0001011	1	0.009851	0.1147	2	2	CDH9,CDH10
Pubmed	20880494	Increased plasma levels of CATS mRNA but not CATB mRNA in patients with coronary atherosclerosis.	Pubmed	0.0001011	1	0.009851	0.1147	2	2	CTSB,CTSS
Pubmed	19722277	Human lysosomal alpha-mannosidases exhibit different inhibition and metal binding properties.	Pubmed	0.0001011	1	0.009851	0.1147	2	2	MAN2B1,MAN2B2
Pubmed	12784121:gr	The human D2 dopamine receptor synergizes with the A2A adenosine receptor to stimulate adenylyl cyclase in PC12 cells.	GeneRIF	0.0001011	1	0.009851	0.1147	2	2	ADORA2A,DRD2
Pubmed	25423108	Nef neutralizes the ability of exosomes from CD4+ T cells to act as decoys during HIV-1 infection.	Pubmed	0.0001011	1	0.009851	0.1147	2	2	HLA-A,CD4
Pubmed	18305461:gr	Association between ADORA2A and DRD2 polymorphisms and caffeine-induced anxiety.	GeneRIF	0.0001011	1	0.009851	0.1147	2	2	ADORA2A,DRD2
Pubmed	14649314	Three new hemoglobin variants with abnormal oxygen affinity: Hb Saratoga Springs [alpha40(C5)Lys --> Asn (alpha1)], Hb Santa Clara [beta97(FG4)His --> Asn], and Hb Sparta [beta103(G5)Phe --> Val].	Pubmed	0.0001011	1	0.009851	0.1147	2	2	HBA1,HBB
Pubmed	19840446:gr	[Effect of tetrandrine combined with daunorubicin on expressions of P21 and P-gp in K562/A02 cells].	GeneRIF	0.0001011	1	0.009851	0.1147	2	2	CDKN1A,ABCB1
Pubmed	19287996:gr	Crosstalk between adenosine receptor (A2A isoform) and ERalpha mediates ethanol action in MCF-7 breast cancer cells.	GeneRIF	0.0001011	1	0.009851	0.1147	2	2	ESR1,ADORA2A
Pubmed	23132854:gr	Binding of the N-terminal region of coactivator TIF2 to the intrinsically disordered AF1 domain of the glucocorticoid receptor is accompanied by conformational reorganizations.	GeneRIF	0.0001011	1	0.009851	0.1147	2	2	NCOA2,NR3C1
Pubmed	23603447	UVA causes dual inactivation of cathepsin B and L underlying lysosomal dysfunction in human dermal fibroblasts.	Pubmed	0.0001011	1	0.009851	0.1147	2	2	CTSB,CTSL
Pubmed	20687139	EGR3 as a potential susceptibility gene for schizophrenia in Korea.	Pubmed	0.0001011	1	0.009851	0.1147	2	2	EGR2,EGR3
Pubmed	21983342	Interplay of posttranslational modifications in Sp1 mediates Sp1 stability during cell cycle progression.	Pubmed	0.0001011	1	0.009851	0.1147	2	2	SP1,RNF4
Pubmed	21250859:gr	Inflammatory response is associated with increased cathepsin B and decreased cathepsin S concentrations in the circulation.	GeneRIF	0.0001011	1	0.009851	0.1147	2	2	CTSB,CTSS
Pubmed	11980438:gr	Functional MDR1 polymorphisms (G2677T and C3435T) and TCF4 mutations in colorectal tumors with high microsatellite instability.	GeneRIF	0.0001011	1	0.009851	0.1147	2	2	ABCB1,TCF7L2
Pubmed	18305461	Association between ADORA2A and DRD2 polymorphisms and caffeine-induced anxiety.	Pubmed	0.0001011	1	0.009851	0.1147	2	2	ADORA2A,DRD2
Pubmed	20505342:gr	DNA methylation of ESR-1 and N-33 in colorectal mucosa of patients with ulcerative colitis (UC).	GeneRIF	0.0001011	1	0.009851	0.1147	2	2	ESR1,TUSC3
Pubmed	18641335:gr	Amyloid precursor-like protein 2 increases the endocytosis, instability, and turnover of the H2-K(d) MHC class I molecule.	GeneRIF	0.0001011	1	0.009851	0.1147	2	2	HLA-A,APLP2
Pubmed	21173153:gr	EGR1 and EGR2 involvement in vertebrate tendon differentiation.	GeneRIF	0.0001011	1	0.009851	0.1147	2	2	EGR1,EGR2
Pubmed	15476585:gr	Cell-cell interaction mediated by cadherin-11 directly regulates the differentiation of mesenchymal cells into the cells of the osteo-lineage and the chondro-lineage.	GeneRIF	0.0001011	1	0.009851	0.1147	2	2	CDH2,CDH11
Pubmed	16248979:gr	Ras/ERK signaling pathway mediates activation of the p21WAF1 gene promoter in vascular smooth muscle cells by platelet-derived growth factor.	GeneRIF	0.0001011	1	0.009851	0.1147	2	2	CDKN1A,SP1
Pubmed	7862664	The three-dimensional structure of a class I major histocompatibility complex molecule missing the alpha 3 domain of the heavy chain.	Pubmed	0.0001011	1	0.009851	0.1147	2	2	HLA-A,B2M
Pubmed	11937504:gr	Interaction of transcriptional intermediary factor 2 nuclear receptor box peptides with the coactivator binding site of estrogen receptor alpha.	GeneRIF	0.0001011	1	0.009851	0.1147	2	2	ESR1,NCOA2
Pubmed	14551230:gr	Differential colocalization of Islet-1 and estrogen receptor alpha in the murine preoptic area and hypothalamus during development.	GeneRIF	0.0001011	1	0.009851	0.1147	2	2	ESR1,ISL1
Pubmed	15282343:gr	Induction of vascular smooth muscle alpha-actin gene transcription in transforming growth factor beta1-activated myofibroblasts mediated by dynamic interplay between the Pur repressor proteins and Sp1/Smad coactivators.	GeneRIF	0.0001011	1	0.009851	0.1147	2	2	ACTA2,SP1
Pubmed	26100888	Allosteric interactions between agonists and antagonists within the adenosine A2A receptor-dopamine D2 receptor heterotetramer.	Pubmed	0.0001011	1	0.009851	0.1147	2	2	ADORA2A,DRD2
Pubmed	21040702	Characterization of the A2AR-D2R interface: focus on the role of the C-terminal tail and the transmembrane helices.	Pubmed	0.0001011	1	0.009851	0.1147	2	2	ADORA2A,DRD2
Pubmed	9359851	Intracellular coupling of bikunin and the heavy chain of rat pre-alpha-inhibitor in COS-1 cells.	Pubmed	0.0001011	1	0.009851	0.1147	2	2	SPINT2,ITIH3
Pubmed	22216119:gr	Protein kinase C delta (PKC¿) affects proliferation of insulin-secreting cells by promoting nuclear extrusion of the cell cycle inhibitor p21Cip1/WAF1.	GeneRIF	0.0001011	1	0.009851	0.1147	2	2	CDKN1A,PRKCD
Pubmed	21159880:gr	Interplay between PKC¿ and Sp1 on histone deacetylase inhibitor-mediated Epstein-Barr virus reactivation.	GeneRIF	0.0001011	1	0.009851	0.1147	2	2	PRKCD,SP1
Pubmed	23132854	Binding of the N-terminal region of coactivator TIF2 to the intrinsically disordered AF1 domain of the glucocorticoid receptor is accompanied by conformational reorganizations.	Pubmed	0.0001011	1	0.009851	0.1147	2	2	NCOA2,NR3C1
Pubmed	20132297:gr	Impaired maturation of cortical GABA(A) receptor expression in pediatric epilepsy.	GeneRIF	0.0001011	1	0.009851	0.1147	2	2	GABRA1,GABRG2
Pubmed	22239287	Role of MDR1 C3435T and GABRG2 C588T gene polymorphisms in seizure occurrence and MDR1 effect on anti-epileptic drug (phenytoin) absorption.	Pubmed	0.0001011	1	0.009851	0.1147	2	2	ABCB1,GABRG2
Pubmed	12926111:gr	Expression, proliferation activity and clinical significance of cathepsin B and cathepsin L in operated lung cancer.	GeneRIF	0.0001011	1	0.009851	0.1147	2	2	CTSB,CTSL
Pubmed	18154733	Modulation of nucleobindin-1 and nucleobindin-2 by caspases.	Pubmed	0.0001011	1	0.009851	0.1147	2	2	NUCB1,NUCB2
Pubmed	21714819:gr	Novel ¿1 and ¿2 GABAA receptor subunit mutations in families with idiopathic generalized epilepsy.	GeneRIF	0.0001011	1	0.009851	0.1147	2	2	GABRA1,GABRG2
Pubmed	21250859	Inflammatory response is associated with increased cathepsin B and decreased cathepsin S concentrations in the circulation.	Pubmed	0.0001011	1	0.009851	0.1147	2	2	CTSB,CTSS
Pubmed	24424509	The (pro)renin receptor mediates constitutive PLZF-independent pro-proliferative effects which are inhibited by bafilomycin but not genistein.	Pubmed	0.0001011	1	0.009851	0.1147	2	2	ZBTB16,ATP6AP2
Pubmed	20301197	Estrogen regulated expression of the p21 Waf1/Cip1 gene in estrogen receptor positive human breast cancer cells.	Pubmed	0.0001011	1	0.009851	0.1147	2	2	CDKN1A,ESR1
Pubmed	20197060	A serine point mutation in the adenosine A2AR C-terminal tail reduces receptor heteromerization and allosteric modulation of the dopamine D2R.	Pubmed	0.0001011	1	0.009851	0.1147	2	2	ADORA2A,DRD2
Pubmed	17702043:gr	Clinical differentiation of genetically proven benign hereditary chorea and myoclonus-dystonia.	GeneRIF	0.0001011	1	0.009851	0.1147	2	2	SGCE,NKX2-1
Pubmed	17082479	A novel signal transduction cascade involving direct physical interaction of the renin/prorenin receptor with the transcription factor promyelocytic zinc finger protein.	Pubmed	0.0001011	1	0.009851	0.1147	2	2	ZBTB16,ATP6AP2
Pubmed	20550627:gr	Regulation of markers of synaptic function in mouse models of depression: chronic mild stress and decreased expression of VGLUT1.	GeneRIF	0.0001011	1	0.009851	0.1147	2	2	ARC,SLC17A7
Pubmed	20356767:gr	Association of alpha subunit of GABAA receptor subtype gene polymorphisms with epilepsy susceptibility and drug resistance in north Indian population.	GeneRIF	0.0001011	1	0.009851	0.1147	2	2	GABRA1,GABRG2
Pubmed	13872627	[The structure of normal adult human hemoglobins].	Pubmed	0.0001011	1	0.009851	0.1147	2	2	HBA1,HBB
Pubmed	24915124	Common genetic variants in the glucocorticoid receptor and the 11ß-hydroxysteroid dehydrogenase type 1 genes influence long-term cognitive impairments in patients with Cushing's syndrome in remission.	Pubmed	0.0001011	1	0.009851	0.1147	2	2	HSD11B1,NR3C1
Pubmed	16818375:gr	Functional coupling of the Galpha(olf) variant XLGalpha(olf) with the human adenosine A2A receptor.	GeneRIF	0.0001011	1	0.009851	0.1147	2	2	ADORA2A,GNAL
Pubmed	22695494	Cathepsin B and L activity in the serum during the human aging process: cathepsin B and L in aging.	Pubmed	0.0001011	1	0.009851	0.1147	2	2	CTSB,CTSL
Pubmed	10548494	Biochemical characterization and expression analysis of neural thrombospondin-1-like proteins NELL1 and NELL2.	Pubmed	0.0001011	1	0.009851	0.1147	2	2	NELL1,NELL2
Pubmed	15955415	Mutation screen of GABRA1, GABRB2 and GABRG2 genes in Japanese patients with absence seizures.	Pubmed	0.0001011	1	0.009851	0.1147	2	2	GABRA1,GABRG2
Pubmed	21174060:gr	RC-RNase-induced cell death in estrogen receptor positive breast tumors through down-regulation of Bcl-2 and estrogen receptor.	GeneRIF	0.0001011	1	0.009851	0.1147	2	2	ESR1,BCL2
Pubmed	21849975	Cell-to-cell spread of HIV permits ongoing replication despite antiretroviral therapy.	Pubmed	0.0001011	1	0.009851	0.1147	2	2	HLA-A,CD4
Pubmed	19465131:gr	FGF14 N-terminal splice variants differentially modulate Nav1.2 and Nav1.6-encoded sodium channels.	GeneRIF	0.0001011	1	0.009851	0.1147	2	2	SCN2A,SCN8A
Pubmed	18331682:gr	[Expression of dopamine receptor D2 and adenosine receptor A2A in human retinal pigment epithelium].	GeneRIF	0.0001011	1	0.009851	0.1147	2	2	ADORA2A,DRD2
Pubmed	20180636:gr	Expression and activity profiling of selected cysteine cathepsins and matrix metalloproteinases in synovial fluids from patients with rheumatoid arthritis and osteoarthritis.	GeneRIF	0.0001011	1	0.009851	0.1147	2	2	CTSB,CTSS
Pubmed	15616008:gr	Increased glucocorticoid receptor and 11{beta}-hydroxysteroid dehydrogenase type 1 expression in hepatocytes may contribute to the phenotype of type 2 diabetes in db/db mice.	GeneRIF	0.0001011	1	0.009851	0.1147	2	2	HSD11B1,NR3C1
Pubmed	23733894	Estrogen receptor ¿ (ESR1) over-expression mediated apoptosis in Hep3B cells by binding with SP1 proteins.	Pubmed	0.0001011	1	0.009851	0.1147	2	2	ESR1,SP1
Pubmed	17656465	Estrogen regulates KiSS1 gene expression through estrogen receptor alpha and SP protein complexes.	Pubmed	0.0001011	1	0.009851	0.1147	2	2	ESR1,SP1
Pubmed	21177856:gr	Protein kinase A-alpha directly phosphorylates FoxO1 in vascular endothelial cells to regulate expression of vascular cellular adhesion molecule-1 mRNA.	GeneRIF	0.0001011	1	0.009851	0.1147	2	2	VCAM1,FOXO1
Pubmed	17855660	Pim-1 kinase-dependent phosphorylation of p21Cip1/WAF1 regulates its stability and cellular localization in H1299 cells.	Pubmed	0.0001011	1	0.009851	0.1147	2	2	CDKN1A,PIM1
Pubmed	11842244:gr	The hinge region of the human papillomavirus type 8 E2 protein activates the human p21(WAF1/CIP1) promoter via interaction with Sp1.	GeneRIF	0.0001011	1	0.009851	0.1147	2	2	CDKN1A,SP1
Pubmed	23485457:gr	NF¿B and MAPK signalling pathways mediate TNF¿-induced Early Growth Response gene transcription leading to aromatase expression.	GeneRIF	0.0001011	1	0.009851	0.1147	2	2	EGR2,EGR3
Pubmed	9790924	Cloning and characterization of BAP3 (BAI-associated protein 3), a C2 domain-containing protein that interacts with BAI1.	Pubmed	0.0001011	1	0.009851	0.1147	2	2	ADGRB1,BAIAP3
Pubmed	22559203	DRD2 and PPP1R1B (DARPP-32) polymorphisms independently confer increased risk for autism spectrum disorders and additively predict affected status in male-only affected sib-pair families.	Pubmed	0.0001011	1	0.009851	0.1147	2	2	PPP1R1B,DRD2
Pubmed	16898315	Screening of concurrent alpha-thalassaemia 1 in beta-thalassaemia carriers.	Pubmed	0.0001011	1	0.009851	0.1147	2	2	HBA1,HBB
Pubmed	21508398	Roles of BCL-2 and MDR1 expression in the efficacy of paclitaxel-based lung cancer chemoradiation.	Pubmed	0.0001011	1	0.009851	0.1147	2	2	ABCB1,BCL2
Pubmed	17805013	Sodium channel expression within chronic multiple sclerosis plaques.	Pubmed	0.0001011	1	0.009851	0.1147	2	2	SCN2A,SCN8A
Pubmed	25458708	The association between uncarboxylated matrix Gla protein and lipoprotein-associated phospholipase A2.	Pubmed	0.0001011	1	0.009851	0.1147	2	2	MGP,PLA2G7
Pubmed	12095980:gr	Signal transduction from N-cadherin increases Bcl-2. Regulation of the phosphatidylinositol 3-kinase/Akt pathway by homophilic adhesion and actin cytoskeletal organization.	GeneRIF	0.0001011	1	0.009851	0.1147	2	2	BCL2,CDH2
Pubmed	15760941:gr	Electrophysiological properties of two axonal sodium channels, Nav1.2 and Nav1.6, expressed in mouse spinal sensory neurones.	GeneRIF	0.0001011	1	0.009851	0.1147	2	2	SCN2A,SCN8A
Pubmed	19056742:gr	Insulin receptor substrate-2 regulates aerobic glycolysis in mouse mammary tumor cells via glucose transporter 1.	GeneRIF	0.0001011	1	0.009851	0.1147	2	2	SLC2A1,IRS2
Pubmed	20950431:gr	Butyrate suppresses expression of neuropilin I in colorectal cell lines through inhibition of Sp1 transactivation.	GeneRIF	0.0001011	1	0.009851	0.1147	2	2	SP1,NRP1
Pubmed	12804599	Oligomerization of adenosine A2A and dopamine D2 receptors in living cells.	Pubmed	0.0001011	1	0.009851	0.1147	2	2	ADORA2A,DRD2
Pubmed	24108784	Autophagic-lysosomal pathway is the main proteolytic system modified in the skeletal muscle of esophageal cancer patients.	Pubmed	0.0001011	1	0.009851	0.1147	2	2	CTSB,CTSL
Pubmed	15882059:gr	A biophysical investigation of recombinant hemoglobins with aromatic B10 mutations in the distal heme pockets.	GeneRIF	0.0001011	1	0.009851	0.1147	2	2	HBA1,HBB
Pubmed	12784121	The human D2 dopamine receptor synergizes with the A2A adenosine receptor to stimulate adenylyl cyclase in PC12 cells.	Pubmed	0.0001011	1	0.009851	0.1147	2	2	ADORA2A,DRD2
Pubmed	16818375	Functional coupling of the Galpha(olf) variant XLGalpha(olf) with the human adenosine A2A receptor.	Pubmed	0.0001011	1	0.009851	0.1147	2	2	ADORA2A,GNAL
Pubmed	19722277:gr	Human lysosomal alpha-mannosidases exhibit different inhibition and metal binding properties.	GeneRIF	0.0001011	1	0.009851	0.1147	2	2	MAN2B1,MAN2B2
Pubmed	23739326:gr	MBNL proteins repress ES-cell-specific alternative splicing and reprogramming.	GeneRIF	0.0001011	1	0.009851	0.1147	2	2	MBNL1,MBNL2
Pubmed	3034581	Human ribophorins I and II: the primary structure and membrane topology of two highly conserved rough endoplasmic reticulum-specific glycoproteins.	Pubmed	0.0001011	1	0.009851	0.1147	2	2	RPN1,RPN2
Pubmed	21653697	G Protein binding sites on Calnuc (nucleobindin 1) and NUCB2 (nucleobindin 2) define a new class of G(alpha)i-regulatory motifs.	Pubmed	0.0001011	1	0.009851	0.1147	2	2	NUCB1,NUCB2
Pubmed	12438088:gr	Proteolytic processing of chromogranins is modified in brains of transgenic mice.	GeneRIF	0.0001011	1	0.009851	0.1147	2	2	PCSK2,SCG5
Pubmed	11844790	Modulation of estrogen receptor-mediated transactivation by orphan receptor TR4 in MCF-7 cells.	Pubmed	0.0001011	1	0.009851	0.1147	2	2	NR2C2,ESR1
Pubmed	17651609:gr	[The effects of transforming growth factor-beta1 on the differentiation of BALB/c 3T3 fibroblasts into myofibroblasts and the change of Egr-1 expression].	GeneRIF	0.0001011	1	0.009851	0.1147	2	2	ACTA2,EGR1
Pubmed	22039307:gr	EphB receptors trigger Akt activation and suppress Fas receptor-induced apoptosis in malignant T lymphocytes.	GeneRIF	0.0001011	1	0.009851	0.1147	2	2	EPHB3,EPHB6
Pubmed	2188978	Two subunits of the canine signal peptidase complex are homologous to yeast SEC11 protein.	Pubmed	0.0001011	1	0.009851	0.1147	2	2	SEC11C,SEC11A
Pubmed	22559203:gr	DRD2 and PPP1R1B (DARPP-32) polymorphisms independently confer increased risk for autism spectrum disorders and additively predict affected status in male-only affected sib-pair families.	GeneRIF	0.0001011	1	0.009851	0.1147	2	2	PPP1R1B,DRD2
Pubmed	26701340	The human immunodeficiency virus (HIV) Rev-binding protein (HRB) is a co-factor for HIV-1 Nef-mediated CD4 downregulation.	Pubmed	0.0001011	1	0.009851	0.1147	2	2	AGFG1,CD4
Pubmed	1448153	Different length peptides bind to HLA-Aw68 similarly at their ends but bulge out in the middle.	Pubmed	0.0001011	1	0.009851	0.1147	2	2	HLA-A,B2M
Pubmed	12054662:gr	Esterification of the propionate groups promotes alpha/beta hemoglobin chain homogeneity of CN-hemin binding.	GeneRIF	0.0001011	1	0.009851	0.1147	2	2	HBA1,HBB
Pubmed	19852993:gr	Blockade of adenosine A2A receptors downregulates DARPP-32 but increases ERK1/2 activity in striatum of dopamine deficient "weaver" mouse.	GeneRIF	0.0001011	1	0.009851	0.1147	2	2	ADORA2A,PPP1R1B
Pubmed	12437117:gr	Modulation of the endosomal and lysosomal distribution of cathepsins B, L and S in human monocytes/macrophages.	GeneRIF	0.0001011	1	0.009851	0.1147	2	2	CTSL,CTSS
Pubmed	18654608:gr	REIC/Dkk-3 overexpression downregulates P-glycoprotein in multidrug-resistant MCF7/ADR cells and induces apoptosis in breast cancer.	GeneRIF	0.0001011	1	0.009851	0.1147	2	2	ABCB1,DKK3
Pubmed	12068310:gr	Oligodendrocyte-myelin glycoprotein is a Nogo receptor ligand that inhibits neurite outgrowth.	GeneRIF	0.0001011	1	0.009851	0.1147	2	2	RTN4R,OMG
Pubmed	3309677	Structure of the human class I histocompatibility antigen, HLA-A2.	Pubmed	0.0001011	1	0.009851	0.1147	2	2	HLA-A,B2M
Pubmed	25478940	Cooperative stabilization of transthyretin by clusterin and diflunisal.	Pubmed	0.0001011	1	0.009851	0.1147	2	2	TTR,CLU
Pubmed	16377081	L1 on ovarian carcinoma cells is a binding partner for Neuropilin-1 on mesothelial cells.	Pubmed	0.0001011	1	0.009851	0.1147	2	2	NRP1,L1CAM
Pubmed	16675913:gr	Expression of the antiapoptotic proteins clusterin and bcl-2 in laryngeal squamous cell carcinomas.	GeneRIF	0.0001011	1	0.009851	0.1147	2	2	CLU,BCL2
Pubmed	1511986	Two new human hemoglobin variants caused by unusual mutational events: Hb Zaïre contains a five residue repetition within the alpha-chain and Hb Duino has two residues substituted in the beta-chain.	Pubmed	0.0001011	1	0.009851	0.1147	2	2	HBA1,HBB
Pubmed	1907800	Human beta-galactosidase gene mutations in GM1-gangliosidosis: a common mutation among Japanese adult/chronic cases.	Pubmed	0.0001011	1	0.009851	0.1147	2	2	CTSA,GLB1
Pubmed	16675913	Expression of the antiapoptotic proteins clusterin and bcl-2 in laryngeal squamous cell carcinomas.	Pubmed	0.0001011	1	0.009851	0.1147	2	2	CLU,BCL2
Pubmed	17394396	Molecular analysis of alpha/beta-thalassemia in a southern Chinese population.	Pubmed	0.0001011	1	0.009851	0.1147	2	2	HBA1,HBB
Pubmed	11265755	Synergy between estrogen receptor alpha activation functions AF1 and AF2 mediated by transcription intermediary factor TIF2.	Pubmed	0.0001011	1	0.009851	0.1147	2	2	ESR1,NCOA2
Pubmed	27749554	Genetic association of NOS1 exon18, NOS1 exon29, ABCB1 1236C/T, and ABCB1 3435C/T polymorphisms with the risk of Parkinson's disease: A meta-analysis.	Pubmed	0.0001011	1	0.009851	0.1147	2	2	ABCB1,NOS1
Pubmed	20080971:gr	Distal histidine stabilizes bound O2 and acts as a gate for ligand entry in both subunits of adult human hemoglobin.	GeneRIF	0.0001011	1	0.009851	0.1147	2	2	HBA1,HBB
Pubmed	9328340	Functional synergy between the transcription factor Sp1 and the estrogen receptor.	Pubmed	0.0001011	1	0.009851	0.1147	2	2	ESR1,SP1
Pubmed	18197085	Mutation analysis of adenosine A2a receptor gene and interaction study with dopamine D2 receptor gene in schizophrenia.	Pubmed	0.0001011	1	0.009851	0.1147	2	2	ADORA2A,DRD2
Pubmed	16248979	Ras/ERK signaling pathway mediates activation of the p21WAF1 gene promoter in vascular smooth muscle cells by platelet-derived growth factor.	Pubmed	0.0001011	1	0.009851	0.1147	2	2	CDKN1A,SP1
Pubmed	25497017	Downregulation of striatin leads to hyperphosphorylation of MAP2, induces depolymerization of microtubules and inhibits proliferation of HEK293T cells.	Pubmed	0.0001011	1	0.009851	0.1147	2	2	MAP2,STRN
Pubmed	11833853	Variable severity of beta-thalassemia patients of eastern India: effect of alpha-thalassemia and xmnI polymorphism.	Pubmed	0.0001011	1	0.009851	0.1147	2	2	HBA1,HBB
Pubmed	23485457	NF¿B and MAPK signalling pathways mediate TNF¿-induced Early Growth Response gene transcription leading to aromatase expression.	Pubmed	0.0001011	1	0.009851	0.1147	2	2	EGR2,EGR3
Pubmed	18471979:gr	Regulation of estrogen receptor alpha by the SET7 lysine methyltransferase.	GeneRIF	0.0001011	1	0.009851	0.1147	2	2	ESR1,SETD7
Pubmed	16913838:gr	Human cathepsin L rescues the neurodegeneration and lethality in cathepsin B/L double-deficient mice.	GeneRIF	0.0001011	1	0.009851	0.1147	2	2	CTSB,CTSL
Pubmed	19632986:gr	Interactions between calmodulin, adenosine A2A, and dopamine D2 receptors.	GeneRIF	0.0001011	1	0.009851	0.1147	2	2	ADORA2A,DRD2
Pubmed	19288145	Linking conformation change to hemoglobin activation via chain-selective time-resolved resonance Raman spectroscopy of protoheme/mesoheme hybrids.	Pubmed	0.0001011	1	0.009851	0.1147	2	2	HBA1,HBB
Pubmed	21980503	Peripheral CLOCK regulates target-tissue glucocorticoid receptor transcriptional activity in a circadian fashion in man.	Pubmed	0.0001011	1	0.009851	0.1147	2	2	CLOCK,NR3C1
Pubmed	18599502:gr	Lung EC-SOD overexpression attenuates hypoxic induction of Egr-1 and chronic hypoxic pulmonary vascular remodeling.	GeneRIF	0.0001011	1	0.009851	0.1147	2	2	SOD3,EGR1
Pubmed	17916073:gr	Cyclooxygenase-2 expression correlates with phaeochromocytoma malignancy: evidence for a Bcl-2-dependent mechanism.	GeneRIF	0.0001011	1	0.009851	0.1147	2	2	MT-CO2,BCL2
Pubmed	12431783	Phosphorylation of the cell cycle inhibitor p21Cip1/WAF1 by Pim-1 kinase.	Pubmed	0.0001011	1	0.009851	0.1147	2	2	CDKN1A,PIM1
Pubmed	19017967:gr	Egr2 is required for Bcl-2 induction during positive selection.	GeneRIF	0.0001011	1	0.009851	0.1147	2	2	BCL2,EGR2
Pubmed	24440524	Tau exon 2 responsive elements deregulated in myotonic dystrophy type I are proximal to exon 2 and synergistically regulated by MBNL1 and MBNL2.	Pubmed	0.0001011	1	0.009851	0.1147	2	2	MBNL1,MBNL2
Pubmed	22366823	Association of genetic polymorphisms of glutamate decarboxylase 2 and the dopamine D2 receptor with obesity in Taiwanese subjects.	Pubmed	0.0001011	1	0.009851	0.1147	2	2	GAD2,DRD2
Pubmed	12748383:gr	Human cathepsin S, but not cathepsin L, degrades efficiently MHC class II-associated invariant chain in nonprofessional APCs.	GeneRIF	0.0001011	1	0.009851	0.1147	2	2	CTSL,CTSS
Pubmed	15339676	Combined analysis of bcl-2 and MDR1 proteins in 256 cases of acute myeloid leukemia.	Pubmed	0.0001011	1	0.009851	0.1147	2	2	ABCB1,BCL2
Pubmed	16407280	Extracellular TNFR1 release requires the calcium-dependent formation of a nucleobindin 2-ARTS-1 complex.	Pubmed	0.0001011	1	0.009851	0.1147	2	2	ERAP1,NUCB2
Pubmed	9742090	Distinct subdomains of human TAFII130 are required for interactions with glutamine-rich transcriptional activators.	Pubmed	0.0001011	1	0.009851	0.1147	2	2	SP1,TAF4
Pubmed	22846907:gr	Analysis of four genes involved in the neurodevelopment shows association of rs4307059 polymorphism in the cadherin 9/10 region with completed suicide.	GeneRIF	0.0001011	1	0.009851	0.1147	2	2	CDH9,CDH10
Pubmed	18281529:gr	ETV6-NCOA2: a novel fusion gene in acute leukemia associated with coexpression of T-lymphoid and myeloid markers and frequent NOTCH1 mutations.	GeneRIF	0.0001011	1	0.009851	0.1147	2	2	ETV6,NCOA2
Pubmed	22306690:gr	Elevated and sustained expression of the transcription factors Egr1 and Egr2 controls NKT lineage differentiation in response to TCR signaling.	GeneRIF	0.0001011	1	0.009851	0.1147	2	2	EGR1,EGR2
Pubmed	19144698	Altered Ca2+ dependence of synaptosomal plasma membrane Ca2+-ATPase in human brain affected by Alzheimer's disease.	Pubmed	0.0001011	1	0.009851	0.1147	2	2	ATP2C1,ATP2B1
Pubmed	21930913:gr	Forkhead factor FoxO1 is essential for placental morphogenesis in the developing embryo.	GeneRIF	0.0001011	1	0.009851	0.1147	2	2	VCAM1,FOXO1
Pubmed	18601978:gr	Reduced expression of Na(v)1.6 sodium channels and compensation by Na(v)1.2 channels in mice heterozygous for a null mutation in Scn8a.	GeneRIF	0.0001011	1	0.009851	0.1147	2	2	SCN2A,SCN8A
Pubmed	18586241:gr	Adenosine A2A receptor antagonism increases nNOS-immunoreactive neurons in the striatum of Huntington transgenic mice.	GeneRIF	0.0001011	1	0.009851	0.1147	2	2	ADORA2A,NOS1
Pubmed	15492264:gr	Clusterin-mediated apoptosis is regulated by adenomatous polyposis coli and is p21 dependent but p53 independent.	GeneRIF	0.0001011	1	0.009851	0.1147	2	2	CDKN1A,CLU
Pubmed	20460432	Pim-1 kinase protects P-glycoprotein from degradation and enables its glycosylation and cell surface expression.	Pubmed	0.0001011	1	0.009851	0.1147	2	2	ABCB1,PIM1
Pubmed	12151347:gr	3,3'-Diindolylmethane (DIM) induces a G(1) cell cycle arrest in human breast cancer cells that is accompanied by Sp1-mediated activation of p21(WAF1/CIP1) expression.	GeneRIF	0.0001011	1	0.009851	0.1147	2	2	CDKN1A,SP1
Pubmed	22901804:gr	Transcriptome-wide regulation of pre-mRNA splicing and mRNA localization by muscleblind proteins.	GeneRIF	0.0001011	1	0.009851	0.1147	2	2	MBNL1,MBNL2
Pubmed	7358733	Sites of nonenzymatic glycosylation of human hemoglobin A.	Pubmed	0.0001011	1	0.009851	0.1147	2	2	HBA1,HBB
Pubmed	20124105:gr	Cutting edge: priming of CD8 T cell immunity to herpes simplex virus type 1 requires cognate TLR3 expression in vivo.	GeneRIF	0.0001011	1	0.009851	0.1147	2	2	HLA-A,TLR3
Pubmed	17724704:gr	Mutations and polymorphisms in hemoglobin genes and the risk of pulmonary hypertension and death in sickle cell disease.	GeneRIF	0.0001011	1	0.009851	0.1147	2	2	HBA1,HBB
Pubmed	20711807	The effect of modifiable potentials on hypermethylation status of retinoic acid receptor-beta2 and estrogen receptor-alpha genes in primary breast cancer.	Pubmed	0.0001011	1	0.009851	0.1147	2	2	ESR1,RARB
Pubmed	17805013:gr	Sodium channel expression within chronic multiple sclerosis plaques.	GeneRIF	0.0001011	1	0.009851	0.1147	2	2	SCN2A,SCN8A
Pubmed	16684552	Functional characterization of HIV-1 Nef mutants in the context of viral infection.	Pubmed	0.0001011	1	0.009851	0.1147	2	2	HLA-A,CD4
Pubmed	18162533:gr	Tamoxifen-stimulated growth of breast cancer due to p21 loss.	GeneRIF	0.0001011	1	0.009851	0.1147	2	2	CDKN1A,ESR1
Pubmed	17513727:gr	Redundant role for early growth response transcriptional regulators in thymocyte differentiation and survival.	GeneRIF	0.0001011	1	0.009851	0.1147	2	2	EGR1,EGR3
Pubmed	24384380	Shikonin induces cell cycle arrest in human gastric cancer (AGS) by early growth response 1 (Egr1)-mediated p21 gene expression.	Pubmed	0.0001011	1	0.009851	0.1147	2	2	CDKN1A,EGR1
Pubmed	19288145:gr	Linking conformation change to hemoglobin activation via chain-selective time-resolved resonance Raman spectroscopy of protoheme/mesoheme hybrids.	GeneRIF	0.0001011	1	0.009851	0.1147	2	2	HBA1,HBB
Pubmed	23658782	The progestin-only contraceptive medroxyprogesterone acetate, but not norethisterone acetate, enhances HIV-1 Vpr-mediated apoptosis in human CD4+ T cells through the glucocorticoid receptor.	Pubmed	0.0001011	1	0.009851	0.1147	2	2	BCL2,NR3C1
Pubmed	19359777:gr	Microcytic hypochromic anemia patients with thalassemia: genotyping approach.	GeneRIF	0.0001011	1	0.009851	0.1147	2	2	HBA1,HBB
Pubmed	15637147	Analysis of estrogen receptor alpha-Sp1 interactions in breast cancer cells by fluorescence resonance energy transfer.	Pubmed	0.0001011	1	0.009851	0.1147	2	2	ESR1,SP1
Pubmed	12933819	Adenosine A2A-dopamine D2 receptor-receptor heteromerization: qualitative and quantitative assessment by fluorescence and bioluminescence energy transfer.	Pubmed	0.0001011	1	0.009851	0.1147	2	2	ADORA2A,DRD2
Pubmed	10660554	Retention of subunits of the oligosaccharyltransferase complex in the endoplasmic reticulum.	Pubmed	0.0001011	1	0.009851	0.1147	2	2	RPN1,RPN2
Pubmed	12783990	The intracellular domain of teneurin-2 has a nuclear function and represses zic-1-mediated transcription.	Pubmed	0.0001011	1	0.009851	0.1147	2	2	TENM2,ZIC1
Pubmed	16916938:gr	The reciprocal stability of FOXO1 and IRS2 creates a regulatory circuit that controls insulin signaling.	GeneRIF	0.0001011	1	0.009851	0.1147	2	2	FOXO1,IRS2
Pubmed	21257751:gr	Signal transduction of pregnenolone sulfate in insulinoma cells: activation of Egr-1 expression involving TRPM3, voltage-gated calcium channels, ERK, and ternary complex factors.	GeneRIF	0.0001011	1	0.009851	0.1147	2	2	TRPM3,EGR1
Pubmed	16332677	Dissection of the functional differences between human secretory pathway Ca2+/Mn2+-ATPase (SPCA) 1 and 2 isoenzymes by steady-state and transient kinetic analyses.	Pubmed	0.0001011	1	0.009851	0.1147	2	2	ATP2C1,ATP2C2
Pubmed	17466601	Differential responses of VIPergic and nitrergic neurons in paediatric patients with Crohn's disease.	Pubmed	0.0001011	1	0.009851	0.1147	2	2	VIP,NOS1
Pubmed	23925045	Transcription factor-pathway coexpression analysis reveals cooperation between SP1 and ESR1 on dysregulating cell cycle arrest in non-hyperdiploid multiple myeloma.	Pubmed	0.0001011	1	0.009851	0.1147	2	2	ESR1,SP1
Pubmed	20302512:gr	Differential role of cathepsins B and L in autophagy-associated cell death induced by arsenic trioxide in U87 human glioblastoma cells.	GeneRIF	0.0001011	1	0.009851	0.1147	2	2	CTSB,CTSL
Pubmed	19605405	The cell fate determination factor DACH1 is expressed in estrogen receptor-alpha-positive breast cancer and represses estrogen receptor-alpha signaling.	Pubmed	0.0001011	1	0.009851	0.1147	2	2	ESR1,DACH1
Pubmed	21562164	Promiscuous processing of human alphabeta-protryptases by cathepsins L, B, and C.	Pubmed	0.0001011	1	0.009851	0.1147	2	2	CTSB,CTSL
Pubmed	11676480:gr	Physical and functional interactions between protein tyrosine phosphatase alpha, PI 3-kinase, and PKCdelta.	GeneRIF	0.0001011	1	0.009851	0.1147	2	2	PRKCD,PTPRA
Pubmed	20009516:gr	Conserved developmental alternative splicing of muscleblind-like (MBNL) transcripts regulates MBNL localization and activity.	GeneRIF	0.0001011	1	0.009851	0.1147	2	2	MBNL1,MBNL2
Pubmed	10849756	Expression of cathepsins B and L in human lung epithelial cells is regulated by cytokines.	Pubmed	0.0001011	1	0.009851	0.1147	2	2	CTSB,CTSL
Pubmed	12844346	Zonal expression of dickkopf-3 and components of the Wnt signalling pathways in the human adrenal cortex.	Pubmed	0.0001011	1	0.009851	0.1147	2	2	WNT4,DKK3
Pubmed	21622556:gr	Receptor-like protein-tyrosine phosphatase ¿ enhances cell surface expression of neural adhesion molecule NB-3.	GeneRIF	0.0001011	1	0.009851	0.1147	2	2	CNTN6,PTPRA
Pubmed	22610508:gr	A conditional allele of Rspo3 reveals redundant function of R-spondins during mouse limb development.	GeneRIF	0.0001011	1	0.009851	0.1147	2	2	RSPO2,RSPO3
Pubmed	12933819:gr	Adenosine A2A-dopamine D2 receptor-receptor heteromerization: qualitative and quantitative assessment by fluorescence and bioluminescence energy transfer.	GeneRIF	0.0001011	1	0.009851	0.1147	2	2	ADORA2A,DRD2
Pubmed	20836851:gr	Hemoglobin ¿ and ß are ubiquitous in the human lung, decline in idiopathic pulmonary fibrosis but not in COPD.	GeneRIF	0.0001011	1	0.009851	0.1147	2	2	HBA1,HBB
Pubmed	22521963:gr	Simultaneous analysis of dendritic spine density, morphology and excitatory glutamate receptors during neuron maturation in vitro by quantitative immunocytochemistry.	GeneRIF	0.0001011	1	0.009851	0.1147	2	2	GRIA2,GRIN1
Pubmed	19714866:gr	Protective protein/cathepsin A rescues N-glycosylation defects in neuraminidase-1.	GeneRIF	0.0001011	1	0.009851	0.1147	2	2	CTSA,NEU1
Pubmed	11829530:gr	Nitric oxide affects the phosphorylation state of microtubule-associated protein 2 (MAP-2) and neurofilament: an immunocytochemical study in the brain of rats and neuronal nitric oxide synthase (nNOS)-knockouts.	GeneRIF	0.0001011	1	0.009851	0.1147	2	2	MAP2,NOS1
Pubmed	25633482	Activity levels of cathepsins B and L in tumor cells are a biomarker for efficacy of reovirus-mediated tumor cell killing.	Pubmed	0.0001011	1	0.009851	0.1147	2	2	CTSB,CTSL
Pubmed	24786296	ER¿ directly activated the MDR1 transcription to increase paclitaxel-resistance of ER¿-positive breast cancer cells in vitro and in vivo.	Pubmed	0.0001011	1	0.009851	0.1147	2	2	ESR1,ABCB1
Pubmed	19640925:gr	Molecular correlates of axonal and synaptic pathology in mouse models of Batten disease.	GeneRIF	0.0001011	1	0.009851	0.1147	2	2	PPT1,CLN6
Pubmed	18471979	Regulation of estrogen receptor alpha by the SET7 lysine methyltransferase.	Pubmed	0.0001011	1	0.009851	0.1147	2	2	ESR1,SETD7
Pubmed	15610161:gr	Glycine receptors and GABA receptor alpha 1 and gamma 2 subunits during the development of mouse hypoglossal nucleus.	GeneRIF	0.0001011	1	0.009851	0.1147	2	2	GABRA1,GABRG2
Pubmed	15824731:gr	Impact of PKCdelta on estrogen receptor localization and activity in breast cancer cells.	GeneRIF	0.0001011	1	0.009851	0.1147	2	2	ESR1,PRKCD
Pubmed	15339676:gr	Combined analysis of bcl-2 and MDR1 proteins in 256 cases of acute myeloid leukemia.	GeneRIF	0.0001011	1	0.009851	0.1147	2	2	ABCB1,BCL2
Pubmed	18800071:gr	Dopamine D2 and adenosine A2A receptors regulate NMDA-mediated excitation in accumbens neurons through A2A-D2 receptor heteromerization.	GeneRIF	0.0001011	1	0.009851	0.1147	2	2	ADORA2A,DRD2
Pubmed	2038058	Refined structure of the human histocompatibility antigen HLA-A2 at 2.6 A resolution.	Pubmed	0.0001011	1	0.009851	0.1147	2	2	HLA-A,B2M
Pubmed	18281529	ETV6-NCOA2: a novel fusion gene in acute leukemia associated with coexpression of T-lymphoid and myeloid markers and frequent NOTCH1 mutations.	Pubmed	0.0001011	1	0.009851	0.1147	2	2	ETV6,NCOA2
Pubmed	21714819	Novel ¿1 and ¿2 GABAA receptor subunit mutations in families with idiopathic generalized epilepsy.	Pubmed	0.0001011	1	0.009851	0.1147	2	2	GABRA1,GABRG2
Pubmed	19605405:gr	The cell fate determination factor DACH1 is expressed in estrogen receptor-alpha-positive breast cancer and represses estrogen receptor-alpha signaling.	GeneRIF	0.0001011	1	0.009851	0.1147	2	2	ESR1,DACH1
Pubmed	11499613	Characterization of glycated hemoglobin in diabetic patients: usefulness of electrospray mass spectrometry in monitoring the extent and distribution of glycation.	Pubmed	0.0001011	1	0.009851	0.1147	2	2	HBA1,HBB
Pubmed	16314420	Lysosomal sialidase (neuraminidase-1) is targeted to the cell surface in a multiprotein complex that facilitates elastic fiber assembly.	Pubmed	0.0001011	1	0.009851	0.1147	2	2	NEU1,GLB1
Pubmed	12783990:gr	The intracellular domain of teneurin-2 has a nuclear function and represses zic-1-mediated transcription.	GeneRIF	0.0001011	1	0.009851	0.1147	2	2	TENM2,ZIC1
Pubmed	20817066:gr	¿7 nicotinic receptor agonism mitigates phencyclidine-induced changes in synaptophysin and Arc gene expression in the mouse prefrontal cortex.	GeneRIF	0.0001011	1	0.009851	0.1147	2	2	ARC,SYP
Pubmed	20851106	SP1 acts as a key factor, contributes to upregulation of ADAM23 expression under serum deprivation.	Pubmed	0.0001011	1	0.009851	0.1147	2	2	SP1,ADAM23
Pubmed	22013069:gr	Dynamic modulation of prohormone convertase 2 (PC2)-mediated precursor processing by 7B2 protein: preferential effect on glucagon synthesis.	GeneRIF	0.0001011	1	0.009851	0.1147	2	2	PCSK2,SCG5
Pubmed	15016552:gr	Simultaneous human papilloma virus type 16 E7 and cdk inhibitor p21 expression induces apoptosis and cathepsin B activation.	GeneRIF	0.0001011	1	0.009851	0.1147	2	2	CDKN1A,CTSB
Pubmed	24914828	Engineered N-cadherin and L1 biomimetic substrates concertedly promote neuronal differentiation, neurite extension and neuroprotection of human neural stem cells.	Pubmed	0.0001011	1	0.009851	0.1147	2	2	L1CAM,CDH2
Pubmed	19229250:gr	The transcription factors Egr1 and Egr2 have opposing influences on adipocyte differentiation.	GeneRIF	0.0001011	1	0.009851	0.1147	2	2	EGR1,EGR2
Pubmed	1603086	Characterization of estrogen receptor variant mRNAs from human breast cancers.	Pubmed	0.0001011	1	0.009851	0.1147	2	2	ESR1,RFX4
Pubmed	18035555:gr	The GTP-binding protein Rhes modulates dopamine signalling in striatal medium spiny neurons.	GeneRIF	0.0001011	1	0.009851	0.1147	2	2	GNAL,RASD2
Pubmed	11389015	The adapter protein CrkL associates with CD34.	Pubmed	0.0001011	1	0.009851	0.1147	2	2	CRKL,CD34
Pubmed	23677785	Human papillomavirus type 16 does not require cathepsin L or B for infection.	Pubmed	0.0001011	1	0.009851	0.1147	2	2	CTSB,CTSL
Pubmed	17466601:gr	Differential responses of VIPergic and nitrergic neurons in paediatric patients with Crohn's disease.	GeneRIF	0.0001011	1	0.009851	0.1147	2	2	VIP,NOS1
Pubmed	7731705	Translocation (12;22) (p13;q11) in myeloproliferative disorders results in fusion of the ETS-like TEL gene on 12p13 to the MN1 gene on 22q11.	Pubmed	0.0001011	1	0.009851	0.1147	2	2	ETV6,MN1
Pubmed	22366823:gr	Association of genetic polymorphisms of glutamate decarboxylase 2 and the dopamine D2 receptor with obesity in Taiwanese subjects.	GeneRIF	0.0001011	1	0.009851	0.1147	2	2	GAD2,DRD2
Pubmed	11528394	Mutations in the gene encoding epsilon-sarcoglycan cause myoclonus-dystonia syndrome.	Pubmed	0.0001011	1	0.009851	0.1147	2	2	CASD1,SGCE
Pubmed	19184004	Amyloid precursor-like protein 2 association with HLA class I molecules.	Pubmed	0.0001011	1	0.009851	0.1147	2	2	HLA-A,APLP2
Pubmed	19404256	Common genetic variants on 5p14.1 associate with autism spectrum disorders.	Pubmed	0.0001011	1	0.009851	0.1147	2	2	CDH9,CDH10
Pubmed	17724704	Mutations and polymorphisms in hemoglobin genes and the risk of pulmonary hypertension and death in sickle cell disease.	Pubmed	0.0001011	1	0.009851	0.1147	2	2	HBA1,HBB
Pubmed	23223140:gr	Matrix gla protein and alkaline phosphatase are differently modulated in human dermal fibroblasts from PXE patients and controls.	GeneRIF	0.0001011	1	0.009851	0.1147	2	2	MGP,ALPL
Pubmed	20477910:gr	Dopamine D2 receptor signaling modulates mutant ataxin-1 S776 phosphorylation and aggregation.	GeneRIF	0.0001011	1	0.009851	0.1147	2	2	ATXN1,DRD2
Pubmed	23677785:gr	Human papillomavirus type 16 does not require cathepsin L or B for infection.	GeneRIF	0.0001011	1	0.009851	0.1147	2	2	CTSB,CTSL
Pubmed	20543469:gr	[NMDA receptor and NOS in morphine tolerance in mice with bone cancer].	GeneRIF	0.0001011	1	0.009851	0.1147	2	2	NOS1,GRIN1
Pubmed	12690110:gr	p21Cip1 gene expression is modulated by Egr1: a novel regulatory mechanism involved in the resveratrol antiproliferative effect.	GeneRIF	0.0001011	1	0.009851	0.1147	2	2	CDKN1A,EGR1
Pubmed	16690926	Human immunodeficiency virus type 1 Tat prevents dephosphorylation of Sp1 by TCF-4 in astrocytes.	Pubmed	0.0001011	1	0.009851	0.1147	2	2	SP1,TCF7L2
Pubmed	15100281	Cathepsin-dependent apoptosis triggered by supraoptimal activation of T lymphocytes: a possible mechanism of high dose tolerance.	Pubmed	0.0001011	1	0.009851	0.1147	2	2	CTSB,CTSL
Pubmed	16332677:gr	Dissection of the functional differences between human secretory pathway Ca2+/Mn2+-ATPase (SPCA) 1 and 2 isoenzymes by steady-state and transient kinetic analyses.	GeneRIF	0.0001011	1	0.009851	0.1147	2	2	ATP2C1,ATP2C2
Pubmed	12270125:gr	Bcl-2-linked apoptosis due to increase in NO synthase in brain of SAMP10.	GeneRIF	0.0001011	1	0.009851	0.1147	2	2	BCL2,NOS1
Pubmed	8198123	Mutations in the lysosomal beta-galactosidase gene that cause the adult form of GM1 gangliosidosis.	Pubmed	0.0001011	1	0.009851	0.1147	2	2	CTSA,GLB1
Pubmed	23425966:gr	Nfil3 is a glucocorticoid-regulated gene required for glucocorticoid-induced apoptosis in male murine T cells.	GeneRIF	0.0001011	1	0.009851	0.1147	2	2	NFIL3,NR3C1
Pubmed	20133781:gr	Synergistic antitumor effects of combined cathepsin B and cathepsin Z deficiencies on breast cancer progression and metastasis in mice.	GeneRIF	0.0001011	1	0.009851	0.1147	2	2	CTSB,CTSZ
Pubmed	23021953:gr	The transcription factors Egr2 and Egr3 are essential for the control of inflammation and antigen-induced proliferation of B and T cells.	GeneRIF	0.0001011	1	0.009851	0.1147	2	2	EGR2,EGR3
Pubmed	22912896	HLA-A*0206 with TLR3 polymorphisms exerts more than additive effects in Stevens-Johnson syndrome with severe ocular surface complications.	Pubmed	0.0001011	1	0.009851	0.1147	2	2	HLA-A,TLR3
Pubmed	16012197:gr	Adenosine-dopamine interactions revealed in knockout mice.	GeneRIF	0.0001011	1	0.009851	0.1147	2	2	ADORA2A,DRD2
Pubmed	18772456	G6PD deficiency, absence of alpha-thalassemia, and hemolytic rate at baseline are significant independent risk factors for abnormally high cerebral velocities in patients with sickle cell anemia.	Pubmed	0.0001011	1	0.009851	0.1147	2	2	HBA1,HBB
Pubmed	20598923:gr	Alpha-thalassemia is associated with a decreased occurrence and a delayed age-at-onset of albuminuria in sickle cell anemia patients.	GeneRIF	0.0001011	1	0.009851	0.1147	2	2	HBA1,HBB
Pubmed	11842244	The hinge region of the human papillomavirus type 8 E2 protein activates the human p21(WAF1/CIP1) promoter via interaction with Sp1.	Pubmed	0.0001011	1	0.009851	0.1147	2	2	CDKN1A,SP1
Pubmed	20301587	Myoclonus-Dystonia	Pubmed	0.0001011	1	0.009851	0.1147	2	2	SGCE,DRD2
Pubmed	21304972:gr	Na+/K+-ATPase ¿1 identified as an abundant protein in the blood-labyrinth barrier that plays an essential role in the barrier integrity.	GeneRIF	0.0001011	1	0.009851	0.1147	2	2	PRKCH,ATP1A1
Pubmed	21723284:gr	NELL-1 binds to APR3 affecting human osteoblast proliferation and differentiation.	GeneRIF	0.0001011	1	0.009851	0.1147	2	2	ATRAID,NELL1
Pubmed	17109628	Importin alpha1 is involved in the nuclear localization of Zac1 and the induction of p21WAF1/CIP1 by Zac1.	Pubmed	0.0001011	1	0.009851	0.1147	2	2	CDKN1A,PLAGL1
Pubmed	15713669:gr	Endoplasmic reticulum localization of Gaa1 and PIG-T, subunits of the glycosylphosphatidylinositol transamidase complex.	GeneRIF	0.0001011	1	0.009851	0.1147	2	2	PIGT,GPAA1
Pubmed	24058696	HIV-1 Nef sequence and functional compartmentalization in the gut is not due to differential cytotoxic T lymphocyte selective pressure.	Pubmed	0.0001011	1	0.009851	0.1147	2	2	HLA-A,CD4
Pubmed	25991043	Differential levels of cathepsin B and L in serum between young and aged healthy people and their association with matrix metalloproteinase 2.	Pubmed	0.0001011	1	0.009851	0.1147	2	2	CTSB,CTSL
Pubmed	21931690:gr	Upregulation of hemoglobin expression by oxidative stress in hepatocytes and its implication in nonalcoholic steatohepatitis.	GeneRIF	0.0001011	1	0.009851	0.1147	2	2	HBA1,HBB
Pubmed	18383368:gr	Coexpression of two mesenchymal cadherins, cadherin 11 and N-cadherin, on murine fibroblast-like synoviocytes.	GeneRIF	0.0001011	1	0.009851	0.1147	2	2	CDH2,CDH11
Pubmed	22421267:gr	Epistatic interaction between Toll-like receptor 3 (TLR3) and prostaglandin E receptor 3 (PTGER3) genes.	GeneRIF	0.0001011	1	0.009851	0.1147	2	2	PTGER3,TLR3
Pubmed	17467270	Dehydroepiandrosterone 7alpha-hydroxylation in human tissues: possible interference with type 1 11beta-hydroxysteroid dehydrogenase-mediated processes.	Pubmed	0.0001011	1	0.009851	0.1147	2	2	CYP7B1,HSD11B1
Pubmed	28074340	Clinical significance of cathepsin L and cathepsin B in dilated cardiomyopathy.	Pubmed	0.0001011	1	0.009851	0.1147	2	2	CTSB,CTSL
Pubmed	15512772:gr	Cathepsins B and L increased during response of periodontal ligament cells to mechanical stress in vitro.	GeneRIF	0.0001011	1	0.009851	0.1147	2	2	CTSB,CTSL
Pubmed	26604067	Expression of microtubule associated protein 2 and synaptophysin in endometrium: high levels in deep infiltrating endometriosis lesions.	Pubmed	0.0001011	1	0.009851	0.1147	2	2	MAP2,SYP
Pubmed	22039307	EphB receptors trigger Akt activation and suppress Fas receptor-induced apoptosis in malignant T lymphocytes.	Pubmed	0.0001011	1	0.009851	0.1147	2	2	EPHB3,EPHB6
Pubmed	25175458	Adenosine A2A-D2 receptor-receptor interactions in putative heteromers in the regulation of the striato-pallidal gaba pathway: possible relevance for parkinson's disease and its treatment.	Pubmed	0.0001011	1	0.009851	0.1147	2	2	ADORA2A,DRD2
Pubmed	17431791:gr	Regulation of cyclin-dependent kinase inhibitor p21WAF1/CIP1 by protein kinase Cdelta-mediated phosphorylation.	GeneRIF	0.0001011	1	0.009851	0.1147	2	2	CDKN1A,PRKCD
Pubmed	21723284	NELL-1 binds to APR3 affecting human osteoblast proliferation and differentiation.	Pubmed	0.0001011	1	0.009851	0.1147	2	2	ATRAID,NELL1
Pubmed	23889134	AKAP79, PKC, PKA and PDE4 participate in a Gq-linked muscarinic receptor and adenylate cyclase 2 cAMP signalling complex.	Pubmed	0.0001011	1	0.009851	0.1147	2	2	ADCY2,AKAP5
Pubmed	11877091	[Clinical study of P-gp, and bcl-2 protein expression in non-Hodgkin's lymphomas patients].	Pubmed	0.0001011	1	0.009851	0.1147	2	2	ABCB1,BCL2
Pubmed	17702043	Clinical differentiation of genetically proven benign hereditary chorea and myoclonus-dystonia.	Pubmed	0.0001011	1	0.009851	0.1147	2	2	SGCE,NKX2-1
Pubmed	18197085:gr	Mutation analysis of adenosine A2a receptor gene and interaction study with dopamine D2 receptor gene in schizophrenia.	GeneRIF	0.0001011	1	0.009851	0.1147	2	2	ADORA2A,DRD2
Pubmed	15955415:gr	Mutation screen of GABRA1, GABRB2 and GABRG2 genes in Japanese patients with absence seizures.	GeneRIF	0.0001011	1	0.009851	0.1147	2	2	GABRA1,GABRG2
Pubmed	18449421:gr	Microparticle-associated vascular adhesion molecule-1 and tissue factor follow a circadian rhythm in healthy human subjects.	GeneRIF	0.0001011	1	0.009851	0.1147	2	2	F3,VCAM1
Pubmed	23291174:gr	The molecular clock regulates circadian transcription of tissue factor gene.	GeneRIF	0.0001011	1	0.009851	0.1147	2	2	F3,CLOCK
Pubmed	24398626	Post-transcriptional repression of FOXO1 by QKI results in low levels of FOXO1 expression in breast cancer cells.	Pubmed	0.0001011	1	0.009851	0.1147	2	2	QKI,FOXO1
Pubmed	19215610:gr	Hypocholesterolemia in adult patients with thalassemia: a link with the severity of genotype in thalassemia intermedia patients.	GeneRIF	0.0001011	1	0.009851	0.1147	2	2	HBA1,HBB
Pubmed	18085262:gr	Consequences of prenatal exposure to diazepam on the respiratory parameters, respiratory network activity and gene expression of alpha1 and alpha2 subunits of GABA(A) receptor in newborn rat.	GeneRIF	0.0001011	1	0.009851	0.1147	2	2	GABRA1,GABRA2
Pubmed	19508875:gr	Adenosine receptor antagonists and behavioral activation in NF-kappaB p50 subunit knockout mice.	GeneRIF	0.0001011	1	0.009851	0.1147	2	2	ADORA2A,DRD2
Pubmed	21508398:gr	Roles of BCL-2 and MDR1 expression in the efficacy of paclitaxel-based lung cancer chemoradiation.	GeneRIF	0.0001011	1	0.009851	0.1147	2	2	ABCB1,BCL2
Pubmed	12379120	The role of Sp1 family members, the proximal GC-rich motifs, and the upstream enhancer region in the regulation of the human cell cycle inhibitor p21WAF-1/Cip1 gene promoter.	Pubmed	0.0001011	1	0.009851	0.1147	2	2	CDKN1A,SP1
Pubmed	12717621:gr	Association of polymorphisms in human leukocyte antigen class I and transporter associated with antigen processing genes with resistance to human immunodeficiency virus type 1 infection.	GeneRIF	0.0001011	1	0.009851	0.1147	2	2	HLA-A,TAP2
Pubmed	21130175:gr	Impaired appetitively as well as aversively motivated behaviors and learning in PDE10A-deficient mice suggest a role for striatal signaling in evaluative salience attribution.	GeneRIF	0.0001011	1	0.009851	0.1147	2	2	PDE10A,EGR1
Pubmed	11327826	Human recombinant pro-dipeptidyl peptidase I (cathepsin C) can be activated by cathepsins L and S but not by autocatalytic processing.	Pubmed	0.0001011	1	0.009851	0.1147	2	2	CTSC,CTSL
Pubmed	15816632	Immunohistochemical staining of cathepsins B, L and stefin A in human hypophysis and pituitary adenomas.	Pubmed	0.0001011	1	0.009851	0.1147	2	2	CTSB,CTSL
Pubmed	17394396:gr	Molecular analysis of alpha/beta-thalassemia in a southern Chinese population.	GeneRIF	0.0001011	1	0.009851	0.1147	2	2	HBA1,HBB
Pubmed	20095040:gr	FOXO1 and TCF7L2 genes involved in metastasis and poor prognosis in clear cell renal cell carcinoma.	GeneRIF	0.0001011	1	0.009851	0.1147	2	2	FOXO1,TCF7L2
Pubmed	16081688:gr	MN1-TEL myeloid oncoprotein expressed in multipotent progenitors perturbs both myeloid and lymphoid growth and causes T-lymphoid tumors in mice.	GeneRIF	0.0001011	1	0.009851	0.1147	2	2	ETV6,MN1
Pubmed	16712793:gr	Pim-1 kinase expression during murine mammary development.	GeneRIF	0.0001011	1	0.009851	0.1147	2	2	CDKN1A,PIM1
Pubmed	21075281	Protein quality control during erythropoiesis and hemoglobin synthesis.	Pubmed	0.0001011	1	0.009851	0.1147	2	2	HBA1,HBB
Pubmed	12054662	Esterification of the propionate groups promotes alpha/beta hemoglobin chain homogeneity of CN-hemin binding.	Pubmed	0.0001011	1	0.009851	0.1147	2	2	HBA1,HBB
Pubmed	21404621	[OS-9 and XTP3-B: lectins that regulate endoplasmic reticulum-associated degradation (ERAD)].	Pubmed	0.0001011	1	0.009851	0.1147	2	2	ERLEC1,OS9
Pubmed	11833853:gr	Variable severity of beta-thalassemia patients of eastern India: effect of alpha-thalassemia and xmnI polymorphism.	GeneRIF	0.0001011	1	0.009851	0.1147	2	2	HBA1,HBB
Pubmed	17431791	Regulation of cyclin-dependent kinase inhibitor p21WAF1/CIP1 by protein kinase Cdelta-mediated phosphorylation.	Pubmed	0.0001011	1	0.009851	0.1147	2	2	CDKN1A,PRKCD
Pubmed	22320961	Single nucleotide polymorphisms in the p21 and bcl2 cancer susceptibility genes and breast cancer risk in Saudi Arabia.	Pubmed	0.0001011	1	0.009851	0.1147	2	2	CDKN1A,BCL2
Pubmed	17082479:gr	A novel signal transduction cascade involving direct physical interaction of the renin/prorenin receptor with the transcription factor promyelocytic zinc finger protein.	GeneRIF	0.0001011	1	0.009851	0.1147	2	2	ZBTB16,ATP6AP2
Pubmed	24578002	In-depth comparative characterization of hemoglobin glycation in normal and diabetic bloods by LC-MSMS.	Pubmed	0.0001011	1	0.009851	0.1147	2	2	HBA1,HBB
Pubmed	25771201	CDH2 and CDH11 act as regulators of stem cell fate decisions.	Pubmed	0.0001011	1	0.009851	0.1147	2	2	CDH2,CDH11
Pubmed	23223140	Matrix gla protein and alkaline phosphatase are differently modulated in human dermal fibroblasts from PXE patients and controls.	Pubmed	0.0001011	1	0.009851	0.1147	2	2	MGP,ALPL
Pubmed	26399194	Clusterin, a gene enriched in intestinal stem cells, is required for L1-mediated colon cancer metastasis.	Pubmed	0.0001011	1	0.009851	0.1147	2	2	CLU,L1CAM
Pubmed	17043352:gr	Post-transcriptional destabilization of p21cip1 by protein kinase C in fibroblasts.	GeneRIF	0.0001011	1	0.009851	0.1147	2	2	CDKN1A,PRKCD
Pubmed	12748383	Human cathepsin S, but not cathepsin L, degrades efficiently MHC class II-associated invariant chain in nonprofessional APCs.	Pubmed	0.0001011	1	0.009851	0.1147	2	2	CTSL,CTSS
Pubmed	15878971:gr	Strain-dependent influences on the hypothalamo-pituitary-adrenal axis profoundly affect the 7B2 and PC2 null phenotypes.	GeneRIF	0.0001011	1	0.009851	0.1147	2	2	PCSK2,SCG5
Pubmed	25139985	Experimental basis for a new allosteric model for multisubunit proteins.	Pubmed	0.0001011	1	0.009851	0.1147	2	2	HBA1,HBB
Pubmed	25600812	Biochemical and molecular characterization of novel mutations in GLB1 and NEU1 in patient cells with lysosomal storage disorders.	Pubmed	0.0001011	1	0.009851	0.1147	2	2	NEU1,GLB1
Pubmed	24789790	Ineffectual targeting of HIV-1 Nef by cytotoxic T lymphocytes in acute infection results in no functional impairment or viremia reduction.	Pubmed	0.0001011	1	0.009851	0.1147	2	2	HLA-A,CD4
Pubmed	20180636	Expression and activity profiling of selected cysteine cathepsins and matrix metalloproteinases in synovial fluids from patients with rheumatoid arthritis and osteoarthritis.	Pubmed	0.0001011	1	0.009851	0.1147	2	2	CTSB,CTSS
Pubmed	19215610	Hypocholesterolemia in adult patients with thalassemia: a link with the severity of genotype in thalassemia intermedia patients.	Pubmed	0.0001011	1	0.009851	0.1147	2	2	HBA1,HBB
Pubmed	14576186:gr	Biosynthesis of proopiomelanocortin-derived peptides in prohormone convertase 2 and 7B2 null mice.	GeneRIF	0.0001011	1	0.009851	0.1147	2	2	PCSK2,SCG5
Pubmed	20711807:gr	The effect of modifiable potentials on hypermethylation status of retinoic acid receptor-beta2 and estrogen receptor-alpha genes in primary breast cancer.	GeneRIF	0.0001011	1	0.009851	0.1147	2	2	ESR1,RARB
Pubmed	18449421	Microparticle-associated vascular adhesion molecule-1 and tissue factor follow a circadian rhythm in healthy human subjects.	Pubmed	0.0001011	1	0.009851	0.1147	2	2	F3,VCAM1
Pubmed	18524886	Ligand-dependent oligomerization of dopamine D(2) and adenosine A(2A) receptors in living neuronal cells.	Pubmed	0.0001011	1	0.009851	0.1147	2	2	ADORA2A,DRD2
Pubmed	16305332	Three-dimensional structure prediction of the interaction of CD34 with the SH3 domain of Crk-L.	Pubmed	0.0001011	1	0.009851	0.1147	2	2	CRKL,CD34
Pubmed	21056629:gr	Testing the silence of mutations: Transcriptomic and behavioral studies of GABA(A) receptor ¿1 and ¿2 subunit knock-in mice.	GeneRIF	0.0001011	1	0.009851	0.1147	2	2	GABRA1,GABRA2
Pubmed	17467270:gr	Dehydroepiandrosterone 7alpha-hydroxylation in human tissues: possible interference with type 1 11beta-hydroxysteroid dehydrogenase-mediated processes.	GeneRIF	0.0001011	1	0.009851	0.1147	2	2	CYP7B1,HSD11B1
Pubmed	25921136	Stromal modulation and its role in the diagnosis of papillary patterned thyroid lesions.	Pubmed	0.0001011	1	0.009851	0.1147	2	2	ACTA2,CD34
Pubmed	25811241	Phosphorylation and Alternative Splicing of 7B2 Reduce Prohormone Convertase 2 Activation.	Pubmed	0.0001011	1	0.009851	0.1147	2	2	PCSK2,SCG5
Pubmed	20098426:gr	Aberrant alternative splicing and extracellular matrix gene expression in mouse models of myotonic dystrophy.	GeneRIF	0.0001011	1	0.009851	0.1147	2	2	MBNL1,MBNL2
Pubmed	93026	Assembly and maturation of HLA-A and HLA-B antigens in vivo.	Pubmed	0.0001011	1	0.009851	0.1147	2	2	HLA-A,B2M
Pubmed	25957430	Growth Arrest-specific 6 Protein and Matrix Gla Protein in Hemodialysis Patients.	Pubmed	0.0001011	1	0.009851	0.1147	2	2	MGP,GAS6
Pubmed	1177322	Three-dimensional fourier synthesis of human deoxyhaemoglobin at 2-5 A resolution: refinement of the atomic model.	Pubmed	0.0001011	1	0.009851	0.1147	2	2	HBA1,HBB
Pubmed	26474411	Association of SNPs in EGR3 and ARC with Schizophrenia Supports a Biological Pathway for Schizophrenia Risk.	Pubmed	0.0001011	1	0.009851	0.1147	2	2	ARC,EGR3
Pubmed	14649314:gr	Three new hemoglobin variants with abnormal oxygen affinity: Hb Saratoga Springs [alpha40(C5)Lys --> Asn (alpha1)], Hb Santa Clara [beta97(FG4)His --> Asn], and Hb Sparta [beta103(G5)Phe --> Val].	GeneRIF	0.0001011	1	0.009851	0.1147	2	2	HBA1,HBB
Pubmed	20356767	Association of alpha subunit of GABAA receptor subtype gene polymorphisms with epilepsy susceptibility and drug resistance in north Indian population.	Pubmed	0.0001011	1	0.009851	0.1147	2	2	GABRA1,GABRG2
Pubmed	21174060	RC-RNase-induced cell death in estrogen receptor positive breast tumors through down-regulation of Bcl-2 and estrogen receptor.	Pubmed	0.0001011	1	0.009851	0.1147	2	2	ESR1,BCL2
Pubmed	14744793	Transcriptional activation of p21(waf1/cip1) by alkylphospholipids: role of the mitogen-activated protein kinase pathway in the transactivation of the human p21(waf1/cip1) promoter by Sp1.	Pubmed	0.0001011	1	0.009851	0.1147	2	2	CDKN1A,SP1
Pubmed	11877091:gr	[Clinical study of P-gp, and bcl-2 protein expression in non-Hodgkin's lymphomas patients].	GeneRIF	0.0001011	1	0.009851	0.1147	2	2	ABCB1,BCL2
Pubmed	17855660:gr	Pim-1 kinase-dependent phosphorylation of p21Cip1/WAF1 regulates its stability and cellular localization in H1299 cells.	GeneRIF	0.0001011	1	0.009851	0.1147	2	2	CDKN1A,PIM1
Pubmed	14569258:gr	Gender-specific contribution of the GABA(A) subunit genes on 5q33 in methamphetamine use disorder.	GeneRIF	0.0001011	1	0.009851	0.1147	2	2	GABRA1,GABRG2
Pubmed	26659654	Hippocalcin-like 1 suppresses hepatocellular carcinoma progression by promoting p21(Waf/Cip1) stabilization by activating the ERK1/2-MAPK pathway.	Pubmed	0.0001011	1	0.009851	0.1147	2	2	CDKN1A,HPCAL1
Pubmed	12717621	Association of polymorphisms in human leukocyte antigen class I and transporter associated with antigen processing genes with resistance to human immunodeficiency virus type 1 infection.	Pubmed	0.0001011	1	0.009851	0.1147	2	2	HLA-A,TAP2
Pubmed	25645784	Tyrosine-phosphatase and glutamate-decarboxylase antibodies after simultaneous pancreas kidney transplantation: do they have an impact on pancreas graft survival?	Pubmed	0.0001011	1	0.009851	0.1147	2	2	GAD2,PTPRN
Pubmed	10231576	The neuronal EGF-related genes NELL1 and NELL2 are expressed in hemopoietic cells and developmentally regulated in the B lineage.	Pubmed	0.0001011	1	0.009851	0.1147	2	2	NELL1,NELL2
Pubmed	20567828:gr	Cathepsins B and L in peripheral blood mononuclear cells of pediatric acute myeloid leukemia: potential poor prognostic markers.	GeneRIF	0.0001011	1	0.009851	0.1147	2	2	CTSB,CTSL
Pubmed	18261751:gr	Human renal 11beta-hydroxysteroid dehydrogenase 1 functions and co-localizes with COX-2.	GeneRIF	0.0001011	1	0.009851	0.1147	2	2	HSD11B1,MT-CO2
Pubmed	23778418	Modulatory effect of BclI GR gene polymorphisms on the obesity phenotype in Brazilian patients with Cushing's disease.	Pubmed	0.0001011	1	0.009851	0.1147	2	2	HSD11B1,NR3C1
Pubmed	25121590	EBNA3C augments Pim-1 mediated phosphorylation and degradation of p21 to promote B-cell proliferation.	Pubmed	0.0001011	1	0.009851	0.1147	2	2	CDKN1A,PIM1
Pubmed	21075281:gr	Protein quality control during erythropoiesis and hemoglobin synthesis.	GeneRIF	0.0001011	1	0.009851	0.1147	2	2	HBA1,HBB
Pubmed	7913882	7B2 is a neuroendocrine chaperone that transiently interacts with prohormone convertase PC2 in the secretory pathway.	Pubmed	0.0001011	1	0.009851	0.1147	2	2	PCSK2,SCG5
Pubmed	25957915	The increased Sprouty4 expression in response to serum is transcriptionally controlled by Specific protein 1.	Pubmed	0.0001011	1	0.009851	0.1147	2	2	SP1,SPRY4
Pubmed	18973555:gr	GAB(A) receptors present higher affinity and modified subunit composition in spinal motor neurons from a genetic model of amyotrophic lateral sclerosis.	GeneRIF	0.0001011	1	0.009851	0.1147	2	2	GABRA1,GABRA2
Pubmed	24496564	Phase II study of low-dose fixed-rate infusion of gemcitabine combined with cisplatin and dexamethasone in resistant non-Hodgkin lymphoma and correlation with Bcl-2 and MDR expression.	Pubmed	0.0001011	1	0.009851	0.1147	2	2	ABCB1,BCL2
Pubmed	20505342	DNA methylation of ESR-1 and N-33 in colorectal mucosa of patients with ulcerative colitis (UC).	Pubmed	0.0001011	1	0.009851	0.1147	2	2	ESR1,TUSC3
Pubmed	16511243:gr	Expression, refolding and crystallization of murine MHC class I H-2Db in complex with human beta2-microglobulin.	GeneRIF	0.0001011	1	0.009851	0.1147	2	2	HLA-A,B2M
Pubmed	16046619:gr	Genetic and pharmacological inactivation of adenosine A2A receptor reveals an Egr-2-mediated transcriptional regulatory network in the mouse striatum.	GeneRIF	0.0001011	1	0.009851	0.1147	2	2	ADORA2A,EGR2
Pubmed	20598923	Alpha-thalassemia is associated with a decreased occurrence and a delayed age-at-onset of albuminuria in sickle cell anemia patients.	Pubmed	0.0001011	1	0.009851	0.1147	2	2	HBA1,HBB
Pubmed	20173027:gr	Endoplasmic reticulum aminopeptidase associated with antigen processing defines the composition and structure of MHC class I peptide repertoire in normal and virus-infected cells.	GeneRIF	0.0001011	1	0.009851	0.1147	2	2	HLA-A,ERAP1
Pubmed	19711100:gr	ChAT and NOS in human myenteric neurons: co-existence and co-absence.	GeneRIF	0.0001011	1	0.009851	0.1147	2	2	CHAT,NOS1
Pubmed	12437929	Structure of the N-WASP EVH1 domain-WIP complex: insight into the molecular basis of Wiskott-Aldrich Syndrome.	Pubmed	0.0001011	1	0.009851	0.1147	2	2	WIPF1,WASL
Pubmed	15576061:gr	Reduced glucocorticoid and estrogen receptor alpha messenger ribonucleic acid levels in the amygdala of patients with major mental illness.	GeneRIF	0.0001011	1	0.009851	0.1147	2	2	ESR1,NR3C1
Pubmed	17641256	Association analysis of gamma2 subunit of gamma-aminobutyric acid (GABA) type A receptor and voltage-gated sodium channel type II alpha-polypeptide gene mutation in southern Chinese children with febrile seizures.	Pubmed	0.0001011	1	0.009851	0.1147	2	2	SCN2A,GABRG2
Pubmed	15492264	Clusterin-mediated apoptosis is regulated by adenomatous polyposis coli and is p21 dependent but p53 independent.	Pubmed	0.0001011	1	0.009851	0.1147	2	2	CDKN1A,CLU
Pubmed	18680538	GAS6-induced signaling in human endothelial cells is mediated by FOXO1a.	Pubmed	0.0001011	1	0.009851	0.1147	2	2	FOXO1,GAS6
Pubmed	14739255	The glucocorticoid receptor and the orphan nuclear receptor chicken ovalbumin upstream promoter-transcription factor II interact with and mutually affect each other's transcriptional activities: implications for intermediary metabolism.	Pubmed	0.0001011	1	0.009851	0.1147	2	2	NR3C1,NR2F2
Pubmed	19359777	Microcytic hypochromic anemia patients with thalassemia: genotyping approach.	Pubmed	0.0001011	1	0.009851	0.1147	2	2	HBA1,HBB
Pubmed	12077483	Expression of a kinase anchoring protein 79 and synaptophysin in the developing human red nucleus.	Pubmed	0.0001011	1	0.009851	0.1147	2	2	AKAP5,SYP
Pubmed	1694174	Activated protein kinase C directly phosphorylates the CD34 antigen on hematopoietic cells.	Pubmed	0.0001011	1	0.009851	0.1147	2	2	PRKCD,CD34
Pubmed	22324317:gr	A novel ¿(0) -thalassemia deletion in a Greek patient with HbH disease and ß-thalassemia trait.	GeneRIF	0.0001011	1	0.009851	0.1147	2	2	HBA1,HBB
Pubmed	15512772	Cathepsins B and L increased during response of periodontal ligament cells to mechanical stress in vitro.	Pubmed	0.0001011	1	0.009851	0.1147	2	2	CTSB,CTSL
Pubmed	19666471:gr	Heterodimerization of the sialidase NEU1 with the chaperone protective protein/cathepsin A prevents its premature oligomerization.	GeneRIF	0.0001011	1	0.009851	0.1147	2	2	CTSA,NEU1
Pubmed	22532132:gr	Role of cathepsin A and cathepsin C in the regulation of glycosidase activity.	GeneRIF	0.0001011	1	0.009851	0.1147	2	2	CTSC,CTSA
Pubmed	12926111	Expression, proliferation activity and clinical significance of cathepsin B and cathepsin L in operated lung cancer.	Pubmed	0.0001011	1	0.009851	0.1147	2	2	CTSB,CTSL
Pubmed	12151000	Crystal structure of the glucocorticoid receptor ligand binding domain reveals a novel mode of receptor dimerization and coactivator recognition.	Pubmed	0.0001011	1	0.009851	0.1147	2	2	NCOA2,NR3C1
Pubmed	20302512	Differential role of cathepsins B and L in autophagy-associated cell death induced by arsenic trioxide in U87 human glioblastoma cells.	Pubmed	0.0001011	1	0.009851	0.1147	2	2	CTSB,CTSL
Pubmed	21562164:gr	Promiscuous processing of human alphabeta-protryptases by cathepsins L, B, and C.	GeneRIF	0.0001011	1	0.009851	0.1147	2	2	CTSB,CTSL
Pubmed	23291589:gr	Genome-wide association analyses identify multiple loci associated with central corneal thickness and keratoconus.	GeneRIF	0.0001011	1	0.009851	0.1147	2	2	FOXO1,FNDC3B
Pubmed	20605916:gr	N-cadherin and cadherin 11 modulate postnatal bone growth and osteoblast differentiation by distinct mechanisms.	GeneRIF	0.0001011	1	0.009851	0.1147	2	2	CDH2,CDH11
Pubmed	18162533	Tamoxifen-stimulated growth of breast cancer due to p21 loss.	Pubmed	0.0001011	1	0.009851	0.1147	2	2	CDKN1A,ESR1
Pubmed	20836851	Hemoglobin ¿ and ß are ubiquitous in the human lung, decline in idiopathic pulmonary fibrosis but not in COPD.	Pubmed	0.0001011	1	0.009851	0.1147	2	2	HBA1,HBB
Pubmed	20453467:gr	Expression of glucocorticoid receptor and early growth response gene 1 during postnatal development of two inbred strains of mice exposed to early life stress.	GeneRIF	0.0001011	1	0.009851	0.1147	2	2	NR3C1,EGR1
Pubmed	22281491:gr	The carboxyl-terminal region of Crtac1B/LOTUS acts as a functional domain in endogenous antagonism to Nogo receptor-1.	GeneRIF	0.0001011	1	0.009851	0.1147	2	2	RTN4R,CRTAC1
Pubmed	22846907	Analysis of four genes involved in the neurodevelopment shows association of rs4307059 polymorphism in the cadherin 9/10 region with completed suicide.	Pubmed	0.0001011	1	0.009851	0.1147	2	2	CDH9,CDH10
Pubmed	20301197:gr	Estrogen regulated expression of the p21 Waf1/Cip1 gene in estrogen receptor positive human breast cancer cells.	GeneRIF	0.0001011	1	0.009851	0.1147	2	2	CDKN1A,ESR1
Pubmed	17911387	Unliganded estrogen receptor alpha inhibits breast cancer cell growth through interaction with a cyclin-dependent kinase inhibitor (p21(WAF1)).	Pubmed	0.0001011	1	0.009851	0.1147	2	2	CDKN1A,ESR1
Pubmed	22532132	Role of cathepsin A and cathepsin C in the regulation of glycosidase activity.	Pubmed	0.0001011	1	0.009851	0.1147	2	2	CTSC,CTSA
Pubmed	11980438	Functional MDR1 polymorphisms (G2677T and C3435T) and TCF4 mutations in colorectal tumors with high microsatellite instability.	Pubmed	0.0001011	1	0.009851	0.1147	2	2	ABCB1,TCF7L2
Pubmed	8612130	Essential role for cathepsin S in MHC class II-associated invariant chain processing and peptide loading.	Pubmed	0.0001011	1	0.009851	0.1147	2	2	CTSB,CTSS
Pubmed	18154733:gr	Modulation of nucleobindin-1 and nucleobindin-2 by caspases.	GeneRIF	0.0001011	1	0.009851	0.1147	2	2	NUCB1,NUCB2
Pubmed	19401217:gr	A role for dopamine D2 receptors in reversal learning.	GeneRIF	0.0001011	1	0.009851	0.1147	2	2	DRD2,EGR2
Pubmed	20851106:gr	SP1 acts as a key factor, contributes to upregulation of ADAM23 expression under serum deprivation.	GeneRIF	0.0001011	1	0.009851	0.1147	2	2	SP1,ADAM23
Pubmed	16981135:gr	Adenovirus-delivered DKK3/WNT4 and steroidogenesis in primary cultures of adrenocortical cells.	GeneRIF	0.0001011	1	0.009851	0.1147	2	2	WNT4,DKK3
Pubmed	19144698:gr	Altered Ca2+ dependence of synaptosomal plasma membrane Ca2+-ATPase in human brain affected by Alzheimer's disease.	GeneRIF	0.0001011	1	0.009851	0.1147	2	2	ATP2C1,ATP2B1
Pubmed	11937504	Interaction of transcriptional intermediary factor 2 nuclear receptor box peptides with the coactivator binding site of estrogen receptor alpha.	Pubmed	0.0001011	1	0.009851	0.1147	2	2	ESR1,NCOA2
Pubmed	14569258	Gender-specific contribution of the GABA(A) subunit genes on 5q33 in methamphetamine use disorder.	Pubmed	0.0001011	1	0.009851	0.1147	2	2	GABRA1,GABRG2
Pubmed	22320961:gr	Single nucleotide polymorphisms in the p21 and bcl2 cancer susceptibility genes and breast cancer risk in Saudi Arabia.	GeneRIF	0.0001011	1	0.009851	0.1147	2	2	CDKN1A,BCL2
Pubmed	16412095	Identification of amino acid residues important for assembly of GABA receptor alpha1 and gamma2 subunits.	Pubmed	0.0001011	1	0.009851	0.1147	2	2	GABRA1,GABRG2
Pubmed	21653697:gr	G Protein binding sites on Calnuc (nucleobindin 1) and NUCB2 (nucleobindin 2) define a new class of G(alpha)i-regulatory motifs.	GeneRIF	0.0001011	1	0.009851	0.1147	2	2	NUCB1,NUCB2
Pubmed	22496486	Transcriptional regulation of neutral sphingomyelinase 2 in all-trans retinoic acid-treated human breast cancer cell line, MCF-7.	Pubmed	0.0001011	1	0.009851	0.1147	2	2	PRKCD,SP1
Pubmed	19287996	Crosstalk between adenosine receptor (A2A isoform) and ERalpha mediates ethanol action in MCF-7 breast cancer cells.	Pubmed	0.0001011	1	0.009851	0.1147	2	2	ESR1,ADORA2A
Pubmed	19711100	ChAT and NOS in human myenteric neurons: co-existence and co-absence.	Pubmed	0.0001011	1	0.009851	0.1147	2	2	CHAT,NOS1
Pubmed	23794425	[CD34 and alpha-smooth muscle actin expression of keratocytes following photodynamic inactivation (PDI)].	Pubmed	0.0001011	1	0.009851	0.1147	2	2	ACTA2,CD34
Pubmed	7373648	The structure of human carbonmonoxy haemoglobin at 2.7 A resolution.	Pubmed	0.0001011	1	0.009851	0.1147	2	2	HBA1,HBB
Pubmed	26278164	Dickkopf-3 (DKK-3) obstructs VEGFR-2/Akt/mTOR signaling cascade by interacting of ¿2-microglobulin (¿2M) in ovarian tumorigenesis.	Pubmed	0.0001011	1	0.009851	0.1147	2	2	DKK3,B2M
Pubmed	19643039:gr	Transcriptional activation of an anti-oxidant mouse Pon2 gene by dexamethasone.	GeneRIF	0.0001011	1	0.009851	0.1147	2	2	PON2,NR3C1
Pubmed	22912896:gr	HLA-A*0206 with TLR3 polymorphisms exerts more than additive effects in Stevens-Johnson syndrome with severe ocular surface complications.	GeneRIF	0.0001011	1	0.009851	0.1147	2	2	HLA-A,TLR3
Pubmed	21925292:gr	Cysteine Cathepsins in the secretory vesicle produce active peptides: Cathepsin L generates peptide neurotransmitters and cathepsin B produces beta-amyloid of Alzheimer's disease.	GeneRIF	0.0001011	1	0.009851	0.1147	2	2	CTSB,CTSL
Pubmed	19635471	Disruption of glutamate receptors at Shank-postsynaptic platform in Alzheimer's disease.	Pubmed	0.0001011	1	0.009851	0.1147	2	2	GRIN1,GRM2
Pubmed	16981135	Adenovirus-delivered DKK3/WNT4 and steroidogenesis in primary cultures of adrenocortical cells.	Pubmed	0.0001011	1	0.009851	0.1147	2	2	WNT4,DKK3
Pubmed	15016552	Simultaneous human papilloma virus type 16 E7 and cdk inhibitor p21 expression induces apoptosis and cathepsin B activation.	Pubmed	0.0001011	1	0.009851	0.1147	2	2	CDKN1A,CTSB
Pubmed	12582175:gr	Two subunits of glycosylphosphatidylinositol transamidase, GPI8 and PIG-T, form a functionally important intermolecular disulfide bridge.	GeneRIF	0.0001011	1	0.009851	0.1147	2	2	PIGT,PIGK
Pubmed	22239287:gr	Role of MDR1 C3435T and GABRG2 C588T gene polymorphisms in seizure occurrence and MDR1 effect on anti-epileptic drug (phenytoin) absorption.	GeneRIF	0.0001011	1	0.009851	0.1147	2	2	ABCB1,GABRG2
Pubmed	21700719:gr	CrkL is a co-activator of estrogen receptor alpha that enhances tumorigenic potential in cancer.	GeneRIF	0.0001011	1	0.009851	0.1147	2	2	ESR1,CRKL
Pubmed	16898315:gr	Screening of concurrent alpha-thalassaemia 1 in beta-thalassaemia carriers.	GeneRIF	0.0001011	1	0.009851	0.1147	2	2	HBA1,HBB
Pubmed	12077483:gr	Expression of a kinase anchoring protein 79 and synaptophysin in the developing human red nucleus.	GeneRIF	0.0001011	1	0.009851	0.1147	2	2	AKAP5,SYP
Pubmed	22324317	A novel ¿(0) -thalassemia deletion in a Greek patient with HbH disease and ß-thalassemia trait.	Pubmed	0.0001011	1	0.009851	0.1147	2	2	HBA1,HBB
Pubmed	19635471:gr	Disruption of glutamate receptors at Shank-postsynaptic platform in Alzheimer's disease.	GeneRIF	0.0001011	1	0.009851	0.1147	2	2	GRIN1,GRM2
Pubmed	16690926:gr	Human immunodeficiency virus type 1 Tat prevents dephosphorylation of Sp1 by TCF-4 in astrocytes.	GeneRIF	0.0001011	1	0.009851	0.1147	2	2	SP1,TCF7L2
Pubmed	20687139:gr	EGR3 as a potential susceptibility gene for schizophrenia in Korea.	GeneRIF	0.0001011	1	0.009851	0.1147	2	2	EGR2,EGR3
Pubmed	26086247	Uncoupling of Elastin Complex Receptor during In Vitro Aging Is Related to Modifications in Its Intrinsic Sialidase Activity and the Subsequent Lactosylceramide Production.	Pubmed	0.0001011	1	0.009851	0.1147	2	2	NEU1,GLB1
Pubmed	25726761	Expression and regulatory effects on cancer cell behavior of NELL1 and NELL2 in human renal cell carcinoma.	Pubmed	0.0001011	1	0.009851	0.1147	2	2	NELL1,NELL2
Pubmed	19590177:gr	Advanced glycation end products suppress neuropilin-1 expression in podocytes by a reduction in Sp1-dependent transcriptional activity.	GeneRIF	0.0001011	1	0.009851	0.1147	2	2	SP1,NRP1
Pubmed	18772456:gr	G6PD deficiency, absence of alpha-thalassemia, and hemolytic rate at baseline are significant independent risk factors for abnormally high cerebral velocities in patients with sickle cell anemia.	GeneRIF	0.0001011	1	0.009851	0.1147	2	2	HBA1,HBB
Pubmed	20121949:gr	Snail associates with EGR-1 and SP-1 to upregulate transcriptional activation of p15INK4b.	GeneRIF	0.0001011	1	0.009851	0.1147	2	2	SP1,EGR1
Pubmed	21817055:gr	Cartilage acidic protein-1B (LOTUS), an endogenous Nogo receptor antagonist for axon tract formation.	GeneRIF	0.0001011	1	0.009851	0.1147	2	2	RTN4R,CRTAC1
Pubmed	16033895:gr	Where is the spike generator of the cochlear nerve? Voltage-gated sodium channels in the mouse cochlea.	GeneRIF	0.0001011	1	0.009851	0.1147	2	2	SCN2A,SCN8A
Pubmed	18435749	Gene expression analysis in absence epilepsy using a monozygotic twin design.	Pubmed	0.0001011	1	0.009851	0.1147	2	2	RCN2,EGR1
Pubmed	7722516	7B2 is a specific intracellular binding protein of the prohormone convertase PC2.	Pubmed	0.0001011	1	0.009851	0.1147	2	2	PCSK2,SCG5
Pubmed	16305332:gr	Three-dimensional structure prediction of the interaction of CD34 with the SH3 domain of Crk-L.	GeneRIF	0.0001011	1	0.009851	0.1147	2	2	CRKL,CD34
Pubmed	12804599:gr	Oligomerization of adenosine A2A and dopamine D2 receptors in living cells.	GeneRIF	0.0001011	1	0.009851	0.1147	2	2	ADORA2A,DRD2
Pubmed	22262857	Loss of lysosomal ion channel transient receptor potential channel mucolipin-1 (TRPML1) leads to cathepsin B-dependent apoptosis.	Pubmed	0.0001011	1	0.009851	0.1147	2	2	CTSB,MCOLN1
Pubmed	19664600:gr	Clusterin regulates transthyretin amyloidosis.	GeneRIF	0.0001011	1	0.009851	0.1147	2	2	TTR,CLU
Pubmed	20950431	Butyrate suppresses expression of neuropilin I in colorectal cell lines through inhibition of Sp1 transactivation.	Pubmed	0.0001011	1	0.009851	0.1147	2	2	SP1,NRP1
Pubmed	22421267	Epistatic interaction between Toll-like receptor 3 (TLR3) and prostaglandin E receptor 3 (PTGER3) genes.	Pubmed	0.0001011	1	0.009851	0.1147	2	2	PTGER3,TLR3
Pubmed	22895193:gr	Recurrent R-spondin fusions in colon cancer.	GeneRIF	0.0001011	1	0.009851	0.1147	2	2	RSPO2,RSPO3
Pubmed	18524886:gr	Ligand-dependent oligomerization of dopamine D(2) and adenosine A(2A) receptors in living neuronal cells.	GeneRIF	0.0001011	1	0.009851	0.1147	2	2	ADORA2A,DRD2
Pubmed	16412095:gr	Identification of amino acid residues important for assembly of GABA receptor alpha1 and gamma2 subunits.	GeneRIF	0.0001011	1	0.009851	0.1147	2	2	GABRA1,GABRG2
Pubmed	14744793:gr	Transcriptional activation of p21(waf1/cip1) by alkylphospholipids: role of the mitogen-activated protein kinase pathway in the transactivation of the human p21(waf1/cip1) promoter by Sp1.	GeneRIF	0.0001011	1	0.009851	0.1147	2	2	CDKN1A,SP1
Pubmed	15302882:gr	Interplay between HIV-1 Vpr and Sp1 modulates p21(WAF1) gene expression in human astrocytes.	GeneRIF	0.0001011	1	0.009851	0.1147	2	2	CDKN1A,SP1
Pubmed	8509414	Characterization of distinct tethering and intracellular targeting domains in AKAP75, a protein that links cAMP-dependent protein kinase II beta to the cytoskeleton.	Pubmed	0.0001011	1	0.009851	0.1147	2	2	AKAP5,PRKAR2B
Pubmed	20095040	FOXO1 and TCF7L2 genes involved in metastasis and poor prognosis in clear cell renal cell carcinoma.	Pubmed	0.0001011	1	0.009851	0.1147	2	2	FOXO1,TCF7L2
Pubmed	20692254:gr	Toll-like receptor 3 mediates expression of clusterin/apolipoprotein J in vascular smooth muscle cells stimulated with RNA released from necrotic cells.	GeneRIF	0.0001011	1	0.009851	0.1147	2	2	CLU,TLR3
Pubmed	17641256:gr	Association analysis of gamma2 subunit of gamma-aminobutyric acid (GABA) type A receptor and voltage-gated sodium channel type II alpha-polypeptide gene mutation in southern Chinese children with febrile seizures.	GeneRIF	0.0001011	1	0.009851	0.1147	2	2	SCN2A,GABRG2
Pubmed	15816632:gr	Immunohistochemical staining of cathepsins B, L and stefin A in human hypophysis and pituitary adenomas.	GeneRIF	0.0001011	1	0.009851	0.1147	2	2	CTSB,CTSL
Pubmed	20639202:gr	Adenosine A2A receptor signaling and golf assembly show a specific requirement for the gamma7 subtype in the striatum.	GeneRIF	0.0001011	1	0.009851	0.1147	2	2	ADORA2A,GNG7
Pubmed	22695494:gr	Cathepsin B and L activity in the serum during the human aging process: cathepsin B and L in aging.	GeneRIF	0.0001011	1	0.009851	0.1147	2	2	CTSB,CTSL
Pubmed	22262857:gr	Loss of lysosomal ion channel transient receptor potential channel mucolipin-1 (TRPML1) leads to cathepsin B-dependent apoptosis.	GeneRIF	0.0001011	1	0.009851	0.1147	2	2	CTSB,MCOLN1
Pubmed	19692168:gr	Genetic susceptibility to distinct bladder cancer subphenotypes.	GeneRIF	0.0001099	1	0.01069	0.1244	14	422	CDKN1A,ESR1,ABCB1,PIM1,SELENOF,CYP7B1,VCAM1,HTR1D,SLC2A1,CTSB,SOD3,GGH,DRD2,CD4
Pubmed	19692168	Genetic susceptibility to distinct bladder cancer subphenotypes.	Pubmed	0.0001099	1	0.01069	0.1244	14	422	CDKN1A,ESR1,ABCB1,PIM1,SELENOF,CYP7B1,VCAM1,HTR1D,SLC2A1,CTSB,SOD3,GGH,DRD2,CD4
Pubmed	25241761	Using an in situ proximity ligation assay to systematically profile endogenous protein-protein interactions in a pathway network.	Pubmed	0.0001121	1	0.01081	0.1259	13	371	CDKN1A,F3,ADCY2,FGF1,FOXO1,CRKL,PRKCD,ZBTB16,B2M,PTPN7,GNG7,DUSP4,LAMA4
Pubmed	19956635	Fulfilling the promise of personalized medicine? Systematic review and field synopsis of pharmacogenetic studies.	Pubmed	0.000113	1	0.01081	0.1259	7	108	CDKN1A,HLA-A,ESR1,ETV6,ABCB1,BCL2,DRD2
Pubmed	19956635:gr	Fulfilling the promise of personalized medicine? Systematic review and field synopsis of pharmacogenetic studies.	GeneRIF	0.000113	1	0.01081	0.1259	7	108	CDKN1A,HLA-A,ESR1,ETV6,ABCB1,BCL2,DRD2
Pubmed	20347598	The functions of the HIV1 protein Vpr and its action through the DCAF1.DDB1.Cullin4 ubiquitin ligase.	Pubmed	0.0001136	1	0.01081	0.1259	3	10	CDKN1A,SP1,NR3C1
Pubmed	21063774:gr	Domperidone treatment for gastroparesis: demographic and pharmacogenetic characterization of clinical efficacy and side-effects.	GeneRIF	0.0001136	1	0.01081	0.1259	3	10	ABCB1,ADRA1B,DRD2
Pubmed	20583128	Variation at the GABAA receptor gene, Rho 1 (GABRR1) associated with susceptibility to bipolar schizoaffective disorder.	Pubmed	0.0001136	1	0.01081	0.1259	3	10	GABRA1,GABRA2,GABRG2
Pubmed	20583128:gr	Variation at the GABAA receptor gene, Rho 1 (GABRR1) associated with susceptibility to bipolar schizoaffective disorder.	GeneRIF	0.0001136	1	0.01081	0.1259	3	10	GABRA1,GABRA2,GABRG2
Pubmed	17690329	IL10 polymorphisms are associated with airflow obstruction in severe alpha1-antitrypsin deficiency.	Pubmed	0.0001136	1	0.01081	0.1259	3	10	SERPINA3,SERPINE2,NOS1
Pubmed	1970444	The phorbol ester TPA strongly inhibits HIV-1-induced syncytia formation but enhances virus production: possible involvement of protein kinase C pathway.	Pubmed	0.0001136	1	0.01081	0.1259	3	10	PRKCD,PRKCH,CD4
Pubmed	21063774	Domperidone treatment for gastroparesis: demographic and pharmacogenetic characterization of clinical efficacy and side-effects.	Pubmed	0.0001136	1	0.01081	0.1259	3	10	ABCB1,ADRA1B,DRD2
Pubmed	9707552	PDZ-domain-mediated interaction of the Eph-related receptor tyrosine kinase EphB3 and the ras-binding protein AF6 depends on the kinase activity of the receptor.	Pubmed	0.0001136	1	0.01081	0.1259	3	10	EPHB3,EPHB6,EPHA7
Pubmed	22952693	Cleavage of nidogen-1 by cathepsin S impairs its binding to basement membrane partners.	Pubmed	0.0001136	1	0.01081	0.1259	3	10	CTSB,CTSL,CTSS
Pubmed	17690329:gr	IL10 polymorphisms are associated with airflow obstruction in severe alpha1-antitrypsin deficiency.	GeneRIF	0.0001136	1	0.01081	0.1259	3	10	SERPINA3,SERPINE2,NOS1
Pubmed	3259291	Human immunodeficiency virus induces phosphorylation of its cell surface receptor.	Pubmed	0.0001136	1	0.01081	0.1259	3	10	PRKCD,PRKCH,CD4
Pubmed	26871637	Widespread Expansion of Protein Interaction Capabilities by Alternative Splicing.	Pubmed	0.0001214	1	0.01154	0.1343	13	374	ETV6,SERPINI1,AGFG1,SEMA4F,UNC50,GABRA2,DCN,CLN6,SGCE,CDC73,SIL1,EGR2,BSCL2
Pubmed	8218172	Site-specific N-glycosylation and oligosaccharide structures of recombinant HIV-1 gp120 derived from a baculovirus expression system.	Pubmed	0.0001246	1	0.01183	0.1377	4	26	MAN2B1,GAA,MAN2B2,CD4
Pubmed	20195357	A comprehensive resource of interacting protein regions for refining human transcription factor networks.	Pubmed	0.0001292	1	0.01224	0.1425	9	188	MAP2,CLU,STOML1,NCOA2,APLP2,FUS,SP1,NR3C1,SEC62
Pubmed	25231870	Parent-of-origin-specific allelic associations among 106 genomic loci for age at menarche.	Pubmed	0.0001388	1	0.01313	0.1529	8	149	PCSK2,HLA-A,ESR1,TENM2,RXRG,PTPRK,NCOA7,OLFM2
Pubmed	16380905:gr	Bipolar I disorder and schizophrenia: a 440-single-nucleotide polymorphism screen of 64 candidate genes among Ashkenazi Jewish case-parent trios.	GeneRIF	0.000155	1	0.01452	0.169	3	11	ATXN1,NOS1,GRID1
Pubmed	20570916:gr	Fine-mapping in African Americans of 8 recently discovered genetic loci for plasma lipids: the Jackson Heart Study.	GeneRIF	0.000155	1	0.01452	0.169	3	11	CELSR2,KCTD10,TRIB1
Pubmed	16380905	Bipolar I disorder and schizophrenia: a 440-single-nucleotide polymorphism screen of 64 candidate genes among Ashkenazi Jewish case-parent trios.	Pubmed	0.000155	1	0.01452	0.169	3	11	ATXN1,NOS1,GRID1
Pubmed	20570916	Fine-mapping in African Americans of 8 recently discovered genetic loci for plasma lipids: the Jackson Heart Study.	Pubmed	0.000155	1	0.01452	0.169	3	11	CELSR2,KCTD10,TRIB1
Pubmed	10861224	Identification of three human type-II classic cadherins and frequent heterophilic interactions between different subclasses of type-II classic cadherins.	Pubmed	0.000155	1	0.01452	0.169	3	11	CDH8,CDH9,CDH10
Pubmed	8599832	IL-16- and other CD4 ligand-induced migration is dependent upon protein kinase C.	Pubmed	0.000155	1	0.01452	0.169	3	11	PRKCD,PRKCH,CD4
Pubmed	22488850	Genome-wide search for replicable risk gene regions in alcohol and nicotine co-dependence.	Pubmed	0.000155	1	0.01452	0.169	3	11	NR2C2,PLEKHG1,SIX3
Pubmed	22589738	Genome-wide association for abdominal subcutaneous and visceral adipose reveals a novel locus for visceral fat in women.	Pubmed	0.0001574	1	0.01471	0.1713	9	193	ADCY2,PCP4L1,DKK3,CNTN6,CDC73,GRM7,SNX29,TRAM1L1,CDH9
Pubmed	12853948	The DNA sequence of human chromosome 7.	Pubmed	0.0001578	1	0.01473	0.1715	14	437	EPHB6,PDE1C,ABCB1,FAM3C,PON2,PRKAR2B,LSM8,SEMA3E,PEG10,CYP51A1,DGKB,SGCE,WASL,GPR22
Pubmed	20351714	Poor replication of candidate genes for major depressive disorder using genome-wide association data.	Pubmed	0.0001585	1	0.01476	0.1718	5	51	ESR1,PDE10A,DRD2,NR3C1,PAM
Pubmed	20351714:gr	Poor replication of candidate genes for major depressive disorder using genome-wide association data.	GeneRIF	0.0001585	1	0.01476	0.1718	5	51	ESR1,PDE10A,DRD2,NR3C1,PAM
Pubmed	19578796	Association of genetic variants with chronic kidney disease in individuals with different lipid profiles.	Pubmed	0.0001592	1	0.01478	0.1721	8	152	SERPINA3,ESR1,F3,PON2,SLC26A8,ABCC8,PLA2G7,NR3C1
Pubmed	19578796:gr	Association of genetic variants with chronic kidney disease in individuals with different lipid profiles.	GeneRIF	0.0001592	1	0.01478	0.1721	8	152	SERPINA3,ESR1,F3,PON2,SLC26A8,ABCC8,PLA2G7,NR3C1
Pubmed	9455477	Prediction of the coding sequences of unidentified human genes. VIII. 78 new cDNA clones from brain which code for large proteins in vitro.	Pubmed	0.000174	1	0.01612	0.1877	5	52	MBNL1,PCNX2,MTSS1,NUP58,ASAP2
Pubmed	15815621	Generation and annotation of the DNA sequences of human chromosomes 2 and 4.	Pubmed	0.0001773	1	0.01641	0.1911	14	442	DNAJC10,ATRAID,AGFG1,MAP3K19,SEMA4F,UXS1,CYP26B1,C2orf40,PALLD,ERLEC1,STRN,RNF103,NPPC,MAN2B2
Pubmed	20881960	Hundreds of variants clustered in genomic loci and biological pathways affect human height.	Pubmed	0.0001905	1	0.01727	0.2011	9	198	ESR1,ETV6,SERPINE2,GPC5,FNDC3B,HTR1D,FAM69A,NPPC,NUCB2
Pubmed	15071553	Biology, structure and mechanism of P-type ATPases.	Pubmed	0.0001933	1	0.01727	0.2011	4	29	ATP2C1,ATP1A1,ATP2B1,ATP2C2
Pubmed	24255178	Protein interaction network of the mammalian Hippo pathway reveals mechanisms of kinase-phosphatase interactions.	Pubmed	0.0001944	1	0.01727	0.2011	14	446	ACSL3,PLEKHG1,AMOTL1,MIA3,CCDC85C,SORBS1,IRS2,SAMD4A,STRN,ZFP36L2,SLMAP,ANKRD52,RCN2,PATJ
Pubmed	15725353	The Vpr protein from HIV-1: distinct roles along the viral life cycle.	Pubmed	0.0002052	1	0.01727	0.2011	3	12	SP1,NFKBIA,NR3C1
Pubmed	9631292	The role of assembly in insulin's biosynthesis.	Pubmed	0.0002052	1	0.01727	0.2011	3	12	SEC11C,SSR2,SEC11A
Pubmed	20944657	Replication of top markers of a genome-wide association study in multiple sclerosis in Spain.	Pubmed	0.0002052	1	0.01727	0.2011	3	12	GPC5,ZIC1,ASAP2
Pubmed	20944657:gr	Replication of top markers of a genome-wide association study in multiple sclerosis in Spain.	GeneRIF	0.0002052	1	0.01727	0.2011	3	12	GPC5,ZIC1,ASAP2
Pubmed	9039502	Prediction of the coding sequences of unidentified human genes. VI. The coding sequences of 80 new genes (KIAA0201-KIAA0280) deduced by analysis of cDNA clones from cell line KG-1 and brain.	Pubmed	0.0002055	1	0.01727	0.2011	6	84	MIA3,UTP14C,ARC,NCSTN,CELSR2,TMEM131
Pubmed	22020285	Image-based genome-wide siRNA screen identifies selective autophagy factors.	Pubmed	0.0002261	1	0.01727	0.2011	8	160	NR2C2,FAM13B,CLVS1,HIST1H3G,TXLNA,CSPG5,GABRA5,MTSS1
Pubmed	23798571	Novel, gel-free proteomics approach identifies RNF5 and JAMP as modulators of GPCR stability.	Pubmed	0.0002261	1	0.01727	0.2011	8	160	RPN1,RPN2,TMEM259,PON2,ATP1A1,DNAJB11,TMX1,SV2A
Pubmed	23648065	Genome-wide association study of chemotherapeutic agent-induced severe neutropenia/leucopenia for patients in Biobank Japan.	Pubmed	0.0002337	1	0.01727	0.2011	6	86	WLS,SERPINE2,GPC5,ALPL,KAZN,GRM7
Pubmed	25645918	Human neutrophils secrete bioactive paucimannosidic proteins from azurophilic granules into pathogen-infected sputum.	Pubmed	0.0002521	1	0.01727	0.2011	4	31	SERPINA3,MAN2B1,ASAH1,GGH
Pubmed	17363140	The core component of the mammalian SWI/SNF complex SMARCD3/BAF60c is a coactivator for the nuclear retinoic acid receptor.	Pubmed	0.0002648	1	0.01727	0.2011	3	13	ESR1,NCOA2,RARB
Pubmed	9115274	Differential interaction of nuclear receptors with the putative human transcriptional coactivator hTIF1.	Pubmed	0.0002648	1	0.01727	0.2011	3	13	ESR1,NR3C1,NR2F2
Pubmed	20301601	Neuronal Ceroid-Lipofuscinoses	Pubmed	0.0002648	1	0.01727	0.2011	3	13	PPT1,CLN6,GRN
Pubmed	9615235	Localization of human cadherin genes to chromosome regions exhibiting cancer-related loss of heterozygosity.	Pubmed	0.0002648	1	0.01727	0.2011	3	13	CDH2,CDH8,CDH11
Pubmed	19165232	Genome-wide association study of panic disorder in the Japanese population.	Pubmed	0.0002648	1	0.01727	0.2011	3	13	PLEKHG1,CLU,GRM7
Pubmed	8557689	Isolation and characterization of cDNAs corresponding to two human calcium, calmodulin-regulated, 3',5'-cyclic nucleotide phosphodiesterases.	Pubmed	0.0002648	1	0.01727	0.2011	3	13	PDE1C,PDE3A,PDE10A
Pubmed	21079607	A genome-wide association study on common SNPs and rare CNVs in anorexia nervosa.	Pubmed	0.0002648	1	0.01727	0.2011	3	13	HTR1D,CNTN6,CDH9
Pubmed	23986795	T-Cell Signaling in HIV-1 Infection.	Pubmed	0.0002859	1	0.01727	0.2011	4	32	HLA-A,SP1,NR3C1,CD4
Pubmed	19491387	Severe obesity is associated with novel single nucleotide polymorphisms of the ESR1 and PPARgamma locus in Han Chinese.	Pubmed	0.0002859	1	0.01727	0.2011	4	32	ESR1,HSD11B1,DRD2,NR3C1
Pubmed	19491387:gr	Severe obesity is associated with novel single nucleotide polymorphisms of the ESR1 and PPARgamma locus in Han Chinese.	GeneRIF	0.0002859	1	0.01727	0.2011	4	32	ESR1,HSD11B1,DRD2,NR3C1
Pubmed	16189514	Towards a proteome-scale map of the human protein-protein interaction network.	Pubmed	0.0002906	1	0.01727	0.2011	31	1563	CDKN1A,TTR,RXRG,OTUB2,DNAJC10,HIST1H3G,HPCAL1,QKI,ELMOD1,HOMER1,VIP,DDX17,SGTB,RABAC1,CCDC42,CSTF2,ZFHX3,ZBTB16,ADAM15,DACH1,GSE1,NFKBIA,ARC,EMC9,GRN,TSPAN3,C18orf25,FAM107A,BSCL2,TNNT1,RAB37
Pubmed	10681512	Ligand-, cell-, and estrogen receptor subtype (alpha/beta)-dependent activation at GC-rich (Sp1) promoter elements.	Pubmed	0.0002981	1	0.01727	0.2011	2	3	ESR1,SP1
Pubmed	22086197	Sequential activation of hypoxia-inducible factor 1 and specificity protein 1 is required for hypoxia-induced transcriptional stimulation of Abcc8.	Pubmed	0.0002981	1	0.01727	0.2011	2	3	SP1,ABCC8
Pubmed	15094066	Sp1 is involved in the transcriptional activation of p16(INK4) by p21(Waf1) in HeLa cells.	Pubmed	0.0002981	1	0.01727	0.2011	2	3	CDKN1A,SP1
Pubmed	19074285:gr	GRIP1-associated SET-domain methyltransferase in glucocorticoid receptor target gene expression.	GeneRIF	0.0002981	1	0.01727	0.2011	2	3	NCOA2,NR3C1
Pubmed	19131339:gr	Oxidative stress promotes transcriptional up-regulation of Fyn in BCR-ABL1-expressing cells.	GeneRIF	0.0002981	1	0.01727	0.2011	2	3	SP1,EGR1
Pubmed	21112096:gr	Cathepsins (S and B) and their inhibitor Cystatin C in immune cells: modulation by interferon-ß and role played in cell migration.	GeneRIF	0.0002981	1	0.01727	0.2011	2	3	CTSB,CTSS
Pubmed	21256133:gr	On the existence of a possible A2A-D2-ß-Arrestin2 complex: A2A agonist modulation of D2 agonist-induced ß-arrestin2 recruitment.	GeneRIF	0.0002981	1	0.01727	0.2011	2	3	ADORA2A,DRD2
Pubmed	19095965	Muscleblind-like proteins: similarities and differences in normal and myotonic dystrophy muscle.	Pubmed	0.0002981	1	0.01727	0.2011	2	3	MBNL1,MBNL2
Pubmed	19766903	Metabolic control in type 2 diabetes is associated with sulfonylurea receptor-1 (SUR-1) but not with KCNJ11 polymorphisms.	Pubmed	0.0002981	1	0.01727	0.2011	2	3	ABCC8,HBA1
Pubmed	18068676:gr	Reciprocal regulation of the human sterol regulatory element binding protein (SREBP)-1a promoter by Sp1 and EGR-1 transcription factors.	GeneRIF	0.0002981	1	0.01727	0.2011	2	3	SP1,EGR1
Pubmed	19131339	Oxidative stress promotes transcriptional up-regulation of Fyn in BCR-ABL1-expressing cells.	Pubmed	0.0002981	1	0.01727	0.2011	2	3	SP1,EGR1
Pubmed	19190347	Insulin receptor substrate-2 mediated insulin-like growth factor-I receptor overexpression in pancreatic adenocarcinoma through protein kinase Cdelta.	Pubmed	0.0002981	1	0.01727	0.2011	2	3	PRKCD,IRS2
Pubmed	18616803	Tumor marker utility and prognostic relevance of cathepsin B, cathepsin L, urokinase-type plasminogen activator, plasminogen activator inhibitor type-1, CEA and CA 19-9 in colorectal cancer.	Pubmed	0.0002981	1	0.01727	0.2011	2	3	CTSB,CTSL
Pubmed	17252199:gr	Cytoplasmic mutant p53 increases Bcl-2 expression in estrogen receptor-positive breast cancer cells.	GeneRIF	0.0002981	1	0.01727	0.2011	2	3	ESR1,BCL2
Pubmed	15254090:gr	Variability in the benzodiazepine response of serotonin 5-HT1A receptor null mice displaying anxiety-like phenotype: evidence for genetic modifiers in the 5-HT-mediated regulation of GABA(A) receptors.	GeneRIF	0.0002981	1	0.01727	0.2011	2	3	GABRA1,GABRA2
Pubmed	12592337	The protein tyrosine phosphatase HePTP regulates nuclear translocation of ERK2 and can modulate megakaryocytic differentiation of K562 cells.	Pubmed	0.0002981	1	0.01727	0.2011	2	3	PTPN7,PTPRA
Pubmed	23117931	The androgen metabolite, 5¿-androstane-3ß,17ß-diol, decreases cytokine-induced cyclooxygenase-2, vascular cell adhesion molecule-1 expression, and P-glycoprotein expression in male human brain microvascular endothelial cells.	Pubmed	0.0002981	1	0.01727	0.2011	2	3	ABCB1,VCAM1
Pubmed	21729720	Modulation of human GABAA receptor function: a novel mode of action of drugs of abuse.	Pubmed	0.0002981	1	0.01727	0.2011	2	3	GABRA1,GABRG2
Pubmed	7890620	Structural basis for the biological specificity of cystatin C. Identification of leucine 9 in the N-terminal binding region as a selectivity-conferring residue in the inhibition of mammalian cysteine peptidases.	Pubmed	0.0002981	1	0.01727	0.2011	2	3	CTSB,CTSS
Pubmed	15557560	Transcriptional regulation of human UGT1A1 gene expression: activated glucocorticoid receptor enhances constitutive androstane receptor/pregnane X receptor-mediated UDP-glucuronosyltransferase 1A1 regulation with glucocorticoid receptor-interacting protein 1.	Pubmed	0.0002981	1	0.01727	0.2011	2	3	NCOA2,NR3C1
Pubmed	23995782	Signal peptidase complex 18, encoded by SEC11A, contributes to progression via TGF-¿ secretion in gastric cancer.	Pubmed	0.0002981	1	0.01727	0.2011	2	3	SEC11C,SEC11A
Pubmed	17880575:gr	Screening of GABA(A)-receptor gene mutations in primary dystonia.	GeneRIF	0.0002981	1	0.01727	0.2011	2	3	GABRA1,GABRG2
Pubmed	24558379	Toll-like receptor 3 signalling up-regulates expression of the HIV co-receptor G-protein coupled receptor 15 on human CD4+ T cells.	Pubmed	0.0002981	1	0.01727	0.2011	2	3	CD4,TLR3
Pubmed	21767414:gr	Digital karyotyping reveals probable target genes at 7q21.3 locus in hepatocellular carcinoma.	GeneRIF	0.0002981	1	0.01727	0.2011	2	3	PEG10,SGCE
Pubmed	18932071:gr	Molecular basis of thalassemia intermedia in Iran.	GeneRIF	0.0002981	1	0.01727	0.2011	2	3	HBA1,HBB
Pubmed	23266428:gr	Additive inhibition of human ¿1ß2¿2 GABAA receptors by mixtures of commonly used drugs of abuse.	GeneRIF	0.0002981	1	0.01727	0.2011	2	3	GABRA1,GABRG2
Pubmed	21056687:gr	Neuronal nitric oxide synthase interacts with Sp1 through the PDZ domain inhibiting Sp1-mediated copper-zinc superoxide dismutase expression.	GeneRIF	0.0002981	1	0.01727	0.2011	2	3	SP1,NOS1
Pubmed	24814288	FZD1 activates protein kinase C delta-mediated drug-resistance in multidrug-resistant MES-SA/Dx5 cancer cells.	Pubmed	0.0002981	1	0.01727	0.2011	2	3	ABCB1,PRKCD
Pubmed	21813027:gr	Involvement of Cox-2 in the metastatic potential of chemotherapy-resistant breast cancer cells.	GeneRIF	0.0002981	1	0.01727	0.2011	2	3	MT-CO2,PTGER3
Pubmed	18314536:gr	Transcription factors sp1 and sp3 regulate expression of human extracellular superoxide dismutase in lung fibroblasts.	GeneRIF	0.0002981	1	0.01727	0.2011	2	3	SOD3,SP1
Pubmed	18932071	Molecular basis of thalassemia intermedia in Iran.	Pubmed	0.0002981	1	0.01727	0.2011	2	3	HBA1,HBB
Pubmed	15084343	Differential regulation of the human progesterone receptor gene through an estrogen response element half site and Sp1 sites.	Pubmed	0.0002981	1	0.01727	0.2011	2	3	ESR1,SP1
Pubmed	22693611	Identification and characterization of nucleolin as a COUP-TFII coactivator of retinoic acid receptor ß transcription in breast cancer cells.	Pubmed	0.0002981	1	0.01727	0.2011	2	3	RARB,NR2F2
Pubmed	11724557	Control of heme reactivity by diffusion: structural basis and functional characterization in hemoglobin mutants.	Pubmed	0.0002981	1	0.01727	0.2011	2	3	HBA1,HBB
Pubmed	23324193	[Expression and significance of bcl-2, bax and ER in foci of adenomyosis].	Pubmed	0.0002981	1	0.01727	0.2011	2	3	ESR1,BCL2
Pubmed	25238043	The correlation of ¿-globin gene mutations and the XmnI polymorphism with clinical severity of Hb E/ß-thalassemia.	Pubmed	0.0002981	1	0.01727	0.2011	2	3	HBA1,HBB
Pubmed	23409769	Early growth response gene-1 and hypoxia-inducible factor-1¿ affect tumor metastasis via regulation of tissue factor.	Pubmed	0.0002981	1	0.01727	0.2011	2	3	F3,EGR1
Pubmed	17442679:gr	Identification of the sites for CaMK-II-dependent phosphorylation of GABA(A) receptors.	GeneRIF	0.0002981	1	0.01727	0.2011	2	3	GABRA1,GABRG2
Pubmed	20576036:gr	Adenosine A1 and A2A receptors are not upstream of caffeine's dopamine D2 receptor-dependent aversive effects and dopamine-independent rewarding effects.	GeneRIF	0.0002981	1	0.01727	0.2011	2	3	ADORA2A,DRD2
Pubmed	21336967:gr	P-glycoprotein enhances radiation-induced apoptotic cell death through the regulation of miR-16 and Bcl-2 expressions in hepatocellular carcinoma cells.	GeneRIF	0.0002981	1	0.01727	0.2011	2	3	ABCB1,BCL2
Pubmed	18458302:gr	Reduced risk of uncomplicated malaria episodes in children with alpha+-thalassemia in northeastern Tanzania.	GeneRIF	0.0002981	1	0.01727	0.2011	2	3	HBA1,HBB
Pubmed	15033443	Transcription factor Sp1 mediates p38MAPK-dependent activation of the p21WAF1 gene promoter in vascular smooth muscle cells by pyrrolidine dithiocarbamate.	Pubmed	0.0002981	1	0.01727	0.2011	2	3	CDKN1A,SP1
Pubmed	21112096	Cathepsins (S and B) and their inhibitor Cystatin C in immune cells: modulation by interferon-ß and role played in cell migration.	Pubmed	0.0002981	1	0.01727	0.2011	2	3	CTSB,CTSS
Pubmed	18706099	TCF7L2 gene polymorphisms do not predict susceptibility to diabetes in tropical calcific pancreatitis but may interact with SPINK1 and CTSB mutations in predicting diabetes.	Pubmed	0.0002981	1	0.01727	0.2011	2	3	CTSB,TCF7L2
Pubmed	16357527	R-Spondin proteins: a novel link to beta-catenin activation.	Pubmed	0.0002981	1	0.01727	0.2011	2	3	RSPO2,RSPO3
Pubmed	19759824:gr	Glutamic acid decarboxylase-derived epitopes with specific domains expand CD4(+)CD25(+) regulatory T cells.	GeneRIF	0.0002981	1	0.01727	0.2011	2	3	GAD2,CD4
Pubmed	22980580	mRNA expression and promoter DNA methylation status of CDKi p21 and p57 genes in ex vivo expanded CD34 (+) cells following co-culture with mesenchymal stromal cells and growth factors.	Pubmed	0.0002981	1	0.01727	0.2011	2	3	CDKN1A,CD34
Pubmed	12367595:gr	Homologous sites of GABA(A) receptor alpha(1), beta(3) and gamma(2) subunits are important for assembly.	GeneRIF	0.0002981	1	0.01727	0.2011	2	3	GABRA1,GABRG2
Pubmed	10390349	Modulation of ligand binding in engineered human hemoglobin distal pocket.	Pubmed	0.0002981	1	0.01727	0.2011	2	3	HBA1,HBB
Pubmed	11855781:gr	Induction of apoptosis and bcl-2 expression in acute lymphoblastic leukaemia and non-Hodgkin's lymphoma in children.	GeneRIF	0.0002981	1	0.01727	0.2011	2	3	ABCB1,BCL2
Pubmed	18568776	Expression of multidrug resistance genes in normal and cancer stem cells.	Pubmed	0.0002981	1	0.01727	0.2011	2	3	ABCB1,BCL2
Pubmed	23174100:gr	Clusterin confers resistance to TNF-alpha-induced apoptosis in breast cancer cells through NF-kappaB activation and Bcl-2 overexpression.	GeneRIF	0.0002981	1	0.01727	0.2011	2	3	CLU,BCL2
Pubmed	10930828	Genetically crosslinked hemoglobin: a structural study.	Pubmed	0.0002981	1	0.01727	0.2011	2	3	HBA1,HBB
Pubmed	22322590	Acid ceramidase-mediated production of sphingosine 1-phosphate promotes prostate cancer invasion through upregulation of cathepsin B.	Pubmed	0.0002981	1	0.01727	0.2011	2	3	ASAH1,CTSB
Pubmed	16687132:gr	Isl1 is upstream of sonic hedgehog in a pathway required for cardiac morphogenesis.	GeneRIF	0.0002981	1	0.01727	0.2011	2	3	ISL1,NRP1
Pubmed	23504261	Differential effects of AGS3 expression on D(2L) dopamine receptor-mediated adenylyl cyclase signaling.	Pubmed	0.0002981	1	0.01727	0.2011	2	3	ADCY2,DRD2
Pubmed	22560222:gr	IRS2 signaling in LepR-b neurons suppresses FoxO1 to control energy balance independently of leptin action.	GeneRIF	0.0002981	1	0.01727	0.2011	2	3	FOXO1,IRS2
Pubmed	12897781	Crystal structure of HLA-A2 bound to LIR-1, a host and viral major histocompatibility complex receptor.	Pubmed	0.0002981	1	0.01727	0.2011	2	3	HLA-A,B2M
Pubmed	24643698	The WT hemochromatosis protein HFE inhibits CD8¿ T-lymphocyte activation.	Pubmed	0.0002981	1	0.01727	0.2011	2	3	HLA-A,B2M
Pubmed	16273094	RNA-dependent integrin alpha3 protein localization regulated by the Muscleblind-like protein MLP1.	Pubmed	0.0002981	1	0.01727	0.2011	2	3	MBNL1,MBNL2
Pubmed	22227369:gr	A non-covalent interaction between small ubiquitin-like modifier-1 and Zac1 regulates Zac1 cellular functions.	GeneRIF	0.0002981	1	0.01727	0.2011	2	3	CDKN1A,PLAGL1
Pubmed	19875459	Neuronal insulin receptor substrate 2 (IRS2) expression is regulated by ZBP89 and SP1 binding to the IRS2 promoter.	Pubmed	0.0002981	1	0.01727	0.2011	2	3	IRS2,SP1
Pubmed	22511764:gr	FoxO1 inhibits sterol regulatory element-binding protein-1c (SREBP-1c) gene expression via transcription factors Sp1 and SREBP-1c.	GeneRIF	0.0002981	1	0.01727	0.2011	2	3	FOXO1,SP1
Pubmed	19843387:gr	Alpha globin gene numbers: an important modifier of HbE/beta thalassemia.	GeneRIF	0.0002981	1	0.01727	0.2011	2	3	HBA1,HBB
Pubmed	22427654:gr	Sulforaphane induction of p21(Cip1) cyclin-dependent kinase inhibitor expression requires p53 and Sp1 transcription factors and is p53-dependent.	GeneRIF	0.0002981	1	0.01727	0.2011	2	3	CDKN1A,SP1
Pubmed	18292428	The anesthetic-like effects of diverse compounds on wild-type and mutant gamma-aminobutyric acid type A and glycine receptors.	Pubmed	0.0002981	1	0.01727	0.2011	2	3	GABRA1,GABRG2
Pubmed	16081688	MN1-TEL myeloid oncoprotein expressed in multipotent progenitors perturbs both myeloid and lymphoid growth and causes T-lymphoid tumors in mice.	Pubmed	0.0002981	1	0.01727	0.2011	2	3	ETV6,MN1
Pubmed	18058465:gr	DARPP-32 mediates multidrug resistance of gastric cancer through regulation of P-gp and ZNRD1.	GeneRIF	0.0002981	1	0.01727	0.2011	2	3	ABCB1,PPP1R1B
Pubmed	21067581:gr	Polymorphism of SERPINE2 gene is associated with pulmonary emphysema in consecutive autopsy cases.	GeneRIF	0.0002981	1	0.01727	0.2011	2	3	SERPINA3,SERPINE2
Pubmed	18048388	Downregulation of Dkk3 activates beta-catenin/TCF-4 signaling in lung cancer.	Pubmed	0.0002981	1	0.01727	0.2011	2	3	DKK3,TCF7L2
Pubmed	22037714:gr	Expression of genes related to multiple drug resistance and apoptosis in acute leukemia: response to induction chemotherapy.	GeneRIF	0.0002981	1	0.01727	0.2011	2	3	ABCB1,BCL2
Pubmed	18650785:gr	Vasoactive Intestinal Peptide and pituary adenylate cyclase-activating polypeptide inhibit tissue factor expression in monocyte in vitro and in vivo.	GeneRIF	0.0002981	1	0.01727	0.2011	2	3	F3,VIP
Pubmed	21256133	On the existence of a possible A2A-D2-ß-Arrestin2 complex: A2A agonist modulation of D2 agonist-induced ß-arrestin2 recruitment.	Pubmed	0.0002981	1	0.01727	0.2011	2	3	ADORA2A,DRD2
Pubmed	10706293	Structure of the winged-helix protein hRFX1 reveals a new mode of DNA binding.	Pubmed	0.0002981	1	0.01727	0.2011	2	3	ESR1,RFX4
Pubmed	23170180	Human leukocyte antigen (HLA) class I down-regulation by human immunodeficiency virus type 1 negative factor (HIV-1 Nef): what might we learn from natural sequence variants?	Pubmed	0.0002981	1	0.01727	0.2011	2	3	HLA-A,CD4
Pubmed	15523672:gr	Specificity of transcriptional regulation by the zinc finger transcription factors Sp1, Sp3, and Egr-1.	GeneRIF	0.0002981	1	0.01727	0.2011	2	3	SP1,EGR1
Pubmed	10793132	Gaa1p and gpi8p are components of a glycosylphosphatidylinositol (GPI) transamidase that mediates attachment of GPI to proteins.	Pubmed	0.0002981	1	0.01727	0.2011	2	3	GPAA1,PIGK
Pubmed	11396948	Differential effects of primary human immunodeficiency virus type 1 nef sequences on downregulation of CD4 and MHC class I.	Pubmed	0.0002981	1	0.01727	0.2011	2	3	HLA-A,CD4
Pubmed	15255544	Comparison of expression of cathepsins B and L and MMP2 in endothelial cells and in capillary sprouting in collagen gel.	Pubmed	0.0002981	1	0.01727	0.2011	2	3	CTSB,CTSL
Pubmed	23063511	TGF-ß signaling, activated stromal fibroblasts, and cysteine cathepsins B and L drive the invasive growth of human melanoma cells.	Pubmed	0.0002981	1	0.01727	0.2011	2	3	CTSB,CTSL
Pubmed	10617653	Coregulator small nuclear RING finger protein (SNURF) enhances Sp1- and steroid receptor-mediated transcription by different mechanisms.	Pubmed	0.0002981	1	0.01727	0.2011	2	3	SP1,RNF4
Pubmed	23297363	Genome-wide association study identifies loci on 12q24 and 13q32 associated with tetralogy of Fallot.	Pubmed	0.0002981	1	0.01727	0.2011	2	3	GPC5,NRP1
Pubmed	20702488:gr	Regulation of p21, MMP-1, and MDR-1 expression in human colon carcinoma HT29 cells by Tian Xian liquid, a chinese medicinal formula, in vitro and in vivo.	GeneRIF	0.0002981	1	0.01727	0.2011	2	3	CDKN1A,ABCB1
Pubmed	21336967	P-glycoprotein enhances radiation-induced apoptotic cell death through the regulation of miR-16 and Bcl-2 expressions in hepatocellular carcinoma cells.	Pubmed	0.0002981	1	0.01727	0.2011	2	3	ABCB1,BCL2
Pubmed	19766903:gr	Metabolic control in type 2 diabetes is associated with sulfonylurea receptor-1 (SUR-1) but not with KCNJ11 polymorphisms.	GeneRIF	0.0002981	1	0.01727	0.2011	2	3	ABCC8,HBA1
Pubmed	12095980	Signal transduction from N-cadherin increases Bcl-2. Regulation of the phosphatidylinositol 3-kinase/Akt pathway by homophilic adhesion and actin cytoskeletal organization.	Pubmed	0.0002981	1	0.01727	0.2011	2	3	BCL2,CDH2
Pubmed	15694838	p21 (Waf1/Cip1) and FasL gene activation via Sp1 and NFkappaB is required for leukemia cell survival but not for cell death induced by diverse stimuli.	Pubmed	0.0002981	1	0.01727	0.2011	2	3	CDKN1A,SP1
Pubmed	11937272:gr	Expression of lineage markers by CD34+ hematopoietic stem cells of adult mice.	GeneRIF	0.0002981	1	0.01727	0.2011	2	3	CD4,CD34
Pubmed	24074341	Comparative haematological parameters of HbAA and HbAS genotype children infected with Plasmodium falciparum malaria in Yemen.	Pubmed	0.0002981	1	0.01727	0.2011	2	3	HBA1,HBB
Pubmed	9856463	Neuropilin-2 is a receptor for semaphorin IV: insight into the structural basis of receptor function and specificity.	Pubmed	0.0002981	1	0.01727	0.2011	2	3	SEMA4F,NRP1
Pubmed	21056687	Neuronal nitric oxide synthase interacts with Sp1 through the PDZ domain inhibiting Sp1-mediated copper-zinc superoxide dismutase expression.	Pubmed	0.0002981	1	0.01727	0.2011	2	3	SP1,NOS1
Pubmed	1512262	A third quaternary structure of human hemoglobin A at 1.7-A resolution.	Pubmed	0.0002981	1	0.01727	0.2011	2	3	HBA1,HBB
Pubmed	17717078	Kruppel-like factor 9 is a negative regulator of ligand-dependent estrogen receptor alpha signaling in Ishikawa endometrial adenocarcinoma cells.	Pubmed	0.0002981	1	0.01727	0.2011	2	3	ESR1,SP1
Pubmed	26799285	Deletions of multidrug resistance gene loci in breast cancer leads to the down-regulation of its expression and predict tumor response to neoadjuvant chemotherapy.	Pubmed	0.0002981	1	0.01727	0.2011	2	3	ABCB1,TAP2
Pubmed	14625018:gr	Recombinant alpha 1 beta 2 gamma 2 GABA(A) receptors expressed in HEK293 and in QT6 cells show different kinetics.	GeneRIF	0.0002981	1	0.01727	0.2011	2	3	GABRA1,GABRG2
Pubmed	15955096:gr	Transcriptional regulation of ATP2C1 gene by Sp1 and YY1 and reduced function of its promoter in Hailey-Hailey disease keratinocytes.	GeneRIF	0.0002981	1	0.01727	0.2011	2	3	ATP2C1,SP1
Pubmed	17916431:gr	Regulation of low affinity neurotrophin receptor (p75(NTR)) by early growth response (Egr) transcriptional regulators.	GeneRIF	0.0002981	1	0.01727	0.2011	2	3	EGR1,EGR3
Pubmed	15016806	Gating allosterism at a single class of etomidate sites on alpha1beta2gamma2L GABA A receptors accounts for both direct activation and agonist modulation.	Pubmed	0.0002981	1	0.01727	0.2011	2	3	GABRA1,GABRG2
Pubmed	18765640:gr	The transcription factor COUP-TFII is negatively regulated by insulin and glucose via Foxo1- and ChREBP-controlled pathways.	GeneRIF	0.0002981	1	0.01727	0.2011	2	3	FOXO1,NR2F2
Pubmed	18664350:gr	Effects of Radix notoginseng extracts drug-containing serum on expressions of bcl-2, Bax and p21WAF1 proteins in MNNG transformed GES-1 cells.	GeneRIF	0.0002981	1	0.01727	0.2011	2	3	CDKN1A,BCL2
Pubmed	15955096	Transcriptional regulation of ATP2C1 gene by Sp1 and YY1 and reduced function of its promoter in Hailey-Hailey disease keratinocytes.	Pubmed	0.0002981	1	0.01727	0.2011	2	3	ATP2C1,SP1
Pubmed	15694838:gr	p21 (Waf1/Cip1) and FasL gene activation via Sp1 and NFkappaB is required for leukemia cell survival but not for cell death induced by diverse stimuli.	GeneRIF	0.0002981	1	0.01727	0.2011	2	3	CDKN1A,SP1
Pubmed	23969901	mRNA expression pattern of retinoic acid and retinoid X nuclear receptor subtypes in human thyroid papillary carcinoma.	Pubmed	0.0002981	1	0.01727	0.2011	2	3	RXRG,RARB
Pubmed	19087310	Microarray-based estimation of SNP allele-frequency in pooled DNA using the Langmuir kinetic model.	Pubmed	0.0002981	1	0.01727	0.2011	2	3	ESR1,HBB
Pubmed	17880575	Screening of GABA(A)-receptor gene mutations in primary dystonia.	Pubmed	0.0002981	1	0.01727	0.2011	2	3	GABRA1,GABRG2
Pubmed	16354158:gr	Active cathepsins B, H, K, L and S in human inflammatory bronchoalveolar lavage fluids.	GeneRIF	0.0002981	1	0.01727	0.2011	2	3	CTSL,CTSS
Pubmed	23349856	Characterization of adult ¿- and ß-globin elevated by hydrogen peroxide in cervical cancer cells that play a cytoprotective role against oxidative insults.	Pubmed	0.0002981	1	0.01727	0.2011	2	3	HBA1,HBB
Pubmed	14625018	Recombinant alpha 1 beta 2 gamma 2 GABA(A) receptors expressed in HEK293 and in QT6 cells show different kinetics.	Pubmed	0.0002981	1	0.01727	0.2011	2	3	GABRA1,GABRG2
Pubmed	22908222:gr	Glycosylation is dispensable for sorting of synaptotagmin 1 but is critical for targeting of SV2 and synaptophysin to recycling synaptic vesicles.	GeneRIF	0.0002981	1	0.01727	0.2011	2	3	SV2A,SYP
Pubmed	14660675	bcl-2 induction of urokinase plasminogen activator receptor expression in human cancer cells through Sp1 activation: involvement of ERK1/ERK2 activity.	Pubmed	0.0002981	1	0.01727	0.2011	2	3	SP1,BCL2
Pubmed	26638586	The Expressions of P53, Bcl-2, and P-Glycoprotein and Prognostic Impact in Patients with Peripheral T-Cell Lymphoma (PTCL).	Pubmed	0.0002981	1	0.01727	0.2011	2	3	ABCB1,BCL2
Pubmed	15145446:gr	Differential expression of 11beta-hydroxysteroid dehydrogenase types 1 and 2 mRNA and glucocorticoid receptor protein during mouse embryonic development.	GeneRIF	0.0002981	1	0.01727	0.2011	2	3	HSD11B1,NR3C1
Pubmed	26911590	Genome-wide association study using family-based cohorts identifies the WLS and CCDC170/ESR1 loci as associated with bone mineral density.	Pubmed	0.0002981	1	0.01727	0.2011	2	3	ESR1,WLS
Pubmed	23677991:gr	Specificity of intersubunit general anesthetic-binding sites in the transmembrane domain of the human ¿1ß3¿2 ¿-aminobutyric acid type A (GABAA) receptor.	GeneRIF	0.0002981	1	0.01727	0.2011	2	3	GABRA1,GABRG2
Pubmed	19265139:gr	Class I HLA folding and antigen presentation in beta 2-microglobulin-defective Daudi cells.	GeneRIF	0.0002981	1	0.01727	0.2011	2	3	HLA-A,B2M
Pubmed	18513743:gr	Regulation of p57(KIP2) during muscle differentiation: role of Egr1, Sp1 and DNA hypomethylation.	GeneRIF	0.0002981	1	0.01727	0.2011	2	3	SP1,EGR1
Pubmed	19805480:gr	Glucocorticoid receptor interacting protein-1 restores glucocorticoid responsiveness in steroid-resistant airway structural cells.	GeneRIF	0.0002981	1	0.01727	0.2011	2	3	NCOA2,NR3C1
Pubmed	16606840:gr	Signaling mediated by the dopamine D2 receptor potentiates circadian regulation by CLOCK:BMAL1.	GeneRIF	0.0002981	1	0.01727	0.2011	2	3	CLOCK,DRD2
Pubmed	11988536:gr	Sp1 and TAFII130 transcriptional activity disrupted in early Huntington's disease.	GeneRIF	0.0002981	1	0.01727	0.2011	2	3	SP1,TAF4
Pubmed	15094066:gr	Sp1 is involved in the transcriptional activation of p16(INK4) by p21(Waf1) in HeLa cells.	GeneRIF	0.0002981	1	0.01727	0.2011	2	3	CDKN1A,SP1
Pubmed	19915865:gr	Cathepsins B, L and cystatin C in cyst fluid of ovarian tumors.	GeneRIF	0.0002981	1	0.01727	0.2011	2	3	CTSB,CTSL
Pubmed	23266428	Additive inhibition of human ¿1ß2¿2 GABAA receptors by mixtures of commonly used drugs of abuse.	Pubmed	0.0002981	1	0.01727	0.2011	2	3	GABRA1,GABRG2
Pubmed	20079711	TSPYL5 is involved in cell growth and the resistance to radiation in A549 cells via the regulation of p21(WAF1/Cip1) and PTEN/AKT pathway.	Pubmed	0.0002981	1	0.01727	0.2011	2	3	CDKN1A,TSPYL5
Pubmed	18499756:gr	Recruitment of coactivator glucocorticoid receptor interacting protein 1 to an estrogen receptor transcription complex is regulated by the 3',5'-cyclic adenosine 5'-monophosphate-dependent protein kinase.	GeneRIF	0.0002981	1	0.01727	0.2011	2	3	ESR1,NCOA2
Pubmed	23063511:gr	TGF-ß signaling, activated stromal fibroblasts, and cysteine cathepsins B and L drive the invasive growth of human melanoma cells.	GeneRIF	0.0002981	1	0.01727	0.2011	2	3	CTSB,CTSL
Pubmed	21703224:gr	T-quaternary structure of oxy human adult hemoglobin in the presence of two allosteric effectors, L35 and IHP.	GeneRIF	0.0002981	1	0.01727	0.2011	2	3	HBA1,HBB
Pubmed	19421145	PLZF-mediated control on c-kit expression in CD34(+) cells and early erythropoiesis.	Pubmed	0.0002981	1	0.01727	0.2011	2	3	ZBTB16,CD34
Pubmed	22365146	Regulation of cathepsins S and L by cystatin F during maturation of dendritic cells.	Pubmed	0.0002981	1	0.01727	0.2011	2	3	CTSL,CTSS
Pubmed	19718048	The DEAD-box protein p72 regulates ERalpha-/oestrogen-dependent transcription and cell growth, and is associated with improved survival in ERalpha-positive breast cancer.	Pubmed	0.0002981	1	0.01727	0.2011	2	3	ESR1,DDX17
Pubmed	10588643	Degradation of a short-lived glycoprotein from the lumen of the endoplasmic reticulum: the role of N-linked glycans and the unfolded protein response.	Pubmed	0.0002981	1	0.01727	0.2011	2	3	RPN1,NHS
Pubmed	24983498	Inhibition of FoxO1 acetylation by INHAT subunit SET/TAF-Iß induces p21 transcription.	Pubmed	0.0002981	1	0.01727	0.2011	2	3	CDKN1A,FOXO1
Pubmed	22213398	Oldenlandia diffusa extracts exert antiproliferative and apoptotic effects on human breast cancer cells through ER¿/Sp1-mediated p53 activation.	Pubmed	0.0002981	1	0.01727	0.2011	2	3	ESR1,SP1
Pubmed	18046458:gr	Neural recognition molecules CHL1 and NB-3 regulate apical dendrite orientation in the neocortex via PTP alpha.	GeneRIF	0.0002981	1	0.01727	0.2011	2	3	CNTN6,PTPRA
Pubmed	23860318	A distal estrogen responsive element upstream the cap site of human transthyretin gene is an enhancer-like element upon ER¿ and/or ERß transactivation.	Pubmed	0.0002981	1	0.01727	0.2011	2	3	ESR1,TTR
Pubmed	19154347	Transcription factor specificity protein 1 (SP1) and activating protein 2alpha (AP-2alpha) regulate expression of human KCTD10 gene by binding to proximal region of promoter.	Pubmed	0.0002981	1	0.01727	0.2011	2	3	SP1,KCTD10
Pubmed	18525291	The Sp1/Egr1-tandem repeat polymorphism in the 5-lipoxygenase gene promoter is not associated with late onset Alzheimer disease.	Pubmed	0.0002981	1	0.01727	0.2011	2	3	SP1,EGR1
Pubmed	21756348	Multiplex zymography captures stage-specific activity profiles of cathepsins K, L, and S in human breast, lung, and cervical cancer.	Pubmed	0.0002981	1	0.01727	0.2011	2	3	CTSL,CTSS
Pubmed	21767414	Digital karyotyping reveals probable target genes at 7q21.3 locus in hepatocellular carcinoma.	Pubmed	0.0002981	1	0.01727	0.2011	2	3	PEG10,SGCE
Pubmed	17252199	Cytoplasmic mutant p53 increases Bcl-2 expression in estrogen receptor-positive breast cancer cells.	Pubmed	0.0002981	1	0.01727	0.2011	2	3	ESR1,BCL2
Pubmed	15824731	Impact of PKCdelta on estrogen receptor localization and activity in breast cancer cells.	Pubmed	0.0002981	1	0.01727	0.2011	2	3	ESR1,PRKCD
Pubmed	23638175	Molecular modeling of the human hemoglobin-haptoglobin complex sheds light on the protective mechanisms of haptoglobin.	Pubmed	0.0002981	1	0.01727	0.2011	2	3	HBA1,HBB
Pubmed	23349856:gr	Characterization of adult ¿- and ß-globin elevated by hydrogen peroxide in cervical cancer cells that play a cytoprotective role against oxidative insults.	GeneRIF	0.0002981	1	0.01727	0.2011	2	3	HBA1,HBB
Pubmed	23097496:gr	Unassembled CD147 is an endogenous endoplasmic reticulum-associated degradation substrate.	GeneRIF	0.0002981	1	0.01727	0.2011	2	3	ERLEC1,OS9
Pubmed	22895193	Recurrent R-spondin fusions in colon cancer.	Pubmed	0.0002981	1	0.01727	0.2011	2	3	RSPO2,RSPO3
Pubmed	19843387	Alpha globin gene numbers: an important modifier of HbE/beta thalassemia.	Pubmed	0.0002981	1	0.01727	0.2011	2	3	HBA1,HBB
Pubmed	21948504:gr	Chromatin structure and expression of the AMPA receptor subunit Glur2 in human glioma cells: major regulatory role of REST and Sp1.	GeneRIF	0.0002981	1	0.01727	0.2011	2	3	SP1,GRIA2
Pubmed	21703224	T-quaternary structure of oxy human adult hemoglobin in the presence of two allosteric effectors, L35 and IHP.	Pubmed	0.0002981	1	0.01727	0.2011	2	3	HBA1,HBB
Pubmed	18197653	Molecular modeling and mutagenesis reveals a tetradentate binding site for Zn2+ in GABA(A) alphabeta receptors and provides a structural basis for the modulating effect of the gamma subunit.	Pubmed	0.0002981	1	0.01727	0.2011	2	3	GABRA1,GABRG2
Pubmed	19564704	Comparison of gene transcription between subcutaneous and visceral adipose tissue in Chinese adults.	Pubmed	0.0002981	1	0.01727	0.2011	2	3	HSD11B1,NR3C1
Pubmed	11502003	High-resolution structure of HLA-A*0201 in complex with a tumour-specific antigenic peptide encoded by the MAGE-A4 gene.	Pubmed	0.0002981	1	0.01727	0.2011	2	3	HLA-A,B2M
Pubmed	7851879	Mapping of the beta 2 subunit gene (GABRB2) to microdissected human chromosome 5q34-q35 defines a gene cluster for the most abundant GABAA receptor isoform.	Pubmed	0.0002981	1	0.01727	0.2011	2	3	GABRA5,GABRG2
Pubmed	18058465	DARPP-32 mediates multidrug resistance of gastric cancer through regulation of P-gp and ZNRD1.	Pubmed	0.0002981	1	0.01727	0.2011	2	3	ABCB1,PPP1R1B
Pubmed	17065567:gr	Spatial and temporal expression of glucocorticoid, retinoid, and thyroid hormone receptors is not altered in lungs of congenital diaphragmatic hernia.	GeneRIF	0.0002981	1	0.01727	0.2011	2	3	RARB,NR3C1
Pubmed	22016805	Apolipoprotein J/clusterin in human erythrocytes is involved in the molecular process of defected material disposal during vesiculation.	Pubmed	0.0002981	1	0.01727	0.2011	2	3	CLU,HBA1
Pubmed	21652709:gr	Protein kinase C (PKC) delta suppresses keratinocyte proliferation by increasing p21(Cip1) level by a KLF4 transcription factor-dependent mechanism.	GeneRIF	0.0002981	1	0.01727	0.2011	2	3	CDKN1A,PRKCD
Pubmed	22183073	Relationship between maternal hemoglobin concentration and neonatal birth weight.	Pubmed	0.0002981	1	0.01727	0.2011	2	3	HBA1,HBB
Pubmed	25029911	Egr-1 regulates the transcription of NGX6 gene through a Sp1/Egr-1 overlapping site in the promoter.	Pubmed	0.0002981	1	0.01727	0.2011	2	3	SP1,EGR1
Pubmed	18525291:gr	The Sp1/Egr1-tandem repeat polymorphism in the 5-lipoxygenase gene promoter is not associated with late onset Alzheimer disease.	GeneRIF	0.0002981	1	0.01727	0.2011	2	3	SP1,EGR1
Pubmed	1115799	Two new hemoglobins. Hemoglobin Alabama (beta39(C5)Gln leads to Lys) and hemoglobin Montgomery (alpha 48(CD 6) Leu leads to Arg).	Pubmed	0.0002981	1	0.01727	0.2011	2	3	HBA1,HBB
Pubmed	18249093:gr	Endothelin-1 induces glut1 transcription through enhanced interaction between Sp1 and NF-kappaB transcription factors.	GeneRIF	0.0002981	1	0.01727	0.2011	2	3	SLC2A1,SP1
Pubmed	24268349	Distinct poor prognostic subgroups of acute myeloid leukaemia, FLT3-ITD and P-glycoprotein-positive, have contrasting levels of FOXO1.	Pubmed	0.0002981	1	0.01727	0.2011	2	3	ABCB1,FOXO1
Pubmed	22037714	Expression of genes related to multiple drug resistance and apoptosis in acute leukemia: response to induction chemotherapy.	Pubmed	0.0002981	1	0.01727	0.2011	2	3	ABCB1,BCL2
Pubmed	21441931	Common variation in GPC5 is associated with acquired nephrotic syndrome.	Pubmed	0.0002981	1	0.01727	0.2011	2	3	GPC5,SULF2
Pubmed	26158764	Extracellular galectin-3 programs multidrug resistance through Na+/K+-ATPase and P-glycoprotein signaling.	Pubmed	0.0002981	1	0.01727	0.2011	2	3	ABCB1,ATP1A1
Pubmed	19421145:gr	PLZF-mediated control on c-kit expression in CD34(+) cells and early erythropoiesis.	GeneRIF	0.0002981	1	0.01727	0.2011	2	3	ZBTB16,CD34
Pubmed	19190347:gr	Insulin receptor substrate-2 mediated insulin-like growth factor-I receptor overexpression in pancreatic adenocarcinoma through protein kinase Cdelta.	GeneRIF	0.0002981	1	0.01727	0.2011	2	3	PRKCD,IRS2
Pubmed	11929853	Three proteins, MBNL, MBLL and MBXL, co-localize in vivo with nuclear foci of expanded-repeat transcripts in DM1 and DM2 cells.	Pubmed	0.0002981	1	0.01727	0.2011	2	3	MBNL1,MBNL2
Pubmed	12620933	Temporal regulation of the expression of syncytin (HERV-W), maternally imprinted PEG10, and SGCE in human placenta.	Pubmed	0.0002981	1	0.01727	0.2011	2	3	PEG10,SGCE
Pubmed	19074285	GRIP1-associated SET-domain methyltransferase in glucocorticoid receptor target gene expression.	Pubmed	0.0002981	1	0.01727	0.2011	2	3	NCOA2,NR3C1
Pubmed	21159880	Interplay between PKC¿ and Sp1 on histone deacetylase inhibitor-mediated Epstein-Barr virus reactivation.	Pubmed	0.0002981	1	0.01727	0.2011	2	3	PRKCD,SP1
Pubmed	9894000	Structural and functional properties of human hemoglobins reassembled after synthesis in Escherichia coli.	Pubmed	0.0002981	1	0.01727	0.2011	2	3	HBA1,HBB
Pubmed	12538871:gr	Metabotropic mGlu5 receptors regulate adenosine A2A receptor signaling.	GeneRIF	0.0002981	1	0.01727	0.2011	2	3	ADORA2A,PPP1R1B
Pubmed	12620933:gr	Temporal regulation of the expression of syncytin (HERV-W), maternally imprinted PEG10, and SGCE in human placenta.	GeneRIF	0.0002981	1	0.01727	0.2011	2	3	PEG10,SGCE
Pubmed	27632388	Interplay of nuclear receptors (ER, PR, and GR) and their steroid hormones in MCF-7 cells.	Pubmed	0.0002981	1	0.01727	0.2011	2	3	ESR1,NR3C1
Pubmed	24378362	Cell-cell adhesion through N-cadherin enhances VCAM-1 expression via PDGFRß in a ligand-independent manner in mesenchymal stem cells.	Pubmed	0.0002981	1	0.01727	0.2011	2	3	VCAM1,CDH2
Pubmed	19524139	Oestrogen receptors and small nuclear ring finger protein 4 (RNF4) in malignant ovarian germ cell tumours.	Pubmed	0.0002981	1	0.01727	0.2011	2	3	ESR1,RNF4
Pubmed	15489375:gr	VCAM-1 upregulation via PKCdelta-p38 kinase-linked cascade mediates the TNF-alpha-induced leukocyte adhesion and emigration in the lung airway epithelium.	GeneRIF	0.0002981	1	0.01727	0.2011	2	3	VCAM1,PRKCD
Pubmed	21288367	A novel tumor suppressor gene ECRG4 interacts directly with TMPRSS11A (ECRG1) to inhibit cancer cell growth in esophageal carcinoma.	Pubmed	0.0002981	1	0.01727	0.2011	2	3	CDKN1A,C2orf40
Pubmed	18509005:gr	Peroxisome proliferator-activated receptor gamma inhibits follicular and anaplastic thyroid carcinoma cells growth by upregulating p21Cip1/WAF1 gene in a Sp1-dependent manner.	GeneRIF	0.0002981	1	0.01727	0.2011	2	3	CDKN1A,SP1
Pubmed	25976463	Co-inheritance of novel ATRX gene mutation and globin (¿ & ß) gene mutations in transfusion dependent beta-thalassemia patients.	Pubmed	0.0002981	1	0.01727	0.2011	2	3	HBA1,HBB
Pubmed	16105979:gr	Conditional MN1-TEL knock-in mice develop acute myeloid leukemia in conjunction with overexpression of HOXA9.	GeneRIF	0.0002981	1	0.01727	0.2011	2	3	ETV6,MN1
Pubmed	10617585	Retinoic acid stimulation of the human surfactant protein B promoter is thyroid transcription factor 1 site-dependent.	Pubmed	0.0002981	1	0.01727	0.2011	2	3	NCOA2,NKX2-1
Pubmed	25384499	Chidamide, a histone deacetylase inhibitor, functions as a tumor inhibitor by modulating the ratio of Bax/Bcl-2 and P21 in pancreatic cancer.	Pubmed	0.0002981	1	0.01727	0.2011	2	3	CDKN1A,BCL2
Pubmed	20881085:gr	Cathepsins are involved in virus-induced cell death in ICP4 and Us3 deletion mutant herpes simplex virus type 1-infected monocytic cells.	GeneRIF	0.0002981	1	0.01727	0.2011	2	3	CTSL,CTSS
Pubmed	8975702	Cloning and characterization of two novel human cDNAs (NELL1 and NELL2) encoding proteins with six EGF-like repeats.	Pubmed	0.0002981	1	0.01727	0.2011	2	3	NELL1,NELL2
Pubmed	23362198	Influence of partial unfolding and aggregation of human stefin B (cystatin B) EPM1 mutants G50E and Q71P on selective cleavages by cathepsins B and S.	Pubmed	0.0002981	1	0.01727	0.2011	2	3	CTSB,CTSS
Pubmed	15310743:gr	Regulation of Egr-1, SRF, and Sp1 mRNA expression in contracting skeletal muscle cells.	GeneRIF	0.0002981	1	0.01727	0.2011	2	3	SP1,EGR1
Pubmed	19875459:gr	Neuronal insulin receptor substrate 2 (IRS2) expression is regulated by ZBP89 and SP1 binding to the IRS2 promoter.	GeneRIF	0.0002981	1	0.01727	0.2011	2	3	IRS2,SP1
Pubmed	18706099:gr	TCF7L2 gene polymorphisms do not predict susceptibility to diabetes in tropical calcific pancreatitis but may interact with SPINK1 and CTSB mutations in predicting diabetes.	GeneRIF	0.0002981	1	0.01727	0.2011	2	3	CTSB,TCF7L2
Pubmed	19265139	Class I HLA folding and antigen presentation in beta 2-microglobulin-defective Daudi cells.	Pubmed	0.0002981	1	0.01727	0.2011	2	3	HLA-A,B2M
Pubmed	11115496	Identification of internal autoproteolytic cleavage sites within the prosegments of recombinant procathepsin B and procathepsin S. Contribution of a plausible unimolecular autoproteolytic event for the processing of zymogens belonging to the papain family.	Pubmed	0.0002981	1	0.01727	0.2011	2	3	CTSB,CTSS
Pubmed	23133636	Doxorubicin influences the expression of glucosylceramide synthase in invasive ductal breast cancer.	Pubmed	0.0002981	1	0.01727	0.2011	2	3	ESR1,SP1
Pubmed	20401641:gr	Clinical significance of Cox-2, Survivin and Bcl-2 expression in hepatocellular carcinoma (HCC).	GeneRIF	0.0002981	1	0.01727	0.2011	2	3	MT-CO2,BCL2
Pubmed	24635037	Capturing the hemoglobin allosteric transition in a single crystal form.	Pubmed	0.0002981	1	0.01727	0.2011	2	3	HBA1,HBB
Pubmed	22183073:gr	Relationship between maternal hemoglobin concentration and neonatal birth weight.	GeneRIF	0.0002981	1	0.01727	0.2011	2	3	HBA1,HBB
Pubmed	11439082	Neuroendocrine secretory protein 7B2: structure, expression and functions.	Pubmed	0.0002981	1	0.01727	0.2011	2	3	PCSK2,SCG5
Pubmed	12393707	Signal transducer and activator of transcription 5a (STAT5a) is required for eosinophil differentiation of human cord blood-derived CD34+ cells.	Pubmed	0.0002981	1	0.01727	0.2011	2	3	CDKN1A,BCL2
Pubmed	23125191:gr	Targeting C4-demethylating genes in the cholesterol pathway sensitizes cancer cells to EGF receptor inhibitors via increased EGF receptor degradation.	GeneRIF	0.0002981	1	0.01727	0.2011	2	3	MSMO1,NSDHL
Pubmed	18616803:gr	Tumor marker utility and prognostic relevance of cathepsin B, cathepsin L, urokinase-type plasminogen activator, plasminogen activator inhibitor type-1, CEA and CA 19-9 in colorectal cancer.	GeneRIF	0.0002981	1	0.01727	0.2011	2	3	CTSB,CTSL
Pubmed	20881085	Cathepsins are involved in virus-induced cell death in ICP4 and Us3 deletion mutant herpes simplex virus type 1-infected monocytic cells.	Pubmed	0.0002981	1	0.01727	0.2011	2	3	CTSL,CTSS
Pubmed	12821935	Estrogen receptor-alpha regulates the degradation of insulin receptor substrates 1 and 2 in breast cancer cells.	Pubmed	0.0002981	1	0.01727	0.2011	2	3	ESR1,IRS2
Pubmed	22086197:gr	Sequential activation of hypoxia-inducible factor 1 and specificity protein 1 is required for hypoxia-induced transcriptional stimulation of Abcc8.	GeneRIF	0.0002981	1	0.01727	0.2011	2	3	SP1,ABCC8
Pubmed	17299135:gr	Pulse sensitivity of the luteinizing hormone beta promoter is determined by a negative feedback loop Involving early growth response-1 and Ngfi-A binding protein 1 and 2.	GeneRIF	0.0002981	1	0.01727	0.2011	2	3	EGR1,EGR2
Pubmed	12367595	Homologous sites of GABA(A) receptor alpha(1), beta(3) and gamma(2) subunits are important for assembly.	Pubmed	0.0002981	1	0.01727	0.2011	2	3	GABRA1,GABRG2
Pubmed	23308109:gr	A unified model of the GABA(A) receptor comprising agonist and benzodiazepine binding sites.	GeneRIF	0.0002981	1	0.01727	0.2011	2	3	GABRA1,GABRG2
Pubmed	15016806:gr	Gating allosterism at a single class of etomidate sites on alpha1beta2gamma2L GABA A receptors accounts for both direct activation and agonist modulation.	GeneRIF	0.0002981	1	0.01727	0.2011	2	3	GABRA1,GABRG2
Pubmed	23715767	Increased expression of p21Waf1/Cip1 and JNK with costimulation of prostate cancer cell activation by an siRNA Egr-1 inhibitor.	Pubmed	0.0002981	1	0.01727	0.2011	2	3	CDKN1A,EGR1
Pubmed	20121949	Snail associates with EGR-1 and SP-1 to upregulate transcriptional activation of p15INK4b.	Pubmed	0.0002981	1	0.01727	0.2011	2	3	SP1,EGR1
Pubmed	23373701	Dopamine D2 receptor activation leads to an up-regulation of glial cell line-derived neurotrophic factor via Gß¿-Erk1/2-dependent induction of Zif268.	Pubmed	0.0002981	1	0.01727	0.2011	2	3	DRD2,EGR1
Pubmed	20184865	Protein kinase C delta and eta differently regulate the expression of loricrin and Jun family proteins in human keratinocytes.	Pubmed	0.0002981	1	0.01727	0.2011	2	3	PRKCD,PRKCH
Pubmed	12091359:gr	Immature CD34+CD19- progenitor/stem cells in TEL/AML1-positive acute lymphoblastic leukemia are genetically and functionally normal.	GeneRIF	0.0002981	1	0.01727	0.2011	2	3	ETV6,CD34
Pubmed	22922069:gr	ABC drug transporter and nuclear receptor expression in human cytotrophoblasts: influence of spontaneous syncytialization and induction by glucocorticoids.	GeneRIF	0.0002981	1	0.01727	0.2011	2	3	ABCB1,NR3C1
Pubmed	12826681:gr	Protein kinase C delta induces Src kinase activity via activation of the protein tyrosine phosphatase PTP alpha.	GeneRIF	0.0002981	1	0.01727	0.2011	2	3	PRKCD,PTPRA
Pubmed	22213398:gr	Oldenlandia diffusa extracts exert antiproliferative and apoptotic effects on human breast cancer cells through ER¿/Sp1-mediated p53 activation.	GeneRIF	0.0002981	1	0.01727	0.2011	2	3	ESR1,SP1
Pubmed	9441940	The use of electron tomography for structural analysis of disordered protein arrays.	Pubmed	0.0002981	1	0.01727	0.2011	2	3	HBA1,HBB
Pubmed	23133636:gr	Doxorubicin influences the expression of glucosylceramide synthase in invasive ductal breast cancer.	GeneRIF	0.0002981	1	0.01727	0.2011	2	3	ESR1,SP1
Pubmed	23117931:gr	The androgen metabolite, 5¿-androstane-3ß,17ß-diol, decreases cytokine-induced cyclooxygenase-2, vascular cell adhesion molecule-1 expression, and P-glycoprotein expression in male human brain microvascular endothelial cells.	GeneRIF	0.0002981	1	0.01727	0.2011	2	3	ABCB1,VCAM1
Pubmed	19910028	A genome-wide association study on African-ancestry populations for asthma.	Pubmed	0.0002981	1	0.01727	0.2011	2	3	ADRA1B,DPP10
Pubmed	22322590:gr	Acid ceramidase-mediated production of sphingosine 1-phosphate promotes prostate cancer invasion through upregulation of cathepsin B.	GeneRIF	0.0002981	1	0.01727	0.2011	2	3	ASAH1,CTSB
Pubmed	10816575	Inhibition of vascular endothelial growth factor expression in HEC1A endometrial cancer cells through interactions of estrogen receptor alpha and Sp3 proteins.	Pubmed	0.0002981	1	0.01727	0.2011	2	3	ESR1,SP1
Pubmed	19667069:gr	ROCK mediates phorbol ester-induced apoptosis in prostate cancer cells via p21Cip1 up-regulation and JNK.	GeneRIF	0.0002981	1	0.01727	0.2011	2	3	CDKN1A,PRKCD
Pubmed	18509005	Peroxisome proliferator-activated receptor gamma inhibits follicular and anaplastic thyroid carcinoma cells growth by upregulating p21Cip1/WAF1 gene in a Sp1-dependent manner.	Pubmed	0.0002981	1	0.01727	0.2011	2	3	CDKN1A,SP1
Pubmed	1552945	A human recombinant haemoglobin designed for use as a blood substitute.	Pubmed	0.0002981	1	0.01727	0.2011	2	3	HBA1,HBB
Pubmed	22451661:gr	Cathepsins L and Z are critical in degrading polyglutamine-containing proteins within lysosomes.	GeneRIF	0.0002981	1	0.01727	0.2011	2	3	CTSL,CTSZ
Pubmed	15489375	VCAM-1 upregulation via PKCdelta-p38 kinase-linked cascade mediates the TNF-alpha-induced leukocyte adhesion and emigration in the lung airway epithelium.	Pubmed	0.0002981	1	0.01727	0.2011	2	3	VCAM1,PRKCD
Pubmed	18448176	Measurements of secretogranins II, III, V and proconvertases 1/3 and 2 in plasma from patients with neuroendocrine tumours.	Pubmed	0.0002981	1	0.01727	0.2011	2	3	SCG5,SCG3
Pubmed	24795058	Relationship between AHSP gene expression, ß/¿ globin mRNA ratio, and clinical severity of the ß-thalassemia patients.	Pubmed	0.0002981	1	0.01727	0.2011	2	3	HBA1,HBB
Pubmed	11988536	Sp1 and TAFII130 transcriptional activity disrupted in early Huntington's disease.	Pubmed	0.0002981	1	0.01727	0.2011	2	3	SP1,TAF4
Pubmed	16354158	Active cathepsins B, H, K, L and S in human inflammatory bronchoalveolar lavage fluids.	Pubmed	0.0002981	1	0.01727	0.2011	2	3	CTSL,CTSS
Pubmed	15713669	Endoplasmic reticulum localization of Gaa1 and PIG-T, subunits of the glycosylphosphatidylinositol transamidase complex.	Pubmed	0.0002981	1	0.01727	0.2011	2	3	PIGT,GPAA1
Pubmed	22922069	ABC drug transporter and nuclear receptor expression in human cytotrophoblasts: influence of spontaneous syncytialization and induction by glucocorticoids.	Pubmed	0.0002981	1	0.01727	0.2011	2	3	ABCB1,NR3C1
Pubmed	9830011	Crystal structure of deoxy-human hemoglobin beta6 Glu --> Trp. Implications for the structure and formation of the sickle cell fiber.	Pubmed	0.0002981	1	0.01727	0.2011	2	3	HBA1,HBB
Pubmed	12091359	Immature CD34+CD19- progenitor/stem cells in TEL/AML1-positive acute lymphoblastic leukemia are genetically and functionally normal.	Pubmed	0.0002981	1	0.01727	0.2011	2	3	ETV6,CD34
Pubmed	21559295:gr	Convulsant doses of a dopamine D1 receptor agonist result in Erk-dependent increases in Zif268 and Arc/Arg3.1 expression in mouse dentate gyrus.	GeneRIF	0.0002981	1	0.01727	0.2011	2	3	ARC,EGR1
Pubmed	16913838	Human cathepsin L rescues the neurodegeneration and lethality in cathepsin B/L double-deficient mice.	Pubmed	0.0002981	1	0.01727	0.2011	2	3	CTSB,CTSL
Pubmed	21295146:gr	Expression of VGLUTs contributes to degeneration and acquisition of learning and memory.	GeneRIF	0.0002981	1	0.01727	0.2011	2	3	SLC17A7,SYP
Pubmed	22227369	A non-covalent interaction between small ubiquitin-like modifier-1 and Zac1 regulates Zac1 cellular functions.	Pubmed	0.0002981	1	0.01727	0.2011	2	3	CDKN1A,PLAGL1
Pubmed	25879558	Mechanisms of resistance in patients with chronic myeloid leukemia treated with tyrosine kinase inhibitors.	Pubmed	0.0002981	1	0.01727	0.2011	2	3	BCL2,CD34
Pubmed	21948504	Chromatin structure and expression of the AMPA receptor subunit Glur2 in human glioma cells: major regulatory role of REST and Sp1.	Pubmed	0.0002981	1	0.01727	0.2011	2	3	SP1,GRIA2
Pubmed	24283290	Estrogen receptor ¿ mediates proliferation of breast cancer MCF-7 cells via a p21/PCNA/E2F1-dependent pathway.	Pubmed	0.0002981	1	0.01727	0.2011	2	3	CDKN1A,ESR1
Pubmed	18048388:gr	Downregulation of Dkk3 activates beta-catenin/TCF-4 signaling in lung cancer.	GeneRIF	0.0002981	1	0.01727	0.2011	2	3	DKK3,TCF7L2
Pubmed	15763593	Estrogen receptor-alpha, bcl-2 and c-myc gene expression in fibroadenomas and adjacent normal breast: association with nodule size, hormonal and reproductive features.	Pubmed	0.0002981	1	0.01727	0.2011	2	3	ESR1,BCL2
Pubmed	23319622:gr	¿FosB differentially modulates nucleus accumbens direct and indirect pathway function.	GeneRIF	0.0002981	1	0.01727	0.2011	2	3	FOSB,DRD2
Pubmed	19345670:gr	The juxtamembrane domain in ETV6/FLT3 is critical for PIM-1 up-regulation and cell proliferation.	GeneRIF	0.0002981	1	0.01727	0.2011	2	3	ETV6,PIM1
Pubmed	21896479	Cysteine cathepsins S and L modulate anti-angiogenic activities of human endostatin.	Pubmed	0.0002981	1	0.01727	0.2011	2	3	CTSL,CTSS
Pubmed	25123009	The associations of SEA-alpha thalassemia 1, XmnI-Ggamma polymorphism and beta-globin gene mutations with the clinical severity of beta-thalassemia syndrome in northern Thailand.	Pubmed	0.0002981	1	0.01727	0.2011	2	3	HBA1,HBB
Pubmed	18400946:gr	ERdj4 and ERdj5 are required for endoplasmic reticulum-associated protein degradation of misfolded surfactant protein C.	GeneRIF	0.0002981	1	0.01727	0.2011	2	3	DNAJB9,DNAJC10
Pubmed	12703978:gr	Muscle-derived CD45-SCA-1+c-kit- progenitor cells give rise to skeletal muscle myotubes in vitro.	GeneRIF	0.0002981	1	0.01727	0.2011	2	3	ATXN1,CD34
Pubmed	23677991	Specificity of intersubunit general anesthetic-binding sites in the transmembrane domain of the human ¿1ß3¿2 ¿-aminobutyric acid type A (GABAA) receptor.	Pubmed	0.0002981	1	0.01727	0.2011	2	3	GABRA1,GABRG2
Pubmed	18197653:gr	Molecular modeling and mutagenesis reveals a tetradentate binding site for Zn2+ in GABA(A) alphabeta receptors and provides a structural basis for the modulating effect of the gamma subunit.	GeneRIF	0.0002981	1	0.01727	0.2011	2	3	GABRA1,GABRG2
Pubmed	21652709	Protein kinase C (PKC) delta suppresses keratinocyte proliferation by increasing p21(Cip1) level by a KLF4 transcription factor-dependent mechanism.	Pubmed	0.0002981	1	0.01727	0.2011	2	3	CDKN1A,PRKCD
Pubmed	12393707:gr	Signal transducer and activator of transcription 5a (STAT5a) is required for eosinophil differentiation of human cord blood-derived CD34+ cells.	GeneRIF	0.0002981	1	0.01727	0.2011	2	3	CDKN1A,BCL2
Pubmed	18418877:gr	Normal adult climbing fiber monoinnervation of cerebellar Purkinje cells in mice lacking MHC class I molecules.	GeneRIF	0.0002981	1	0.01727	0.2011	2	3	HLA-A,B2M
Pubmed	19524139:gr	Oestrogen receptors and small nuclear ring finger protein 4 (RNF4) in malignant ovarian germ cell tumours.	GeneRIF	0.0002981	1	0.01727	0.2011	2	3	ESR1,RNF4
Pubmed	19805480	Glucocorticoid receptor interacting protein-1 restores glucocorticoid responsiveness in steroid-resistant airway structural cells.	Pubmed	0.0002981	1	0.01727	0.2011	2	3	NCOA2,NR3C1
Pubmed	19666471	Heterodimerization of the sialidase NEU1 with the chaperone protective protein/cathepsin A prevents its premature oligomerization.	Pubmed	0.0002981	1	0.01727	0.2011	2	3	CTSA,NEU1
Pubmed	24172637	In vivo analysis of highly conserved Nef activities in HIV-1 replication and pathogenesis.	Pubmed	0.0002981	1	0.01727	0.2011	2	3	HLA-A,CD4
Pubmed	24445528	Transcriptional activation of p21(WAF¹/CIP¹) is mediated by increased DNA binding activity and increased interaction between p53 and Sp1 via phosphorylation during replicative senescence of human embryonic fibroblasts.	Pubmed	0.0002981	1	0.01727	0.2011	2	3	CDKN1A,SP1
Pubmed	22365146:gr	Regulation of cathepsins S and L by cystatin F during maturation of dendritic cells.	GeneRIF	0.0002981	1	0.01727	0.2011	2	3	CTSL,CTSS
Pubmed	18568776:gr	Expression of multidrug resistance genes in normal and cancer stem cells.	GeneRIF	0.0002981	1	0.01727	0.2011	2	3	ABCB1,BCL2
Pubmed	21729720:gr	Modulation of human GABAA receptor function: a novel mode of action of drugs of abuse.	GeneRIF	0.0002981	1	0.01727	0.2011	2	3	GABRA1,GABRG2
Pubmed	16979207	CD4 and MHC-I downregulation are conserved in primary HIV-1 Nef alleles from brain and lymphoid tissues, but Pak2 activation is highly variable.	Pubmed	0.0002981	1	0.01727	0.2011	2	3	HLA-A,CD4
Pubmed	15763593:gr	Estrogen receptor-alpha, bcl-2 and c-myc gene expression in fibroadenomas and adjacent normal breast: association with nodule size, hormonal and reproductive features.	GeneRIF	0.0002981	1	0.01727	0.2011	2	3	ESR1,BCL2
Pubmed	22966049:gr	Enteropathogenic Escherichia coli and vaccinia virus do not require the family of WASP-interacting proteins for pathogen-induced actin assembly.	GeneRIF	0.0002981	1	0.01727	0.2011	2	3	WIPF1,WASL
Pubmed	21792090	Zinc transporter 8 autoantibodies increase the predictive value of islet autoantibodies for function loss of technically successful solitary pancreas transplant.	Pubmed	0.0002981	1	0.01727	0.2011	2	3	GAD2,PTPRN
Pubmed	14568562:gr	Estrogen receptor-alpha and Sp1 interact in the induction of the low density lipoprotein-receptor.	GeneRIF	0.0002981	1	0.01727	0.2011	2	3	ESR1,SP1
Pubmed	23174100	Clusterin confers resistance to TNF-alpha-induced apoptosis in breast cancer cells through NF-kappaB activation and Bcl-2 overexpression.	Pubmed	0.0002981	1	0.01727	0.2011	2	3	CLU,BCL2
Pubmed	19718048:gr	The DEAD-box protein p72 regulates ERalpha-/oestrogen-dependent transcription and cell growth, and is associated with improved survival in ERalpha-positive breast cancer.	GeneRIF	0.0002981	1	0.01727	0.2011	2	3	ESR1,DDX17
Pubmed	6644819	Structure of human oxyhaemoglobin at 2.1 A resolution.	Pubmed	0.0002981	1	0.01727	0.2011	2	3	HBA1,HBB
Pubmed	15385740:gr	Lack of associations between HLA class II alleles and resistance to HIV-1 infection among white, non-Hispanic homosexual men.	GeneRIF	0.0002981	1	0.01727	0.2011	2	3	HLA-A,TAP2
Pubmed	9533023	Cloning and characterization of BAI2 and BAI3, novel genes homologous to brain-specific angiogenesis inhibitor 1 (BAI1).	Pubmed	0.0002981	1	0.01727	0.2011	2	3	ADGRB1,ADGRB3
Pubmed	18499756	Recruitment of coactivator glucocorticoid receptor interacting protein 1 to an estrogen receptor transcription complex is regulated by the 3',5'-cyclic adenosine 5'-monophosphate-dependent protein kinase.	Pubmed	0.0002981	1	0.01727	0.2011	2	3	ESR1,NCOA2
Pubmed	21896479:gr	Cysteine cathepsins S and L modulate anti-angiogenic activities of human endostatin.	GeneRIF	0.0002981	1	0.01727	0.2011	2	3	CTSL,CTSS
Pubmed	21423212:gr	Nephroblastoma overexpressed (NOV/CCN3) gene: a paired-domain-specific PAX3-FKHR transcription target that promotes survival and motility in alveolar rhabdomyosarcoma cells.	GeneRIF	0.0002981	1	0.01727	0.2011	2	3	FOXO1,NOV
Pubmed	20416158	[Docetaxel induces apoptosis and influences the expression of P-gp, BCL-2 and BAX protein in HL-60/ADR cells].	Pubmed	0.0002981	1	0.01727	0.2011	2	3	ABCB1,BCL2
Pubmed	19074532:gr	Depression-prone mice with reduced glucocorticoid receptor expression display an altered stress-dependent regulation of brain-derived neurotrophic factor and activity-regulated cytoskeleton-associated protein.	GeneRIF	0.0002981	1	0.01727	0.2011	2	3	ARC,NR3C1
Pubmed	15257297	Muscleblind proteins regulate alternative splicing.	Pubmed	0.0002981	1	0.01727	0.2011	2	3	MBNL1,MBNL2
Pubmed	15179054	Intracellular delivery of p53 fused to the basic domain of HIV-1 Tat.	Pubmed	0.0002981	1	0.01727	0.2011	2	3	CDKN1A,BCL2
Pubmed	12444044:gr	Spatial and temporal patterns of expression of 11beta-hydroxysteroid dehydrogenase types 1 and 2 messenger RNA and glucocorticoid receptor protein in the murine placenta and uterus during late pregnancy.	GeneRIF	0.0002981	1	0.01727	0.2011	2	3	HSD11B1,NR3C1
Pubmed	20184865:gr	Protein kinase C delta and eta differently regulate the expression of loricrin and Jun family proteins in human keratinocytes.	GeneRIF	0.0002981	1	0.01727	0.2011	2	3	PRKCD,PRKCH
Pubmed	16033766:gr	Temporal-spatial expression and transcriptional regulation of alpha7 nicotinic acetylcholine receptor by thyroid transcription factor-1 and early growth response factor-1 during murine lung development.	GeneRIF	0.0002981	1	0.01727	0.2011	2	3	EGR1,NKX2-1
Pubmed	18292428:gr	The anesthetic-like effects of diverse compounds on wild-type and mutant gamma-aminobutyric acid type A and glycine receptors.	GeneRIF	0.0002981	1	0.01727	0.2011	2	3	GABRA1,GABRG2
Pubmed	24199598	Etomidate produces similar allosteric modulation in ¿1ß3¿ and ¿1ß3¿2L GABA(A) receptors.	Pubmed	0.0002981	1	0.01727	0.2011	2	3	GABRA1,GABRG2
Pubmed	22222211:gr	Cathepsins B and L activate Ebola but not Marburg virus glycoproteins for efficient entry into cell lines and macrophages independent of TMPRSS2 expression.	GeneRIF	0.0002981	1	0.01727	0.2011	2	3	CTSB,CTSL
Pubmed	23033538:gr	Circadian rhythms of glucocorticoid hormone actions in target tissues: potential clinical implications.	GeneRIF	0.0002981	1	0.01727	0.2011	2	3	CLOCK,NR3C1
Pubmed	20702488	Regulation of p21, MMP-1, and MDR-1 expression in human colon carcinoma HT29 cells by Tian Xian liquid, a chinese medicinal formula, in vitro and in vivo.	Pubmed	0.0002981	1	0.01727	0.2011	2	3	CDKN1A,ABCB1
Pubmed	21288367:gr	A novel tumor suppressor gene ECRG4 interacts directly with TMPRSS11A (ECRG1) to inhibit cancer cell growth in esophageal carcinoma.	GeneRIF	0.0002981	1	0.01727	0.2011	2	3	CDKN1A,C2orf40
Pubmed	14557639	CD4 and major histocompatibility complex class I downregulation by the human immunodeficiency virus type 1 nef protein in pediatric AIDS progression.	Pubmed	0.0002981	1	0.01727	0.2011	2	3	HLA-A,CD4
Pubmed	19154347:gr	Transcription factor specificity protein 1 (SP1) and activating protein 2alpha (AP-2alpha) regulate expression of human KCTD10 gene by binding to proximal region of promoter.	GeneRIF	0.0002981	1	0.01727	0.2011	2	3	SP1,KCTD10
Pubmed	19931389	Opposing actions of the progesterone metabolites, 5alpha-dihydroprogesterone (5alphaP) and 3alpha-dihydroprogesterone (3alphaHP) on mitosis, apoptosis, and expression of Bcl-2, Bax and p21 in human breast cell lines.	Pubmed	0.0002981	1	0.01727	0.2011	2	3	CDKN1A,BCL2
Pubmed	18054858:gr	Gating of Sema3E/PlexinD1 signaling by neuropilin-1 switches axonal repulsion to attraction during brain development.	GeneRIF	0.0002981	1	0.01727	0.2011	2	3	SEMA3E,NRP1
Pubmed	12821935:gr	Estrogen receptor-alpha regulates the degradation of insulin receptor substrates 1 and 2 in breast cancer cells.	GeneRIF	0.0002981	1	0.01727	0.2011	2	3	ESR1,IRS2
Pubmed	16627470:gr	An asymmetric contribution to gamma-aminobutyric type A receptor function of a conserved lysine within TM2-3 of alpha1, beta2, and gamma2 subunits.	GeneRIF	0.0002981	1	0.01727	0.2011	2	3	GABRA1,GABRG2
Pubmed	11855781	Induction of apoptosis and bcl-2 expression in acute lymphoblastic leukaemia and non-Hodgkin's lymphoma in children.	Pubmed	0.0002981	1	0.01727	0.2011	2	3	ABCB1,BCL2
Pubmed	23308109	A unified model of the GABA(A) receptor comprising agonist and benzodiazepine binding sites.	Pubmed	0.0002981	1	0.01727	0.2011	2	3	GABRA1,GABRG2
Pubmed	20079711:gr	TSPYL5 is involved in cell growth and the resistance to radiation in A549 cells via the regulation of p21(WAF1/Cip1) and PTEN/AKT pathway.	GeneRIF	0.0002981	1	0.01727	0.2011	2	3	CDKN1A,TSPYL5
Pubmed	21618512	Cisplatin increases B-cell-lymphoma-2 expression via activation of protein kinase C and Akt2 in endometrial cancer cells.	Pubmed	0.0002981	1	0.01727	0.2011	2	3	PRKCD,BCL2
Pubmed	12360531:gr	Allosteric effects of chloride ions at the intradimeric alpha1beta1 and alpha2beta2 interfaces of human hemoglobin.	GeneRIF	0.0002981	1	0.01727	0.2011	2	3	HBA1,HBB
Pubmed	15893969:gr	The NLRR gene family and mouse development: Modified differential display PCR identifies NLRR-1 as a gene expressed in early somitic myoblasts.	GeneRIF	0.0002981	1	0.01727	0.2011	2	3	LRRN2,LRRN3
Pubmed	20083660	Evidence for molecular mimicry between human T cell epitopes in rotavirus and pancreatic islet autoantigens.	Pubmed	0.0002981	1	0.01727	0.2011	2	3	GAD2,PTPRN
Pubmed	19931389:gr	Opposing actions of the progesterone metabolites, 5alpha-dihydroprogesterone (5alphaP) and 3alpha-dihydroprogesterone (3alphaHP) on mitosis, apoptosis, and expression of Bcl-2, Bax and p21 in human breast cell lines.	GeneRIF	0.0002981	1	0.01727	0.2011	2	3	CDKN1A,BCL2
Pubmed	15173177:gr	Hepatitis B virus X protein induces expression of Fas ligand gene through enhancing transcriptional activity of early growth response factor.	GeneRIF	0.0002981	1	0.01727	0.2011	2	3	EGR2,EGR3
Pubmed	24717877	The immunoexpression of CD34, Bcl-2, and Ki-67 antigens in sinonasal inverted papillomas.	Pubmed	0.0002981	1	0.01727	0.2011	2	3	BCL2,CD34
Pubmed	21497182:gr	Induction of c-Fos, Zif268, and Arc from acute bouts of voluntary wheel running in new and pre-existing adult mouse hippocampal granule neurons.	GeneRIF	0.0002981	1	0.01727	0.2011	2	3	ARC,EGR1
Pubmed	18818659	GABRG1 and GABRA2 as independent predictors for alcoholism in two populations.	Pubmed	0.0002981	1	0.01727	0.2011	2	3	GABRA1,GABRA2
Pubmed	18199533:gr	t-Darpp promotes cancer cell survival by up-regulation of Bcl2 through Akt-dependent mechanism.	GeneRIF	0.0002981	1	0.01727	0.2011	2	3	PPP1R1B,BCL2
Pubmed	16675542:gr	Molecular mechanism of inhibitory aryl hydrocarbon receptor-estrogen receptor/Sp1 cross talk in breast cancer cells.	GeneRIF	0.0002981	1	0.01727	0.2011	2	3	ESR1,SP1
Pubmed	15743834	p21WAF1/CIP1 selectively controls the transcriptional activity of estrogen receptor alpha.	Pubmed	0.0002981	1	0.01727	0.2011	2	3	CDKN1A,ESR1
Pubmed	19640986:gr	Genetic and pharmacologic alteration of cathepsin expression influences reovirus pathogenesis.	GeneRIF	0.0002981	1	0.01727	0.2011	2	3	CTSB,CTSS
Pubmed	20052536	17ß-estradiol enhances ¿(5) integrin subunit gene expression through ER¿-Sp1 interaction and reduces cell motility and invasion of ER¿-positive breast cancer cells.	Pubmed	0.0002981	1	0.01727	0.2011	2	3	ESR1,SP1
Pubmed	24704945	Elevated postmortem striatal t-DARPP expression in schizophrenia and associations with DRD2/ANKK1 polymorphism.	Pubmed	0.0002981	1	0.01727	0.2011	2	3	PPP1R1B,DRD2
Pubmed	26547587	DCN deficiency promotes renal cell carcinoma growth and metastasis through downregulation of P21 and E-cadherin.	Pubmed	0.0002981	1	0.01727	0.2011	2	3	CDKN1A,DCN
Pubmed	15557560:gr	Transcriptional regulation of human UGT1A1 gene expression: activated glucocorticoid receptor enhances constitutive androstane receptor/pregnane X receptor-mediated UDP-glucuronosyltransferase 1A1 regulation with glucocorticoid receptor-interacting protein 1.	GeneRIF	0.0002981	1	0.01727	0.2011	2	3	NCOA2,NR3C1
Pubmed	22693611:gr	Identification and characterization of nucleolin as a COUP-TFII coactivator of retinoic acid receptor ß transcription in breast cancer cells.	GeneRIF	0.0002981	1	0.01727	0.2011	2	3	RARB,NR2F2
Pubmed	11134363	Expression patterns of cathepsins B, H, K, L and S in the human endometrium.	Pubmed	0.0002981	1	0.01727	0.2011	2	3	CTSB,CTSS
Pubmed	26625754	Immunohistochemical Evaluation of Angiogenesis Related Markers in Pyogenic Granuloma of Gingiva.	Pubmed	0.0002981	1	0.01727	0.2011	2	3	VCAM1,CD34
Pubmed	20032585:gr	Deficiency of clusterin inhibits neointimal hyperplasia after vascular injury.	GeneRIF	0.0002981	1	0.01727	0.2011	2	3	CDKN1A,CLU
Pubmed	18448176:gr	Measurements of secretogranins II, III, V and proconvertases 1/3 and 2 in plasma from patients with neuroendocrine tumours.	GeneRIF	0.0002981	1	0.01727	0.2011	2	3	SCG5,SCG3
Pubmed	21177856	Protein kinase A-alpha directly phosphorylates FoxO1 in vascular endothelial cells to regulate expression of vascular cellular adhesion molecule-1 mRNA.	Pubmed	0.0002981	1	0.01727	0.2011	2	3	VCAM1,FOXO1
Pubmed	20880986:gr	Estrogen receptor-alpha promotes breast cancer cell motility and invasion via focal adhesion kinase and N-WASP.	GeneRIF	0.0002981	1	0.01727	0.2011	2	3	ESR1,WASL
Pubmed	21756348:gr	Multiplex zymography captures stage-specific activity profiles of cathepsins K, L, and S in human breast, lung, and cervical cancer.	GeneRIF	0.0002981	1	0.01727	0.2011	2	3	CTSL,CTSS
Pubmed	19729452:gr	HNK-1 glyco-epitope regulates the stability of the glutamate receptor subunit GluR2 on the neuronal cell surface.	GeneRIF	0.0002981	1	0.01727	0.2011	2	3	GRIA2,CDH2
Pubmed	21792090:gr	Zinc transporter 8 autoantibodies increase the predictive value of islet autoantibodies for function loss of technically successful solitary pancreas transplant.	GeneRIF	0.0002981	1	0.01727	0.2011	2	3	GAD2,PTPRN
Pubmed	25051367	Overexpression of HMGB1 in melanoma predicts patient survival and suppression of HMGB1 induces cell cycle arrest and senescence in association with p21 (Waf1/Cip1) up-regulation via a p53-independent, Sp1-dependent pathway.	Pubmed	0.0002981	1	0.01727	0.2011	2	3	CDKN1A,SP1
Pubmed	20038947:gr	Novel loci for major depression identified by genome-wide association study of Sequenced Treatment Alternatives to Relieve Depression and meta-analysis of three studies.	GeneRIF	0.0002981	1	0.01727	0.2011	2	3	ATP6V0A1,GRM7
Pubmed	12225856	Unique assignment of inter-subunit association in GABA(A) alpha 1 beta 3 gamma 2 receptors determined by molecular modeling.	Pubmed	0.0002981	1	0.01727	0.2011	2	3	GABRA1,GABRG2
Pubmed	16675542	Molecular mechanism of inhibitory aryl hydrocarbon receptor-estrogen receptor/Sp1 cross talk in breast cancer cells.	Pubmed	0.0002981	1	0.01727	0.2011	2	3	ESR1,SP1
Pubmed	25626674	Fast profiling of protease specificity reveals similar substrate specificities for cathepsins K, L and S.	Pubmed	0.0002981	1	0.01727	0.2011	2	3	CTSL,CTSS
Pubmed	20083660:gr	Evidence for molecular mimicry between human T cell epitopes in rotavirus and pancreatic islet autoantigens.	GeneRIF	0.0002981	1	0.01727	0.2011	2	3	GAD2,PTPRN
Pubmed	22427654	Sulforaphane induction of p21(Cip1) cyclin-dependent kinase inhibitor expression requires p53 and Sp1 transcription factors and is p53-dependent.	Pubmed	0.0002981	1	0.01727	0.2011	2	3	CDKN1A,SP1
Pubmed	22392074:gr	IGFBP-rP1 induces p21 expression through a p53-independent pathway, leading to cellular senescence of MCF-7 breast cancer cells.	GeneRIF	0.0002981	1	0.01727	0.2011	2	3	CDKN1A,IGFBP7
Pubmed	15523672	Specificity of transcriptional regulation by the zinc finger transcription factors Sp1, Sp3, and Egr-1.	Pubmed	0.0002981	1	0.01727	0.2011	2	3	SP1,EGR1
Pubmed	19095965:gr	Muscleblind-like proteins: similarities and differences in normal and myotonic dystrophy muscle.	GeneRIF	0.0002981	1	0.01727	0.2011	2	3	MBNL1,MBNL2
Pubmed	10446910	Transcriptional activation of E2F1 gene expression by 17beta-estradiol in MCF-7 cells is regulated by NF-Y-Sp1/estrogen receptor interactions.	Pubmed	0.0002981	1	0.01727	0.2011	2	3	ESR1,SP1
Pubmed	18818659:gr	GABRG1 and GABRA2 as independent predictors for alcoholism in two populations.	GeneRIF	0.0002981	1	0.01727	0.2011	2	3	GABRA1,GABRA2
Pubmed	15835899	Crystallographic evidence for a new ensemble of ligand-induced allosteric transitions in hemoglobin: the T-to-T(high) quaternary transitions.	Pubmed	0.0002981	1	0.01727	0.2011	2	3	HBA1,HBB
Pubmed	22222211	Cathepsins B and L activate Ebola but not Marburg virus glycoproteins for efficient entry into cell lines and macrophages independent of TMPRSS2 expression.	Pubmed	0.0002981	1	0.01727	0.2011	2	3	CTSB,CTSL
Pubmed	12356756	BAP, a mammalian BiP-associated protein, is a nucleotide exchange factor that regulates the ATPase activity of BiP.	Pubmed	0.0002981	1	0.01727	0.2011	2	3	DNAJB9,SIL1
Pubmed	23033538	Circadian rhythms of glucocorticoid hormone actions in target tissues: potential clinical implications.	Pubmed	0.0002981	1	0.01727	0.2011	2	3	CLOCK,NR3C1
Pubmed	12402271	Epsilon-sarcoglycan mutations found in combination with other dystonia gene mutations.	Pubmed	0.0002981	1	0.01727	0.2011	2	3	SGCE,DRD2
Pubmed	15257297:gr	Muscleblind proteins regulate alternative splicing.	GeneRIF	0.0002981	1	0.01727	0.2011	2	3	MBNL1,MBNL2
Pubmed	20416158:gr	[Docetaxel induces apoptosis and influences the expression of P-gp, BCL-2 and BAX protein in HL-60/ADR cells].	GeneRIF	0.0002981	1	0.01727	0.2011	2	3	ABCB1,BCL2
Pubmed	12225856:gr	Unique assignment of inter-subunit association in GABA(A) alpha 1 beta 3 gamma 2 receptors determined by molecular modeling.	GeneRIF	0.0002981	1	0.01727	0.2011	2	3	GABRA1,GABRG2
Pubmed	19667069	ROCK mediates phorbol ester-induced apoptosis in prostate cancer cells via p21Cip1 up-regulation and JNK.	Pubmed	0.0002981	1	0.01727	0.2011	2	3	CDKN1A,PRKCD
Pubmed	21325822	Mechanisms of platelet-activating factor-induced enhancement of VEGF expression.	Pubmed	0.0002981	1	0.01727	0.2011	2	3	SP1,EGR1
Pubmed	15964998:gr	p21WAF1/Cip1 is a negative transcriptional regulator of Wnt4 expression downstream of Notch1 activation.	GeneRIF	0.0002981	1	0.01727	0.2011	2	3	CDKN1A,WNT4
Pubmed	26212138	Dysregulation of Hypothalamo-Pituitary-Adrenocortical Axis in Overweight Female Diabetic Subjects is Associated with Downregulation of Corticosteroid Receptors and 11¿-HSD1 in the Brain.	Pubmed	0.0002981	1	0.01727	0.2011	2	3	HSD11B1,NR3C1
Pubmed	18664350	Effects of Radix notoginseng extracts drug-containing serum on expressions of bcl-2, Bax and p21WAF1 proteins in MNNG transformed GES-1 cells.	Pubmed	0.0002981	1	0.01727	0.2011	2	3	CDKN1A,BCL2
Pubmed	21479245:gr	Serum response factor regulates immediate early host gene expression in Toxoplasma gondii-infected host cells.	GeneRIF	0.0002981	1	0.01727	0.2011	2	3	EGR1,EGR2
Pubmed	20052536:gr	17ß-estradiol enhances ¿(5) integrin subunit gene expression through ER¿-Sp1 interaction and reduces cell motility and invasion of ER¿-positive breast cancer cells.	GeneRIF	0.0002981	1	0.01727	0.2011	2	3	ESR1,SP1
Pubmed	23665993	Regulation of bcl-2 transcription by estrogen receptor-¿ and c-Jun in human endometrium.	Pubmed	0.0002981	1	0.01727	0.2011	2	3	ESR1,BCL2
Pubmed	18458302	Reduced risk of uncomplicated malaria episodes in children with alpha+-thalassemia in northeastern Tanzania.	Pubmed	0.0002981	1	0.01727	0.2011	2	3	HBA1,HBB
Pubmed	16818630	DDX3, a DEAD box RNA helicase with tumor growth-suppressive property and transcriptional regulation activity of the p21waf1/cip1 promoter, is a candidate tumor suppressor.	Pubmed	0.0002981	1	0.01727	0.2011	2	3	CDKN1A,SP1
Pubmed	22392074	IGFBP-rP1 induces p21 expression through a p53-independent pathway, leading to cellular senescence of MCF-7 breast cancer cells.	Pubmed	0.0002981	1	0.01727	0.2011	2	3	CDKN1A,IGFBP7
Pubmed	14568562	Estrogen receptor-alpha and Sp1 interact in the induction of the low density lipoprotein-receptor.	Pubmed	0.0002981	1	0.01727	0.2011	2	3	ESR1,SP1
Pubmed	17519890:gr	Proteolytic disassembly is a critical determinant for reovirus oncolysis.	GeneRIF	0.0002981	1	0.01727	0.2011	2	3	CTSB,CTSL
Pubmed	15196205	Inhibitory p41 isoform of invariant chain and its potential target enzymes cathepsins L and H in distinct populations of macrophages in human lymph nodes.	Pubmed	0.0002981	1	0.01727	0.2011	2	3	CTSL,CTSS
Pubmed	18314536	Transcription factors sp1 and sp3 regulate expression of human extracellular superoxide dismutase in lung fibroblasts.	Pubmed	0.0002981	1	0.01727	0.2011	2	3	SOD3,SP1
Pubmed	19915865	Cathepsins B, L and cystatin C in cyst fluid of ovarian tumors.	Pubmed	0.0002981	1	0.01727	0.2011	2	3	CTSB,CTSL
Pubmed	19910028:gr	A genome-wide association study on African-ancestry populations for asthma.	GeneRIF	0.0002981	1	0.01727	0.2011	2	3	ADRA1B,DPP10
Pubmed	21618512:gr	Cisplatin increases B-cell-lymphoma-2 expression via activation of protein kinase C and Akt2 in endometrial cancer cells.	GeneRIF	0.0002981	1	0.01727	0.2011	2	3	PRKCD,BCL2
Pubmed	23202450	Brockman, M.A., et al., Human Leukocyte Antigen (HLA) Class I Down-Regulation by Human Immunodeficiency Virus Type 1 Negative Factor (HIV-1 Nef): What Might We Learn From Natural Sequence Variants? Viruses 2012, 4, 1711-1730.	Pubmed	0.0002981	1	0.01727	0.2011	2	3	HLA-A,CD4
Pubmed	19574399:gr	Gonadotropin-releasing hormone-mediated phosphorylation of estrogen receptor-alpha contributes to fosB expression in mouse gonadotrophs.	GeneRIF	0.0002981	1	0.01727	0.2011	2	3	ESR1,FOSB
Pubmed	9585570	The role of Gly-4 of human cystatin A (stefin A) in the binding of target proteinases. Characterization by kinetic and equilibrium methods of the interactions of cystatin A Gly-4 mutants with papain, cathepsin B, and cathepsin L.	Pubmed	0.0002981	1	0.01727	0.2011	2	3	CTSB,CTSL
Pubmed	15255544:gr	Comparison of expression of cathepsins B and L and MMP2 in endothelial cells and in capillary sprouting in collagen gel.	GeneRIF	0.0002981	1	0.01727	0.2011	2	3	CTSB,CTSL
Pubmed	20880986	Estrogen receptor-alpha promotes breast cancer cell motility and invasion via focal adhesion kinase and N-WASP.	Pubmed	0.0002981	1	0.01727	0.2011	2	3	ESR1,WASL
Pubmed	16927170:gr	Tyrosine kinase phosphorylation of GABA(A) receptor alpha1, beta2 and gamma2 subunits following chronic intermittent ethanol (CIE) exposure of cultured cortical neurons of mice.	GeneRIF	0.0002981	1	0.01727	0.2011	2	3	GABRA1,GABRG2
Pubmed	14660675:gr	bcl-2 induction of urokinase plasminogen activator receptor expression in human cancer cells through Sp1 activation: involvement of ERK1/ERK2 activity.	GeneRIF	0.0002981	1	0.01727	0.2011	2	3	SP1,BCL2
Pubmed	18199533	t-Darpp promotes cancer cell survival by up-regulation of Bcl2 through Akt-dependent mechanism.	Pubmed	0.0002981	1	0.01727	0.2011	2	3	PPP1R1B,BCL2
Pubmed	25436985	Toll-like receptor 3 and interleukin 1ß expression in CD34+ cells from patients with rheumatoid arthritis: association with inflammation and vascular involvement.	Pubmed	0.0002981	1	0.01727	0.2011	2	3	CD34,TLR3
Pubmed	23324193:gr	[Expression and significance of bcl-2, bax and ER in foci of adenomyosis].	GeneRIF	0.0002981	1	0.01727	0.2011	2	3	ESR1,BCL2
Pubmed	15302882	Interplay between HIV-1 Vpr and Sp1 modulates p21(WAF1) gene expression in human astrocytes.	Pubmed	0.0002981	1	0.01727	0.2011	2	3	CDKN1A,SP1
Pubmed	19169273	Epidermal growth factor-dependent cyclooxygenase-2 induction in gliomas requires protein kinase C-delta.	Pubmed	0.0002981	1	0.01727	0.2011	2	3	PRKCD,SP1
Pubmed	15033443:gr	Transcription factor Sp1 mediates p38MAPK-dependent activation of the p21WAF1 gene promoter in vascular smooth muscle cells by pyrrolidine dithiocarbamate.	GeneRIF	0.0002981	1	0.01727	0.2011	2	3	CDKN1A,SP1
Pubmed	12372256	The WH1 and EVH1 domains of WASP and Ena/VASP family members bind distinct sequence motifs.	Pubmed	0.0002981	1	0.01727	0.2011	2	3	WIPF1,WASL
Pubmed	15385740	Lack of associations between HLA class II alleles and resistance to HIV-1 infection among white, non-Hispanic homosexual men.	Pubmed	0.0002981	1	0.01727	0.2011	2	3	HLA-A,TAP2
Pubmed	17065567	Spatial and temporal expression of glucocorticoid, retinoid, and thyroid hormone receptors is not altered in lungs of congenital diaphragmatic hernia.	Pubmed	0.0002981	1	0.01727	0.2011	2	3	RARB,NR3C1
Pubmed	26561806	The mRNA Expression Status of Dopamine Receptor D2, Dopamine Receptor D3 and DARPP-32 in T Lymphocytes of Patients with Early Psychosis.	Pubmed	0.0002981	1	0.01727	0.2011	2	3	PPP1R1B,DRD2
Pubmed	21423212	Nephroblastoma overexpressed (NOV/CCN3) gene: a paired-domain-specific PAX3-FKHR transcription target that promotes survival and motility in alveolar rhabdomyosarcoma cells.	Pubmed	0.0002981	1	0.01727	0.2011	2	3	FOXO1,NOV
Pubmed	24968096	SIRPA, VCAM1 and CD34 identify discrete lineages during early human cardiovascular development.	Pubmed	0.0002981	1	0.01727	0.2011	2	3	VCAM1,CD34
Pubmed	10087612	Waltzing with WASP.	Pubmed	0.0002981	1	0.01727	0.2011	2	3	WIPF1,WASL
Pubmed	18068676	Reciprocal regulation of the human sterol regulatory element binding protein (SREBP)-1a promoter by Sp1 and EGR-1 transcription factors.	Pubmed	0.0002981	1	0.01727	0.2011	2	3	SP1,EGR1
Pubmed	21067581	Polymorphism of SERPINE2 gene is associated with pulmonary emphysema in consecutive autopsy cases.	Pubmed	0.0002981	1	0.01727	0.2011	2	3	SERPINA3,SERPINE2
Pubmed	15569929:gr	Striatin assembles a membrane signaling complex necessary for rapid, nongenomic activation of endothelial NO synthase by estrogen receptor alpha.	GeneRIF	0.0002981	1	0.01727	0.2011	2	3	ESR1,STRN
Pubmed	23478574	Egr-1 enhances drug resistance of breast cancer by modulating MDR1 expression in a GGPPS-independent manner.	Pubmed	0.0002981	1	0.01727	0.2011	2	3	ABCB1,EGR1
Pubmed	26016529	Assembly, trafficking and function of ¿1ß2¿2 GABAA receptors are regulated by N-terminal regions, in a subunit-specific manner.	Pubmed	0.0002981	1	0.01727	0.2011	2	3	GABRA1,GABRG2
Pubmed	19460354	Activation function 2 mediates dioxin-induced recruitment of estrogen receptor alpha to CYP1A1 and CYP1B1.	Pubmed	0.0002981	1	0.01727	0.2011	2	3	ESR1,NCOA2
Pubmed	23814048	Interaction of glucocorticoid receptor (GR) with estrogen receptor (ER) ¿ and activator protein 1 (AP1) in dexamethasone-mediated interference of ER¿ activity.	Pubmed	0.0002981	1	0.01727	0.2011	2	3	ESR1,NR3C1
Pubmed	9733783	Cystatin F is a glycosylated human low molecular weight cysteine proteinase inhibitor.	Pubmed	0.0002981	1	0.01727	0.2011	2	3	CTSB,CTSL
Pubmed	19564704:gr	Comparison of gene transcription between subcutaneous and visceral adipose tissue in Chinese adults.	GeneRIF	0.0002981	1	0.01727	0.2011	2	3	HSD11B1,NR3C1
Pubmed	20237496	New genetic associations detected in a host response study to hepatitis B vaccine.	Pubmed	0.000304	1	0.01759	0.2048	20	825	ACTA2,F3,PIM1,SRGAP1,VCAM1,VIP,FNDC3B,PRDX4,C1QL2,ATP2C1,SOD3,B2M,BCL2,PTGER3,KIRREL3,GRN,GRIN1,CD4,TLR3,FIBCD1
Pubmed	20237496:gr	New genetic associations detected in a host response study to hepatitis B vaccine.	GeneRIF	0.0003087	1	0.01785	0.2078	20	826	ACTA2,F3,PIM1,SRGAP1,VCAM1,VIP,FNDC3B,PRDX4,C1QL2,ATP2C1,SOD3,B2M,BCL2,PTGER3,KIRREL3,GRN,GRIN1,CD4,TLR3,FIBCD1
Pubmed	24711643	Identifying biological pathways that underlie primordial short stature using network analysis.	Pubmed	0.000327	1	0.01889	0.22	23	1024	HLA-A,ABCB1,ACSL3,EEA1,DDX17,TMEM59,CRKL,SPINT2,MT-CO2,XPNPEP3,CSTF2,TMED9,FUS,ATP1A1,ATP2B1,DNAJB11,EMC1,ERP44,NUP58,NRP1,APMAP,GRN,HBA1
Pubmed	11891216	The PDZ proteins PICK1, GRIP, and syntenin bind multiple glutamate receptor subtypes. Analysis of PDZ binding motifs.	Pubmed	0.0003345	1	0.01925	0.2242	3	14	GRIA2,GRM2,GRM7
Pubmed	11266503	Regulation of glucocorticoid receptor activity by 14--3-3-dependent intracellular relocalization of the corepressor RIP140.	Pubmed	0.0003345	1	0.01925	0.2242	3	14	ESR1,NCOA2,NR3C1
Pubmed	21923909	LIM kinase 1 - dependent cofilin 1 pathway and actin dynamics mediate nuclear retinoid receptor function in T lymphocytes.	Pubmed	0.0003345	1	0.01925	0.2242	3	14	ACTA2,RXRG,RARB
Pubmed	15835887	Proteomic analysis of mammalian oligosaccharyltransferase reveals multiple subcomplexes that contain Sec61, TRAP, and two potential new subunits.	Pubmed	0.0003345	1	0.01925	0.2242	3	14	RPN1,RPN2,TUSC3
Pubmed	19247692	Analyses of associations with asthma in four asthma population samples from Canada and Australia.	Pubmed	0.0003371	1	0.01937	0.2255	6	92	SERPINA3,ESR1,VCAM1,DPP10,NOS1,PLA2G7
Pubmed	19247692:gr	Analyses of associations with asthma in four asthma population samples from Canada and Australia.	GeneRIF	0.0003371	1	0.01937	0.2255	6	92	SERPINA3,ESR1,VCAM1,DPP10,NOS1,PLA2G7
Pubmed	12665801	Exploring proteomes and analyzing protein processing by mass spectrometric identification of sorted N-terminal peptides.	Pubmed	0.0003483	1	0.01999	0.2328	10	262	RPN2,TTR,FAAH,SELENOF,CTSA,PCDHB16,ABHD16A,UBASH3B,HBA1,RAB37
Pubmed	15217342	The synaptic vesicle cycle.	Pubmed	0.0003629	1	0.0208	0.2421	4	34	RIMS1,SV2A,SYP,UNC13C
Pubmed	20301552	Microphthalmia/Anophthalmia/Coloboma Spectrum	Pubmed	0.0003629	1	0.0208	0.2421	4	34	SIX3,DACH1,NHS,RARB
Pubmed	20468060:gr	Genetic pathway-based hierarchical clustering analysis of older adults with cognitive complaints and amnestic mild cognitive impairment using clinical and neuroimaging phenotypes.	GeneRIF	0.000415	1	0.02154	0.2508	3	15	CHAT,ABCB1,BCL2
Pubmed	20468060	Genetic pathway-based hierarchical clustering analysis of older adults with cognitive complaints and amnestic mild cognitive impairment using clinical and neuroimaging phenotypes.	Pubmed	0.000415	1	0.02154	0.2508	3	15	CHAT,ABCB1,BCL2
Pubmed	11504923	HIV envelope gp120 activates human arterial smooth muscle cells.	Pubmed	0.000415	1	0.02154	0.2508	3	15	PRKCD,PRKCH,CD4
Pubmed	24324551	Genome wide association study (GWAS) of Chagas cardiomyopathy in Trypanosoma cruzi seropositive subjects.	Pubmed	0.0004258	1	0.02154	0.2508	7	134	ATXN1,PPHLN1,DGKB,CNTN6,NELL1,KAZN,GNG7
Pubmed	23874603	HIV-1 Vpr modulates macrophage metabolic pathways: a SILAC-based quantitative analysis.	Pubmed	0.0004453	1	0.02154	0.2508	7	135	HLA-A,ACTA2,EEA1,CTSA,ASAH1,CTSB,CTSZ
Pubmed	20889312	A genome-wide meta-analysis identifies novel loci associated with schizophrenia and bipolar disorder.	Pubmed	0.0004625	1	0.02154	0.2508	5	64	MCC,VAT1L,FAM69A,NTM,RARB
Pubmed	22304920	PKC¿ promotes oncogenic functions of ATF2 in the nucleus while blocking its apoptotic function at mitochondria.	Pubmed	0.0004655	1	0.02154	0.2508	7	136	RPN1,SLC2A1,PRKCH,ATP1A1,TMX1,ERP29,APMAP
Pubmed	19625176:gr	PTEN identified as important risk factor of chronic obstructive pulmonary disease.	GeneRIF	0.0004716	1	0.02154	0.2508	12	376	ESR1,ABCB1,PIM1,SELENOF,CYP7B1,VCAM1,HTR1D,SLC2A1,SOD3,GGH,DRD2,CD4
Pubmed	19625176	PTEN identified as important risk factor of chronic obstructive pulmonary disease.	Pubmed	0.0004716	1	0.02154	0.2508	12	376	ESR1,ABCB1,PIM1,SELENOF,CYP7B1,VCAM1,HTR1D,SLC2A1,SOD3,GGH,DRD2,CD4
Pubmed	2541446	Role of oligosaccharides in the processing and maturation of envelope glycoproteins of human immunodeficiency virus type 1.	Pubmed	0.0005047	1	0.02154	0.2508	4	37	MAN2B1,GAA,B3GALT2,MAN2B2
Pubmed	18676680	Pathway-based evaluation of 380 candidate genes and lung cancer susceptibility suggests the importance of the cell cycle pathway.	Pubmed	0.0005298	1	0.02154	0.2508	12	381	ESR1,ABCB1,PIM1,SELENOF,CYP7B1,VCAM1,HTR1D,SLC2A1,SOD3,GGH,DRD2,CD4
Pubmed	18676680:gr	Pathway-based evaluation of 380 candidate genes and lung cancer susceptibility suggests the importance of the cell cycle pathway.	GeneRIF	0.0005298	1	0.02154	0.2508	12	381	ESR1,ABCB1,PIM1,SELENOF,CYP7B1,VCAM1,HTR1D,SLC2A1,SOD3,GGH,DRD2,CD4
Pubmed	19170196	Polymorphisms in innate immunity genes and lung cancer risk in Xuanwei, China.	Pubmed	0.0005547	1	0.02154	0.2508	12	383	ESR1,ABCB1,PIM1,SELENOF,CYP7B1,VCAM1,HTR1D,SLC2A1,SOD3,GGH,DRD2,CD4
Pubmed	19170196:gr	Polymorphisms in innate immunity genes and lung cancer risk in Xuanwei, China.	GeneRIF	0.0005547	1	0.02154	0.2508	12	383	ESR1,ABCB1,PIM1,SELENOF,CYP7B1,VCAM1,HTR1D,SLC2A1,SOD3,GGH,DRD2,CD4
Pubmed	2829950	Evidence that mannosyl residues are involved in human immunodeficiency virus type 1 (HIV-1) pathogenesis.	Pubmed	0.0005596	1	0.02154	0.2508	4	38	MAN2B1,GAA,B3GALT2,MAN2B2
Pubmed	16263699	Elucidation of N-glycosylation sites on human platelet proteins: a glycoproteomic approach.	Pubmed	0.0005596	1	0.02154	0.2508	4	38	CLU,CTSA,ASAH1,GLB1
Pubmed	17474147	Systematic identification of SH3 domain-mediated human protein-protein interactions by peptide array target screening.	Pubmed	0.0005617	1	0.02154	0.2508	11	330	WIPF1,RIMS1,SP1,PHACTR2,PTPN4,ASAP2,WASL,SASH1,CELSR2,NKX2-1,CDH11
Pubmed	17440936:gr	Association analysis of GABA receptor subunit genes on 5q33 with heroin dependence in a Chinese male population.	GeneRIF	0.0005922	1	0.02154	0.2508	2	4	GABRA1,GABRG2
Pubmed	23853598	Tetherin/BST-2 antagonism by Nef depends on a direct physical interaction between Nef and tetherin, and on clathrin-mediated endocytosis.	Pubmed	0.0005922	1	0.02154	0.2508	2	4	HLA-A,CD4
Pubmed	11956602:gr	MIB-1, p53, bcl-2, and WAF-1 expression in pelvic lymph nodes and primary tumors in early stage cervical carcinomas: correlation with clinical outcome.	GeneRIF	0.0005922	1	0.02154	0.2508	2	4	CDKN1A,BCL2
Pubmed	16149052	Genistein-induced neuronal differentiation is associated with activation of extracellular signal-regulated kinases and upregulation of p21 and N-cadherin.	Pubmed	0.0005922	1	0.02154	0.2508	2	4	CDKN1A,CDH2
Pubmed	16807372:gr	Biglycan regulates the expression and sarcolemmal localization of dystrobrevin, syntrophin, and nNOS.	GeneRIF	0.0005922	1	0.02154	0.2508	2	4	NOS1,DTNA
Pubmed	11908736:gr	Survival and cell cycle control in early hematopoiesis: role of bcl-2, and the cyclin dependent kinase inhibitors P27 and P21.	GeneRIF	0.0005922	1	0.02154	0.2508	2	4	CDKN1A,BCL2
Pubmed	20631684:gr	Neurogenetics and pharmacology of learning, motivation, and cognition.	GeneRIF	0.0005922	1	0.02154	0.2508	2	4	PPP1R1B,DRD2
Pubmed	25410484	Shift in GATA3 functions, and GATA3 mutations, control progression and clinical presentation in breast cancer.	Pubmed	0.0005922	1	0.02154	0.2508	2	4	DACH1,BCL2
Pubmed	20015871:gr	Pharmacogenetic risk factors for altered bone mineral density and body composition in pediatric acute lymphoblastic leukemia.	GeneRIF	0.0005922	1	0.02154	0.2508	2	4	ESR1,NR3C1
Pubmed	18543253	Association of Sp3 and estrogen receptor alpha with the transcriptionally active trefoil factor 1 promoter in MCF-7 breast cancer cells.	Pubmed	0.0005922	1	0.02154	0.2508	2	4	ESR1,SP1
Pubmed	9384577	Reduction of microtubule catastrophe events by LIS1, platelet-activating factor acetylhydrolase subunit.	Pubmed	0.0005922	1	0.02154	0.2508	2	4	MAP2,PLA2G7
Pubmed	19740759	Peroxidase activity of hemoglobin-haptoglobin complexes: covalent aggregation and oxidative stress in plasma and macrophages.	Pubmed	0.0005922	1	0.02154	0.2508	2	4	HBA1,HBB
Pubmed	17704997	Genetic association of a polymorphism of the cAMP-responsive element binding protein-binding protein with steroid-induced osteonecrosis after kidney transplantation.	Pubmed	0.0005922	1	0.02154	0.2508	2	4	NCOA2,NR3C1
Pubmed	19657833	Description of two new alpha variants: Hb Canuts [alpha85(F6)Asp-->His (alpha1)] and Hb Ambroise Pare [alpha117(GH5)Phe-->Ile (alpha2)]; two new beta variants: Hb Beaujolais [beta84(EF8)Thr-->Asn] and Hb Monplaisir [beta147 (Tyr-Lys-Leu-Ala-Phe-Phe-Leu-Leu-Ser-Asn-Phe-Tyr-158-COOH)] and one new delta variant: Hb (A2)North Africa [delta59(E3)Lys-->Met].	Pubmed	0.0005922	1	0.02154	0.2508	2	4	HBA1,HBB
Pubmed	19700239	Glioblastoma and endothelial cells cross-talk, mediated by SDF-1, enhances tumour invasion and endothelial proliferation by increasing expression of cathepsins B, S, and MMP-9.	Pubmed	0.0005922	1	0.02154	0.2508	2	4	CTSB,CTSS
Pubmed	20478382:gr	Role of estrogen receptors, PKC and Src in ERK2 and p38 MAPK signaling triggered by 17ß-estradiol in skeletal muscle cells.	GeneRIF	0.0005922	1	0.02154	0.2508	2	4	ESR1,PRKCD
Pubmed	11043578	The LIM/homeodomain protein islet-1 modulates estrogen receptor functions.	Pubmed	0.0005922	1	0.02154	0.2508	2	4	ESR1,ISL1
Pubmed	8600444	RFX proteins, a novel family of DNA binding proteins conserved in the eukaryotic kingdom.	Pubmed	0.0005922	1	0.02154	0.2508	2	4	ESR1,RFX4
Pubmed	26313906	Type I Interferons Function as Autocrine and Paracrine Factors to Induce Autotaxin in Response to TLR Activation.	Pubmed	0.0005922	1	0.02154	0.2508	2	4	ENPP2,TLR3
Pubmed	12686612:gr	Role of nectin in formation of E-cadherin-based adherens junctions in keratinocytes: analysis with the N-cadherin dominant negative mutant.	GeneRIF	0.0005922	1	0.02154	0.2508	2	4	NECTIN3,CDH2
Pubmed	16364318	Cathepsin B and its interacting proteins, bikunin and TSRC1, correlate with TNF-induced apoptosis of ovarian cancer cells OV-90.	Pubmed	0.0005922	1	0.02154	0.2508	2	4	SPINT2,CTSB
Pubmed	15858065	Protein-protein coupling/uncoupling enables dopamine D2 receptor regulation of AMPA receptor-mediated excitotoxicity.	Pubmed	0.0005922	1	0.02154	0.2508	2	4	DRD2,GRIA2
Pubmed	19095746	Unique roles of p160 coactivators for regulation of breast cancer cell proliferation and estrogen receptor-alpha transcriptional activity.	Pubmed	0.0005922	1	0.02154	0.2508	2	4	ESR1,NCOA2
Pubmed	19700239:gr	Glioblastoma and endothelial cells cross-talk, mediated by SDF-1, enhances tumour invasion and endothelial proliferation by increasing expression of cathepsins B, S, and MMP-9.	GeneRIF	0.0005922	1	0.02154	0.2508	2	4	CTSB,CTSS
Pubmed	15689620	Delayed activation of insulin-like growth factor-1 receptor/Src/MAPK/Egr-1 signaling regulates clusterin expression, a pro-survival factor.	Pubmed	0.0005922	1	0.02154	0.2508	2	4	CLU,EGR1
Pubmed	21917589	Bypass of glycan-dependent glycoprotein delivery to ERAD by up-regulated EDEM1.	Pubmed	0.0005922	1	0.02154	0.2508	2	4	ERLEC1,OS9
Pubmed	21281786:gr	Arachidonic acid pathway members PLA2G7, HPGD, EPHX2, and CYP4F8 identified as putative novel therapeutic targets in prostate cancer.	GeneRIF	0.0005922	1	0.02154	0.2508	2	4	CYP4F8,PLA2G7
Pubmed	19307576:gr	Posttranscriptional regulation of interleukin-10 expression by hsa-miR-106a.	GeneRIF	0.0005922	1	0.02154	0.2508	2	4	SP1,EGR1
Pubmed	11043403	The receptor tyrosine phosphatase-like protein ICA512 binds the PDZ domains of beta2-syntrophin and nNOS in pancreatic beta-cells.	Pubmed	0.0005922	1	0.02154	0.2508	2	4	PTPRN,NOS1
Pubmed	11722572	Elevated lysosomal pH in neuronal ceroid lipofuscinoses (NCLs).	Pubmed	0.0005922	1	0.02154	0.2508	2	4	PPT1,CLN6
Pubmed	20919742:gr	LDL receptor-related protein 1 regulates the abundance of diverse cell-signaling proteins in the plasma membrane proteome.	GeneRIF	0.0005922	1	0.02154	0.2508	2	4	NRP1,PLXDC1
Pubmed	27641736	Associations of MDR1, TBXA2R, PLA2G7, and PEAR1 genetic polymorphisms with the platelet activity in Chinese ischemic stroke patients receiving aspirin therapy.	Pubmed	0.0005922	1	0.02154	0.2508	2	4	ABCB1,PLA2G7
Pubmed	19938958	Assessment of estrogen receptors and apoptotic factors in cryopreserved human ovarian cortex.	Pubmed	0.0005922	1	0.02154	0.2508	2	4	ESR1,BCL2
Pubmed	21115898:gr	Altered expression of cell cycle and apoptotic proteins in human liver pathologies.	GeneRIF	0.0005922	1	0.02154	0.2508	2	4	CDKN1A,BCL2
Pubmed	16712793	Pim-1 kinase expression during murine mammary development.	Pubmed	0.0005922	1	0.02154	0.2508	2	4	CDKN1A,PIM1
Pubmed	17449448	Association in alcoholic patients between psychopathic traits and the additive effect of allelic forms of the CNR1 and FAAH endocannabinoid genes, and the 3' region of the DRD2 gene.	Pubmed	0.0005922	1	0.02154	0.2508	2	4	FAAH,DRD2
Pubmed	21073664	Prediction and prevention of Type 1 diabetes mellitus.	Pubmed	0.0005922	1	0.02154	0.2508	2	4	GAD2,PTPRN
Pubmed	17512111:gr	Progesterone, glucocorticoid, but not estrogen receptor mRNA is altered in breast cancer stroma.	GeneRIF	0.0005922	1	0.02154	0.2508	2	4	ESR1,NR3C1
Pubmed	18850004:gr	HDAC4 represses p21(WAF1/Cip1) expression in human cancer cells through a Sp1-dependent, p53-independent mechanism.	GeneRIF	0.0005922	1	0.02154	0.2508	2	4	CDKN1A,SP1
Pubmed	11956602	MIB-1, p53, bcl-2, and WAF-1 expression in pelvic lymph nodes and primary tumors in early stage cervical carcinomas: correlation with clinical outcome.	Pubmed	0.0005922	1	0.02154	0.2508	2	4	CDKN1A,BCL2
Pubmed	21073664:gr	Prediction and prevention of Type 1 diabetes mellitus.	GeneRIF	0.0005922	1	0.02154	0.2508	2	4	GAD2,PTPRN
Pubmed	20193114:gr	Expression and significance of tumor drug resistance related proteins and beta-catenin in esophageal squamous cell carcinoma.	GeneRIF	0.0005922	1	0.02154	0.2508	2	4	ABCB1,BCL2
Pubmed	22233112:gr	BCR-ABL activity measured by 50% inhibitory concentration for imatinib, p-CrkL/CrkL ratio or p-CrkL ratio in CD34+ cells of patients with chronic myeloid leukemia does not predict treatment response.	GeneRIF	0.0005922	1	0.02154	0.2508	2	4	CRKL,CD34
Pubmed	12528186:gr	EphA family gene expression in the developing mouse neocortex: regional patterns reveal intrinsic programs and extrinsic influence.	GeneRIF	0.0005922	1	0.02154	0.2508	2	4	EPHA5,EPHA7
Pubmed	12068310	Oligodendrocyte-myelin glycoprotein is a Nogo receptor ligand that inhibits neurite outgrowth.	Pubmed	0.0005922	1	0.02154	0.2508	2	4	RTN4R,OMG
Pubmed	25381338	Development of circulating tumor cell-endocrine therapy index in patients with hormone receptor-positive breast cancer.	Pubmed	0.0005922	1	0.02154	0.2508	2	4	ESR1,BCL2
Pubmed	24965469	Impaired Nef function is associated with early control of HIV-1 viremia.	Pubmed	0.0005922	1	0.02154	0.2508	2	4	HLA-A,CD4
Pubmed	15563462	Transcriptional repression of protein kinase Calpha via Sp1 by wild type p53 is involved in inhibition of multidrug resistance 1 P-glycoprotein phosphorylation.	Pubmed	0.0005922	1	0.02154	0.2508	2	4	ABCB1,SP1
Pubmed	11557526	Association of protein kinase A with AKAP150 facilitates pepsinogen secretion from gastric chief cells.	Pubmed	0.0005922	1	0.02154	0.2508	2	4	AKAP5,PRKAR2B
Pubmed	16343435	PKCdelta modulates p21WAF1/CIP1 ability to bind to Cdk2 during TNFalpha-induced apoptosis.	Pubmed	0.0005922	1	0.02154	0.2508	2	4	CDKN1A,PRKCD
Pubmed	11514663	Role of the single cysteine residue, Cys 3, of human and bovine cystatin B (stefin B) in the inhibition of cysteine proteinases.	Pubmed	0.0005922	1	0.02154	0.2508	2	4	CTSB,CTSL
Pubmed	24748005	Sequence heterogeneity in human immunodeficiency virus type 1 nef in patients presenting with rapid progression and delayed progression to AIDS.	Pubmed	0.0005922	1	0.02154	0.2508	2	4	HLA-A,CD4
Pubmed	21479245	Serum response factor regulates immediate early host gene expression in Toxoplasma gondii-infected host cells.	Pubmed	0.0005922	1	0.02154	0.2508	2	4	EGR1,EGR2
Pubmed	19657833:gr	Description of two new alpha variants: Hb Canuts [alpha85(F6)Asp-->His (alpha1)] and Hb Ambroise Pare [alpha117(GH5)Phe-->Ile (alpha2)]; two new beta variants: Hb Beaujolais [beta84(EF8)Thr-->Asn] and Hb Monplaisir [beta147 (Tyr-Lys-Leu-Ala-Phe-Phe-Leu-Leu-Ser-Asn-Phe-Tyr-158-COOH)] and one new delta variant: Hb (A2)North Africa [delta59(E3)Lys-->Met].	GeneRIF	0.0005922	1	0.02154	0.2508	2	4	HBA1,HBB
Pubmed	10679027	Association of insulin receptor substrate proteins with Bcl-2 and their effects on its phosphorylation and antiapoptotic function.	Pubmed	0.0005922	1	0.02154	0.2508	2	4	IRS2,BCL2
Pubmed	6683087	Separation of zeta (zeta) and various gamma (gamma) chains of human embryonic hemoglobin Portland I by reverse-phase high-performance liquid chromatography.	Pubmed	0.0005922	1	0.02154	0.2508	2	4	HBA1,HBB
Pubmed	18202130:gr	Regulation of SREBP1c gene expression in skeletal muscle: role of retinoid X receptor/liver X receptor and forkhead-O1 transcription factor.	GeneRIF	0.0005922	1	0.02154	0.2508	2	4	RXRG,FOXO1
Pubmed	11818499	Reduction of coactivator expression by antisense oligodeoxynucleotides inhibits ERalpha transcriptional activity and MCF-7 proliferation.	Pubmed	0.0005922	1	0.02154	0.2508	2	4	ESR1,NCOA2
[truncated: 56,572 more rows]

## Sheet: Interaction
Category	ID	Name	Source	p-value	q-value Bonferroni	q-value FDR B&H	q-value FDR B&Y	Hit Count in Query List	Hit Count in Genome	Hit in Query List
[truncated: 19 more rows]

[truncated: 9 more sheets: Cytoband, TFBS, Gene Family, Coexpression, Coexpression Atlas, Computational, MicroRNA, Drug, Disease]
