# Supplementary material for: Profiling changes in cortical astroglial cells following chronic stress
Source: Neuropsychopharmacology. 2018 May 29;43(9):1961–71. doi: 10.1038/s41386-018-0105-x (PMC6046043; doi:10.1038/s41386-018-0105-x)
Supplement: Supplementary file 5 — Supp Data File GSEA Canonical Pathways [file 41386_2018_105_MOESM5_ESM.xlsx]

## Sheet: STRESS
NAME	GS<br> follow link to MSigDB	GS DETAILS	SIZE	ES	NES	NOM p-val	FDR q-val	FWER p-val	RANK AT MAX	LEADING EDGE
NABA_ECM_GLYCOPROTEINS	NABA_ECM_GLYCOPROTEINS	Details ...	116	-0.666141	-2.48624	0	0	0	3730	tags=74%, list=26%, signal=99%
NABA_CORE_MATRISOME	NABA_CORE_MATRISOME	Details ...	163	-0.643133	-2.47581	0	0	0	3781	tags=72%, list=26%, signal=96%
NABA_MATRISOME	NABA_MATRISOME	Details ...	469	-0.610774	-2.46191	0	0	0	3172	tags=58%, list=22%, signal=72%
NABA_ECM_AFFILIATED	NABA_ECM_AFFILIATED	Details ...	75	-0.667863	-2.40055	0	0	0	2748	tags=63%, list=19%, signal=77%
REACTOME_GLYCOSAMINOGLYCAN_METABOLISM	REACTOME_GLYCOSAMINOGLYCAN_METABOLISM	Details ...	86	-0.631317	-2.3194	0	0	0	3457	tags=65%, list=24%, signal=85%
NABA_MATRISOME_ASSOCIATED	NABA_MATRISOME_ASSOCIATED	Details ...	306	-0.585772	-2.31856	0	0	0	3172	tags=55%, list=22%, signal=69%
NABA_ECM_REGULATORS	NABA_ECM_REGULATORS	Details ...	107	-0.612124	-2.29526	0	0	0	3054	tags=58%, list=21%, signal=73%
KEGG_LYSOSOME	KEGG_LYSOSOME	Details ...	105	-0.602783	-2.25918	0	0	0	3365	tags=59%, list=23%, signal=76%
KEGG_N_GLYCAN_BIOSYNTHESIS	KEGG_N_GLYCAN_BIOSYNTHESIS	Details ...	44	-0.676169	-2.22391	0	0	0	2789	tags=70%, list=19%, signal=87%
REACTOME_CHONDROITIN_SULFATE_DERMATAN_SULFATE_METABOLISM	REACTOME_CHONDROITIN_SULFATE_DERMATAN_SULFATE_METABOLISM	Details ...	42	-0.652182	-2.14609	0	0	0	3443	tags=67%, list=24%, signal=87%
REACTOME_TRANSPORT_OF_INORGANIC_CATIONS_ANIONS_AND_AMINO_ACIDS_OLIGOPEPTIDES	REACTOME_TRANSPORT_OF_INORGANIC_CATIONS_ANIONS_AND_AMINO_ACIDS_OLIGOPEPTIDES	Details ...	63	-0.608897	-2.14138	0	0	0	3721	tags=65%, list=26%, signal=87%
REACTOME_HEPARAN_SULFATE_HEPARIN_HS_GAG_METABOLISM	REACTOME_HEPARAN_SULFATE_HEPARIN_HS_GAG_METABOLISM	Details ...	44	-0.646522	-2.13806	0	0	0	2308	tags=57%, list=16%, signal=67%
KEGG_NEUROACTIVE_LIGAND_RECEPTOR_INTERACTION	KEGG_NEUROACTIVE_LIGAND_RECEPTOR_INTERACTION	Details ...	135	-0.557587	-2.11371	0	8.52804e-05	0.002	3441	tags=61%, list=24%, signal=79%
REACTOME_POST_TRANSLATIONAL_PROTEIN_MODIFICATION	REACTOME_POST_TRANSLATIONAL_PROTEIN_MODIFICATION	Details ...	137	-0.550679	-2.10205	0	7.95951e-05	0.002	3998	tags=60%, list=28%, signal=82%
REACTOME_POTASSIUM_CHANNELS	REACTOME_POTASSIUM_CHANNELS	Details ...	75	-0.586071	-2.09771	0	7.46204e-05	0.002	1907	tags=47%, list=13%, signal=53%
KEGG_ECM_RECEPTOR_INTERACTION	KEGG_ECM_RECEPTOR_INTERACTION	Details ...	60	-0.600569	-2.09211	0	7.02309e-05	0.002	4173	tags=68%, list=29%, signal=95%
REACTOME_VOLTAGE_GATED_POTASSIUM_CHANNELS	REACTOME_VOLTAGE_GATED_POTASSIUM_CHANNELS	Details ...	36	-0.651965	-2.08817	0	6.63292e-05	0.002	2889	tags=67%, list=20%, signal=83%
REACTOME_ADHERENS_JUNCTIONS_INTERACTIONS	REACTOME_ADHERENS_JUNCTIONS_INTERACTIONS	Details ...	21	-0.71887	-2.06674	0	9.40924e-05	0.003	2756	tags=57%, list=19%, signal=70%
REACTOME_EXTRACELLULAR_MATRIX_ORGANIZATION	REACTOME_EXTRACELLULAR_MATRIX_ORGANIZATION	Details ...	44	-0.627372	-2.05739	0	8.93878e-05	0.003	4164	tags=77%, list=29%, signal=108%
PID_INTEGRIN1_PATHWAY	PID_INTEGRIN1_PATHWAY	Details ...	51	-0.611054	-2.05608	0	8.51312e-05	0.003	4875	tags=82%, list=34%, signal=124%
REACTOME_HS_GAG_BIOSYNTHESIS	REACTOME_HS_GAG_BIOSYNTHESIS		24	-0.697906	-2.05298	0	8.12616e-05	0.003	2308	tags=63%, list=16%, signal=74%
REACTOME_ASPARAGINE_N_LINKED_GLYCOSYLATION	REACTOME_ASPARAGINE_N_LINKED_GLYCOSYLATION		77	-0.574751	-2.04938	0	7.77285e-05	0.003	3998	tags=62%, list=28%, signal=86%
REACTOME_HS_GAG_DEGRADATION	REACTOME_HS_GAG_DEGRADATION		17	-0.752328	-2.03833	0	0.000123944	0.005	2308	tags=71%, list=16%, signal=84%
REACTOME_GPCR_LIGAND_BINDING	REACTOME_GPCR_LIGAND_BINDING		161	-0.529299	-2.03266	0	0.00014229	0.006	3506	tags=56%, list=24%, signal=73%
REACTOME_A_TETRASACCHARIDE_LINKER_SEQUENCE_IS_REQUIRED_FOR_GAG_SYNTHESIS	REACTOME_A_TETRASACCHARIDE_LINKER_SEQUENCE_IS_REQUIRED_FOR_GAG_SYNTHESIS		23	-0.682846	-2.01868	0	0.000251349	0.011	3443	tags=74%, list=24%, signal=97%
REACTOME_ION_CHANNEL_TRANSPORT	REACTOME_ION_CHANNEL_TRANSPORT		37	-0.630153	-2.01497	0	0.00024204	0.011	3854	tags=73%, list=27%, signal=99%
KEGG_ABC_TRANSPORTERS	KEGG_ABC_TRANSPORTERS		27	-0.667763	-2.00585	0	0.000275623	0.013	2409	tags=63%, list=17%, signal=75%
REACTOME_ION_TRANSPORT_BY_P_TYPE_ATPASES	REACTOME_ION_TRANSPORT_BY_P_TYPE_ATPASES		22	-0.701833	-1.99672	0	0.000367381	0.018	3854	tags=86%, list=27%, signal=117%
REACTOME_SLC_MEDIATED_TRANSMEMBRANE_TRANSPORT	REACTOME_SLC_MEDIATED_TRANSMEMBRANE_TRANSPORT		166	-0.522432	-1.99559	0	0.00037458	0.019	4203	tags=58%, list=29%, signal=81%
REACTOME_COLLAGEN_FORMATION	REACTOME_COLLAGEN_FORMATION		34	-0.625889	-1.99101	0	0.000439345	0.023	4164	tags=79%, list=29%, signal=111%
REACTOME_CHONDROITIN_SULFATE_BIOSYNTHESIS	REACTOME_CHONDROITIN_SULFATE_BIOSYNTHESIS		17	-0.7165	-1.97246	0	0.000647081	0.035	2557	tags=71%, list=18%, signal=86%
REACTOME_TRANSMEMBRANE_TRANSPORT_OF_SMALL_MOLECULES	REACTOME_TRANSMEMBRANE_TRANSPORT_OF_SMALL_MOLECULES		279	-0.502152	-1.96907	0	0.000645352	0.036	3890	tags=52%, list=27%, signal=70%
KEGG_CELL_ADHESION_MOLECULES_CAMS	KEGG_CELL_ADHESION_MOLECULES_CAMS		58	-0.561958	-1.94051	0	0.00107818	0.061	4074	tags=64%, list=28%, signal=88%
REACTOME_PEPTIDE_LIGAND_BINDING_RECEPTORS	REACTOME_PEPTIDE_LIGAND_BINDING_RECEPTORS		56	-0.56514	-1.93697	0	0.00114996	0.067	3149	tags=55%, list=22%, signal=70%
KEGG_CYTOKINE_CYTOKINE_RECEPTOR_INTERACTION	KEGG_CYTOKINE_CYTOKINE_RECEPTOR_INTERACTION		86	-0.53633	-1.93446	0	0.0011508	0.069	4925	tags=65%, list=34%, signal=98%
KEGG_OTHER_GLYCAN_DEGRADATION	KEGG_OTHER_GLYCAN_DEGRADATION		16	-0.710252	-1.93052	0	0.00118279	0.072	2803	tags=69%, list=19%, signal=85%
REACTOME_GLYCOSPHINGOLIPID_METABOLISM	REACTOME_GLYCOSPHINGOLIPID_METABOLISM		30	-0.6172	-1.92616	0	0.00124532	0.078	3243	tags=60%, list=22%, signal=77%
REACTOME_CLASS_A1_RHODOPSIN_LIKE_RECEPTORS	REACTOME_CLASS_A1_RHODOPSIN_LIKE_RECEPTORS		101	-0.522068	-1.92432	0	0.00130424	0.084	3441	tags=55%, list=24%, signal=72%
KEGG_GLYCOSAMINOGLYCAN_BIOSYNTHESIS_HEPARAN_SULFATE	KEGG_GLYCOSAMINOGLYCAN_BIOSYNTHESIS_HEPARAN_SULFATE		23	-0.648006	-1.91031	0	0.00168635	0.109	1961	tags=57%, list=14%, signal=65%
REACTOME_LIPOPROTEIN_METABOLISM	REACTOME_LIPOPROTEIN_METABOLISM		15	-0.715528	-1.90499	0	0.0017466	0.116	1589	tags=60%, list=11%, signal=67%
REACTOME_INTERACTION_BETWEEN_L1_AND_ANKYRINS	REACTOME_INTERACTION_BETWEEN_L1_AND_ANKYRINS		19	-0.679072	-1.90491	0	0.00171924	0.117	3664	tags=74%, list=25%, signal=98%
PID_SYNDECAN_3_PATHWAY	PID_SYNDECAN_3_PATHWAY		15	-0.706716	-1.90152	0	0.00177553	0.123	2997	tags=60%, list=21%, signal=76%
NABA_BASEMENT_MEMBRANES	NABA_BASEMENT_MEMBRANES		26	-0.638967	-1.90051	0	0.00176203	0.125	3781	tags=73%, list=26%, signal=99%
KEGG_GLYCOSAMINOGLYCAN_BIOSYNTHESIS_CHONDROITIN_SULFATE	KEGG_GLYCOSAMINOGLYCAN_BIOSYNTHESIS_CHONDROITIN_SULFATE		21	-0.657139	-1.89359	0.00124688	0.00195839	0.142	3118	tags=62%, list=21%, signal=79%
NABA_PROTEOGLYCANS	NABA_PROTEOGLYCANS		22	-0.660927	-1.89054	0	0.00201939	0.149	2772	tags=64%, list=19%, signal=79%
NABA_SECRETED_FACTORS	NABA_SECRETED_FACTORS		124	-0.502762	-1.8865	0	0.00207783	0.155	3647	tags=50%, list=25%, signal=66%
REACTOME_METABOLISM_OF_CARBOHYDRATES	REACTOME_METABOLISM_OF_CARBOHYDRATES		184	-0.483751	-1.87609	0	0.00239119	0.175	2828	tags=39%, list=19%, signal=48%
REACTOME_TRANSPORT_OF_VITAMINS_NUCLEOSIDES_AND_RELATED_MOLECULES	REACTOME_TRANSPORT_OF_VITAMINS_NUCLEOSIDES_AND_RELATED_MOLECULES		22	-0.62976	-1.83972	0	0.00404223	0.291	4094	tags=68%, list=28%, signal=95%
PID_WNT_SIGNALING_PATHWAY	PID_WNT_SIGNALING_PATHWAY		20	-0.64599	-1.83454	0.00123916	0.00431517	0.315	3157	tags=65%, list=22%, signal=83%
REACTOME_BIOSYNTHESIS_OF_THE_N_GLYCAN_PRECURSOR_DOLICHOL_LIPID_LINKED_OLIGOSACCHARIDE_LLO_AND_TRANSFER_TO_A_NASCENT_PROTEIN	REACTOME_BIOSYNTHESIS_OF_THE_N_GLYCAN_PRECURSOR_DOLICHOL_LIPID_LINKED_OLIGOSACCHARIDE_LLO_AND_TRANSFER_TO_A_NASCENT_PROTEIN		27	-0.593904	-1.822	0.00120773	0.00511267	0.368	2349	tags=48%, list=16%, signal=57%
REACTOME_RESPIRATORY_ELECTRON_TRANSPORT	REACTOME_RESPIRATORY_ELECTRON_TRANSPORT		62	-0.514421	-1.81447	0	0.00552632	0.398	6108	tags=76%, list=42%, signal=130%
REACTOME_SPHINGOLIPID_METABOLISM	REACTOME_SPHINGOLIPID_METABOLISM		54	-0.528995	-1.81206	0.00112867	0.00556673	0.405	4332	tags=61%, list=30%, signal=87%
REACTOME_KERATAN_SULFATE_KERATIN_METABOLISM	REACTOME_KERATAN_SULFATE_KERATIN_METABOLISM		22	-0.623016	-1.81019	0	0.0056278	0.411	2803	tags=64%, list=19%, signal=79%
PID_INTEGRIN3_PATHWAY	PID_INTEGRIN3_PATHWAY		33	-0.579264	-1.8096	0	0.00554675	0.411	3561	tags=55%, list=25%, signal=72%
KEGG_AXON_GUIDANCE	KEGG_AXON_GUIDANCE		118	-0.477916	-1.80823	0	0.00557424	0.418	2400	tags=37%, list=17%, signal=44%
REACTOME_PRE_NOTCH_PROCESSING_IN_GOLGI	REACTOME_PRE_NOTCH_PROCESSING_IN_GOLGI		15	-0.671	-1.8001	0.001287	0.00608981	0.452	2774	tags=67%, list=19%, signal=82%
NABA_COLLAGENS	NABA_COLLAGENS		25	-0.59772	-1.79673	0.00120773	0.00634338	0.472	4164	tags=76%, list=29%, signal=106%
KEGG_GLYCOSPHINGOLIPID_BIOSYNTHESIS_GANGLIO_SERIES	KEGG_GLYCOSPHINGOLIPID_BIOSYNTHESIS_GANGLIO_SERIES		15	-0.668306	-1.77436	0.0013587	0.00865047	0.585	4440	tags=87%, list=31%, signal=125%
REACTOME_AMINO_ACID_AND_OLIGOPEPTIDE_SLC_TRANSPORTERS	REACTOME_AMINO_ACID_AND_OLIGOPEPTIDE_SLC_TRANSPORTERS		33	-0.572932	-1.77078	0.00236686	0.00899853	0.598	4575	tags=70%, list=32%, signal=102%
KEGG_SPHINGOLIPID_METABOLISM	KEGG_SPHINGOLIPID_METABOLISM		32	-0.566603	-1.76271	0.00235849	0.010015	0.64	4332	tags=69%, list=30%, signal=98%
REACTOME_NCAM1_INTERACTIONS	REACTOME_NCAM1_INTERACTIONS		29	-0.572487	-1.76183	0.00489596	0.00997637	0.644	1986	tags=52%, list=14%, signal=60%
REACTOME_N_GLYCAN_ANTENNAE_ELONGATION_IN_THE_MEDIAL_TRANS_GOLGI	REACTOME_N_GLYCAN_ANTENNAE_ELONGATION_IN_THE_MEDIAL_TRANS_GOLGI		17	-0.63341	-1.75598	0.0025413	0.0106057	0.665	4466	tags=82%, list=31%, signal=119%
REACTOME_RESPIRATORY_ELECTRON_TRANSPORT_ATP_SYNTHESIS_BY_CHEMIOSMOTIC_COUPLING_AND_HEAT_PRODUCTION_BY_UNCOUPLING_PROTEINS_	REACTOME_RESPIRATORY_ELECTRON_TRANSPORT_ATP_SYNTHESIS_BY_CHEMIOSMOTIC_COUPLING_AND_HEAT_PRODUCTION_BY_UNCOUPLING_PROTEINS_		76	-0.490404	-1.7541	0	0.0108202	0.677	6129	tags=70%, list=42%, signal=120%
REACTOME_ABC_FAMILY_PROTEINS_MEDIATED_TRANSPORT	REACTOME_ABC_FAMILY_PROTEINS_MEDIATED_TRANSPORT		18	-0.642579	-1.7495	0.00402145	0.0113735	0.7	2807	tags=56%, list=19%, signal=69%
REACTOME_O_LINKED_GLYCOSYLATION_OF_MUCINS	REACTOME_O_LINKED_GLYCOSYLATION_OF_MUCINS		23	-0.595953	-1.73934	0.00380711	0.0125984	0.738	2802	tags=61%, list=19%, signal=75%
REACTOME_TRANSPORT_TO_THE_GOLGI_AND_SUBSEQUENT_MODIFICATION	REACTOME_TRANSPORT_TO_THE_GOLGI_AND_SUBSEQUENT_MODIFICATION		31	-0.565638	-1.73712	0.00487805	0.0127816	0.75	5292	tags=71%, list=36%, signal=111%
REACTOME_BASIGIN_INTERACTIONS	REACTOME_BASIGIN_INTERACTIONS		20	-0.606761	-1.73408	0.0064433	0.0131145	0.768	4074	tags=70%, list=28%, signal=97%
REACTOME_SRP_DEPENDENT_COTRANSLATIONAL_PROTEIN_TARGETING_TO_MEMBRANE	REACTOME_SRP_DEPENDENT_COTRANSLATIONAL_PROTEIN_TARGETING_TO_MEMBRANE		102	-0.466094	-1.73208	0	0.0133355	0.782	5587	tags=62%, list=38%, signal=100%
KEGG_OXIDATIVE_PHOSPHORYLATION	KEGG_OXIDATIVE_PHOSPHORYLATION		102	-0.46366	-1.72627	0	0.0142088	0.81	6261	tags=70%, list=43%, signal=122%
KEGG_ARACHIDONIC_ACID_METABOLISM	KEGG_ARACHIDONIC_ACID_METABOLISM		27	-0.570589	-1.72424	0.00483676	0.0143915	0.82	3266	tags=48%, list=22%, signal=62%
REACTOME_TRANSPORT_OF_GLUCOSE_AND_OTHER_SUGARS_BILE_SALTS_AND_ORGANIC_ACIDS_METAL_IONS_AND_AMINE_COMPOUNDS	REACTOME_TRANSPORT_OF_GLUCOSE_AND_OTHER_SUGARS_BILE_SALTS_AND_ORGANIC_ACIDS_METAL_IONS_AND_AMINE_COMPOUNDS		52	-0.502815	-1.71627	0	0.0157438	0.846	4534	tags=67%, list=31%, signal=98%
PID_SYNDECAN_1_PATHWAY	PID_SYNDECAN_1_PATHWAY		28	-0.570588	-1.71602	0.00492005	0.0156091	0.849	4149	tags=68%, list=29%, signal=95%
KEGG_GLYCOSYLPHOSPHATIDYLINOSITOL_GPI_ANCHOR_BIOSYNTHESIS	KEGG_GLYCOSYLPHOSPHATIDYLINOSITOL_GPI_ANCHOR_BIOSYNTHESIS		24	-0.583552	-1.71021	0.0086741	0.0166364	0.875	3967	tags=63%, list=27%, signal=86%
REACTOME_POST_TRANSLATIONAL_MODIFICATION_SYNTHESIS_OF_GPI_ANCHORED_PROTEINS	REACTOME_POST_TRANSLATIONAL_MODIFICATION_SYNTHESIS_OF_GPI_ANCHORED_PROTEINS		26	-0.567208	-1.70993	0.00119617	0.0164539	0.875	3967	tags=58%, list=27%, signal=79%
REACTOME_CLASS_B_2_SECRETIN_FAMILY_RECEPTORS	REACTOME_CLASS_B_2_SECRETIN_FAMILY_RECEPTORS		51	-0.500646	-1.70007	0.00227531	0.0183152	0.901	4233	tags=59%, list=29%, signal=83%
REACTOME_NEURONAL_SYSTEM	REACTOME_NEURONAL_SYSTEM		230	-0.428225	-1.69426	0	0.01933	0.923	2889	tags=39%, list=20%, signal=48%
REACTOME_CELL_CELL_JUNCTION_ORGANIZATION	REACTOME_CELL_CELL_JUNCTION_ORGANIZATION		33	-0.539872	-1.6891	0.00479616	0.0202422	0.935	2756	tags=42%, list=19%, signal=52%
REACTOME_KERATAN_SULFATE_BIOSYNTHESIS	REACTOME_KERATAN_SULFATE_BIOSYNTHESIS		18	-0.613693	-1.68703	0.00259403	0.0205698	0.936	5622	tags=100%, list=39%, signal=163%
REACTOME_ER_PHAGOSOME_PATHWAY	REACTOME_ER_PHAGOSOME_PATHWAY		52	-0.4952	-1.68261	0.0033557	0.0214238	0.944	5939	tags=58%, list=41%, signal=97%
KEGG_COMPLEMENT_AND_COAGULATION_CASCADES	KEGG_COMPLEMENT_AND_COAGULATION_CASCADES		20	-0.584201	-1.65609	0.00884956	0.0289035	0.986	3149	tags=60%, list=22%, signal=77%
KEGG_CALCIUM_SIGNALING_PATHWAY	KEGG_CALCIUM_SIGNALING_PATHWAY		133	-0.433815	-1.64857	0	0.0312784	0.988	3758	tags=44%, list=26%, signal=58%
REACTOME_CELL_SURFACE_INTERACTIONS_AT_THE_VASCULAR_WALL	REACTOME_CELL_SURFACE_INTERACTIONS_AT_THE_VASCULAR_WALL		60	-0.474898	-1.64563	0.00330033	0.0320413	0.988	4675	tags=55%, list=32%, signal=81%
REACTOME_INFLUENZA_VIRAL_RNA_TRANSCRIPTION_AND_REPLICATION	REACTOME_INFLUENZA_VIRAL_RNA_TRANSCRIPTION_AND_REPLICATION		96	-0.443959	-1.63979	0.00105932	0.0338424	0.99	5587	tags=59%, list=38%, signal=96%
REACTOME_LIPID_DIGESTION_MOBILIZATION_AND_TRANSPORT	REACTOME_LIPID_DIGESTION_MOBILIZATION_AND_TRANSPORT		24	-0.551026	-1.63137	0.00992556	0.0369536	0.997	1589	tags=38%, list=11%, signal=42%
REACTOME_METABOLISM_OF_PROTEINS	REACTOME_METABOLISM_OF_PROTEINS		365	-0.405343	-1.61479	0	0.0437857	0.998	5679	tags=55%, list=39%, signal=87%
PID_UPA_UPAR_PATHWAY	PID_UPA_UPAR_PATHWAY		25	-0.53592	-1.60308	0.0184957	0.048813	0.999	1619	tags=32%, list=11%, signal=36%
KEGG_CARDIAC_MUSCLE_CONTRACTION	KEGG_CARDIAC_MUSCLE_CONTRACTION		61	-0.459409	-1.60003	0.00556793	0.0500637	0.999	4957	tags=61%, list=34%, signal=92%
REACTOME_ANTIGEN_PRESENTATION_FOLDING_ASSEMBLY_AND_PEPTIDE_LOADING_OF_CLASS_I_MHC	REACTOME_ANTIGEN_PRESENTATION_FOLDING_ASSEMBLY_AND_PEPTIDE_LOADING_OF_CLASS_I_MHC		15	-0.595748	-1.59966	0.0168394	0.0497136	0.999	470	tags=27%, list=3%, signal=28%
REACTOME_PEPTIDE_CHAIN_ELONGATION	REACTOME_PEPTIDE_CHAIN_ELONGATION		80	-0.441793	-1.57671	0.0010627	0.0622706	1	5587	tags=61%, list=38%, signal=99%
KEGG_ANTIGEN_PROCESSING_AND_PRESENTATION	KEGG_ANTIGEN_PROCESSING_AND_PRESENTATION		31	-0.50939	-1.57476	0.0180505	0.0627096	1	1321	tags=29%, list=9%, signal=32%
REACTOME_NETRIN1_SIGNALING	REACTOME_NETRIN1_SIGNALING		35	-0.491119	-1.56689	0.0164127	0.0666131	1	2454	tags=29%, list=17%, signal=34%
KEGG_ALZHEIMERS_DISEASE	KEGG_ALZHEIMERS_DISEASE		140	-0.409013	-1.56356	0	0.0682431	1	5897	tags=61%, list=41%, signal=101%
REACTOME_NCAM_SIGNALING_FOR_NEURITE_OUT_GROWTH	REACTOME_NCAM_SIGNALING_FOR_NEURITE_OUT_GROWTH		53	-0.459224	-1.5582	0.00773481	0.0709965	1	2241	tags=40%, list=15%, signal=47%
REACTOME_AXON_GUIDANCE	REACTOME_AXON_GUIDANCE		217	-0.396679	-1.55198	0	0.0746679	1	2454	tags=30%, list=17%, signal=36%
REACTOME_GLYCEROPHOSPHOLIPID_BIOSYNTHESIS	REACTOME_GLYCEROPHOSPHOLIPID_BIOSYNTHESIS		63	-0.449594	-1.55031	0.00763359	0.0752629	1	4145	tags=51%, list=29%, signal=71%
KEGG_DILATED_CARDIOMYOPATHY	KEGG_DILATED_CARDIOMYOPATHY		68	-0.442928	-1.54422	0.00776915	0.078923	1	4428	tags=50%, list=30%, signal=72%
REACTOME_ANTIGEN_PROCESSING_CROSS_PRESENTATION	REACTOME_ANTIGEN_PROCESSING_CROSS_PRESENTATION		61	-0.445214	-1.54167	0.00881057	0.0800847	1	5013	tags=48%, list=35%, signal=72%
REACTOME_G_ALPHA_I_SIGNALLING_EVENTS	REACTOME_G_ALPHA_I_SIGNALLING_EVENTS		87	-0.424229	-1.54032	0.0063425	0.0802025	1	3441	tags=44%, list=24%, signal=57%
KEGG_GALACTOSE_METABOLISM	KEGG_GALACTOSE_METABOLISM		21	-0.540521	-1.53869	0.0288221	0.0807404	1	5407	tags=71%, list=37%, signal=114%
REACTOME_METAL_ION_SLC_TRANSPORTERS	REACTOME_METAL_ION_SLC_TRANSPORTERS		19	-0.547888	-1.53128	0.0291878	0.0859783	1	4534	tags=74%, list=31%, signal=107%
KEGG_HEMATOPOIETIC_CELL_LINEAGE	KEGG_HEMATOPOIETIC_CELL_LINEAGE		32	-0.488776	-1.53014	0.0153846	0.086092	1	3176	tags=47%, list=22%, signal=60%
REACTOME_AMINO_ACID_TRANSPORT_ACROSS_THE_PLASMA_MEMBRANE	REACTOME_AMINO_ACID_TRANSPORT_ACROSS_THE_PLASMA_MEMBRANE		20	-0.544445	-1.52506	0.0286086	0.0896526	1	4201	tags=65%, list=29%, signal=91%
REACTOME_ACTIVATION_OF_CHAPERONE_GENES_BY_XBP1S	REACTOME_ACTIVATION_OF_CHAPERONE_GENES_BY_XBP1S		40	-0.46762	-1.52244	0.0189573	0.0908766	1	4874	tags=52%, list=34%, signal=79%
REACTOME_PHOSPHOLIPID_METABOLISM	REACTOME_PHOSPHOLIPID_METABOLISM		161	-0.39238	-1.50919	0.00203666	0.101605	1	4399	tags=47%, list=30%, signal=67%
REACTOME_ACTIVATED_NOTCH1_TRANSMITS_SIGNAL_TO_THE_NUCLEUS	REACTOME_ACTIVATED_NOTCH1_TRANSMITS_SIGNAL_TO_THE_NUCLEUS		24	-0.515391	-1.50877	0.0208333	0.101058	1	3034	tags=50%, list=21%, signal=63%
KEGG_PROTEASOME	KEGG_PROTEASOME		40	-0.462501	-1.50448	0.0289017	0.104151	1	5939	tags=55%, list=41%, signal=93%
KEGG_RIBOSOME	KEGG_RIBOSOME		82	-0.419015	-1.50381	0.00646552	0.103864	1	5587	tags=59%, list=38%, signal=95%
KEGG_GLYCEROPHOSPHOLIPID_METABOLISM	KEGG_GLYCEROPHOSPHOLIPID_METABOLISM		59	-0.428192	-1.49149	0.0209945	0.114914	1	3395	tags=44%, list=23%, signal=57%
REACTOME_UNFOLDED_PROTEIN_RESPONSE	REACTOME_UNFOLDED_PROTEIN_RESPONSE		67	-0.429227	-1.48975	0.0198238	0.11555	1	5233	tags=55%, list=36%, signal=86%
REACTOME_CHOLESTEROL_BIOSYNTHESIS	REACTOME_CHOLESTEROL_BIOSYNTHESIS		19	-0.527838	-1.48865	0.0446194	0.115647	1	3283	tags=53%, list=23%, signal=68%
REACTOME_CDK_MEDIATED_PHOSPHORYLATION_AND_REMOVAL_OF_CDC6	REACTOME_CDK_MEDIATED_PHOSPHORYLATION_AND_REMOVAL_OF_CDC6		44	-0.454406	-1.48683	0.0261067	0.116572	1	5939	tags=52%, list=41%, signal=88%
REACTOME_CELL_JUNCTION_ORGANIZATION	REACTOME_CELL_JUNCTION_ORGANIZATION		50	-0.440081	-1.48455	0.0283447	0.117754	1	4074	tags=46%, list=28%, signal=64%
KEGG_PRION_DISEASES	KEGG_PRION_DISEASES		23	-0.505545	-1.48409	0.0361596	0.117176	1	2759	tags=43%, list=19%, signal=54%
KEGG_TASTE_TRANSDUCTION	KEGG_TASTE_TRANSDUCTION		17	-0.542877	-1.48085	0.0408971	0.119271	1	1919	tags=47%, list=13%, signal=54%
REACTOME_SEMAPHORIN_INTERACTIONS	REACTOME_SEMAPHORIN_INTERACTIONS		61	-0.431473	-1.48079	0.0153846	0.118309	1	2400	tags=31%, list=17%, signal=37%
REACTOME_INTEGRIN_CELL_SURFACE_INTERACTIONS	REACTOME_INTEGRIN_CELL_SURFACE_INTERACTIONS		55	-0.433188	-1.47877	0.0145089	0.119423	1	4173	tags=47%, list=29%, signal=66%
REACTOME_SCF_BETA_TRCP_MEDIATED_DEGRADATION_OF_EMI1	REACTOME_SCF_BETA_TRCP_MEDIATED_DEGRADATION_OF_EMI1		46	-0.441621	-1.4747	0.0280047	0.122524	1	5939	tags=50%, list=41%, signal=84%
REACTOME_PTM_GAMMA_CARBOXYLATION_HYPUSINE_FORMATION_AND_ARYLSULFATASE_ACTIVATION	REACTOME_PTM_GAMMA_CARBOXYLATION_HYPUSINE_FORMATION_AND_ARYLSULFATASE_ACTIVATION		16	-0.550647	-1.47273	0.0530504	0.12356	1	2048	tags=44%, list=14%, signal=51%
KEGG_NOTCH_SIGNALING_PATHWAY	KEGG_NOTCH_SIGNALING_PATHWAY		44	-0.439426	-1.46789	0.0393064	0.127664	1	2113	tags=32%, list=15%, signal=37%
PID_INTEGRIN_A9B1_PATHWAY	PID_INTEGRIN_A9B1_PATHWAY		19	-0.521575	-1.46126	0.0659898	0.13409	1	4074	tags=53%, list=28%, signal=73%
REACTOME_CROSS_PRESENTATION_OF_SOLUBLE_EXOGENOUS_ANTIGENS_ENDOSOMES	REACTOME_CROSS_PRESENTATION_OF_SOLUBLE_EXOGENOUS_ANTIGENS_ENDOSOMES		43	-0.444144	-1.45872	0.0361991	0.135758	1	6406	tags=56%, list=44%, signal=100%
REACTOME_TRIGLYCERIDE_BIOSYNTHESIS	REACTOME_TRIGLYCERIDE_BIOSYNTHESIS		32	-0.474207	-1.45843	0.0372596	0.134972	1	2753	tags=34%, list=19%, signal=42%
KEGG_PROTEIN_EXPORT	KEGG_PROTEIN_EXPORT		22	-0.508228	-1.45799	0.0424242	0.134496	1	4261	tags=50%, list=29%, signal=71%
REACTOME_G_ALPHA_S_SIGNALLING_EVENTS	REACTOME_G_ALPHA_S_SIGNALLING_EVENTS		70	-0.41776	-1.45341	0.0206297	0.138621	1	2542	tags=37%, list=18%, signal=45%
REACTOME_IRON_UPTAKE_AND_TRANSPORT	REACTOME_IRON_UPTAKE_AND_TRANSPORT		26	-0.483996	-1.45091	0.0437956	0.140475	1	4066	tags=46%, list=28%, signal=64%
REACTOME_TRAFFICKING_OF_GLUR2_CONTAINING_AMPA_RECEPTORS	REACTOME_TRAFFICKING_OF_GLUR2_CONTAINING_AMPA_RECEPTORS		15	-0.542722	-1.45069	0.0674764	0.139639	1	4565	tags=67%, list=31%, signal=97%
PID_INTEGRIN_CS_PATHWAY	PID_INTEGRIN_CS_PATHWAY		17	-0.523695	-1.43828	0.0574099	0.153441	1	4800	tags=59%, list=33%, signal=88%
REACTOME_DESTABILIZATION_OF_MRNA_BY_AUF1_HNRNP_D0	REACTOME_DESTABILIZATION_OF_MRNA_BY_AUF1_HNRNP_D0		49	-0.427378	-1.43401	0.0353881	0.157773	1	5939	tags=51%, list=41%, signal=86%
KEGG_VASCULAR_SMOOTH_MUSCLE_CONTRACTION	KEGG_VASCULAR_SMOOTH_MUSCLE_CONTRACTION		86	-0.393642	-1.42977	0.0151025	0.162143	1	2446	tags=31%, list=17%, signal=38%
REACTOME_DIABETES_PATHWAYS	REACTOME_DIABETES_PATHWAYS		103	-0.383566	-1.42533	0.0176715	0.166746	1	4261	tags=43%, list=29%, signal=60%
KEGG_TYROSINE_METABOLISM	KEGG_TYROSINE_METABOLISM		24	-0.483752	-1.4211	0.0595691	0.171131	1	3343	tags=38%, list=23%, signal=49%
BIOCARTA_PROTEASOME_PATHWAY	BIOCARTA_PROTEASOME_PATHWAY		28	-0.468118	-1.42001	0.0483092	0.171195	1	5729	tags=54%, list=39%, signal=88%
KEGG_O_GLYCAN_BIOSYNTHESIS	KEGG_O_GLYCAN_BIOSYNTHESIS		18	-0.512651	-1.41115	0.0752551	0.18197	1	2672	tags=50%, list=18%, signal=61%
KEGG_PROXIMAL_TUBULE_BICARBONATE_RECLAMATION	KEGG_PROXIMAL_TUBULE_BICARBONATE_RECLAMATION		16	-0.528207	-1.41061	0.0655527	0.181367	1	4575	tags=69%, list=32%, signal=100%
REACTOME_UNBLOCKING_OF_NMDA_RECEPTOR_GLUTAMATE_BINDING_AND_ACTIVATION	REACTOME_UNBLOCKING_OF_NMDA_RECEPTOR_GLUTAMATE_BINDING_AND_ACTIVATION		15	-0.532844	-1.4061	0.084	0.186843	1	3936	tags=60%, list=27%, signal=82%
REACTOME_SYNTHESIS_OF_PA	REACTOME_SYNTHESIS_OF_PA		16	-0.514554	-1.40516	0.0909091	0.186765	1	1235	tags=31%, list=9%, signal=34%
REACTOME_GLUTATHIONE_CONJUGATION	REACTOME_GLUTATHIONE_CONJUGATION		16	-0.518055	-1.40448	0.0868421	0.186436	1	5970	tags=81%, list=41%, signal=138%
REACTOME_AMINE_LIGAND_BINDING_RECEPTORS	REACTOME_AMINE_LIGAND_BINDING_RECEPTORS		25	-0.471751	-1.40222	0.0682382	0.188317	1	3380	tags=60%, list=23%, signal=78%
KEGG_BASAL_CELL_CARCINOMA	KEGG_BASAL_CELL_CARCINOMA		41	-0.42262	-1.39622	0.0526316	0.195634	1	2909	tags=39%, list=20%, signal=49%
REACTOME_SIGNALING_BY_GPCR	REACTOME_SIGNALING_BY_GPCR		327	-0.3513	-1.39602	0	0.194489	1	2924	tags=32%, list=20%, signal=39%
KEGG_HEDGEHOG_SIGNALING_PATHWAY	KEGG_HEDGEHOG_SIGNALING_PATHWAY		38	-0.437783	-1.39417	0.0505288	0.195944	1	3287	tags=39%, list=23%, signal=51%
REACTOME_NUCLEAR_SIGNALING_BY_ERBB4	REACTOME_NUCLEAR_SIGNALING_BY_ERBB4		30	-0.456887	-1.39303	0.0755608	0.196368	1	2113	tags=27%, list=15%, signal=31%
KEGG_METABOLISM_OF_XENOBIOTICS_BY_CYTOCHROME_P450	KEGG_METABOLISM_OF_XENOBIOTICS_BY_CYTOCHROME_P450		23	-0.462604	-1.39095	0.0868486	0.198011	1	5970	tags=74%, list=41%, signal=125%
WNT_SIGNALING	WNT_SIGNALING		73	-0.390452	-1.38102	0.0413043	0.211665	1	3016	tags=32%, list=21%, signal=40%
REACTOME_RESPONSE_TO_ELEVATED_PLATELET_CYTOSOLIC_CA2_	REACTOME_RESPONSE_TO_ELEVATED_PLATELET_CYTOSOLIC_CA2_		54	-0.403638	-1.37492	0.0615385	0.219655	1	6136	tags=65%, list=42%, signal=112%
REACTOME_TRANSLATION	REACTOME_TRANSLATION		137	-0.363088	-1.37077	0.0214286	0.224841	1	6211	tags=56%, list=43%, signal=97%
REACTOME_CELL_CELL_COMMUNICATION	REACTOME_CELL_CELL_COMMUNICATION		86	-0.377	-1.36979	0.0455038	0.224946	1	3393	tags=35%, list=23%, signal=45%
REACTOME_APC_C_CDC20_MEDIATED_DEGRADATION_OF_MITOTIC_PROTEINS	REACTOME_APC_C_CDC20_MEDIATED_DEGRADATION_OF_MITOTIC_PROTEINS		63	-0.391188	-1.36834	0.0604396	0.225998	1	5737	tags=49%, list=40%, signal=81%
REACTOME_TCA_CYCLE_AND_RESPIRATORY_ELECTRON_TRANSPORT	REACTOME_TCA_CYCLE_AND_RESPIRATORY_ELECTRON_TRANSPORT		110	-0.366227	-1.36786	0.034555	0.225228	1	6941	tags=66%, list=48%, signal=126%
KEGG_PARKINSONS_DISEASE	KEGG_PARKINSONS_DISEASE		104	-0.375744	-1.36747	0.0252632	0.224356	1	6261	tags=62%, list=43%, signal=107%
REACTOME_REGULATION_OF_APOPTOSIS	REACTOME_REGULATION_OF_APOPTOSIS		54	-0.397416	-1.36609	0.0713489	0.225121	1	5939	tags=50%, list=41%, signal=84%
REACTOME_TRANSFERRIN_ENDOCYTOSIS_AND_RECYCLING	REACTOME_TRANSFERRIN_ENDOCYTOSIS_AND_RECYCLING		18	-0.489089	-1.36242	0.0821382	0.229236	1	2733	tags=33%, list=19%, signal=41%
REACTOME_GPCR_DOWNSTREAM_SIGNALING	REACTOME_GPCR_DOWNSTREAM_SIGNALING		256	-0.347904	-1.36019	0.00704225	0.231251	1	2700	tags=31%, list=19%, signal=37%
REACTOME_INWARDLY_RECTIFYING_K_CHANNELS	REACTOME_INWARDLY_RECTIFYING_K_CHANNELS		24	-0.464589	-1.36007	0.0921544	0.229961	1	756	tags=25%, list=5%, signal=26%
REACTOME_P53_INDEPENDENT_G1_S_DNA_DAMAGE_CHECKPOINT	REACTOME_P53_INDEPENDENT_G1_S_DNA_DAMAGE_CHECKPOINT		46	-0.40359	-1.35768	0.0801833	0.232374	1	5939	tags=50%, list=41%, signal=84%
REACTOME_NEUROTRANSMITTER_RECEPTOR_BINDING_AND_DOWNSTREAM_TRANSMISSION_IN_THE_POSTSYNAPTIC_CELL	REACTOME_NEUROTRANSMITTER_RECEPTOR_BINDING_AND_DOWNSTREAM_TRANSMISSION_IN_THE_POSTSYNAPTIC_CELL		118	-0.363849	-1.35421	0.0345188	0.236474	1	3728	tags=41%, list=26%, signal=54%
REACTOME_CDT1_ASSOCIATION_WITH_THE_CDC6_ORC_ORIGIN_COMPLEX	REACTOME_CDT1_ASSOCIATION_WITH_THE_CDC6_ORC_ORIGIN_COMPLEX		51	-0.397403	-1.35315	0.0755149	0.236829	1	6852	tags=55%, list=47%, signal=104%
REACTOME_L1CAM_INTERACTIONS	REACTOME_L1CAM_INTERACTIONS		75	-0.376877	-1.35226	0.0615551	0.236827	1	3034	tags=35%, list=21%, signal=44%
REACTOME_FATTY_ACYL_COA_BIOSYNTHESIS	REACTOME_FATTY_ACYL_COA_BIOSYNTHESIS		17	-0.486043	-1.34394	0.119624	0.249589	1	2753	tags=29%, list=19%, signal=36%
REACTOME_VIF_MEDIATED_DEGRADATION_OF_APOBEC3G	REACTOME_VIF_MEDIATED_DEGRADATION_OF_APOBEC3G		45	-0.401983	-1.33784	0.0866051	0.258683	1	5939	tags=49%, list=41%, signal=82%
REACTOME_REGULATION_OF_MITOTIC_CELL_CYCLE	REACTOME_REGULATION_OF_MITOTIC_CELL_CYCLE		71	-0.375061	-1.33232	0.0811688	0.266603	1	5737	tags=46%, list=40%, signal=76%
REACTOME_METABOLISM_OF_LIPIDS_AND_LIPOPROTEINS	REACTOME_METABOLISM_OF_LIPIDS_AND_LIPOPROTEINS		359	-0.335161	-1.33107	0.00300601	0.267259	1	4531	tags=39%, list=31%, signal=56%
KEGG_GLUTATHIONE_METABOLISM	KEGG_GLUTATHIONE_METABOLISM		38	-0.411856	-1.32947	0.0863477	0.268436	1	5970	tags=63%, list=41%, signal=107%
REACTOME_ASSEMBLY_OF_THE_PRE_REPLICATIVE_COMPLEX	REACTOME_ASSEMBLY_OF_THE_PRE_REPLICATIVE_COMPLEX		60	-0.382413	-1.32938	0.0748899	0.266932	1	6852	tags=55%, list=47%, signal=104%
REACTOME_NONSENSE_MEDIATED_DECAY_ENHANCED_BY_THE_EXON_JUNCTION_COMPLEX	REACTOME_NONSENSE_MEDIATED_DECAY_ENHANCED_BY_THE_EXON_JUNCTION_COMPLEX		101	-0.359903	-1.32801	0.052521	0.267938	1	6008	tags=57%, list=41%, signal=97%
REACTOME_DEVELOPMENTAL_BIOLOGY	REACTOME_DEVELOPMENTAL_BIOLOGY		320	-0.334718	-1.32758	0.00400802	0.267062	1	2454	tags=25%, list=17%, signal=29%
REACTOME_SYNTHESIS_OF_GLYCOSYLPHOSPHATIDYLINOSITOL_GPI	REACTOME_SYNTHESIS_OF_GLYCOSYLPHOSPHATIDYLINOSITOL_GPI		17	-0.493641	-1.32661	0.110092	0.267061	1	5387	tags=71%, list=37%, signal=112%
REACTOME_GABA_B_RECEPTOR_ACTIVATION	REACTOME_GABA_B_RECEPTOR_ACTIVATION		33	-0.418531	-1.32302	0.116587	0.271926	1	1535	tags=30%, list=11%, signal=34%
KEGG_TYPE_II_DIABETES_MELLITUS	KEGG_TYPE_II_DIABETES_MELLITUS		38	-0.407422	-1.31705	0.112293	0.281205	1	1351	tags=21%, list=9%, signal=23%
PID_P75_NTR_PATHWAY	PID_P75_NTR_PATHWAY		60	-0.376146	-1.31554	0.0932298	0.282565	1	2113	tags=25%, list=15%, signal=29%
REACTOME_INTERFERON_ALPHA_BETA_SIGNALING	REACTOME_INTERFERON_ALPHA_BETA_SIGNALING		32	-0.41922	-1.3153	0.124542	0.28138	1	3131	tags=28%, list=22%, signal=36%
KEGG_HYPERTROPHIC_CARDIOMYOPATHY_HCM	KEGG_HYPERTROPHIC_CARDIOMYOPATHY_HCM		62	-0.377783	-1.30912	0.0867631	0.290916	1	4428	tags=45%, list=30%, signal=65%
REACTOME_AUTODEGRADATION_OF_THE_E3_UBIQUITIN_LIGASE_COP1	REACTOME_AUTODEGRADATION_OF_THE_E3_UBIQUITIN_LIGASE_COP1		45	-0.393463	-1.30893	0.110727	0.289601	1	5939	tags=49%, list=41%, signal=82%
REACTOME_GABA_RECEPTOR_ACTIVATION	REACTOME_GABA_RECEPTOR_ACTIVATION		44	-0.396864	-1.30884	0.108475	0.288166	1	3674	tags=45%, list=25%, signal=61%
PID_TAP63_PATHWAY	PID_TAP63_PATHWAY		40	-0.396233	-1.30421	0.12922	0.295134	1	1474	tags=23%, list=10%, signal=25%
REACTOME_APC_C_CDH1_MEDIATED_DEGRADATION_OF_CDC20_AND_OTHER_APC_C_CDH1_TARGETED_PROTEINS_IN_LATE_MITOSIS_EARLY_G1	REACTOME_APC_C_CDH1_MEDIATED_DEGRADATION_OF_CDC20_AND_OTHER_APC_C_CDH1_TARGETED_PROTEINS_IN_LATE_MITOSIS_EARLY_G1		61	-0.37795	-1.30297	0.101996	0.295773	1	5737	tags=48%, list=40%, signal=78%
REACTOME_3_UTR_MEDIATED_TRANSLATIONAL_REGULATION	REACTOME_3_UTR_MEDIATED_TRANSLATIONAL_REGULATION		98	-0.355044	-1.29895	0.068421	0.301836	1	5650	tags=53%, list=39%, signal=86%
REACTOME_AMYLOIDS	REACTOME_AMYLOIDS		22	-0.445421	-1.29328	0.146067	0.31101	1	2223	tags=41%, list=15%, signal=48%
KEGG_VIBRIO_CHOLERAE_INFECTION	KEGG_VIBRIO_CHOLERAE_INFECTION		43	-0.392746	-1.2874	0.126728	0.320892	1	3957	tags=37%, list=27%, signal=51%
KEGG_ARRHYTHMOGENIC_RIGHT_VENTRICULAR_CARDIOMYOPATHY_ARVC	KEGG_ARRHYTHMOGENIC_RIGHT_VENTRICULAR_CARDIOMYOPATHY_ARVC		60	-0.37425	-1.28138	0.107301	0.331071	1	4898	tags=57%, list=34%, signal=85%
REACTOME_LIGAND_GATED_ION_CHANNEL_TRANSPORT	REACTOME_LIGAND_GATED_ION_CHANNEL_TRANSPORT		15	-0.483803	-1.27967	0.150868	0.332895	1	3674	tags=53%, list=25%, signal=71%
REACTOME_RAS_ACTIVATION_UOPN_CA2_INFUX_THROUGH_NMDA_RECEPTOR	REACTOME_RAS_ACTIVATION_UOPN_CA2_INFUX_THROUGH_NMDA_RECEPTOR		17	-0.463133	-1.27749	0.178244	0.335502	1	1659	tags=29%, list=11%, signal=33%
REACTOME_AUTODEGRADATION_OF_CDH1_BY_CDH1_APC_C	REACTOME_AUTODEGRADATION_OF_CDH1_BY_CDH1_APC_C		55	-0.369104	-1.27437	0.116998	0.340194	1	5737	tags=47%, list=40%, signal=78%
PID_GLYPICAN_1PATHWAY	PID_GLYPICAN_1PATHWAY		21	-0.44364	-1.27391	0.164721	0.33927	1	1056	tags=24%, list=7%, signal=26%
REACTOME_PKA_MEDIATED_PHOSPHORYLATION_OF_CREB	REACTOME_PKA_MEDIATED_PHOSPHORYLATION_OF_CREB		15	-0.487	-1.27251	0.171123	0.340477	1	2446	tags=47%, list=17%, signal=56%
REACTOME_REGULATION_OF_ORNITHINE_DECARBOXYLASE_ODC	REACTOME_REGULATION_OF_ORNITHINE_DECARBOXYLASE_ODC		46	-0.383312	-1.27116	0.143177	0.341545	1	5939	tags=46%, list=41%, signal=77%
KEGG_AMYOTROPHIC_LATERAL_SCLEROSIS_ALS	KEGG_AMYOTROPHIC_LATERAL_SCLEROSIS_ALS		46	-0.387468	-1.27002	0.131757	0.342165	1	2624	tags=26%, list=18%, signal=32%
REACTOME_TRANSMISSION_ACROSS_CHEMICAL_SYNAPSES	REACTOME_TRANSMISSION_ACROSS_CHEMICAL_SYNAPSES		162	-0.324895	-1.2583	0.0661914	0.364547	1	2853	tags=30%, list=20%, signal=37%
REACTOME_GLUCOSE_TRANSPORT	REACTOME_GLUCOSE_TRANSPORT		34	-0.402616	-1.25826	0.150485	0.362715	1	1804	tags=24%, list=12%, signal=27%
PID_INTEGRIN_A4B1_PATHWAY	PID_INTEGRIN_A4B1_PATHWAY		31	-0.399507	-1.25408	0.183014	0.37002	1	2785	tags=32%, list=19%, signal=40%
REACTOME_PHASE1_FUNCTIONALIZATION_OF_COMPOUNDS	REACTOME_PHASE1_FUNCTIONALIZATION_OF_COMPOUNDS		23	-0.426448	-1.25003	0.181122	0.376895	1	1231	tags=22%, list=8%, signal=24%
KEGG_VIRAL_MYOCARDITIS	KEGG_VIRAL_MYOCARDITIS		36	-0.389209	-1.24981	0.163722	0.375405	1	5069	tags=50%, list=35%, signal=77%
REACTOME_PLATELET_AGGREGATION_PLUG_FORMATION	REACTOME_PLATELET_AGGREGATION_PLUG_FORMATION		28	-0.405948	-1.23286	0.19421	0.41093	1	810	tags=18%, list=6%, signal=19%
REACTOME_ABORTIVE_ELONGATION_OF_HIV1_TRANSCRIPT_IN_THE_ABSENCE_OF_TAT	REACTOME_ABORTIVE_ELONGATION_OF_HIV1_TRANSCRIPT_IN_THE_ABSENCE_OF_TAT		17	-0.446658	-1.23191	0.21767	0.411045	1	7014	tags=65%, list=48%, signal=125%
REACTOME_SEMA4D_IN_SEMAPHORIN_SIGNALING	REACTOME_SEMA4D_IN_SEMAPHORIN_SIGNALING		27	-0.408672	-1.23167	0.19202	0.409526	1	1245	tags=22%, list=9%, signal=24%
REACTOME_INFLUENZA_LIFE_CYCLE	REACTOME_INFLUENZA_LIFE_CYCLE		130	-0.323516	-1.22878	0.112487	0.413975	1	5587	tags=51%, list=38%, signal=82%
REACTOME_FORMATION_OF_THE_TERNARY_COMPLEX_AND_SUBSEQUENTLY_THE_43S_COMPLEX	REACTOME_FORMATION_OF_THE_TERNARY_COMPLEX_AND_SUBSEQUENTLY_THE_43S_COMPLEX		44	-0.370537	-1.22752	0.177401	0.414748	1	7104	tags=77%, list=49%, signal=151%
REACTOME_CREB_PHOSPHORYLATION_THROUGH_THE_ACTIVATION_OF_CAMKII	REACTOME_CREB_PHOSPHORYLATION_THROUGH_THE_ACTIVATION_OF_CAMKII		15	-0.460339	-1.20739	0.237449	0.460009	1	1439	tags=27%, list=10%, signal=30%
KEGG_BLADDER_CANCER	KEGG_BLADDER_CANCER		35	-0.383445	-1.20626	0.194511	0.460529	1	1803	tags=26%, list=12%, signal=29%
PID_HEDGEHOG_2PATHWAY	PID_HEDGEHOG_2PATHWAY		15	-0.452522	-1.19849	0.230769	0.477165	1	4393	tags=60%, list=30%, signal=86%
KEGG_MELANOGENESIS	KEGG_MELANOGENESIS		75	-0.337499	-1.19563	0.166302	0.482056	1	2902	tags=32%, list=20%, signal=40%
PID_NOTCH_PATHWAY	PID_NOTCH_PATHWAY		52	-0.34447	-1.18464	0.214447	0.507538	1	2113	tags=25%, list=15%, signal=29%
PID_AVB3_INTEGRIN_PATHWAY	PID_AVB3_INTEGRIN_PATHWAY		58	-0.339684	-1.18006	0.208061	0.517119	1	4149	tags=45%, list=29%, signal=63%
REACTOME_POST_CHAPERONIN_TUBULIN_FOLDING_PATHWAY	REACTOME_POST_CHAPERONIN_TUBULIN_FOLDING_PATHWAY		15	-0.445551	-1.1797	0.29028	0.515545	1	7391	tags=93%, list=51%, signal=190%
KEGG_AMINO_SUGAR_AND_NUCLEOTIDE_SUGAR_METABOLISM	KEGG_AMINO_SUGAR_AND_NUCLEOTIDE_SUGAR_METABOLISM		41	-0.364634	-1.17511	0.217189	0.524749	1	6265	tags=56%, list=43%, signal=98%
REACTOME_LATENT_INFECTION_OF_HOMO_SAPIENS_WITH_MYCOBACTERIUM_TUBERCULOSIS	REACTOME_LATENT_INFECTION_OF_HOMO_SAPIENS_WITH_MYCOBACTERIUM_TUBERCULOSIS		21	-0.403306	-1.17491	0.26616	0.522789	1	2733	tags=29%, list=19%, signal=35%
REACTOME_INTEGRATION_OF_ENERGY_METABOLISM	REACTOME_INTEGRATION_OF_ENERGY_METABOLISM		96	-0.324629	-1.17428	0.183544	0.521903	1	2124	tags=24%, list=15%, signal=28%
REACTOME_G_ALPHA_Q_SIGNALLING_EVENTS	REACTOME_G_ALPHA_Q_SIGNALLING_EVENTS		97	-0.322594	-1.17338	0.216791	0.52183	1	2454	tags=27%, list=17%, signal=32%
REACTOME_SEMA4D_INDUCED_CELL_MIGRATION_AND_GROWTH_CONE_COLLAPSE	REACTOME_SEMA4D_INDUCED_CELL_MIGRATION_AND_GROWTH_CONE_COLLAPSE		24	-0.397135	-1.17026	0.254831	0.52739	1	1245	tags=21%, list=9%, signal=23%
REACTOME_SIGNALING_BY_NOTCH	REACTOME_SIGNALING_BY_NOTCH		91	-0.318395	-1.16997	0.201893	0.525526	1	3043	tags=30%, list=21%, signal=37%
REACTOME_SIGNALING_BY_WNT	REACTOME_SIGNALING_BY_WNT		60	-0.330013	-1.15108	0.262926	0.573221	1	5939	tags=43%, list=41%, signal=73%
BIOCARTA_NOS1_PATHWAY	BIOCARTA_NOS1_PATHWAY		20	-0.406298	-1.15095	0.263835	0.570875	1	194	tags=15%, list=1%, signal=15%
KEGG_DRUG_METABOLISM_CYTOCHROME_P450	KEGG_DRUG_METABOLISM_CYTOCHROME_P450		24	-0.390994	-1.14935	0.290683	0.572567	1	5970	tags=63%, list=41%, signal=106%
REACTOME_MICRORNA_MIRNA_BIOGENESIS	REACTOME_MICRORNA_MIRNA_BIOGENESIS		18	-0.418628	-1.14912	0.289575	0.570663	1	5989	tags=50%, list=41%, signal=85%
PID_EPHA_FWDPATHWAY	PID_EPHA_FWDPATHWAY		30	-0.368998	-1.14692	0.274436	0.573857	1	1274	tags=23%, list=9%, signal=26%
PID_SYNDECAN_4_PATHWAY	PID_SYNDECAN_4_PATHWAY		27	-0.376142	-1.14582	0.277916	0.574213	1	5687	tags=67%, list=39%, signal=109%
REACTOME_INSULIN_RECEPTOR_RECYCLING	REACTOME_INSULIN_RECEPTOR_RECYCLING		16	-0.429836	-1.14499	0.27451	0.573833	1	2733	tags=31%, list=19%, signal=38%
KEGG_HUNTINGTONS_DISEASE	KEGG_HUNTINGTONS_DISEASE		155	-0.299414	-1.14176	0.212398	0.580036	1	6108	tags=53%, list=42%, signal=90%
ST_MYOCYTE_AD_PATHWAY	ST_MYOCYTE_AD_PATHWAY		17	-0.416232	-1.13812	0.304	0.587562	1	4123	tags=47%, list=28%, signal=66%
KEGG_PENTOSE_PHOSPHATE_PATHWAY	KEGG_PENTOSE_PHOSPHATE_PATHWAY		18	-0.404083	-1.13531	0.2979	0.59249	1	5186	tags=56%, list=36%, signal=86%
KEGG_PPAR_SIGNALING_PATHWAY	KEGG_PPAR_SIGNALING_PATHWAY		39	-0.348973	-1.13064	0.288095	0.602517	1	3361	tags=31%, list=23%, signal=40%
PID_SYNDECAN_2_PATHWAY	PID_SYNDECAN_2_PATHWAY		27	-0.379066	-1.13008	0.307509	0.60134	1	1868	tags=26%, list=13%, signal=30%
REACTOME_SCFSKP2_MEDIATED_DEGRADATION_OF_P27_P21	REACTOME_SCFSKP2_MEDIATED_DEGRADATION_OF_P27_P21		51	-0.336489	-1.12959	0.269877	0.599971	1	5729	tags=45%, list=39%, signal=74%
REACTOME_SPHINGOLIPID_DE_NOVO_BIOSYNTHESIS	REACTOME_SPHINGOLIPID_DE_NOVO_BIOSYNTHESIS		24	-0.385588	-1.12753	0.31592	0.602872	1	4304	tags=50%, list=30%, signal=71%
REACTOME_POST_NMDA_RECEPTOR_ACTIVATION_EVENTS	REACTOME_POST_NMDA_RECEPTOR_ACTIVATION_EVENTS		33	-0.357736	-1.12633	0.287559	0.603425	1	1659	tags=27%, list=11%, signal=31%
REACTOME_GAP_JUNCTION_TRAFFICKING	REACTOME_GAP_JUNCTION_TRAFFICKING		16	-0.409817	-1.11877	0.315104	0.621405	1	5463	tags=75%, list=38%, signal=120%
PID_TOLL_ENDOGENOUS_PATHWAY	PID_TOLL_ENDOGENOUS_PATHWAY		16	-0.420974	-1.11723	0.337679	0.622912	1	1222	tags=19%, list=8%, signal=20%
REACTOME_M_G1_TRANSITION	REACTOME_M_G1_TRANSITION		73	-0.313765	-1.1159	0.298925	0.623839	1	6909	tags=52%, list=48%, signal=99%
REACTOME_PRE_NOTCH_EXPRESSION_AND_PROCESSING	REACTOME_PRE_NOTCH_EXPRESSION_AND_PROCESSING		36	-0.343428	-1.10922	0.318072	0.639373	1	2260	tags=28%, list=16%, signal=33%
REACTOME_CITRIC_ACID_CYCLE_TCA_CYCLE	REACTOME_CITRIC_ACID_CYCLE_TCA_CYCLE		18	-0.397936	-1.10431	0.346457	0.650458	1	6570	tags=56%, list=45%, signal=101%
KEGG_FOCAL_ADHESION	KEGG_FOCAL_ADHESION		168	-0.285159	-1.09837	0.287462	0.664287	1	4173	tags=34%, list=29%, signal=47%
REACTOME_TRAFFICKING_OF_AMPA_RECEPTORS	REACTOME_TRAFFICKING_OF_AMPA_RECEPTORS		27	-0.361838	-1.09109	0.351852	0.681878	1	3936	tags=44%, list=27%, signal=61%
KEGG_GNRH_SIGNALING_PATHWAY	KEGG_GNRH_SIGNALING_PATHWAY		76	-0.302847	-1.08832	0.345123	0.686823	1	2064	tags=20%, list=14%, signal=23%
REACTOME_SYNTHESIS_OF_PC	REACTOME_SYNTHESIS_OF_PC		15	-0.409745	-1.08188	0.383399	0.702393	1	3890	tags=47%, list=27%, signal=64%
REACTOME_BIOLOGICAL_OXIDATIONS	REACTOME_BIOLOGICAL_OXIDATIONS		57	-0.308108	-1.08142	0.362832	0.700669	1	6056	tags=54%, list=42%, signal=93%
PID_AMB2_NEUTROPHILS_PATHWAY	PID_AMB2_NEUTROPHILS_PATHWAY		29	-0.353579	-1.07238	0.374545	0.723743	1	4638	tags=41%, list=32%, signal=61%
KEGG_EPITHELIAL_CELL_SIGNALING_IN_HELICOBACTER_PYLORI_INFECTION	KEGG_EPITHELIAL_CELL_SIGNALING_IN_HELICOBACTER_PYLORI_INFECTION		56	-0.31284	-1.07155	0.355801	0.7231	1	4347	tags=34%, list=30%, signal=48%
KEGG_ETHER_LIPID_METABOLISM	KEGG_ETHER_LIPID_METABOLISM		20	-0.376493	-1.06659	0.397998	0.734142	1	4378	tags=45%, list=30%, signal=64%
REACTOME_REGULATION_OF_INSULIN_SECRETION	REACTOME_REGULATION_OF_INSULIN_SECRETION		73	-0.301272	-1.06627	0.375536	0.731987	1	2064	tags=22%, list=14%, signal=25%
REACTOME_FANCONI_ANEMIA_PATHWAY	REACTOME_FANCONI_ANEMIA_PATHWAY		16	-0.393794	-1.06269	0.413882	0.739331	1	2888	tags=38%, list=20%, signal=47%
REACTOME_ACTIVATION_OF_THE_MRNA_UPON_BINDING_OF_THE_CAP_BINDING_COMPLEX_AND_EIFS_AND_SUBSEQUENT_BINDING_TO_43S	REACTOME_ACTIVATION_OF_THE_MRNA_UPON_BINDING_OF_THE_CAP_BINDING_COMPLEX_AND_EIFS_AND_SUBSEQUENT_BINDING_TO_43S		52	-0.310764	-1.06036	0.390869	0.742877	1	7104	tags=71%, list=49%, signal=139%
REACTOME_P75_NTR_RECEPTOR_MEDIATED_SIGNALLING	REACTOME_P75_NTR_RECEPTOR_MEDIATED_SIGNALLING		75	-0.294462	-1.04907	0.396166	0.772325	1	2747	tags=24%, list=19%, signal=29%
KEGG_DNA_REPLICATION	KEGG_DNA_REPLICATION		32	-0.332933	-1.04873	0.416568	0.770131	1	5948	tags=50%, list=41%, signal=84%
REACTOME_MITOCHONDRIAL_PROTEIN_IMPORT	REACTOME_MITOCHONDRIAL_PROTEIN_IMPORT		46	-0.316695	-1.04872	0.383815	0.767005	1	7055	tags=63%, list=49%, signal=122%
BIOCARTA_UCALPAIN_PATHWAY	BIOCARTA_UCALPAIN_PATHWAY		15	-0.392281	-1.04392	0.43454	0.777448	1	6532	tags=67%, list=45%, signal=121%
REACTOME_ACTIVATION_OF_NMDA_RECEPTOR_UPON_GLUTAMATE_BINDING_AND_POSTSYNAPTIC_EVENTS	REACTOME_ACTIVATION_OF_NMDA_RECEPTOR_UPON_GLUTAMATE_BINDING_AND_POSTSYNAPTIC_EVENTS		37	-0.325756	-1.0434	0.414634	0.77582	1	2633	tags=32%, list=18%, signal=40%
KEGG_ONE_CARBON_POOL_BY_FOLATE	KEGG_ONE_CARBON_POOL_BY_FOLATE		16	-0.384502	-1.0431	0.424084	0.773537	1	3933	tags=31%, list=27%, signal=43%
PID_NCADHERIN_PATHWAY	PID_NCADHERIN_PATHWAY		32	-0.327969	-1.03913	0.423261	0.781559	1	2553	tags=22%, list=18%, signal=26%
REACTOME_MITOCHONDRIAL_TRNA_AMINOACYLATION	REACTOME_MITOCHONDRIAL_TRNA_AMINOACYLATION		21	-0.361337	-1.03516	0.45108	0.789798	1	6045	tags=57%, list=42%, signal=98%
BIOCARTA_AGR_PATHWAY	BIOCARTA_AGR_PATHWAY		33	-0.326061	-1.03488	0.426729	0.787435	1	579	tags=12%, list=4%, signal=13%
REACTOME_SYNTHESIS_OF_DNA	REACTOME_SYNTHESIS_OF_DNA		83	-0.287057	-1.03191	0.435016	0.792734	1	5948	tags=42%, list=41%, signal=71%
REACTOME_TRNA_AMINOACYLATION	REACTOME_TRNA_AMINOACYLATION		42	-0.316632	-1.02909	0.441753	0.797496	1	5690	tags=43%, list=39%, signal=70%
REACTOME_MUSCLE_CONTRACTION	REACTOME_MUSCLE_CONTRACTION		34	-0.323078	-1.02649	0.450059	0.801942	1	3779	tags=38%, list=26%, signal=52%
REACTOME_FORMATION_OF_THE_HIV1_EARLY_ELONGATION_COMPLEX	REACTOME_FORMATION_OF_THE_HIV1_EARLY_ELONGATION_COMPLEX		26	-0.343101	-1.02404	0.454878	0.805438	1	7014	tags=54%, list=48%, signal=104%
PID_S1P_META_PATHWAY	PID_S1P_META_PATHWAY		19	-0.359447	-1.02337	0.435544	0.804181	1	4322	tags=42%, list=30%, signal=60%
PID_ARF6_TRAFFICKING_PATHWAY	PID_ARF6_TRAFFICKING_PATHWAY		39	-0.317449	-1.02115	0.472769	0.80721	1	4800	tags=41%, list=33%, signal=61%
REACTOME_PHOSPHOLIPASE_C_MEDIATED_CASCADE	REACTOME_PHOSPHOLIPASE_C_MEDIATED_CASCADE		37	-0.320446	-1.01851	0.438372	0.811492	1	2446	tags=30%, list=17%, signal=36%
REACTOME_GASTRIN_CREB_SIGNALLING_PATHWAY_VIA_PKC_AND_MAPK	REACTOME_GASTRIN_CREB_SIGNALLING_PATHWAY_VIA_PKC_AND_MAPK		117	-0.27156	-1.01674	0.450104	0.813225	1	2454	tags=23%, list=17%, signal=28%
REACTOME_ACTIVATION_OF_NF_KAPPAB_IN_B_CELLS	REACTOME_ACTIVATION_OF_NF_KAPPAB_IN_B_CELLS		58	-0.291775	-1.01652	0.459127	0.810743	1	5939	tags=43%, list=41%, signal=73%
KEGG_TGF_BETA_SIGNALING_PATHWAY	KEGG_TGF_BETA_SIGNALING_PATHWAY		68	-0.287301	-1.01457	0.46652	0.812948	1	3443	tags=28%, list=24%, signal=36%
REACTOME_METABOLISM_OF_VITAMINS_AND_COFACTORS	REACTOME_METABOLISM_OF_VITAMINS_AND_COFACTORS		44	-0.303914	-1.01086	0.458286	0.82006	1	4249	tags=34%, list=29%, signal=48%
REACTOME_INHIBITION_OF_VOLTAGE_GATED_CA2_CHANNELS_VIA_GBETA_GAMMA_SUBUNITS	REACTOME_INHIBITION_OF_VOLTAGE_GATED_CA2_CHANNELS_VIA_GBETA_GAMMA_SUBUNITS		21	-0.359875	-1.00876	0.465146	0.82256	1	756	tags=19%, list=5%, signal=20%
REACTOME_ORC1_REMOVAL_FROM_CHROMATIN	REACTOME_ORC1_REMOVAL_FROM_CHROMATIN		61	-0.286912	-1.00056	0.466373	0.841736	1	5948	tags=43%, list=41%, signal=72%
REACTOME_METABOLISM_OF_MRNA	REACTOME_METABOLISM_OF_MRNA		200	-0.255738	-0.999041	0.510617	0.842617	1	6008	tags=48%, list=41%, signal=81%
KEGG_GLYCEROLIPID_METABOLISM	KEGG_GLYCEROLIPID_METABOLISM		32	-0.316938	-0.998291	0.476248	0.841475	1	1592	tags=22%, list=11%, signal=25%
KEGG_AMINOACYL_TRNA_BIOSYNTHESIS	KEGG_AMINOACYL_TRNA_BIOSYNTHESIS		41	-0.305461	-0.995561	0.477352	0.845653	1	5690	tags=44%, list=39%, signal=72%
REACTOME_GLUCAGON_SIGNALING_IN_METABOLIC_REGULATION	REACTOME_GLUCAGON_SIGNALING_IN_METABOLIC_REGULATION		28	-0.325747	-0.995221	0.483213	0.843465	1	1535	tags=25%, list=11%, signal=28%
REACTOME_STRIATED_MUSCLE_CONTRACTION	REACTOME_STRIATED_MUSCLE_CONTRACTION		18	-0.360376	-0.992629	0.490323	0.847418	1	3648	tags=39%, list=25%, signal=52%
PID_CERAMIDE_PATHWAY	PID_CERAMIDE_PATHWAY		45	-0.295345	-0.991555	0.484607	0.847425	1	2168	tags=22%, list=15%, signal=26%
KEGG_GLYCOLYSIS_GLUCONEOGENESIS	KEGG_GLYCOLYSIS_GLUCONEOGENESIS		41	-0.308104	-0.988218	0.508711	0.8534	1	6274	tags=46%, list=43%, signal=81%
REACTOME_CYCLIN_E_ASSOCIATED_EVENTS_DURING_G1_S_TRANSITION_	REACTOME_CYCLIN_E_ASSOCIATED_EVENTS_DURING_G1_S_TRANSITION_		60	-0.281539	-0.975099	0.538462	0.885533	1	5013	tags=35%, list=35%, signal=53%
KEGG_ADIPOCYTOKINE_SIGNALING_PATHWAY	KEGG_ADIPOCYTOKINE_SIGNALING_PATHWAY		54	-0.284172	-0.971783	0.525499	0.89108	1	3097	tags=26%, list=21%, signal=33%
REACTOME_PYRIMIDINE_METABOLISM	REACTOME_PYRIMIDINE_METABOLISM		19	-0.347296	-0.968278	0.516971	0.897224	1	4710	tags=42%, list=32%, signal=62%
BIOCARTA_CERAMIDE_PATHWAY	BIOCARTA_CERAMIDE_PATHWAY		21	-0.337985	-0.967289	0.515375	0.896557	1	1933	tags=24%, list=13%, signal=27%
BIOCARTA_ARAP_PATHWAY	BIOCARTA_ARAP_PATHWAY		16	-0.360334	-0.966854	0.516582	0.894423	1	6655	tags=75%, list=46%, signal=138%
KEGG_LONG_TERM_DEPRESSION	KEGG_LONG_TERM_DEPRESSION		58	-0.27928	-0.965832	0.545356	0.893711	1	4145	tags=34%, list=29%, signal=48%
KEGG_FATTY_ACID_METABOLISM	KEGG_FATTY_ACID_METABOLISM		32	-0.306756	-0.963243	0.529976	0.897256	1	3017	tags=19%, list=21%, signal=24%
ST_GAQ_PATHWAY	ST_GAQ_PATHWAY		23	-0.332134	-0.963099	0.538937	0.894352	1	3345	tags=35%, list=23%, signal=45%
KEGG_PORPHYRIN_AND_CHLOROPHYLL_METABOLISM	KEGG_PORPHYRIN_AND_CHLOROPHYLL_METABOLISM		21	-0.339556	-0.962888	0.540645	0.89169	1	6859	tags=57%, list=47%, signal=108%
REACTOME_CREB_PHOSPHORYLATION_THROUGH_THE_ACTIVATION_OF_RAS	REACTOME_CREB_PHOSPHORYLATION_THROUGH_THE_ACTIVATION_OF_RAS		27	-0.316777	-0.96148	0.536946	0.891941	1	1659	tags=22%, list=11%, signal=25%
KEGG_HISTIDINE_METABOLISM	KEGG_HISTIDINE_METABOLISM		22	-0.334991	-0.960729	0.530227	0.890719	1	5346	tags=45%, list=37%, signal=72%
REACTOME_P53_DEPENDENT_G1_DNA_DAMAGE_RESPONSE	REACTOME_P53_DEPENDENT_G1_DNA_DAMAGE_RESPONSE		51	-0.277235	-0.953977	0.566667	0.904602	1	5939	tags=45%, list=41%, signal=76%
REACTOME_DAG_AND_IP3_SIGNALING	REACTOME_DAG_AND_IP3_SIGNALING		27	-0.319053	-0.952914	0.54386	0.904138	1	2446	tags=30%, list=17%, signal=36%
REACTOME_CYTOSOLIC_TRNA_AMINOACYLATION	REACTOME_CYTOSOLIC_TRNA_AMINOACYLATION		24	-0.322863	-0.946406	0.554321	0.917321	1	7813	tags=67%, list=54%, signal=144%
REACTOME_EFFECTS_OF_PIP2_HYDROLYSIS	REACTOME_EFFECTS_OF_PIP2_HYDROLYSIS		21	-0.330003	-0.944163	0.559301	0.919785	1	2454	tags=33%, list=17%, signal=40%
REACTOME_PROTEIN_FOLDING	REACTOME_PROTEIN_FOLDING		48	-0.27967	-0.943804	0.577753	0.917523	1	7161	tags=65%, list=49%, signal=127%
PID_ATR_PATHWAY	PID_ATR_PATHWAY		34	-0.296801	-0.940803	0.572275	0.92195	1	4508	tags=32%, list=31%, signal=47%
PID_A6B1_A6B4_INTEGRIN_PATHWAY	PID_A6B1_A6B4_INTEGRIN_PATHWAY		39	-0.286903	-0.936918	0.589474	0.928433	1	4123	tags=36%, list=28%, signal=50%
REACTOME_MYOGENESIS	REACTOME_MYOGENESIS		21	-0.330373	-0.935369	0.572335	0.929026	1	2417	tags=24%, list=17%, signal=29%
ST_FAS_SIGNALING_PATHWAY	ST_FAS_SIGNALING_PATHWAY		57	-0.272166	-0.930642	0.605759	0.937651	1	4032	tags=28%, list=28%, signal=39%
REACTOME_APOPTOSIS	REACTOME_APOPTOSIS		121	-0.247504	-0.930063	0.627471	0.935752	1	4471	tags=30%, list=31%, signal=43%
REACTOME_HEMOSTASIS	REACTOME_HEMOSTASIS		319	-0.232079	-0.92703	0.701103	0.940003	1	4713	tags=34%, list=32%, signal=50%
KEGG_LONG_TERM_POTENTIATION	KEGG_LONG_TERM_POTENTIATION		62	-0.265655	-0.926307	0.621592	0.938687	1	2553	tags=21%, list=18%, signal=25%
REACTOME_EXTENSION_OF_TELOMERES	REACTOME_EXTENSION_OF_TELOMERES		23	-0.314648	-0.920066	0.580726	0.950533	1	6826	tags=61%, list=47%, signal=115%
KEGG_RNA_POLYMERASE	KEGG_RNA_POLYMERASE		27	-0.304854	-0.919711	0.610771	0.94819	1	6973	tags=59%, list=48%, signal=114%
PID_LYSOPHOSPHOLIPID_PATHWAY	PID_LYSOPHOSPHOLIPID_PATHWAY		60	-0.265715	-0.914892	0.626697	0.956468	1	1535	tags=15%, list=11%, signal=17%
KEGG_ALDOSTERONE_REGULATED_SODIUM_REABSORPTION	KEGG_ALDOSTERONE_REGULATED_SODIUM_REABSORPTION		33	-0.290749	-0.91188	0.61655	0.960442	1	4169	tags=39%, list=29%, signal=55%
REACTOME_REGULATORY_RNA_PATHWAYS	REACTOME_REGULATORY_RNA_PATHWAYS		21	-0.31782	-0.90899	0.603871	0.964041	1	5989	tags=43%, list=41%, signal=73%
KEGG_DORSO_VENTRAL_AXIS_FORMATION	KEGG_DORSO_VENTRAL_AXIS_FORMATION		19	-0.319688	-0.908876	0.592784	0.96107	1	1729	tags=16%, list=12%, signal=18%
REACTOME_APOPTOTIC_CLEAVAGE_OF_CELLULAR_PROTEINS	REACTOME_APOPTOTIC_CLEAVAGE_OF_CELLULAR_PROTEINS		31	-0.285972	-0.906165	0.612546	0.964276	1	3885	tags=29%, list=27%, signal=40%
REACTOME_GLYCOLYSIS	REACTOME_GLYCOLYSIS		21	-0.319612	-0.905716	0.632226	0.962185	1	354	tags=10%, list=2%, signal=10%
PID_ALK1_PATHWAY	PID_ALK1_PATHWAY		24	-0.303887	-0.905485	0.609394	0.95956	1	3089	tags=25%, list=21%, signal=32%
REACTOME_PERK_REGULATED_GENE_EXPRESSION	REACTOME_PERK_REGULATED_GENE_EXPRESSION		22	-0.308702	-0.903345	0.609911	0.961431	1	6388	tags=64%, list=44%, signal=113%
KEGG_LEUKOCYTE_TRANSENDOTHELIAL_MIGRATION	KEGG_LEUKOCYTE_TRANSENDOTHELIAL_MIGRATION		84	-0.248757	-0.900397	0.67161	0.965114	1	4638	tags=33%, list=32%, signal=49%
PID_BARD1_PATHWAY	PID_BARD1_PATHWAY		26	-0.297904	-0.898981	0.629762	0.965272	1	4055	tags=35%, list=28%, signal=48%
KEGG_PRIMARY_IMMUNODEFICIENCY	KEGG_PRIMARY_IMMUNODEFICIENCY		15	-0.336718	-0.897111	0.591623	0.966583	1	1868	tags=20%, list=13%, signal=23%
REACTOME_PLATELET_ACTIVATION_SIGNALING_AND_AGGREGATION	REACTOME_PLATELET_ACTIVATION_SIGNALING_AND_AGGREGATION		157	-0.23521	-0.895573	0.713849	0.967031	1	4166	tags=31%, list=29%, signal=42%
BIOCARTA_VEGF_PATHWAY	BIOCARTA_VEGF_PATHWAY		27	-0.293415	-0.895124	0.633017	0.964968	1	125	tags=7%, list=1%, signal=7%
ST_B_CELL_ANTIGEN_RECEPTOR	ST_B_CELL_ANTIGEN_RECEPTOR		37	-0.272971	-0.894841	0.63986	0.962539	1	4471	tags=35%, list=31%, signal=51%
REACTOME_GLUCONEOGENESIS	REACTOME_GLUCONEOGENESIS		22	-0.30962	-0.893567	0.629862	0.962303	1	7566	tags=77%, list=52%, signal=161%
REACTOME_METABOLISM_OF_RNA	REACTOME_METABOLISM_OF_RNA		243	-0.226522	-0.891346	0.761089	0.964391	1	5587	tags=41%, list=38%, signal=66%
KEGG_BIOSYNTHESIS_OF_UNSATURATED_FATTY_ACIDS	KEGG_BIOSYNTHESIS_OF_UNSATURATED_FATTY_ACIDS		15	-0.336513	-0.889129	0.639726	0.966297	1	5189	tags=47%, list=36%, signal=73%
KEGG_PYRIMIDINE_METABOLISM	KEGG_PYRIMIDINE_METABOLISM		86	-0.243688	-0.887205	0.703545	0.967416	1	6516	tags=48%, list=45%, signal=86%
REACTOME_TRANSCRIPTION_COUPLED_NER_TC_NER	REACTOME_TRANSCRIPTION_COUPLED_NER_TC_NER		42	-0.269004	-0.886527	0.657343	0.965817	1	6826	tags=52%, list=47%, signal=99%
REACTOME_SIGNAL_TRANSDUCTION_BY_L1	REACTOME_SIGNAL_TRANSDUCTION_BY_L1		34	-0.279544	-0.883981	0.646572	0.968208	1	4565	tags=38%, list=31%, signal=56%
PID_HNF3B_PATHWAY	PID_HNF3B_PATHWAY		24	-0.297767	-0.880763	0.64557	0.972134	1	1030	tags=17%, list=7%, signal=18%
REACTOME_AQUAPORIN_MEDIATED_TRANSPORT	REACTOME_AQUAPORIN_MEDIATED_TRANSPORT		36	-0.272	-0.877603	0.675	0.975954	1	1535	tags=19%, list=11%, signal=22%
KEGG_OOCYTE_MEIOSIS	KEGG_OOCYTE_MEIOSIS		87	-0.24431	-0.877099	0.720085	0.974017	1	2741	tags=18%, list=19%, signal=23%
REACTOME_CELL_CYCLE_CHECKPOINTS	REACTOME_CELL_CYCLE_CHECKPOINTS		102	-0.23448	-0.872084	0.706695	0.981635	1	5948	tags=39%, list=41%, signal=66%
PID_FOXM1_PATHWAY	PID_FOXM1_PATHWAY		34	-0.2753	-0.871981	0.683962	0.97879	1	1069	tags=12%, list=7%, signal=13%
REACTOME_INTEGRIN_ALPHAIIB_BETA3_SIGNALING	REACTOME_INTEGRIN_ALPHAIIB_BETA3_SIGNALING		24	-0.295112	-0.870327	0.643032	0.979295	1	810	tags=13%, list=6%, signal=13%
KEGG_CITRATE_CYCLE_TCA_CYCLE	KEGG_CITRATE_CYCLE_TCA_CYCLE		26	-0.285653	-0.869569	0.645963	0.977903	1	7153	tags=54%, list=49%, signal=106%
REACTOME_SMOOTH_MUSCLE_CONTRACTION	REACTOME_SMOOTH_MUSCLE_CONTRACTION		20	-0.3051	-0.869035	0.635669	0.976033	1	1243	tags=20%, list=9%, signal=22%
REACTOME_REGULATION_OF_WATER_BALANCE_BY_RENAL_AQUAPORINS	REACTOME_REGULATION_OF_WATER_BALANCE_BY_RENAL_AQUAPORINS		36	-0.272	-0.868003	0.65066	0.975244	1	1535	tags=19%, list=11%, signal=22%
REACTOME_G1_S_TRANSITION	REACTOME_G1_S_TRANSITION		98	-0.233204	-0.862749	0.737968	0.983193	1	5052	tags=30%, list=35%, signal=45%
REACTOME_CA_DEPENDENT_EVENTS	REACTOME_CA_DEPENDENT_EVENTS		26	-0.287462	-0.862362	0.684729	0.98106	1	1535	tags=23%, list=11%, signal=26%
KEGG_DRUG_METABOLISM_OTHER_ENZYMES	KEGG_DRUG_METABOLISM_OTHER_ENZYMES		19	-0.31043	-0.861769	0.680263	0.979261	1	1526	tags=21%, list=11%, signal=23%
REACTOME_S_PHASE	REACTOME_S_PHASE		98	-0.230405	-0.854698	0.754717	0.990705	1	6852	tags=47%, list=47%, signal=88%
REACTOME_MRNA_SPLICING_MINOR_PATHWAY	REACTOME_MRNA_SPLICING_MINOR_PATHWAY		40	-0.258662	-0.852141	0.722795	0.992791	1	5378	tags=43%, list=37%, signal=67%
REACTOME_PHOSPHORYLATION_OF_THE_APC_C	REACTOME_PHOSPHORYLATION_OF_THE_APC_C		16	-0.318092	-0.851873	0.661861	0.990322	1	5737	tags=50%, list=40%, signal=83%
REACTOME_NEPHRIN_INTERACTIONS	REACTOME_NEPHRIN_INTERACTIONS		18	-0.308737	-0.846572	0.69509	0.998032	1	3065	tags=33%, list=21%, signal=42%
KEGG_PROGESTERONE_MEDIATED_OOCYTE_MATURATION	KEGG_PROGESTERONE_MEDIATED_OOCYTE_MATURATION		73	-0.238025	-0.844513	0.760703	0.999035	1	4169	tags=29%, list=29%, signal=40%
KEGG_PATHWAYS_IN_CANCER	KEGG_PATHWAYS_IN_CANCER		268	-0.211648	-0.835733	0.874624	1	1	2215	tags=16%, list=15%, signal=18%
PID_CASPASE_PATHWAY	PID_CASPASE_PATHWAY		43	-0.249203	-0.832163	0.740654	1	1	3024	tags=23%, list=21%, signal=29%
REACTOME_PHASE_II_CONJUGATION	REACTOME_PHASE_II_CONJUGATION		34	-0.25939	-0.831633	0.726958	1	1	6056	tags=56%, list=42%, signal=96%
PID_LYMPH_ANGIOGENESIS_PATHWAY	PID_LYMPH_ANGIOGENESIS_PATHWAY		21	-0.287108	-0.829239	0.709317	1	1	1619	tags=19%, list=11%, signal=21%
BIOCARTA_DEATH_PATHWAY	BIOCARTA_DEATH_PATHWAY		28	-0.268804	-0.827892	0.72113	1	1	2241	tags=18%, list=15%, signal=21%
REACTOME_PREFOLDIN_MEDIATED_TRANSFER_OF_SUBSTRATE_TO_CCT_TRIC	REACTOME_PREFOLDIN_MEDIATED_TRANSFER_OF_SUBSTRATE_TO_CCT_TRIC		24	-0.284127	-0.827119	0.718905	1	1	7002	tags=58%, list=48%, signal=112%
BIOCARTA_NO1_PATHWAY	BIOCARTA_NO1_PATHWAY		24	-0.281538	-0.82423	0.723096	1	1	579	tags=13%, list=4%, signal=13%
REACTOME_SIGNALING_BY_NOTCH1	REACTOME_SIGNALING_BY_NOTCH1		65	-0.234002	-0.821018	0.763736	1	1	3043	tags=25%, list=21%, signal=31%
REACTOME_INTRINSIC_PATHWAY_FOR_APOPTOSIS	REACTOME_INTRINSIC_PATHWAY_FOR_APOPTOSIS		27	-0.273967	-0.819282	0.731415	1	1	1442	tags=15%, list=10%, signal=16%
KEGG_HOMOLOGOUS_RECOMBINATION	KEGG_HOMOLOGOUS_RECOMBINATION		22	-0.283776	-0.819247	0.731114	1	1	5910	tags=50%, list=41%, signal=84%
KEGG_TRYPTOPHAN_METABOLISM	KEGG_TRYPTOPHAN_METABOLISM		27	-0.271113	-0.816679	0.751545	1	1	3017	tags=15%, list=21%, signal=19%
PID_VEGFR1_PATHWAY	PID_VEGFR1_PATHWAY		26	-0.271112	-0.807889	0.749377	1	1	1642	tags=15%, list=11%, signal=17%
REACTOME_ACTIVATION_OF_GENES_BY_ATF4	REACTOME_ACTIVATION_OF_GENES_BY_ATF4		19	-0.290289	-0.807862	0.758838	1	1	6388	tags=63%, list=44%, signal=113%
KEGG_PYRUVATE_METABOLISM	KEGG_PYRUVATE_METABOLISM		30	-0.261155	-0.807681	0.74313	1	1	6782	tags=53%, list=47%, signal=100%
REACTOME_MITOTIC_M_M_G1_PHASES	REACTOME_MITOTIC_M_M_G1_PHASES		144	-0.211204	-0.806623	0.859794	1	1	5052	tags=31%, list=35%, signal=47%
PID_TCPTP_PATHWAY	PID_TCPTP_PATHWAY		39	-0.246587	-0.804479	0.769869	1	1	4169	tags=33%, list=29%, signal=47%
PID_SHP2_PATHWAY	PID_SHP2_PATHWAY		48	-0.236702	-0.801883	0.774775	1	1	3840	tags=29%, list=26%, signal=40%
PID_FANCONI_PATHWAY	PID_FANCONI_PATHWAY		38	-0.245857	-0.800802	0.77752	1	1	5588	tags=42%, list=38%, signal=68%
REACTOME_FORMATION_OF_TUBULIN_FOLDING_INTERMEDIATES_BY_CCT_TRIC	REACTOME_FORMATION_OF_TUBULIN_FOLDING_INTERMEDIATES_BY_CCT_TRIC		18	-0.287689	-0.799338	0.720899	1	1	7391	tags=61%, list=51%, signal=124%
REACTOME_NUCLEOTIDE_EXCISION_REPAIR	REACTOME_NUCLEOTIDE_EXCISION_REPAIR		47	-0.238609	-0.798202	0.799082	1	1	5989	tags=40%, list=41%, signal=69%
KEGG_PURINE_METABOLISM	KEGG_PURINE_METABOLISM		128	-0.212734	-0.796678	0.840041	1	1	1763	tags=13%, list=12%, signal=14%
KEGG_GAP_JUNCTION	KEGG_GAP_JUNCTION		76	-0.225259	-0.795034	0.819355	1	1	5217	tags=39%, list=36%, signal=61%
REACTOME_REGULATION_OF_INSULIN_SECRETION_BY_GLUCAGON_LIKE_PEPTIDE1	REACTOME_REGULATION_OF_INSULIN_SECRETION_BY_GLUCAGON_LIKE_PEPTIDE1		36	-0.246543	-0.794593	0.766279	1	1	2064	tags=19%, list=14%, signal=23%
PID_HIF2PATHWAY	PID_HIF2PATHWAY		29	-0.257765	-0.791523	0.773447	1	1	3561	tags=28%, list=25%, signal=36%
REACTOME_MHC_CLASS_II_ANTIGEN_PRESENTATION	REACTOME_MHC_CLASS_II_ANTIGEN_PRESENTATION		69	-0.221125	-0.787051	0.828479	1	1	2664	tags=19%, list=18%, signal=23%
REACTOME_MRNA_CAPPING	REACTOME_MRNA_CAPPING		27	-0.258772	-0.784994	0.78022	1	1	5378	tags=37%, list=37%, signal=59%
REACTOME_FATTY_ACID_TRIACYLGLYCEROL_AND_KETONE_BODY_METABOLISM	REACTOME_FATTY_ACID_TRIACYLGLYCEROL_AND_KETONE_BODY_METABOLISM		144	-0.205676	-0.783675	0.861789	1	1	1715	tags=12%, list=12%, signal=13%
KEGG_STARCH_AND_SUCROSE_METABOLISM	KEGG_STARCH_AND_SUCROSE_METABOLISM		20	-0.27229	-0.782874	0.771465	1	1	2939	tags=20%, list=20%, signal=25%
ST_GA12_PATHWAY	ST_GA12_PATHWAY		18	-0.280387	-0.782514	0.773704	1	1	2210	tags=22%, list=15%, signal=26%
PID_BMP_PATHWAY	PID_BMP_PATHWAY		39	-0.237776	-0.775181	0.817016	1	1	210	tags=8%, list=1%, signal=8%
BIOCARTA_ALK_PATHWAY	BIOCARTA_ALK_PATHWAY		28	-0.259249	-0.774994	0.788392	1	1	2205	tags=18%, list=15%, signal=21%
PID_S1P_S1P1_PATHWAY	PID_S1P_S1P1_PATHWAY		21	-0.269898	-0.774289	0.763454	1	1	619	tags=10%, list=4%, signal=10%
PID_ENDOTHELIN_PATHWAY	PID_ENDOTHELIN_PATHWAY		54	-0.230837	-0.77406	0.81465	1	1	4322	tags=35%, list=30%, signal=50%
PID_P53_DOWNSTREAM_PATHWAY	PID_P53_DOWNSTREAM_PATHWAY		96	-0.211162	-0.773896	0.868308	1	1	2535	tags=16%, list=17%, signal=19%
KEGG_WNT_SIGNALING_PATHWAY	KEGG_WNT_SIGNALING_PATHWAY		121	-0.204365	-0.773524	0.880165	1	1	3016	tags=20%, list=21%, signal=25%
KEGG_PEROXISOME	KEGG_PEROXISOME		69	-0.220112	-0.772985	0.844902	1	1	4744	tags=26%, list=33%, signal=39%
KEGG_BASE_EXCISION_REPAIR	KEGG_BASE_EXCISION_REPAIR		29	-0.253261	-0.767966	0.817853	1	1	5912	tags=45%, list=41%, signal=75%
PID_IL23_PATHWAY	PID_IL23_PATHWAY		17	-0.281382	-0.76598	0.77036	1	1	332	tags=12%, list=2%, signal=12%
BIOCARTA_ETS_PATHWAY	BIOCARTA_ETS_PATHWAY		18	-0.273083	-0.763462	0.786649	1	1	4566	tags=39%, list=31%, signal=57%
PID_DELTA_NP63_PATHWAY	PID_DELTA_NP63_PATHWAY		33	-0.241952	-0.762795	0.8	1	1	1474	tags=15%, list=10%, signal=17%
KEGG_MAPK_SIGNALING_PATHWAY	KEGG_MAPK_SIGNALING_PATHWAY		216	-0.195149	-0.76082	0.934077	1	1	1662	tags=13%, list=11%, signal=14%
REACTOME_ELONGATION_ARREST_AND_RECOVERY	REACTOME_ELONGATION_ARREST_AND_RECOVERY		21	-0.267951	-0.753734	0.828784	1	1	5378	tags=48%, list=37%, signal=76%
REACTOME_DNA_STRAND_ELONGATION	REACTOME_DNA_STRAND_ELONGATION		28	-0.245918	-0.753596	0.824176	1	1	6826	tags=50%, list=47%, signal=94%
REACTOME_LYSOSOME_VESICLE_BIOGENESIS	REACTOME_LYSOSOME_VESICLE_BIOGENESIS		20	-0.262748	-0.752465	0.798165	1	1	5169	tags=45%, list=36%, signal=70%
REACTOME_DNA_REPAIR	REACTOME_DNA_REPAIR		94	-0.205651	-0.750647	0.887473	1	1	5624	tags=37%, list=39%, signal=60%
REACTOME_DNA_REPLICATION	REACTOME_DNA_REPLICATION		161	-0.194267	-0.749082	0.926904	1	1	5948	tags=38%, list=41%, signal=63%
REACTOME_REGULATION_OF_MRNA_STABILITY_BY_PROTEINS_THAT_BIND_AU_RICH_ELEMENTS	REACTOME_REGULATION_OF_MRNA_STABILITY_BY_PROTEINS_THAT_BIND_AU_RICH_ELEMENTS		78	-0.208282	-0.745215	0.869989	1	1	5939	tags=45%, list=41%, signal=76%
ST_TUMOR_NECROSIS_FACTOR_PATHWAY	ST_TUMOR_NECROSIS_FACTOR_PATHWAY		27	-0.247785	-0.742595	0.829122	1	1	1933	tags=19%, list=13%, signal=21%
REACTOME_SIGNALING_BY_PDGF	REACTOME_SIGNALING_BY_PDGF		105	-0.198984	-0.741234	0.89192	1	1	4164	tags=31%, list=29%, signal=44%
REACTOME_GLOBAL_GENOMIC_NER_GG_NER	REACTOME_GLOBAL_GENOMIC_NER_GG_NER		31	-0.236287	-0.73321	0.853919	1	1	4342	tags=23%, list=30%, signal=32%
PID_S1P_S1P3_PATHWAY	PID_S1P_S1P3_PATHWAY		28	-0.24038	-0.730959	0.851449	1	1	4683	tags=36%, list=32%, signal=53%
REACTOME_NUCLEOTIDE_BINDING_DOMAIN_LEUCINE_RICH_REPEAT_CONTAINING_RECEPTOR_NLR_SIGNALING_PATHWAYS	REACTOME_NUCLEOTIDE_BINDING_DOMAIN_LEUCINE_RICH_REPEAT_CONTAINING_RECEPTOR_NLR_SIGNALING_PATHWAYS		36	-0.228957	-0.730684	0.865182	1	1	1635	tags=14%, list=11%, signal=16%
BIOCARTA_IL1R_PATHWAY	BIOCARTA_IL1R_PATHWAY		26	-0.242434	-0.728138	0.862283	1	1	338	tags=8%, list=2%, signal=8%
REACTOME_SHC_MEDIATED_CASCADE	REACTOME_SHC_MEDIATED_CASCADE		16	-0.274228	-0.727631	0.842784	1	1	1320	tags=19%, list=9%, signal=21%
REACTOME_ACTIVATION_OF_BH3_ONLY_PROTEINS	REACTOME_ACTIVATION_OF_BH3_ONLY_PROTEINS		15	-0.269583	-0.724356	0.844444	1	1	876	tags=13%, list=6%, signal=14%
PID_FRA_PATHWAY	PID_FRA_PATHWAY		29	-0.233651	-0.723194	0.864833	1	1	4635	tags=38%, list=32%, signal=56%
KEGG_P53_SIGNALING_PATHWAY	KEGG_P53_SIGNALING_PATHWAY		52	-0.212362	-0.719955	0.900224	1	1	1474	tags=13%, list=10%, signal=15%
PID_HIV_NEF_PATHWAY	PID_HIV_NEF_PATHWAY		29	-0.231916	-0.714632	0.858561	1	1	1933	tags=14%, list=13%, signal=16%
REACTOME_RNA_POL_III_CHAIN_ELONGATION	REACTOME_RNA_POL_III_CHAIN_ELONGATION		17	-0.259339	-0.70673	0.85533	1	1	6799	tags=59%, list=47%, signal=110%
BIOCARTA_STRESS_PATHWAY	BIOCARTA_STRESS_PATHWAY		22	-0.243617	-0.706515	0.866412	1	1	2413	tags=18%, list=17%, signal=22%
REACTOME_INNATE_IMMUNE_SYSTEM	REACTOME_INNATE_IMMUNE_SYSTEM		147	-0.185192	-0.704409	0.95092	1	1	2452	tags=16%, list=17%, signal=19%
REACTOME_FORMATION_OF_RNA_POL_II_ELONGATION_COMPLEX_	REACTOME_FORMATION_OF_RNA_POL_II_ELONGATION_COMPLEX_		32	-0.226989	-0.703293	0.895758	1	1	5378	tags=38%, list=37%, signal=59%
REACTOME_PLATELET_HOMEOSTASIS	REACTOME_PLATELET_HOMEOSTASIS		60	-0.203448	-0.700552	0.90524	1	1	4166	tags=30%, list=29%, signal=42%
REACTOME_NEGATIVE_REGULATION_OF_FGFR_SIGNALING	REACTOME_NEGATIVE_REGULATION_OF_FGFR_SIGNALING		24	-0.232539	-0.694332	0.861858	1	1	2747	tags=25%, list=19%, signal=31%
BIOCARTA_ATRBRCA_PATHWAY	BIOCARTA_ATRBRCA_PATHWAY		18	-0.251158	-0.694243	0.873096	1	1	2888	tags=22%, list=20%, signal=28%
REACTOME_APC_C_CDC20_MEDIATED_DEGRADATION_OF_CYCLIN_B	REACTOME_APC_C_CDC20_MEDIATED_DEGRADATION_OF_CYCLIN_B		18	-0.250805	-0.694029	0.856031	1	1	5737	tags=50%, list=40%, signal=83%
KEGG_TIGHT_JUNCTION	KEGG_TIGHT_JUNCTION		101	-0.187185	-0.691944	0.9375	1	1	3728	tags=24%, list=26%, signal=32%
REACTOME_CELL_DEATH_SIGNALLING_VIA_NRAGE_NRIF_AND_NADE	REACTOME_CELL_DEATH_SIGNALLING_VIA_NRAGE_NRIF_AND_NADE		54	-0.200383	-0.689832	0.921111	1	1	4471	tags=31%, list=31%, signal=45%
PID_PS1_PATHWAY	PID_PS1_PATHWAY		40	-0.212125	-0.689153	0.900943	1	1	2554	tags=18%, list=18%, signal=21%
PID_AJDISS_2PATHWAY	PID_AJDISS_2PATHWAY		41	-0.209591	-0.688378	0.912383	1	1	5874	tags=41%, list=40%, signal=69%
BIOCARTA_NFKB_PATHWAY	BIOCARTA_NFKB_PATHWAY		19	-0.246739	-0.686566	0.875959	1	1	1933	tags=16%, list=13%, signal=18%
REACTOME_TGF_BETA_RECEPTOR_SIGNALING_ACTIVATES_SMADS	REACTOME_TGF_BETA_RECEPTOR_SIGNALING_ACTIVATES_SMADS		24	-0.230874	-0.684047	0.880779	1	1	2893	tags=21%, list=20%, signal=26%
REACTOME_GPVI_MEDIATED_ACTIVATION_CASCADE	REACTOME_GPVI_MEDIATED_ACTIVATION_CASCADE		30	-0.220469	-0.679544	0.900735	1	1	4123	tags=30%, list=28%, signal=42%
KEGG_VEGF_SIGNALING_PATHWAY	KEGG_VEGF_SIGNALING_PATHWAY		60	-0.19476	-0.676493	0.933185	1	1	5294	tags=35%, list=36%, signal=55%
PID_EPHB_FWD_PATHWAY	PID_EPHB_FWD_PATHWAY		39	-0.208882	-0.675543	0.910023	1	1	2285	tags=18%, list=16%, signal=21%
BIOCARTA_ERK_PATHWAY	BIOCARTA_ERK_PATHWAY		27	-0.225131	-0.674225	0.902527	1	1	5577	tags=48%, list=38%, signal=78%
PID_RAS_PATHWAY	PID_RAS_PATHWAY		28	-0.224547	-0.673083	0.909535	1	1	2210	tags=14%, list=15%, signal=17%
REACTOME_APC_CDC20_MEDIATED_DEGRADATION_OF_NEK2A	REACTOME_APC_CDC20_MEDIATED_DEGRADATION_OF_NEK2A		20	-0.238118	-0.671196	0.892193	1	1	5737	tags=40%, list=40%, signal=66%
KEGG_NOD_LIKE_RECEPTOR_SIGNALING_PATHWAY	KEGG_NOD_LIKE_RECEPTOR_SIGNALING_PATHWAY		38	-0.205382	-0.669183	0.926627	1	1	1442	tags=11%, list=10%, signal=12%
REACTOME_GLUCAGON_TYPE_LIGAND_RECEPTORS	REACTOME_GLUCAGON_TYPE_LIGAND_RECEPTORS		21	-0.231474	-0.667446	0.903061	1	1	4166	tags=38%, list=29%, signal=53%
REACTOME_METABOLISM_OF_AMINO_ACIDS_AND_DERIVATIVES	REACTOME_METABOLISM_OF_AMINO_ACIDS_AND_DERIVATIVES		145	-0.175472	-0.664239	0.979445	1	1	5013	tags=30%, list=35%, signal=45%
PID_TNF_PATHWAY	PID_TNF_PATHWAY		40	-0.205412	-0.663609	0.911422	1	1	2413	tags=18%, list=17%, signal=21%
REACTOME_FRS2_MEDIATED_CASCADE	REACTOME_FRS2_MEDIATED_CASCADE		24	-0.224193	-0.660617	0.89878	1	1	2123	tags=21%, list=15%, signal=24%
REACTOME_METABOLISM_OF_NUCLEOTIDES	REACTOME_METABOLISM_OF_NUCLEOTIDES		61	-0.18816	-0.658458	0.948603	1	1	4710	tags=26%, list=32%, signal=39%
KEGG_MISMATCH_REPAIR	KEGG_MISMATCH_REPAIR		21	-0.230265	-0.658154	0.906015	1	1	5912	tags=38%, list=41%, signal=64%
REACTOME_ENOS_ACTIVATION_AND_REGULATION	REACTOME_ENOS_ACTIVATION_AND_REGULATION		16	-0.24244	-0.656933	0.882277	1	1	81	tags=6%, list=1%, signal=6%
SIG_CD40PATHWAYMAP	SIG_CD40PATHWAYMAP		31	-0.214091	-0.655165	0.924794	1	1	3345	tags=23%, list=23%, signal=29%
KEGG_TOLL_LIKE_RECEPTOR_SIGNALING_PATHWAY	KEGG_TOLL_LIKE_RECEPTOR_SIGNALING_PATHWAY		59	-0.191416	-0.654475	0.939092	1	1	2535	tags=15%, list=17%, signal=18%
BIOCARTA_G2_PATHWAY	BIOCARTA_G2_PATHWAY		21	-0.226489	-0.654395	0.905422	1	1	15	tags=5%, list=0%, signal=5%
ST_T_CELL_SIGNAL_TRANSDUCTION	ST_T_CELL_SIGNAL_TRANSDUCTION		37	-0.202357	-0.6507	0.933177	1	1	3345	tags=22%, list=23%, signal=28%
KEGG_ARGININE_AND_PROLINE_METABOLISM	KEGG_ARGININE_AND_PROLINE_METABOLISM		40	-0.199788	-0.647148	0.935335	1	1	4493	tags=30%, list=31%, signal=43%
BIOCARTA_ARF_PATHWAY	BIOCARTA_ARF_PATHWAY		15	-0.239089	-0.63974	0.918667	1	1	1588	tags=13%, list=11%, signal=15%
REACTOME_HOST_INTERACTIONS_OF_HIV_FACTORS	REACTOME_HOST_INTERACTIONS_OF_HIV_FACTORS		109	-0.170181	-0.634485	0.981211	1	1	5013	tags=31%, list=35%, signal=47%
REACTOME_TRANSCRIPTIONAL_REGULATION_OF_WHITE_ADIPOCYTE_DIFFERENTIATION	REACTOME_TRANSCRIPTIONAL_REGULATION_OF_WHITE_ADIPOCYTE_DIFFERENTIATION		60	-0.181725	-0.63079	0.955093	1	1	898	tags=7%, list=6%, signal=7%
ST_WNT_BETA_CATENIN_PATHWAY	ST_WNT_BETA_CATENIN_PATHWAY		28	-0.204138	-0.62233	0.934243	1	1	1511	tags=14%, list=10%, signal=16%
PID_PTP1B_PATHWAY	PID_PTP1B_PATHWAY		40	-0.192038	-0.621302	0.965238	1	1	3487	tags=20%, list=24%, signal=26%
REACTOME_RNA_POL_III_TRANSCRIPTION_TERMINATION	REACTOME_RNA_POL_III_TRANSCRIPTION_TERMINATION		19	-0.218811	-0.62056	0.932996	1	1	6799	tags=53%, list=47%, signal=99%
REACTOME_FORMATION_OF_TRANSCRIPTION_COUPLED_NER_TC_NER_REPAIR_COMPLEX	REACTOME_FORMATION_OF_TRANSCRIPTION_COUPLED_NER_TC_NER_REPAIR_COMPLEX		28	-0.202654	-0.620482	0.965937	1	1	6799	tags=50%, list=47%, signal=94%
REACTOME_DOWNREGULATION_OF_TGF_BETA_RECEPTOR_SIGNALING	REACTOME_DOWNREGULATION_OF_TGF_BETA_RECEPTOR_SIGNALING		21	-0.212073	-0.609628	0.939511	1	1	2893	tags=19%, list=20%, signal=24%
KEGG_LEISHMANIA_INFECTION	KEGG_LEISHMANIA_INFECTION		41	-0.185389	-0.609075	0.959302	1	1	3097	tags=17%, list=21%, signal=22%
REACTOME_ACTIVATION_OF_THE_PRE_REPLICATIVE_COMPLEX	REACTOME_ACTIVATION_OF_THE_PRE_REPLICATIVE_COMPLEX		26	-0.206685	-0.607528	0.954321	1	1	92	tags=4%, list=1%, signal=4%
REACTOME_INSULIN_SYNTHESIS_AND_PROCESSING	REACTOME_INSULIN_SYNTHESIS_AND_PROCESSING		19	-0.218932	-0.602801	0.943396	1	1	2038	tags=16%, list=14%, signal=18%
REACTOME_RNA_POL_III_TRANSCRIPTION_INITIATION_FROM_TYPE_3_PROMOTER	REACTOME_RNA_POL_III_TRANSCRIPTION_INITIATION_FROM_TYPE_3_PROMOTER		25	-0.201345	-0.596056	0.965475	1	1	6931	tags=52%, list=48%, signal=99%
BIOCARTA_GCR_PATHWAY	BIOCARTA_GCR_PATHWAY		16	-0.221919	-0.592544	0.943299	1	1	1640	tags=13%, list=11%, signal=14%
REACTOME_PURINE_METABOLISM	REACTOME_PURINE_METABOLISM		28	-0.19329	-0.587691	0.95625	1	1	4500	tags=25%, list=31%, signal=36%
PID_NECTIN_PATHWAY	PID_NECTIN_PATHWAY		25	-0.193407	-0.578923	0.960347	1	1	5577	tags=36%, list=38%, signal=58%
REACTOME_CLASS_I_MHC_MEDIATED_ANTIGEN_PROCESSING_PRESENTATION	REACTOME_CLASS_I_MHC_MEDIATED_ANTIGEN_PROCESSING_PRESENTATION		208	-0.148147	-0.574819	0.99798	1	1	5737	tags=34%, list=40%, signal=55%
REACTOME_MEMBRANE_TRAFFICKING	REACTOME_MEMBRANE_TRAFFICKING		104	-0.156358	-0.572247	0.994781	1	1	4860	tags=33%, list=33%, signal=49%
REACTOME_INHIBITION_OF_THE_PROTEOLYTIC_ACTIVITY_OF_APC_C_REQUIRED_FOR_THE_ONSET_OF_ANAPHASE_BY_MITOTIC_SPINDLE_CHECKPOINT_COMPONENTS	REACTOME_INHIBITION_OF_THE_PROTEOLYTIC_ACTIVITY_OF_APC_C_REQUIRED_FOR_THE_ONSET_OF_ANAPHASE_BY_MITOTIC_SPINDLE_CHECKPOINT_COMPONENTS		17	-0.21121	-0.571672	0.97389	1	1	5737	tags=41%, list=40%, signal=68%
PID_EPHRINB_REV_PATHWAY	PID_EPHRINB_REV_PATHWAY		25	-0.189727	-0.568506	0.969309	1	1	2173	tags=16%, list=15%, signal=19%
REACTOME_DESTABILIZATION_OF_MRNA_BY_KSRP	REACTOME_DESTABILIZATION_OF_MRNA_BY_KSRP		16	-0.2087	-0.561028	0.972074	1	1	5063	tags=44%, list=35%, signal=67%
BIOCARTA_EDG1_PATHWAY	BIOCARTA_EDG1_PATHWAY		26	-0.188909	-0.555049	0.972906	1	1	2862	tags=19%, list=20%, signal=24%
REACTOME_ASSOCIATION_OF_TRIC_CCT_WITH_TARGET_PROTEINS_DURING_BIOSYNTHESIS	REACTOME_ASSOCIATION_OF_TRIC_CCT_WITH_TARGET_PROTEINS_DURING_BIOSYNTHESIS		26	-0.184	-0.549293	0.962424	1	1	7002	tags=50%, list=48%, signal=96%
REACTOME_LAGGING_STRAND_SYNTHESIS	REACTOME_LAGGING_STRAND_SYNTHESIS		17	-0.204778	-0.549117	0.961588	1	1	6826	tags=53%, list=47%, signal=100%
REACTOME_HIV_INFECTION	REACTOME_HIV_INFECTION		170	-0.140772	-0.538088	1	1	1	5013	tags=29%, list=35%, signal=44%
REACTOME_PPARA_ACTIVATES_GENE_EXPRESSION	REACTOME_PPARA_ACTIVATES_GENE_EXPRESSION		87	-0.14634	-0.530451	1	1	1	4531	tags=24%, list=31%, signal=35%
PID_ARF_3PATHWAY	PID_ARF_3PATHWAY		19	-0.192485	-0.528823	0.973958	1	1	4811	tags=37%, list=33%, signal=55%
REACTOME_ACTIVATION_OF_ATR_IN_RESPONSE_TO_REPLICATION_STRESS	REACTOME_ACTIVATION_OF_ATR_IN_RESPONSE_TO_REPLICATION_STRESS		30	-0.172785	-0.527657	0.987849	1	1	12019	tags=100%, list=83%, signal=579%
REACTOME_SHC1_EVENTS_IN_ERBB4_SIGNALING	REACTOME_SHC1_EVENTS_IN_ERBB4_SIGNALING		18	-0.1871	-0.516367	0.980867	1	1	171	tags=6%, list=1%, signal=6%
REACTOME_MITOTIC_G2_G2_M_PHASES	REACTOME_MITOTIC_G2_G2_M_PHASES		73	-0.144595	-0.511179	0.998902	1	1	4144	tags=21%, list=29%, signal=29%
REACTOME_GRB2_EVENTS_IN_ERBB2_SIGNALING	REACTOME_GRB2_EVENTS_IN_ERBB2_SIGNALING		19	-0.18407	-0.507204	0.992318	1	1	171	tags=5%, list=1%, signal=5%
REACTOME_MRNA_SPLICING	REACTOME_MRNA_SPLICING		104	-0.13429	-0.499376	0.998956	1	1	5989	tags=37%, list=41%, signal=62%
REACTOME_GLUCOSE_METABOLISM	REACTOME_GLUCOSE_METABOLISM		50	-0.146905	-0.492342	0.996618	1	1	354	tags=4%, list=2%, signal=4%
REACTOME_SIGNALLING_TO_RAS	REACTOME_SIGNALLING_TO_RAS		25	-0.163848	-0.486613	0.993954	1	1	5577	tags=36%, list=38%, signal=58%
REACTOME_METABOLISM_OF_NON_CODING_RNA	REACTOME_METABOLISM_OF_NON_CODING_RNA		46	-0.143986	-0.486499	0.995392	1	1	4789	tags=26%, list=33%, signal=39%
REACTOME_E2F_MEDIATED_REGULATION_OF_DNA_REPLICATION	REACTOME_E2F_MEDIATED_REGULATION_OF_DNA_REPLICATION		28	-0.160722	-0.480925	0.993954	1	1	3886	tags=18%, list=27%, signal=24%
REACTOME_NEF_MEDIATES_DOWN_MODULATION_OF_CELL_SURFACE_RECEPTORS_BY_RECRUITING_THEM_TO_CLATHRIN_ADAPTERS	REACTOME_NEF_MEDIATES_DOWN_MODULATION_OF_CELL_SURFACE_RECEPTORS_BY_RECRUITING_THEM_TO_CLATHRIN_ADAPTERS		16	-0.1779	-0.479549	0.983355	0.99972	1	4860	tags=38%, list=33%, signal=56%
REACTOME_MITOTIC_G1_G1_S_PHASES	REACTOME_MITOTIC_G1_G1_S_PHASES		119	-0.127247	-0.475391	1	0.997912	1	5052	tags=25%, list=35%, signal=38%
REACTOME_RECRUITMENT_OF_MITOTIC_CENTROSOME_PROTEINS_AND_COMPLEXES	REACTOME_RECRUITMENT_OF_MITOTIC_CENTROSOME_PROTEINS_AND_COMPLEXES		61	-0.127038	-0.443108	1	0.997994	1	5204	tags=28%, list=36%, signal=43%
KEGG_NUCLEOTIDE_EXCISION_REPAIR	KEGG_NUCLEOTIDE_EXCISION_REPAIR		42	-0.127929	-0.419562	1	0.996822	1	92	tags=2%, list=1%, signal=2%

## Sheet: CNTR
NAME	GS<br> follow link to MSigDB	GS DETAILS	SIZE	ES	NES	NOM p-val	FDR q-val	FWER p-val	RANK AT MAX	LEADING EDGE
BIOCARTA_CALCINEURIN_PATHWAY	BIOCARTA_CALCINEURIN_PATHWAY	Details ...	17	0.71335	2.36447	0	0.0171841	0.005	2165	tags=53%, list=15%, signal=62%
PID_NFAT_3PATHWAY	PID_NFAT_3PATHWAY	Details ...	52	0.518983	2.30084	0	0.0133801	0.008	2974	tags=52%, list=20%, signal=65%
SIG_INSULIN_RECEPTOR_PATHWAY_IN_CARDIAC_MYOCYTES	SIG_INSULIN_RECEPTOR_PATHWAY_IN_CARDIAC_MYOCYTES	Details ...	45	0.515454	2.26926	0	0.0132393	0.012	2503	tags=56%, list=17%, signal=67%
ST_PHOSPHOINOSITIDE_3_KINASE_PATHWAY	ST_PHOSPHOINOSITIDE_3_KINASE_PATHWAY	Details ...	34	0.53295	2.23326	0	0.0152013	0.018	2503	tags=50%, list=17%, signal=60%
PID_MET_PATHWAY	PID_MET_PATHWAY	Details ...	75	0.442505	2.19397	0	0.0193317	0.029	3055	tags=44%, list=21%, signal=55%
PID_E2F_PATHWAY	PID_E2F_PATHWAY	Details ...	59	0.45356	2.19215	0	0.0161098	0.029	2797	tags=41%, list=19%, signal=50%
PID_AR_TF_PATHWAY	PID_AR_TF_PATHWAY	Details ...	44	0.489379	2.12278	0	0.0224685	0.046	4277	tags=61%, list=29%, signal=87%
REACTOME_CIRCADIAN_REPRESSION_OF_EXPRESSION_BY_REV_ERBA	REACTOME_CIRCADIAN_REPRESSION_OF_EXPRESSION_BY_REV_ERBA	Details ...	20	0.579507	2.09898	0.0046729	0.0238007	0.056	2555	tags=55%, list=18%, signal=67%
REACTOME_DEPOSITION_OF_NEW_CENPA_CONTAINING_NUCLEOSOMES_AT_THE_CENTROMERE	REACTOME_DEPOSITION_OF_NEW_CENPA_CONTAINING_NUCLEOSOMES_AT_THE_CENTROMERE	Details ...	25	0.53542	2.09547	0	0.0225347	0.06	2848	tags=40%, list=20%, signal=50%
REACTOME_BMAL1_CLOCK_NPAS2_ACTIVATES_CIRCADIAN_EXPRESSION	REACTOME_BMAL1_CLOCK_NPAS2_ACTIVATES_CIRCADIAN_EXPRESSION	Details ...	31	0.506962	2.09214	0	0.0212546	0.063	3473	tags=61%, list=24%, signal=80%
REACTOME_GENERIC_TRANSCRIPTION_PATHWAY	REACTOME_GENERIC_TRANSCRIPTION_PATHWAY	Details ...	122	0.382652	2.09129	0	0.0196247	0.064	2091	tags=33%, list=14%, signal=38%
PID_IL1_PATHWAY	PID_IL1_PATHWAY	Details ...	28	0.513626	2.06849	0	0.0219216	0.075	3136	tags=50%, list=22%, signal=64%
PID_IL2_1PATHWAY	PID_IL2_1PATHWAY	Details ...	49	0.447342	2.0601	0	0.0212154	0.079	3890	tags=61%, list=27%, signal=83%
PID_IGF1_PATHWAY	PID_IGF1_PATHWAY	Details ...	29	0.523497	2.05972	0	0.0197001	0.079	2645	tags=52%, list=18%, signal=63%
SIG_IL4RECEPTOR_IN_B_LYPHOCYTES	SIG_IL4RECEPTOR_IN_B_LYPHOCYTES	Details ...	25	0.539298	2.04488	0	0.0208084	0.088	2494	tags=56%, list=17%, signal=67%
PID_GMCSF_PATHWAY	PID_GMCSF_PATHWAY	Details ...	32	0.496577	2.03382	0	0.021548	0.097	3737	tags=72%, list=26%, signal=97%
REACTOME_PI3K_AKT_ACTIVATION	REACTOME_PI3K_AKT_ACTIVATION	Details ...	34	0.47971	2.02966	0	0.0202805	0.097	2788	tags=47%, list=19%, signal=58%
PID_IL2_STAT5_PATHWAY	PID_IL2_STAT5_PATHWAY	Details ...	23	0.546175	2.01161	0	0.0220238	0.111	4426	tags=74%, list=30%, signal=106%
KEGG_ENDOMETRIAL_CANCER	KEGG_ENDOMETRIAL_CANCER	Details ...	48	0.451102	2.00815	0	0.0211857	0.113	2371	tags=42%, list=16%, signal=50%
BIOCARTA_WNT_PATHWAY	BIOCARTA_WNT_PATHWAY	Details ...	24	0.531855	1.99734	0	0.0221705	0.126	2555	tags=42%, list=18%, signal=50%
PID_CDC42_PATHWAY	PID_CDC42_PATHWAY		65	0.409066	1.98927	0	0.0224493	0.134	3241	tags=45%, list=22%, signal=57%
REACTOME_GAB1_SIGNALOSOME	REACTOME_GAB1_SIGNALOSOME		34	0.483674	1.98312	0	0.0228616	0.144	2788	tags=44%, list=19%, signal=54%
REACTOME_SIGNALING_BY_FGFR1_FUSION_MUTANTS	REACTOME_SIGNALING_BY_FGFR1_FUSION_MUTANTS		18	0.570263	1.97771	0.00448431	0.0225964	0.148	3737	tags=67%, list=26%, signal=90%
KEGG_THYROID_CANCER	KEGG_THYROID_CANCER		25	0.510961	1.97167	0.0146341	0.0225184	0.154	2381	tags=48%, list=16%, signal=57%
KEGG_T_CELL_RECEPTOR_SIGNALING_PATHWAY	KEGG_T_CELL_RECEPTOR_SIGNALING_PATHWAY		80	0.400258	1.96605	0	0.0224176	0.16	2961	tags=43%, list=20%, signal=53%
REACTOME_TRAF6_MEDIATED_IRF7_ACTIVATION	REACTOME_TRAF6_MEDIATED_IRF7_ACTIVATION		15	0.593362	1.94504	0.00448431	0.0250681	0.185	2996	tags=60%, list=21%, signal=76%
PID_SMAD2_3NUCLEAR_PATHWAY	PID_SMAD2_3NUCLEAR_PATHWAY		64	0.406674	1.93339	0	0.0266162	0.203	2750	tags=38%, list=19%, signal=46%
REACTOME_SIGNALING_BY_HIPPO	REACTOME_SIGNALING_BY_HIPPO		20	0.546979	1.92635	0	0.0273478	0.214	2680	tags=55%, list=18%, signal=67%
PID_AP1_PATHWAY	PID_AP1_PATHWAY		51	0.406909	1.92505	0	0.0265089	0.215	2662	tags=45%, list=18%, signal=55%
REACTOME_CIRCADIAN_CLOCK	REACTOME_CIRCADIAN_CLOCK		45	0.443831	1.92029	0	0.0274107	0.226	3473	tags=56%, list=24%, signal=73%
KEGG_SNARE_INTERACTIONS_IN_VESICULAR_TRANSPORT	KEGG_SNARE_INTERACTIONS_IN_VESICULAR_TRANSPORT		31	0.465171	1.91959	0.00632911	0.0265264	0.226	3628	tags=58%, list=25%, signal=77%
REACTOME_TRANSCRIPTIONAL_ACTIVITY_OF_SMAD2_SMAD3_SMAD4_HETEROTRIMER	REACTOME_TRANSCRIPTIONAL_ACTIVITY_OF_SMAD2_SMAD3_SMAD4_HETEROTRIMER		33	0.464221	1.91037	0	0.028225	0.247	1597	tags=33%, list=11%, signal=37%
BIOCARTA_GPCR_PATHWAY	BIOCARTA_GPCR_PATHWAY		31	0.488128	1.90402	0.00584795	0.0284889	0.257	2542	tags=45%, list=18%, signal=55%
BIOCARTA_EGF_PATHWAY	BIOCARTA_EGF_PATHWAY		30	0.462826	1.89968	0	0.0283294	0.264	4426	tags=63%, list=30%, signal=91%
ST_JNK_MAPK_PATHWAY	ST_JNK_MAPK_PATHWAY		37	0.440835	1.89813	0.00671141	0.0278891	0.268	1801	tags=30%, list=12%, signal=34%
SA_PTEN_PATHWAY	SA_PTEN_PATHWAY		16	0.575279	1.89307	0.00358423	0.0282558	0.279	2371	tags=63%, list=16%, signal=75%
PID_TCR_CALCIUM_PATHWAY	PID_TCR_CALCIUM_PATHWAY		22	0.486652	1.89175	0.00483092	0.0280439	0.282	3517	tags=55%, list=24%, signal=72%
REACTOME_NUCLEAR_RECEPTOR_TRANSCRIPTION_PATHWAY	REACTOME_NUCLEAR_RECEPTOR_TRANSCRIPTION_PATHWAY		35	0.452545	1.88518	0.00684931	0.0287635	0.295	1528	tags=34%, list=11%, signal=38%
REACTOME_YAP1_AND_WWTR1_TAZ_STIMULATED_GENE_EXPRESSION	REACTOME_YAP1_AND_WWTR1_TAZ_STIMULATED_GENE_EXPRESSION		19	0.52974	1.88377	0	0.028436	0.298	2555	tags=58%, list=18%, signal=70%
REACTOME_IL1_SIGNALING	REACTOME_IL1_SIGNALING		31	0.472436	1.88367	0	0.0277251	0.298	3618	tags=48%, list=25%, signal=64%
PID_KIT_PATHWAY	PID_KIT_PATHWAY		47	0.424138	1.88053	0	0.0274437	0.302	2648	tags=49%, list=18%, signal=60%
REACTOME_PIP3_ACTIVATES_AKT_SIGNALING	REACTOME_PIP3_ACTIVATES_AKT_SIGNALING		26	0.502514	1.87895	0	0.0272668	0.308	2788	tags=46%, list=19%, signal=57%
PID_ERBB1_DOWNSTREAM_PATHWAY	PID_ERBB1_DOWNSTREAM_PATHWAY		102	0.355914	1.87576	0	0.0271861	0.313	3740	tags=46%, list=26%, signal=62%
PID_PI3KCI_AKT_PATHWAY	PID_PI3KCI_AKT_PATHWAY		35	0.443017	1.8611	0.00584795	0.0292131	0.337	2643	tags=46%, list=18%, signal=56%
REACTOME_DOWNREGULATION_OF_SMAD2_3_SMAD4_TRANSCRIPTIONAL_ACTIVITY	REACTOME_DOWNREGULATION_OF_SMAD2_3_SMAD4_TRANSCRIPTIONAL_ACTIVITY		18	0.536287	1.86071	0.0046083	0.028564	0.337	862	tags=33%, list=6%, signal=35%
REACTOME_MAPK_TARGETS_NUCLEAR_EVENTS_MEDIATED_BY_MAP_KINASES	REACTOME_MAPK_TARGETS_NUCLEAR_EVENTS_MEDIATED_BY_MAP_KINASES		30	0.47174	1.86029	0	0.0280114	0.338	3740	tags=57%, list=26%, signal=76%
KEGG_NON_SMALL_CELL_LUNG_CANCER	KEGG_NON_SMALL_CELL_LUNG_CANCER		51	0.413528	1.85326	0	0.0286281	0.349	2462	tags=41%, list=17%, signal=49%
PID_PI3K_PLC_TRK_PATHWAY	PID_PI3K_PLC_TRK_PATHWAY		34	0.453283	1.84955	0	0.0285764	0.353	2974	tags=53%, list=20%, signal=66%
SIG_PIP3_SIGNALING_IN_CARDIAC_MYOCTES	SIG_PIP3_SIGNALING_IN_CARDIAC_MYOCTES		63	0.386293	1.84281	0	0.0302167	0.373	2503	tags=40%, list=17%, signal=48%
REACTOME_SIGNALING_BY_FGFR1_MUTANTS	REACTOME_SIGNALING_BY_FGFR1_MUTANTS		23	0.472206	1.81644	0.00980392	0.0379597	0.454	3737	tags=61%, list=26%, signal=82%
BIOCARTA_CK1_PATHWAY	BIOCARTA_CK1_PATHWAY		16	0.538114	1.81545	0.00881057	0.0372154	0.454	2041	tags=44%, list=14%, signal=51%
BIOCARTA_CARM_ER_PATHWAY	BIOCARTA_CARM_ER_PATHWAY		33	0.441267	1.81061	0	0.0378918	0.467	1722	tags=33%, list=12%, signal=38%
REACTOME_MAP_KINASE_ACTIVATION_IN_TLR_CASCADE	REACTOME_MAP_KINASE_ACTIVATION_IN_TLR_CASCADE		48	0.402131	1.80479	0	0.03872	0.483	3740	tags=48%, list=26%, signal=64%
REACTOME_TCR_SIGNALING	REACTOME_TCR_SIGNALING		34	0.432434	1.80377	0	0.0383093	0.484	3091	tags=47%, list=21%, signal=60%
PID_P38_ALPHA_BETA_PATHWAY	PID_P38_ALPHA_BETA_PATHWAY		28	0.447963	1.77924	0	0.0454611	0.54	3136	tags=39%, list=22%, signal=50%
REACTOME_DARPP_32_EVENTS	REACTOME_DARPP_32_EVENTS		22	0.493438	1.77906	0.00540541	0.0447225	0.541	1890	tags=36%, list=13%, signal=42%
REACTOME_SIGNALING_BY_SCF_KIT	REACTOME_SIGNALING_BY_SCF_KIT		70	0.366237	1.77781	0	0.0445572	0.545	3099	tags=44%, list=21%, signal=56%
REACTOME_SIGNALING_BY_ILS	REACTOME_SIGNALING_BY_ILS		84	0.3431	1.76259	0	0.0490667	0.588	3738	tags=46%, list=26%, signal=62%
REACTOME_SIGNALING_BY_RHO_GTPASES	REACTOME_SIGNALING_BY_RHO_GTPASES		99	0.336553	1.7589	0	0.0490235	0.594	4095	tags=47%, list=28%, signal=66%
KEGG_ERBB_SIGNALING_PATHWAY	KEGG_ERBB_SIGNALING_PATHWAY		82	0.346353	1.75223	0	0.0507356	0.611	2923	tags=38%, list=20%, signal=47%
REACTOME_RORA_ACTIVATES_CIRCADIAN_EXPRESSION	REACTOME_RORA_ACTIVATES_CIRCADIAN_EXPRESSION		22	0.468165	1.74956	0	0.0507305	0.619	2555	tags=50%, list=18%, signal=61%
PID_INSULIN_PATHWAY	PID_INSULIN_PATHWAY		43	0.400684	1.74713	0	0.0512026	0.631	2569	tags=44%, list=18%, signal=54%
PID_MAPK_TRK_PATHWAY	PID_MAPK_TRK_PATHWAY		33	0.424685	1.74658	0.00628931	0.0507649	0.635	2961	tags=45%, list=20%, signal=57%
ST_DIFFERENTIATION_PATHWAY_IN_PC12_CELLS	ST_DIFFERENTIATION_PATHWAY_IN_PC12_CELLS		40	0.40566	1.74586	0	0.0501228	0.637	2649	tags=48%, list=18%, signal=58%
BIOCARTA_MYOSIN_PATHWAY	BIOCARTA_MYOSIN_PATHWAY		26	0.452315	1.74545	0.00689655	0.0494521	0.638	2292	tags=42%, list=16%, signal=50%
REACTOME_PI3K_EVENTS_IN_ERBB2_SIGNALING	REACTOME_PI3K_EVENTS_IN_ERBB2_SIGNALING		38	0.402198	1.73905	0	0.0503812	0.647	2788	tags=39%, list=19%, signal=49%
REACTOME_DOWNSTREAM_TCR_SIGNALING	REACTOME_DOWNSTREAM_TCR_SIGNALING		21	0.483398	1.73856	0.00512821	0.0497314	0.647	2643	tags=52%, list=18%, signal=64%
KEGG_PROSTATE_CANCER	KEGG_PROSTATE_CANCER		80	0.342643	1.73535	0	0.0500367	0.654	2643	tags=41%, list=18%, signal=50%
KEGG_COLORECTAL_CANCER	KEGG_COLORECTAL_CANCER		60	0.367241	1.73132	0	0.0512863	0.67	2718	tags=37%, list=19%, signal=45%
REACTOME_PI_METABOLISM	REACTOME_PI_METABOLISM		45	0.383707	1.72209	0	0.0546133	0.696	2601	tags=42%, list=18%, signal=51%
REACTOME_PI3K_EVENTS_IN_ERBB4_SIGNALING	REACTOME_PI3K_EVENTS_IN_ERBB4_SIGNALING		33	0.413135	1.71166	0.00680272	0.0582526	0.726	2788	tags=42%, list=19%, signal=52%
PID_AR_PATHWAY	PID_AR_PATHWAY		54	0.364676	1.70964	0	0.0585461	0.73	2905	tags=35%, list=20%, signal=44%
PID_IL3_PATHWAY	PID_IL3_PATHWAY		21	0.479832	1.70909	0.01	0.0580083	0.732	4286	tags=71%, list=30%, signal=101%
PID_ECADHERIN_NASCENT_AJ_PATHWAY	PID_ECADHERIN_NASCENT_AJ_PATHWAY		35	0.399906	1.70808	0	0.0576189	0.733	3288	tags=43%, list=23%, signal=55%
REACTOME_CD28_DEPENDENT_PI3K_AKT_SIGNALING	REACTOME_CD28_DEPENDENT_PI3K_AKT_SIGNALING		16	0.503711	1.70269	0.0131579	0.0588884	0.742	2371	tags=44%, list=16%, signal=52%
BIOCARTA_PTEN_PATHWAY	BIOCARTA_PTEN_PATHWAY		16	0.474262	1.70186	0.00888889	0.0582975	0.744	2371	tags=50%, list=16%, signal=60%
REACTOME_NUCLEAR_EVENTS_KINASE_AND_TRANSCRIPTION_FACTOR_ACTIVATION	REACTOME_NUCLEAR_EVENTS_KINASE_AND_TRANSCRIPTION_FACTOR_ACTIVATION		24	0.450211	1.70184	0.0097561	0.0575404	0.744	2452	tags=42%, list=17%, signal=50%
BIOCARTA_MET_PATHWAY	BIOCARTA_MET_PATHWAY		34	0.404215	1.67705	0.00578035	0.0661483	0.796	2965	tags=50%, list=20%, signal=63%
PID_FOXO_PATHWAY	PID_FOXO_PATHWAY		46	0.369707	1.67454	0	0.0660857	0.801	2974	tags=43%, list=20%, signal=55%
PID_RETINOIC_ACID_PATHWAY	PID_RETINOIC_ACID_PATHWAY		29	0.442218	1.67224	0.00549451	0.0660353	0.807	3312	tags=48%, list=23%, signal=62%
PID_NFKAPPAB_CANONICAL_PATHWAY	PID_NFKAPPAB_CANONICAL_PATHWAY		20	0.463832	1.67012	0.025974	0.0658093	0.809	2643	tags=55%, list=18%, signal=67%
KEGG_CHRONIC_MYELOID_LEUKEMIA	KEGG_CHRONIC_MYELOID_LEUKEMIA		68	0.352981	1.66832	0	0.0657615	0.815	2718	tags=41%, list=19%, signal=50%
KEGG_ACUTE_MYELOID_LEUKEMIA	KEGG_ACUTE_MYELOID_LEUKEMIA		55	0.360001	1.66652	0.0172414	0.0656458	0.817	2643	tags=40%, list=18%, signal=49%
REACTOME_NOTCH1_INTRACELLULAR_DOMAIN_REGULATES_TRANSCRIPTION	REACTOME_NOTCH1_INTRACELLULAR_DOMAIN_REGULATES_TRANSCRIPTION		43	0.376564	1.66524	0.00735294	0.0652462	0.82	2897	tags=37%, list=20%, signal=46%
REACTOME_JNK_C_JUN_KINASES_PHOSPHORYLATION_AND_ACTIVATION_MEDIATED_BY_ACTIVATED_HUMAN_TAK1	REACTOME_JNK_C_JUN_KINASES_PHOSPHORYLATION_AND_ACTIVATION_MEDIATED_BY_ACTIVATED_HUMAN_TAK1		15	0.519184	1.66484	0.0204918	0.0647134	0.821	1495	tags=33%, list=10%, signal=37%
REACTOME_CD28_CO_STIMULATION	REACTOME_CD28_CO_STIMULATION		25	0.448504	1.66471	0.00543478	0.0640773	0.822	3757	tags=56%, list=26%, signal=75%
KEGG_INSULIN_SIGNALING_PATHWAY	KEGG_INSULIN_SIGNALING_PATHWAY		119	0.313947	1.65969	0	0.0656035	0.832	2627	tags=36%, list=18%, signal=44%
BIOCARTA_NFAT_PATHWAY	BIOCARTA_NFAT_PATHWAY		42	0.392999	1.65836	0.0141844	0.0653312	0.835	2555	tags=43%, list=18%, signal=52%
PID_HDAC_CLASSII_PATHWAY	PID_HDAC_CLASSII_PATHWAY		31	0.404501	1.65509	0.0106952	0.0660854	0.842	2993	tags=39%, list=21%, signal=49%
REACTOME_PI_3K_CASCADE	REACTOME_PI_3K_CASCADE		41	0.395434	1.65291	0.0218978	0.0661893	0.843	2788	tags=44%, list=19%, signal=54%
BIOCARTA_PAR1_PATHWAY	BIOCARTA_PAR1_PATHWAY		32	0.393859	1.6483	0.00675676	0.0672501	0.849	2371	tags=44%, list=16%, signal=52%
PID_RAC1_PATHWAY	PID_RAC1_PATHWAY		48	0.369512	1.64606	0.00990099	0.0675489	0.857	4212	tags=50%, list=29%, signal=70%
BIOCARTA_BCR_PATHWAY	BIOCARTA_BCR_PATHWAY		31	0.401215	1.64561	0	0.067028	0.857	4077	tags=52%, list=28%, signal=72%
BIOCARTA_CREB_PATHWAY	BIOCARTA_CREB_PATHWAY		26	0.420504	1.64287	0.0114943	0.067416	0.865	3291	tags=54%, list=23%, signal=69%
BIOCARTA_IGF1_PATHWAY	BIOCARTA_IGF1_PATHWAY		21	0.443908	1.63733	0.0137615	0.0692943	0.876	2569	tags=48%, list=18%, signal=58%
REACTOME_RAP1_SIGNALLING	REACTOME_RAP1_SIGNALLING		15	0.508315	1.63374	0.0127119	0.0697596	0.88	2503	tags=47%, list=17%, signal=56%
REACTOME_SYNTHESIS_OF_PIPS_AT_THE_PLASMA_MEMBRANE	REACTOME_SYNTHESIS_OF_PIPS_AT_THE_PLASMA_MEMBRANE		29	0.402269	1.62818	0.0144928	0.0720304	0.891	2406	tags=45%, list=17%, signal=54%
BIOCARTA_GLEEVEC_PATHWAY	BIOCARTA_GLEEVEC_PATHWAY		23	0.425437	1.62278	0.00497512	0.0740988	0.904	4212	tags=65%, list=29%, signal=92%
PID_ERBB1_RECEPTOR_PROXIMAL_PATHWAY	PID_ERBB1_RECEPTOR_PROXIMAL_PATHWAY		34	0.39042	1.61654	0.0129032	0.0760817	0.909	3099	tags=50%, list=21%, signal=63%
PID_RET_PATHWAY	PID_RET_PATHWAY		37	0.390663	1.61477	0.0136986	0.0762417	0.915	2569	tags=43%, list=18%, signal=52%
PID_BETA_CATENIN_NUC_PATHWAY	PID_BETA_CATENIN_NUC_PATHWAY		59	0.336124	1.60162	0.018018	0.0819822	0.926	2503	tags=34%, list=17%, signal=41%
KEGG_MTOR_SIGNALING_PATHWAY	KEGG_MTOR_SIGNALING_PATHWAY		49	0.351428	1.59158	0.026087	0.0862404	0.938	2662	tags=45%, list=18%, signal=55%
PID_ERBB1_INTERNALIZATION_PATHWAY	PID_ERBB1_INTERNALIZATION_PATHWAY		39	0.362164	1.58594	0.0140845	0.0879762	0.943	4305	tags=62%, list=30%, signal=87%
ST_INTERLEUKIN_4_PATHWAY	ST_INTERLEUKIN_4_PATHWAY		21	0.447445	1.58352	0.0393258	0.0885443	0.946	2494	tags=48%, list=17%, signal=57%
PID_IFNG_PATHWAY	PID_IFNG_PATHWAY		38	0.373736	1.5819	0.00666667	0.0885234	0.947	3099	tags=42%, list=21%, signal=53%
PID_TGFBR_PATHWAY	PID_TGFBR_PATHWAY		55	0.341601	1.57925	0.0113636	0.0890342	0.948	4077	tags=51%, list=28%, signal=71%
REACTOME_NITRIC_OXIDE_STIMULATES_GUANYLATE_CYCLASE	REACTOME_NITRIC_OXIDE_STIMULATES_GUANYLATE_CYCLASE		18	0.456854	1.577	0.0421941	0.0896833	0.95	2899	tags=61%, list=20%, signal=76%
BIOCARTA_CHREBP2_PATHWAY	BIOCARTA_CHREBP2_PATHWAY		37	0.372821	1.57445	0	0.0904341	0.952	3418	tags=49%, list=24%, signal=63%
REACTOME_COSTIMULATION_BY_THE_CD28_FAMILY	REACTOME_COSTIMULATION_BY_THE_CD28_FAMILY		37	0.383803	1.57444	0.0123457	0.0896345	0.952	3757	tags=49%, list=26%, signal=65%
BIOCARTA_HER2_PATHWAY	BIOCARTA_HER2_PATHWAY		20	0.448338	1.57354	0.0425532	0.0892631	0.952	4100	tags=60%, list=28%, signal=83%
BIOCARTA_GSK3_PATHWAY	BIOCARTA_GSK3_PATHWAY		24	0.415493	1.56566	0.022831	0.0926662	0.958	2441	tags=42%, list=17%, signal=50%
REACTOME_MEIOTIC_RECOMBINATION	REACTOME_MEIOTIC_RECOMBINATION		30	0.39244	1.55657	0.0172414	0.0971108	0.963	1266	tags=17%, list=9%, signal=18%
BIOCARTA_TCR_PATHWAY	BIOCARTA_TCR_PATHWAY		38	0.364517	1.55619	0.0127389	0.0965368	0.963	4360	tags=58%, list=30%, signal=83%
PID_BCR_5PATHWAY	PID_BCR_5PATHWAY		55	0.337579	1.55593	0.00925926	0.0959797	0.963	3666	tags=47%, list=25%, signal=63%
KEGG_NEUROTROPHIN_SIGNALING_PATHWAY	KEGG_NEUROTROPHIN_SIGNALING_PATHWAY		114	0.306192	1.55529	0	0.0956038	0.964	3136	tags=41%, list=22%, signal=52%
KEGG_UBIQUITIN_MEDIATED_PROTEOLYSIS	KEGG_UBIQUITIN_MEDIATED_PROTEOLYSIS		122	0.294378	1.5529	0	0.0964219	0.968	4009	tags=43%, list=28%, signal=58%
REACTOME_ACTIVATED_TAK1_MEDIATES_P38_MAPK_ACTIVATION	REACTOME_ACTIVATED_TAK1_MEDIATES_P38_MAPK_ACTIVATION		16	0.462456	1.5497	0.0313901	0.0975251	0.97	3403	tags=44%, list=23%, signal=57%
REACTOME_ERK_MAPK_TARGETS	REACTOME_ERK_MAPK_TARGETS		21	0.435075	1.54961	0.0478469	0.0966986	0.97	2961	tags=48%, list=20%, signal=60%
BIOCARTA_TPO_PATHWAY	BIOCARTA_TPO_PATHWAY		23	0.413342	1.54886	0.0227273	0.0965304	0.97	4100	tags=70%, list=28%, signal=97%
PID_P53_REGULATION_PATHWAY	PID_P53_REGULATION_PATHWAY		53	0.321804	1.54443	0.00909091	0.0979747	0.973	3740	tags=42%, list=26%, signal=56%
PID_EPO_PATHWAY	PID_EPO_PATHWAY		33	0.382889	1.5415	0.0304878	0.09903	0.974	3737	tags=45%, list=26%, signal=61%
BIOCARTA_AT1R_PATHWAY	BIOCARTA_AT1R_PATHWAY		31	0.371933	1.53985	0.0375	0.0994833	0.975	4212	tags=61%, list=29%, signal=86%
PID_AR_NONGENOMIC_PATHWAY	PID_AR_NONGENOMIC_PATHWAY		29	0.383485	1.53835	0.0111732	0.0996431	0.977	3055	tags=48%, list=21%, signal=61%
REACTOME_TRAF6_MEDIATED_INDUCTION_OF_NFKB_AND_MAP_KINASES_UPON_TLR7_8_OR_9_ACTIVATION	REACTOME_TRAF6_MEDIATED_INDUCTION_OF_NFKB_AND_MAP_KINASES_UPON_TLR7_8_OR_9_ACTIVATION		67	0.32107	1.53544	0.0119048	0.100345	0.978	3821	tags=49%, list=26%, signal=67%
REACTOME_MYD88_MAL_CASCADE_INITIATED_ON_PLASMA_MEMBRANE	REACTOME_MYD88_MAL_CASCADE_INITIATED_ON_PLASMA_MEMBRANE		70	0.308656	1.53408	0.0104167	0.100285	0.979	3821	tags=47%, list=26%, signal=64%
BIOCARTA_PYK2_PATHWAY	BIOCARTA_PYK2_PATHWAY		28	0.387673	1.52247	0.030303	0.107737	0.986	4212	tags=61%, list=29%, signal=85%
PID_HEDGEHOG_GLI_PATHWAY	PID_HEDGEHOG_GLI_PATHWAY		45	0.343853	1.5206	0.030303	0.108283	0.986	3296	tags=40%, list=23%, signal=52%
PID_EPHA2_FWD_PATHWAY	PID_EPHA2_FWD_PATHWAY		18	0.441854	1.51959	0.0445344	0.108231	0.986	3666	tags=50%, list=25%, signal=67%
BIOCARTA_VIP_PATHWAY	BIOCARTA_VIP_PATHWAY		24	0.401142	1.51892	0.0547264	0.107751	0.986	3535	tags=50%, list=24%, signal=66%
KEGG_FC_GAMMA_R_MEDIATED_PHAGOCYTOSIS	KEGG_FC_GAMMA_R_MEDIATED_PHAGOCYTOSIS		83	0.296816	1.51505	0	0.109074	0.988	3430	tags=39%, list=24%, signal=50%
REACTOME_IL_3_5_AND_GM_CSF_SIGNALING	REACTOME_IL_3_5_AND_GM_CSF_SIGNALING		34	0.369298	1.51399	0.0231214	0.108811	0.989	2371	tags=35%, list=16%, signal=42%
REACTOME_SIGNALING_BY_TGF_BETA_RECEPTOR_COMPLEX	REACTOME_SIGNALING_BY_TGF_BETA_RECEPTOR_COMPLEX		57	0.329095	1.51183	0.0108696	0.109301	0.989	1663	tags=26%, list=11%, signal=30%
PID_MTOR_4PATHWAY	PID_MTOR_4PATHWAY		68	0.309828	1.50675	0.027027	0.112424	0.991	3296	tags=41%, list=23%, signal=53%
REACTOME_SMAD2_SMAD3_SMAD4_HETEROTRIMER_REGULATES_TRANSCRIPTION	REACTOME_SMAD2_SMAD3_SMAD4_HETEROTRIMER_REGULATES_TRANSCRIPTION		22	0.402637	1.50655	0.0585366	0.111805	0.991	2750	tags=41%, list=19%, signal=50%
REACTOME_SIGNALING_BY_FGFR_IN_DISEASE	REACTOME_SIGNALING_BY_FGFR_IN_DISEASE		105	0.279884	1.5061	0	0.111333	0.991	2899	tags=39%, list=20%, signal=48%
REACTOME_CYTOKINE_SIGNALING_IN_IMMUNE_SYSTEM	REACTOME_CYTOKINE_SIGNALING_IN_IMMUNE_SYSTEM		187	0.257863	1.50495	0	0.111284	0.993	3195	tags=37%, list=22%, signal=47%
BIOCARTA_CDC42RAC_PATHWAY	BIOCARTA_CDC42RAC_PATHWAY		16	0.441701	1.50471	0.0521739	0.110642	0.993	3734	tags=63%, list=26%, signal=84%
REACTOME_RNA_POL_I_TRANSCRIPTION	REACTOME_RNA_POL_I_TRANSCRIPTION		38	0.359154	1.49871	0.0215827	0.114059	0.994	3564	tags=34%, list=25%, signal=45%
REACTOME_G_PROTEIN_BETA_GAMMA_SIGNALLING	REACTOME_G_PROTEIN_BETA_GAMMA_SIGNALLING		26	0.394128	1.49861	0.0412371	0.113332	0.994	2251	tags=38%, list=16%, signal=45%
BIOCARTA_PDGF_PATHWAY	BIOCARTA_PDGF_PATHWAY		32	0.378723	1.4946	0.0377359	0.11543	0.994	4212	tags=59%, list=29%, signal=83%
REACTOME_SIGNALING_BY_FGFR_MUTANTS	REACTOME_SIGNALING_BY_FGFR_MUTANTS		33	0.361835	1.4915	0.0231214	0.116887	0.994	3275	tags=52%, list=23%, signal=66%
REACTOME_NEGATIVE_REGULATORS_OF_RIG_I_MDA5_SIGNALING	REACTOME_NEGATIVE_REGULATORS_OF_RIG_I_MDA5_SIGNALING		24	0.398176	1.48641	0.044335	0.119879	0.994	3751	tags=50%, list=26%, signal=67%
BIOCARTA_P53_PATHWAY	BIOCARTA_P53_PATHWAY		15	0.446175	1.48452	0.0689655	0.120158	0.994	1722	tags=40%, list=12%, signal=45%
REACTOME_REGULATION_OF_SIGNALING_BY_CBL	REACTOME_REGULATION_OF_SIGNALING_BY_CBL		18	0.432008	1.48283	0.0436681	0.120314	0.995	1521	tags=33%, list=10%, signal=37%
REACTOME_G_BETA_GAMMA_SIGNALLING_THROUGH_PLC_BETA	REACTOME_G_BETA_GAMMA_SIGNALLING_THROUGH_PLC_BETA		18	0.435044	1.48262	0.0666667	0.119725	0.995	3892	tags=61%, list=27%, signal=83%
BIOCARTA_CXCR4_PATHWAY	BIOCARTA_CXCR4_PATHWAY		22	0.400237	1.48249	0.0456853	0.119002	0.995	2371	tags=41%, list=16%, signal=49%
BIOCARTA_NGF_PATHWAY	BIOCARTA_NGF_PATHWAY		18	0.440947	1.48076	0.0743802	0.119411	0.997	2542	tags=44%, list=18%, signal=54%
REACTOME_GROWTH_HORMONE_RECEPTOR_SIGNALING	REACTOME_GROWTH_HORMONE_RECEPTOR_SIGNALING		20	0.419019	1.48055	0.0428571	0.118868	0.997	3890	tags=55%, list=27%, signal=75%
REACTOME_KINESINS	REACTOME_KINESINS		17	0.430256	1.47933	0.0539419	0.119129	0.997	1919	tags=29%, list=13%, signal=34%
BIOCARTA_HCMV_PATHWAY	BIOCARTA_HCMV_PATHWAY		17	0.424436	1.47794	0.0759494	0.119102	0.997	2961	tags=47%, list=20%, signal=59%
PID_MYC_PATHWAY	PID_MYC_PATHWAY		22	0.406069	1.47448	0.0561224	0.120781	0.998	8633	tags=100%, list=59%, signal=246%
BIOCARTA_RARRXR_PATHWAY	BIOCARTA_RARRXR_PATHWAY		15	0.446922	1.47278	0.054902	0.121152	0.998	2011	tags=33%, list=14%, signal=39%
PID_HDAC_CLASSIII_PATHWAY	PID_HDAC_CLASSIII_PATHWAY		21	0.407373	1.47226	0.0696517	0.12074	0.998	2936	tags=48%, list=20%, signal=60%
SIG_PIP3_SIGNALING_IN_B_LYMPHOCYTES	SIG_PIP3_SIGNALING_IN_B_LYMPHOCYTES		29	0.366183	1.47201	0.0294118	0.120083	0.998	2416	tags=41%, list=17%, signal=50%
BIOCARTA_EIF4_PATHWAY	BIOCARTA_EIF4_PATHWAY		24	0.393099	1.47135	0.0497238	0.119779	0.998	3043	tags=50%, list=21%, signal=63%
REACTOME_DOWNSTREAM_SIGNAL_TRANSDUCTION	REACTOME_DOWNSTREAM_SIGNAL_TRANSDUCTION		86	0.283522	1.46565	0	0.123273	0.998	2899	tags=41%, list=20%, signal=51%
REACTOME_NGF_SIGNALLING_VIA_TRKA_FROM_THE_PLASMA_MEMBRANE	REACTOME_NGF_SIGNALLING_VIA_TRKA_FROM_THE_PLASMA_MEMBRANE		127	0.27661	1.45875	0	0.127095	1	2961	tags=38%, list=20%, signal=47%
PID_ATF2_PATHWAY	PID_ATF2_PATHWAY		47	0.325901	1.45742	0.0305344	0.127248	1	2542	tags=36%, list=18%, signal=44%
BIOCARTA_CCR3_PATHWAY	BIOCARTA_CCR3_PATHWAY		17	0.430497	1.45487	0.0666667	0.128127	1	2218	tags=41%, list=15%, signal=49%
REACTOME_MRNA_3_END_PROCESSING	REACTOME_MRNA_3_END_PROCESSING		33	0.353221	1.45471	0.0448718	0.127445	1	3087	tags=39%, list=21%, signal=50%
KEGG_RENAL_CELL_CARCINOMA	KEGG_RENAL_CELL_CARCINOMA		65	0.295743	1.45467	0	0.126675	1	3055	tags=42%, list=21%, signal=52%
PID_TRKR_PATHWAY	PID_TRKR_PATHWAY		59	0.307456	1.45204	0.0120482	0.12799	1	3055	tags=44%, list=21%, signal=56%
BIOCARTA_PPARA_PATHWAY	BIOCARTA_PPARA_PATHWAY		46	0.335153	1.44604	0.0367647	0.131955	1	4100	tags=52%, list=28%, signal=72%
REACTOME_INSULIN_RECEPTOR_SIGNALLING_CASCADE	REACTOME_INSULIN_RECEPTOR_SIGNALLING_CASCADE		68	0.287925	1.43859	0.0107527	0.136625	1	2627	tags=38%, list=18%, signal=46%
PID_PDGFRA_PATHWAY	PID_PDGFRA_PATHWAY		20	0.412951	1.43432	0.034632	0.139331	1	2542	tags=35%, list=18%, signal=42%
BIOCARTA_FCER1_PATHWAY	BIOCARTA_FCER1_PATHWAY		36	0.332824	1.43368	0.033557	0.138938	1	4360	tags=56%, list=30%, signal=79%
PID_REG_GR_PATHWAY	PID_REG_GR_PATHWAY		57	0.302883	1.43177	0.0104167	0.139694	1	3392	tags=42%, list=23%, signal=55%
REACTOME_G0_AND_EARLY_G1	REACTOME_G0_AND_EARLY_G1		20	0.403364	1.42954	0.0772727	0.140608	1	2750	tags=45%, list=19%, signal=55%
KEGG_GLIOMA	KEGG_GLIOMA		59	0.300985	1.42845	0.0206186	0.14078	1	2627	tags=37%, list=18%, signal=45%
PID_FAK_PATHWAY	PID_FAK_PATHWAY		56	0.304688	1.42764	0.00909091	0.140639	1	3301	tags=43%, list=23%, signal=55%
KEGG_REGULATION_OF_AUTOPHAGY	KEGG_REGULATION_OF_AUTOPHAGY		19	0.41051	1.42539	0.106796	0.141817	1	4179	tags=53%, list=29%, signal=74%
BIOCARTA_IL2RB_PATHWAY	BIOCARTA_IL2RB_PATHWAY		32	0.34831	1.42178	0.0322581	0.143831	1	4100	tags=56%, list=28%, signal=78%
PID_IL12_STAT4_PATHWAY	PID_IL12_STAT4_PATHWAY		17	0.414619	1.42065	0.0745614	0.143763	1	2613	tags=47%, list=18%, signal=57%
KEGG_OLFACTORY_TRANSDUCTION	KEGG_OLFACTORY_TRANSDUCTION		17	0.414826	1.41139	0.0893617	0.150086	1	1549	tags=41%, list=11%, signal=46%
BIOCARTA_IGF1MTOR_PATHWAY	BIOCARTA_IGF1MTOR_PATHWAY		19	0.39379	1.41097	0.0505051	0.149594	1	3447	tags=47%, list=24%, signal=62%
REACTOME_ANTIVIRAL_MECHANISM_BY_IFN_STIMULATED_GENES	REACTOME_ANTIVIRAL_MECHANISM_BY_IFN_STIMULATED_GENES		59	0.295415	1.41079	0.00877193	0.148873	1	3583	tags=44%, list=25%, signal=58%
KEGG_B_CELL_RECEPTOR_SIGNALING_PATHWAY	KEGG_B_CELL_RECEPTOR_SIGNALING_PATHWAY		62	0.296628	1.4087	0.0208333	0.14965	1	2643	tags=34%, list=18%, signal=41%
REACTOME_SIGNAL_AMPLIFICATION	REACTOME_SIGNAL_AMPLIFICATION		27	0.361144	1.40803	0.0494506	0.149382	1	3300	tags=48%, list=23%, signal=62%
PID_CDC42_REG_PATHWAY	PID_CDC42_REG_PATHWAY		30	0.348981	1.40724	0.0357143	0.148947	1	2321	tags=27%, list=16%, signal=32%
REACTOME_OPIOID_SIGNALLING	REACTOME_OPIOID_SIGNALLING		67	0.294818	1.40655	0.0120482	0.148777	1	2218	tags=34%, list=15%, signal=40%
KEGG_CHEMOKINE_SIGNALING_PATHWAY	KEGG_CHEMOKINE_SIGNALING_PATHWAY		124	0.26385	1.40142	0	0.152393	1	3300	tags=40%, list=23%, signal=52%
REACTOME_SIGNALING_BY_EGFR_IN_CANCER	REACTOME_SIGNALING_BY_EGFR_IN_CANCER		99	0.273371	1.40084	0	0.152057	1	2899	tags=37%, list=20%, signal=46%
REACTOME_DOWNSTREAM_SIGNALING_OF_ACTIVATED_FGFR	REACTOME_DOWNSTREAM_SIGNALING_OF_ACTIVATED_FGFR		80	0.283249	1.39829	0.0172414	0.153789	1	2899	tags=41%, list=20%, signal=51%
KEGG_MELANOMA	KEGG_MELANOMA		53	0.317244	1.39798	0.00990099	0.153272	1	2371	tags=40%, list=16%, signal=47%
BIOCARTA_SPRY_PATHWAY	BIOCARTA_SPRY_PATHWAY		16	0.401792	1.39535	0.0938776	0.154819	1	4077	tags=56%, list=28%, signal=78%
BIOCARTA_BIOPEPTIDES_PATHWAY	BIOCARTA_BIOPEPTIDES_PATHWAY		38	0.334643	1.39463	0.0567376	0.154745	1	4077	tags=55%, list=28%, signal=77%
REACTOME_TRANSCRIPTION	REACTOME_TRANSCRIPTION		142	0.244837	1.39168	0	0.15646	1	3315	tags=28%, list=23%, signal=36%
PID_TCR_PATHWAY	PID_TCR_PATHWAY		49	0.307168	1.39015	0.0153846	0.156969	1	4077	tags=53%, list=28%, signal=74%
BIOCARTA_KERATINOCYTE_PATHWAY	BIOCARTA_KERATINOCYTE_PATHWAY		39	0.308966	1.38852	0.0454545	0.157589	1	3757	tags=41%, list=26%, signal=55%
REACTOME_ADP_SIGNALLING_THROUGH_P2RY12	REACTOME_ADP_SIGNALLING_THROUGH_P2RY12		19	0.384742	1.38505	0.0762712	0.160452	1	3892	tags=58%, list=27%, signal=79%
SA_B_CELL_RECEPTOR_COMPLEXES	SA_B_CELL_RECEPTOR_COMPLEXES		23	0.375945	1.38325	0.0780488	0.16116	1	3168	tags=39%, list=22%, signal=50%
PID_IL6_7_PATHWAY	PID_IL6_7_PATHWAY		40	0.320236	1.38291	0.0547945	0.160521	1	3099	tags=43%, list=21%, signal=54%
KEGG_RIG_I_LIKE_RECEPTOR_SIGNALING_PATHWAY	KEGG_RIG_I_LIKE_RECEPTOR_SIGNALING_PATHWAY		42	0.318154	1.37954	0.0846154	0.162778	1	3181	tags=48%, list=22%, signal=61%
PID_FCER1_PATHWAY	PID_FCER1_PATHWAY		53	0.306763	1.37942	0.046875	0.162056	1	2827	tags=34%, list=19%, signal=42%
PID_INSULIN_GLUCOSE_PATHWAY	PID_INSULIN_GLUCOSE_PATHWAY		22	0.373004	1.37863	0.0790698	0.161901	1	2503	tags=50%, list=17%, signal=60%
KEGG_CYSTEINE_AND_METHIONINE_METABOLISM	KEGG_CYSTEINE_AND_METHIONINE_METABOLISM		24	0.361835	1.37644	0.0752688	0.163121	1	3150	tags=38%, list=22%, signal=48%
PID_ER_NONGENOMIC_PATHWAY	PID_ER_NONGENOMIC_PATHWAY		39	0.335213	1.37244	0.0489511	0.16573	1	2993	tags=46%, list=21%, signal=58%
REACTOME_SIGNALING_BY_ERBB2	REACTOME_SIGNALING_BY_ERBB2		89	0.267541	1.36186	0.0357143	0.174577	1	2899	tags=37%, list=20%, signal=46%
REACTOME_FACTORS_INVOLVED_IN_MEGAKARYOCYTE_DEVELOPMENT_AND_PLATELET_PRODUCTION	REACTOME_FACTORS_INVOLVED_IN_MEGAKARYOCYTE_DEVELOPMENT_AND_PLATELET_PRODUCTION		77	0.28035	1.35906	0.028169	0.17692	1	3501	tags=35%, list=24%, signal=46%
ST_ERK1_ERK2_MAPK_PATHWAY	ST_ERK1_ERK2_MAPK_PATHWAY		30	0.323759	1.35633	0.0730337	0.179202	1	2580	tags=40%, list=18%, signal=49%
PID_CD8_TCR_DOWNSTREAM_PATHWAY	PID_CD8_TCR_DOWNSTREAM_PATHWAY		35	0.320605	1.35501	0.0573248	0.179475	1	2542	tags=37%, list=18%, signal=45%
KEGG_ADHERENS_JUNCTION	KEGG_ADHERENS_JUNCTION		64	0.282222	1.34967	0.0361446	0.183813	1	1567	tags=20%, list=11%, signal=23%
REACTOME_THROMBOXANE_SIGNALLING_THROUGH_TP_RECEPTOR	REACTOME_THROMBOXANE_SIGNALLING_THROUGH_TP_RECEPTOR		19	0.385842	1.34683	0.0892857	0.185491	1	3892	tags=58%, list=27%, signal=79%
PID_PDGFRB_PATHWAY	PID_PDGFRB_PATHWAY		124	0.2513	1.3424	0	0.189706	1	3740	tags=40%, list=26%, signal=54%
KEGG_BETA_ALANINE_METABOLISM	KEGG_BETA_ALANINE_METABOLISM		18	0.384312	1.3411	0.0917031	0.189942	1	3151	tags=39%, list=22%, signal=50%
SIG_CHEMOTAXIS	SIG_CHEMOTAXIS		40	0.309197	1.33443	0.0759494	0.196805	1	3039	tags=35%, list=21%, signal=44%
PID_LKB1_PATHWAY	PID_LKB1_PATHWAY		45	0.290698	1.33039	0.0888889	0.200558	1	1207	tags=22%, list=8%, signal=24%
PID_HES_HEY_PATHWAY	PID_HES_HEY_PATHWAY		40	0.315366	1.33033	0.0661765	0.19964	1	2897	tags=40%, list=20%, signal=50%
REACTOME_G_BETA_GAMMA_SIGNALLING_THROUGH_PI3KGAMMA	REACTOME_G_BETA_GAMMA_SIGNALLING_THROUGH_PI3KGAMMA		23	0.358951	1.3249	0.116751	0.205037	1	3300	tags=48%, list=23%, signal=62%
PID_SMAD2_3PATHWAY	PID_SMAD2_3PATHWAY		17	0.387229	1.32481	0.0878661	0.20414	1	3911	tags=47%, list=27%, signal=64%
KEGG_INOSITOL_PHOSPHATE_METABOLISM	KEGG_INOSITOL_PHOSPHATE_METABOLISM		51	0.286035	1.32437	0.0483871	0.203724	1	2601	tags=31%, list=18%, signal=38%
REACTOME_ACTIVATED_TLR4_SIGNALLING	REACTOME_ACTIVATED_TLR4_SIGNALLING		76	0.260074	1.31997	0.0246914	0.207563	1	3821	tags=45%, list=26%, signal=60%
PID_RHOA_PATHWAY	PID_RHOA_PATHWAY		42	0.30023	1.31907	0.0571429	0.207605	1	3393	tags=40%, list=23%, signal=53%
KEGG_SELENOAMINO_ACID_METABOLISM	KEGG_SELENOAMINO_ACID_METABOLISM		22	0.345443	1.31352	0.126168	0.21258	1	1589	tags=27%, list=11%, signal=31%
PID_P38_ALPHA_BETA_DOWNSTREAM_PATHWAY	PID_P38_ALPHA_BETA_DOWNSTREAM_PATHWAY		33	0.309981	1.31126	0.0993789	0.214426	1	1583	tags=27%, list=11%, signal=31%
PID_ILK_PATHWAY	PID_ILK_PATHWAY		43	0.286246	1.30808	0.0916031	0.21711	1	1722	tags=23%, list=12%, signal=26%
REACTOME_MEIOTIC_SYNAPSIS	REACTOME_MEIOTIC_SYNAPSIS		30	0.338479	1.30483	0.127168	0.219736	1	2878	tags=37%, list=20%, signal=46%
REACTOME_RIG_I_MDA5_MEDIATED_INDUCTION_OF_IFN_ALPHA_BETA_PATHWAYS	REACTOME_RIG_I_MDA5_MEDIATED_INDUCTION_OF_IFN_ALPHA_BETA_PATHWAYS		45	0.297631	1.29304	0.0923077	0.233224	1	3821	tags=51%, list=26%, signal=69%
REACTOME_TRIF_MEDIATED_TLR3_SIGNALING	REACTOME_TRIF_MEDIATED_TLR3_SIGNALING		63	0.261845	1.29186	0.0421053	0.233818	1	1583	tags=22%, list=11%, signal=25%
REACTOME_EGFR_DOWNREGULATION	REACTOME_EGFR_DOWNREGULATION		23	0.335973	1.28954	0.13198	0.23526	1	3704	tags=48%, list=26%, signal=64%
PID_CXCR3_PATHWAY	PID_CXCR3_PATHWAY		35	0.301731	1.28866	0.105263	0.235071	1	2993	tags=40%, list=21%, signal=50%
REACTOME_SIGNALING_BY_CONSTITUTIVELY_ACTIVE_EGFR	REACTOME_SIGNALING_BY_CONSTITUTIVELY_ACTIVE_EGFR		16	0.388126	1.28728	0.161765	0.235535	1	2896	tags=44%, list=20%, signal=55%
REACTOME_SIGNALING_BY_FGFR	REACTOME_SIGNALING_BY_FGFR		91	0.261868	1.28259	0.0232558	0.240575	1	2899	tags=38%, list=20%, signal=48%
PID_TELOMERASE_PATHWAY	PID_TELOMERASE_PATHWAY		62	0.267575	1.28205	0.0722892	0.240165	1	2718	tags=27%, list=19%, signal=34%
BIOCARTA_EPO_PATHWAY	BIOCARTA_EPO_PATHWAY		18	0.366057	1.27869	0.191589	0.243407	1	4077	tags=56%, list=28%, signal=77%
REACTOME_NOD1_2_SIGNALING_PATHWAY	REACTOME_NOD1_2_SIGNALING_PATHWAY		26	0.336355	1.27046	0.125714	0.253372	1	3618	tags=50%, list=25%, signal=66%
REACTOME_ADP_SIGNALLING_THROUGH_P2RY1	REACTOME_ADP_SIGNALLING_THROUGH_P2RY1		22	0.345471	1.2696	0.132075	0.253634	1	3892	tags=55%, list=27%, signal=74%
REACTOME_PROSTACYCLIN_SIGNALLING_THROUGH_PROSTACYCLIN_RECEPTOR	REACTOME_PROSTACYCLIN_SIGNALLING_THROUGH_PROSTACYCLIN_RECEPTOR		16	0.367566	1.26832	0.159292	0.254132	1	3892	tags=56%, list=27%, signal=77%
PID_ARF6_DOWNSTREAM_PATHWAY	PID_ARF6_DOWNSTREAM_PATHWAY		15	0.383943	1.26203	0.170635	0.262103	1	3393	tags=53%, list=23%, signal=70%
BIOCARTA_MTOR_PATHWAY	BIOCARTA_MTOR_PATHWAY		23	0.340411	1.2587	0.149733	0.265777	1	3418	tags=48%, list=24%, signal=62%
REACTOME_PRE_NOTCH_TRANSCRIPTION_AND_TRANSLATION	REACTOME_PRE_NOTCH_TRANSCRIPTION_AND_TRANSLATION		22	0.334783	1.25682	0.143564	0.266952	1	1735	tags=36%, list=12%, signal=41%
PID_S1P_S1P2_PATHWAY	PID_S1P_S1P2_PATHWAY		23	0.331304	1.25591	0.148837	0.26696	1	3288	tags=52%, list=23%, signal=67%
BIOCARTA_MEF2D_PATHWAY	BIOCARTA_MEF2D_PATHWAY		17	0.378842	1.2521	0.160194	0.270759	1	4360	tags=47%, list=30%, signal=67%
PID_CXCR4_PATHWAY	PID_CXCR4_PATHWAY		86	0.245257	1.25029	0.0555556	0.272085	1	3288	tags=34%, list=23%, signal=43%
BIOCARTA_CTCF_PATHWAY	BIOCARTA_CTCF_PATHWAY		19	0.358289	1.24929	0.186603	0.271932	1	2416	tags=37%, list=17%, signal=44%
REACTOME_CHROMOSOME_MAINTENANCE	REACTOME_CHROMOSOME_MAINTENANCE		68	0.248749	1.24902	0.108434	0.271188	1	2878	tags=28%, list=20%, signal=35%
BIOCARTA_ERK5_PATHWAY	BIOCARTA_ERK5_PATHWAY		16	0.373105	1.24813	0.157447	0.271359	1	2732	tags=44%, list=19%, signal=54%
PID_RXR_VDR_PATHWAY	PID_RXR_VDR_PATHWAY		22	0.343048	1.24745	0.181373	0.271259	1	2788	tags=41%, list=19%, signal=51%
REACTOME_TELOMERE_MAINTENANCE	REACTOME_TELOMERE_MAINTENANCE		37	0.290199	1.2451	0.103704	0.273282	1	577	tags=11%, list=4%, signal=11%
KEGG_JAK_STAT_SIGNALING_PATHWAY	KEGG_JAK_STAT_SIGNALING_PATHWAY		78	0.250597	1.24122	0.0625	0.278293	1	2648	tags=37%, list=18%, signal=45%
REACTOME_CLEAVAGE_OF_GROWING_TRANSCRIPT_IN_THE_TERMINATION_REGION_	REACTOME_CLEAVAGE_OF_GROWING_TRANSCRIPT_IN_THE_TERMINATION_REGION_		41	0.289001	1.2375	0.128788	0.282299	1	3087	tags=34%, list=21%, signal=43%
BIOCARTA_TEL_PATHWAY	BIOCARTA_TEL_PATHWAY		16	0.36147	1.23498	0.191176	0.28456	1	2165	tags=31%, list=15%, signal=37%
BIOCARTA_G1_PATHWAY	BIOCARTA_G1_PATHWAY		24	0.319406	1.23481	0.149254	0.283549	1	1722	tags=29%, list=12%, signal=33%
SIG_BCR_SIGNALING_PATHWAY	SIG_BCR_SIGNALING_PATHWAY		39	0.289364	1.23178	0.136364	0.286899	1	2371	tags=31%, list=16%, signal=37%
BIOCARTA_PGC1A_PATHWAY	BIOCARTA_PGC1A_PATHWAY		21	0.333994	1.23107	0.165877	0.286805	1	1583	tags=29%, list=11%, signal=32%
REACTOME_G_ALPHA1213_SIGNALLING_EVENTS	REACTOME_G_ALPHA1213_SIGNALLING_EVENTS		67	0.250003	1.2292	0.0595238	0.288561	1	2371	tags=30%, list=16%, signal=36%
REACTOME_PI3K_CASCADE	REACTOME_PI3K_CASCADE		52	0.266136	1.22832	0.09	0.288837	1	2580	tags=35%, list=18%, signal=42%
BIOCARTA_IGF1R_PATHWAY	BIOCARTA_IGF1R_PATHWAY		22	0.331751	1.21979	0.150235	0.300989	1	2371	tags=41%, list=16%, signal=49%
BIOCARTA_RACCYCD_PATHWAY	BIOCARTA_RACCYCD_PATHWAY		26	0.314898	1.21845	0.178571	0.301723	1	3288	tags=50%, list=23%, signal=65%
REACTOME_NFKB_AND_MAP_KINASES_ACTIVATION_MEDIATED_BY_TLR4_SIGNALING_REPERTOIRE	REACTOME_NFKB_AND_MAP_KINASES_ACTIVATION_MEDIATED_BY_TLR4_SIGNALING_REPERTOIRE		62	0.250496	1.21656	0.121212	0.303226	1	1583	tags=23%, list=11%, signal=25%
BIOCARTA_ACTINY_PATHWAY	BIOCARTA_ACTINY_PATHWAY		19	0.346656	1.20968	0.196429	0.312656	1	3734	tags=53%, list=26%, signal=71%
BIOCARTA_CASPASE_PATHWAY	BIOCARTA_CASPASE_PATHWAY		19	0.346813	1.20891	0.222772	0.312642	1	3188	tags=37%, list=22%, signal=47%
PID_NEPHRIN_NEPH1_PATHWAY	PID_NEPHRIN_NEPH1_PATHWAY		28	0.304565	1.20628	0.192982	0.315655	1	3055	tags=36%, list=21%, signal=45%
ST_G_ALPHA_I_PATHWAY	ST_G_ALPHA_I_PATHWAY		30	0.295521	1.20358	0.167598	0.318568	1	2613	tags=43%, list=18%, signal=53%
REACTOME_THROMBIN_SIGNALLING_THROUGH_PROTEINASE_ACTIVATED_RECEPTORS_PARS	REACTOME_THROMBIN_SIGNALLING_THROUGH_PROTEINASE_ACTIVATED_RECEPTORS_PARS		26	0.307454	1.20215	0.173913	0.319829	1	2264	tags=31%, list=16%, signal=36%
PID_RB_1PATHWAY	PID_RB_1PATHWAY		55	0.253264	1.19832	0.142857	0.325014	1	3740	tags=42%, list=26%, signal=56%
REACTOME_MEIOSIS	REACTOME_MEIOSIS		50	0.263684	1.19748	0.126214	0.324937	1	2878	tags=28%, list=20%, signal=35%
PID_THROMBIN_PAR1_PATHWAY	PID_THROMBIN_PAR1_PATHWAY		38	0.281309	1.19737	0.136054	0.323902	1	2457	tags=34%, list=17%, signal=41%
KEGG_ENDOCYTOSIS	KEGG_ENDOCYTOSIS		153	0.220224	1.19521	0.0526316	0.326057	1	2106	tags=25%, list=15%, signal=29%
PID_PI3KCI_PATHWAY	PID_PI3KCI_PATHWAY		45	0.266002	1.1908	0.174242	0.331893	1	3288	tags=36%, list=23%, signal=46%
ST_GA13_PATHWAY	ST_GA13_PATHWAY		32	0.291254	1.18437	0.148936	0.341672	1	2827	tags=38%, list=19%, signal=46%
REACTOME_SIGNALING_BY_ERBB4	REACTOME_SIGNALING_BY_ERBB4		77	0.237674	1.18368	0.0882353	0.341378	1	3821	tags=44%, list=26%, signal=60%
BIOCARTA_CELLCYCLE_PATHWAY	BIOCARTA_CELLCYCLE_PATHWAY		20	0.334427	1.17949	0.210046	0.347134	1	1722	tags=25%, list=12%, signal=28%
BIOCARTA_IL2_PATHWAY	BIOCARTA_IL2_PATHWAY		19	0.33239	1.17176	0.242291	0.359209	1	4077	tags=58%, list=28%, signal=80%
BIOCARTA_NTHI_PATHWAY	BIOCARTA_NTHI_PATHWAY		20	0.330221	1.17039	0.248756	0.360258	1	4053	tags=55%, list=28%, signal=76%
BIOCARTA_MAPK_PATHWAY	BIOCARTA_MAPK_PATHWAY		81	0.239078	1.16989	0.0847458	0.359885	1	3136	tags=37%, list=22%, signal=47%
PID_ECADHERIN_KERATINOCYTE_PATHWAY	PID_ECADHERIN_KERATINOCYTE_PATHWAY		18	0.339199	1.16917	0.237668	0.359759	1	4025	tags=44%, list=28%, signal=61%
REACTOME_NEUROTRANSMITTER_RELEASE_CYCLE	REACTOME_NEUROTRANSMITTER_RELEASE_CYCLE		30	0.296869	1.16892	0.207865	0.358837	1	824	tags=20%, list=6%, signal=21%
REACTOME_RECYCLING_PATHWAY_OF_L1	REACTOME_RECYCLING_PATHWAY_OF_L1		24	0.309799	1.16836	0.210256	0.358462	1	2741	tags=46%, list=19%, signal=56%
KEGG_BUTANOATE_METABOLISM	KEGG_BUTANOATE_METABOLISM		27	0.305439	1.16458	0.224852	0.363437	1	3271	tags=33%, list=23%, signal=43%
BIOCARTA_FAS_PATHWAY	BIOCARTA_FAS_PATHWAY		27	0.303843	1.16364	0.253165	0.363796	1	4212	tags=48%, list=29%, signal=68%
BIOCARTA_41BB_PATHWAY	BIOCARTA_41BB_PATHWAY		15	0.3638	1.16224	0.210744	0.364735	1	3618	tags=60%, list=25%, signal=80%
BIOCARTA_ATM_PATHWAY	BIOCARTA_ATM_PATHWAY		17	0.336542	1.16036	0.242553	0.366903	1	1495	tags=24%, list=10%, signal=26%
PID_ANGIOPOIETIN_RECEPTOR_PATHWAY	PID_ANGIOPOIETIN_RECEPTOR_PATHWAY		42	0.259936	1.15953	0.226562	0.367104	1	3055	tags=38%, list=21%, signal=48%
KEGG_PHOSPHATIDYLINOSITOL_SIGNALING_SYSTEM	KEGG_PHOSPHATIDYLINOSITOL_SIGNALING_SYSTEM		70	0.240513	1.15471	0.207792	0.374439	1	2623	tags=30%, list=18%, signal=36%
REACTOME_G1_PHASE	REACTOME_G1_PHASE		31	0.283483	1.15399	0.208333	0.374213	1	3679	tags=45%, list=25%, signal=60%
REACTOME_SIGNALING_BY_INSULIN_RECEPTOR	REACTOME_SIGNALING_BY_INSULIN_RECEPTOR		83	0.228881	1.14821	0.2	0.383297	1	2627	tags=33%, list=18%, signal=39%
KEGG_FC_EPSILON_RI_SIGNALING_PATHWAY	KEGG_FC_EPSILON_RI_SIGNALING_PATHWAY		60	0.239992	1.14728	0.22619	0.383567	1	3168	tags=37%, list=22%, signal=47%
PID_NFAT_TFPATHWAY	PID_NFAT_TFPATHWAY		33	0.276702	1.14405	0.264368	0.388378	1	3088	tags=45%, list=21%, signal=58%
REACTOME_REGULATION_OF_KIT_SIGNALING	REACTOME_REGULATION_OF_KIT_SIGNALING		15	0.346335	1.13836	0.260504	0.397721	1	2165	tags=33%, list=15%, signal=39%
PID_P38_MKK3_6PATHWAY	PID_P38_MKK3_6PATHWAY		25	0.296674	1.13595	0.217391	0.400756	1	3464	tags=40%, list=24%, signal=52%
REACTOME_SIGNALING_BY_ROBO_RECEPTOR	REACTOME_SIGNALING_BY_ROBO_RECEPTOR		29	0.292482	1.13255	0.235955	0.405995	1	3206	tags=38%, list=22%, signal=49%
REACTOME_RNA_POL_II_TRANSCRIPTION	REACTOME_RNA_POL_II_TRANSCRIPTION		88	0.223066	1.13215	0.185714	0.405479	1	1798	tags=18%, list=12%, signal=21%
REACTOME_SIGNALING_BY_BMP	REACTOME_SIGNALING_BY_BMP		21	0.299993	1.13044	0.230089	0.407623	1	708	tags=19%, list=5%, signal=20%
REACTOME_TRANSPORT_OF_MATURE_TRANSCRIPT_TO_CYTOPLASM	REACTOME_TRANSPORT_OF_MATURE_TRANSCRIPT_TO_CYTOPLASM		52	0.243442	1.12699	0.207921	0.412906	1	1480	tags=19%, list=10%, signal=21%
KEGG_NATURAL_KILLER_CELL_MEDIATED_CYTOTOXICITY	KEGG_NATURAL_KILLER_CELL_MEDIATED_CYTOTOXICITY		63	0.235849	1.12623	0.207547	0.412959	1	3168	tags=37%, list=22%, signal=46%
SA_TRKA_RECEPTOR	SA_TRKA_RECEPTOR		16	0.328949	1.12435	0.258197	0.415225	1	2371	tags=38%, list=16%, signal=45%
KEGG_PANCREATIC_CANCER	KEGG_PANCREATIC_CANCER		66	0.234717	1.12409	0.223684	0.414448	1	2718	tags=30%, list=19%, signal=37%
BIOCARTA_AKT_PATHWAY	BIOCARTA_AKT_PATHWAY		20	0.309318	1.12323	0.271028	0.41484	1	2643	tags=35%, list=18%, signal=43%
REACTOME_CTLA4_INHIBITORY_SIGNALING	REACTOME_CTLA4_INHIBITORY_SIGNALING		18	0.323698	1.12132	0.296482	0.417254	1	4288	tags=56%, list=30%, signal=79%
BIOCARTA_INSULIN_PATHWAY	BIOCARTA_INSULIN_PATHWAY		21	0.310385	1.12098	0.29717	0.416527	1	2569	tags=48%, list=18%, signal=58%
PID_IL4_2PATHWAY	PID_IL4_2PATHWAY		42	0.255251	1.11885	0.248175	0.41916	1	2577	tags=33%, list=18%, signal=40%
PID_NETRIN_PATHWAY	PID_NETRIN_PATHWAY		31	0.284	1.11884	0.268293	0.417775	1	3288	tags=42%, list=23%, signal=54%
REACTOME_RNA_POL_I_RNA_POL_III_AND_MITOCHONDRIAL_TRANSCRIPTION	REACTOME_RNA_POL_I_RNA_POL_III_AND_MITOCHONDRIAL_TRANSCRIPTION		69	0.227468	1.11819	0.247059	0.417743	1	3564	tags=29%, list=25%, signal=38%
REACTOME_PROLONGED_ERK_ACTIVATION_EVENTS	REACTOME_PROLONGED_ERK_ACTIVATION_EVENTS		18	0.3193	1.11773	0.257778	0.417315	1	2896	tags=44%, list=20%, signal=55%
REACTOME_HIV_LIFE_CYCLE	REACTOME_HIV_LIFE_CYCLE		100	0.209107	1.1133	0.245283	0.424764	1	1365	tags=15%, list=9%, signal=16%
KEGG_APOPTOSIS	KEGG_APOPTOSIS		66	0.229427	1.11228	0.177778	0.425193	1	2680	tags=27%, list=18%, signal=33%
REACTOME_IL_2_SIGNALING	REACTOME_IL_2_SIGNALING		32	0.273652	1.10962	0.277778	0.429189	1	3738	tags=50%, list=26%, signal=67%
PID_WNT_CANONICAL_PATHWAY	PID_WNT_CANONICAL_PATHWAY		18	0.320679	1.10046	0.311111	0.445543	1	2400	tags=28%, list=17%, signal=33%
REACTOME_ACTIVATION_OF_KAINATE_RECEPTORS_UPON_GLUTAMATE_BINDING	REACTOME_ACTIVATION_OF_KAINATE_RECEPTORS_UPON_GLUTAMATE_BINDING		29	0.283234	1.09953	0.268421	0.445926	1	2218	tags=38%, list=15%, signal=45%
REACTOME_PLC_BETA_MEDIATED_EVENTS	REACTOME_PLC_BETA_MEDIATED_EVENTS		36	0.258711	1.09725	0.260274	0.449402	1	2165	tags=36%, list=15%, signal=42%
PID_MYC_REPRESS_PATHWAY	PID_MYC_REPRESS_PATHWAY		56	0.234778	1.09244	0.262626	0.457854	1	2718	tags=29%, list=19%, signal=35%
BIOCARTA_MITOCHONDRIA_PATHWAY	BIOCARTA_MITOCHONDRIA_PATHWAY		20	0.294572	1.09092	0.316456	0.459255	1	812	tags=15%, list=6%, signal=16%
PID_HNF3A_PATHWAY	PID_HNF3A_PATHWAY		29	0.283012	1.08734	0.296089	0.465089	1	1528	tags=31%, list=11%, signal=35%
REACTOME_LATE_PHASE_OF_HIV_LIFE_CYCLE	REACTOME_LATE_PHASE_OF_HIV_LIFE_CYCLE		88	0.219073	1.08671	0.28125	0.464796	1	1597	tags=17%, list=11%, signal=19%
KEGG_REGULATION_OF_ACTIN_CYTOSKELETON	KEGG_REGULATION_OF_ACTIN_CYTOSKELETON		171	0.194144	1.07914	0.25	0.479013	1	2371	tags=26%, list=16%, signal=31%
ST_INTEGRIN_SIGNALING_PATHWAY	ST_INTEGRIN_SIGNALING_PATHWAY		74	0.228628	1.07789	0.313953	0.480517	1	2500	tags=28%, list=17%, signal=34%
REACTOME_SIGNALLING_BY_NGF	REACTOME_SIGNALLING_BY_NGF		201	0.187766	1.07456	0.133333	0.486024	1	2680	tags=29%, list=18%, signal=35%
PID_FAS_PATHWAY	PID_FAS_PATHWAY		34	0.255328	1.07278	0.328571	0.488425	1	3740	tags=47%, list=26%, signal=63%
BIOCARTA_FMLP_PATHWAY	BIOCARTA_FMLP_PATHWAY		31	0.263277	1.0725	0.335294	0.487581	1	3055	tags=39%, list=21%, signal=49%
KEGG_SMALL_CELL_LUNG_CANCER	KEGG_SMALL_CELL_LUNG_CANCER		75	0.212984	1.06874	0.329114	0.493835	1	1735	tags=23%, list=12%, signal=26%
REACTOME_INHIBITION_OF_INSULIN_SECRETION_BY_ADRENALINE_NORADRENALINE	REACTOME_INHIBITION_OF_INSULIN_SECRETION_BY_ADRENALINE_NORADRENALINE		23	0.292427	1.06088	0.321053	0.510023	1	2218	tags=30%, list=15%, signal=36%
BIOCARTA_CHEMICAL_PATHWAY	BIOCARTA_CHEMICAL_PATHWAY		21	0.300339	1.06068	0.362791	0.508894	1	3447	tags=33%, list=24%, signal=44%
REACTOME_GOLGI_ASSOCIATED_VESICLE_BIOGENESIS	REACTOME_GOLGI_ASSOCIATED_VESICLE_BIOGENESIS		46	0.238518	1.05939	0.335821	0.51052	1	2601	tags=33%, list=18%, signal=40%
REACTOME_NRAGE_SIGNALS_DEATH_THROUGH_JNK	REACTOME_NRAGE_SIGNALS_DEATH_THROUGH_JNK		40	0.249565	1.05583	0.40411	0.517155	1	2334	tags=28%, list=16%, signal=33%
REACTOME_REGULATION_OF_HYPOXIA_INDUCIBLE_FACTOR_HIF_BY_OXYGEN	REACTOME_REGULATION_OF_HYPOXIA_INDUCIBLE_FACTOR_HIF_BY_OXYGEN		17	0.320815	1.05571	0.364017	0.515831	1	4111	tags=53%, list=28%, signal=74%
BIOCARTA_P38MAPK_PATHWAY	BIOCARTA_P38MAPK_PATHWAY		36	0.247458	1.05551	0.356164	0.514577	1	3099	tags=36%, list=21%, signal=46%
PID_WNT_NONCANONICAL_PATHWAY	PID_WNT_NONCANONICAL_PATHWAY		29	0.263282	1.05495	0.318436	0.514072	1	3288	tags=38%, list=23%, signal=49%
PID_CMYB_PATHWAY	PID_CMYB_PATHWAY		65	0.219994	1.05184	0.349398	0.519557	1	520	tags=12%, list=4%, signal=13%
REACTOME_APOPTOTIC_EXECUTION_PHASE	REACTOME_APOPTOTIC_EXECUTION_PHASE		41	0.246311	1.05106	0.354839	0.519695	1	2970	tags=34%, list=20%, signal=43%
REACTOME_NEP_NS2_INTERACTS_WITH_THE_CELLULAR_EXPORT_MACHINERY	REACTOME_NEP_NS2_INTERACTS_WITH_THE_CELLULAR_EXPORT_MACHINERY		27	0.270251	1.0482	0.387978	0.52405	1	1365	tags=22%, list=9%, signal=24%
REACTOME_INTERFERON_SIGNALING	REACTOME_INTERFERON_SIGNALING		103	0.198102	1.04469	0.413043	0.530445	1	3099	tags=33%, list=21%, signal=42%
PID_RAC1_REG_PATHWAY	PID_RAC1_REG_PATHWAY		37	0.240403	1.04412	0.387097	0.53001	1	3055	tags=32%, list=21%, signal=41%
PID_AURORA_B_PATHWAY	PID_AURORA_B_PATHWAY		29	0.25608	1.03126	0.398876	0.558258	1	876	tags=14%, list=6%, signal=15%
REACTOME_TRAF6_MEDIATED_NFKB_ACTIVATION	REACTOME_TRAF6_MEDIATED_NFKB_ACTIVATION		18	0.299138	1.02732	0.417004	0.565826	1	3821	tags=61%, list=26%, signal=83%
REACTOME_PROCESSING_OF_CAPPED_INTRONLESS_PRE_MRNA	REACTOME_PROCESSING_OF_CAPPED_INTRONLESS_PRE_MRNA		22	0.277651	1.027	0.395238	0.564827	1	2609	tags=27%, list=18%, signal=33%
BIOCARTA_TGFB_PATHWAY	BIOCARTA_TGFB_PATHWAY		18	0.29693	1.02622	0.4375	0.565034	1	2973	tags=39%, list=20%, signal=49%
BIOCARTA_TNFR1_PATHWAY	BIOCARTA_TNFR1_PATHWAY		27	0.253051	1.0224	0.423077	0.572697	1	3188	tags=41%, list=22%, signal=52%
REACTOME_G_ALPHA_Z_SIGNALLING_EVENTS	REACTOME_G_ALPHA_Z_SIGNALLING_EVENTS		40	0.240192	1.0207	0.453237	0.574761	1	2457	tags=33%, list=17%, signal=39%
PID_RHOA_REG_PATHWAY	PID_RHOA_REG_PATHWAY		39	0.236497	1.01889	0.413043	0.577459	1	1201	tags=15%, list=8%, signal=17%
REACTOME_PKB_MEDIATED_EVENTS	REACTOME_PKB_MEDIATED_EVENTS		27	0.256355	1.01652	0.383784	0.581202	1	2580	tags=33%, list=18%, signal=40%
BIOCARTA_SHH_PATHWAY	BIOCARTA_SHH_PATHWAY		15	0.317945	1.01634	0.406504	0.579976	1	2037	tags=40%, list=14%, signal=46%
REACTOME_TRANSPORT_OF_RIBONUCLEOPROTEINS_INTO_THE_HOST_NUCLEUS	REACTOME_TRANSPORT_OF_RIBONUCLEOPROTEINS_INTO_THE_HOST_NUCLEUS		27	0.264268	1.01055	0.413613	0.592428	1	1365	tags=22%, list=9%, signal=24%
KEGG_VALINE_LEUCINE_AND_ISOLEUCINE_DEGRADATION	KEGG_VALINE_LEUCINE_AND_ISOLEUCINE_DEGRADATION		41	0.231373	1.00304	0.44186	0.608882	1	9513	tags=95%, list=66%, signal=275%
REACTOME_IL_RECEPTOR_SHC_SIGNALING	REACTOME_IL_RECEPTOR_SHC_SIGNALING		18	0.28515	1.00127	0.432836	0.611329	1	2371	tags=33%, list=16%, signal=40%
BIOCARTA_BAD_PATHWAY	BIOCARTA_BAD_PATHWAY		21	0.281004	0.999397	0.424528	0.614215	1	1567	tags=29%, list=11%, signal=32%
BIOCARTA_P53HYPOXIA_PATHWAY	BIOCARTA_P53HYPOXIA_PATHWAY		20	0.285274	0.998558	0.431818	0.61455	1	2662	tags=30%, list=18%, signal=37%
BIOCARTA_EIF_PATHWAY	BIOCARTA_EIF_PATHWAY		15	0.304299	0.998104	0.4329	0.613969	1	3447	tags=40%, list=24%, signal=52%
REACTOME_INTERFERON_GAMMA_SIGNALING	REACTOME_INTERFERON_GAMMA_SIGNALING		30	0.248399	0.997942	0.446429	0.61264	1	3099	tags=37%, list=21%, signal=47%
BIOCARTA_RHO_PATHWAY	BIOCARTA_RHO_PATHWAY		29	0.243525	0.99322	0.477778	0.621933	1	3734	tags=41%, list=26%, signal=56%
REACTOME_SIGNALING_BY_THE_B_CELL_RECEPTOR_BCR	REACTOME_SIGNALING_BY_THE_B_CELL_RECEPTOR_BCR		111	0.18387	0.989985	0.513513	0.627899	1	2388	tags=21%, list=16%, signal=25%
KEGG_SYSTEMIC_LUPUS_ERYTHEMATOSUS	KEGG_SYSTEMIC_LUPUS_ERYTHEMATOSUS		33	0.248894	0.989928	0.445946	0.626245	1	577	tags=12%, list=4%, signal=13%
PID_ARF6_PATHWAY	PID_ARF6_PATHWAY		26	0.257041	0.987362	0.508571	0.63049	1	2388	tags=27%, list=16%, signal=32%
PID_ERBB2_ERBB3_PATHWAY	PID_ERBB2_ERBB3_PATHWAY		41	0.222797	0.984326	0.468085	0.636033	1	3055	tags=37%, list=21%, signal=46%
PID_AVB3_OPN_PATHWAY	PID_AVB3_OPN_PATHWAY		30	0.254348	0.981993	0.494048	0.639738	1	3393	tags=43%, list=23%, signal=56%
PID_PRL_SIGNALING_EVENTS_PATHWAY	PID_PRL_SIGNALING_EVENTS_PATHWAY		22	0.265549	0.980357	0.490909	0.641834	1	2030	tags=27%, list=14%, signal=32%
ST_P38_MAPK_PATHWAY	ST_P38_MAPK_PATHWAY		35	0.230106	0.978618	0.517986	0.643863	1	1567	tags=20%, list=11%, signal=22%
BIOCARTA_HIVNEF_PATHWAY	BIOCARTA_HIVNEF_PATHWAY		52	0.217382	0.977734	0.567568	0.643909	1	2827	tags=31%, list=19%, signal=38%
BIOCARTA_BCELLSURVIVAL_PATHWAY	BIOCARTA_BCELLSURVIVAL_PATHWAY		15	0.296625	0.976563	0.491736	0.644711	1	4100	tags=53%, list=28%, signal=74%
REACTOME_G_PROTEIN_ACTIVATION	REACTOME_G_PROTEIN_ACTIVATION		22	0.265537	0.973905	0.483254	0.649006	1	2457	tags=32%, list=17%, signal=38%
KEGG_PROPANOATE_METABOLISM	KEGG_PROPANOATE_METABOLISM		28	0.251633	0.971188	0.525424	0.653662	1	9513	tags=96%, list=66%, signal=279%
BIOCARTA_MCALPAIN_PATHWAY	BIOCARTA_MCALPAIN_PATHWAY		19	0.274318	0.970895	0.47907	0.652563	1	1567	tags=21%, list=11%, signal=24%
BIOCARTA_NDKDYNAMIN_PATHWAY	BIOCARTA_NDKDYNAMIN_PATHWAY		18	0.281069	0.969699	0.524752	0.653574	1	2406	tags=28%, list=17%, signal=33%
PID_VEGFR1_2_PATHWAY	PID_VEGFR1_2_PATHWAY		68	0.204031	0.968343	0.494253	0.65492	1	2427	tags=26%, list=17%, signal=32%
REACTOME_ENERGY_DEPENDENT_REGULATION_OF_MTOR_BY_LKB1_AMPK	REACTOME_ENERGY_DEPENDENT_REGULATION_OF_MTOR_BY_LKB1_AMPK		16	0.283632	0.968144	0.429825	0.653542	1	1790	tags=31%, list=12%, signal=36%
REACTOME_BRANCHED_CHAIN_AMINO_ACID_CATABOLISM	REACTOME_BRANCHED_CHAIN_AMINO_ACID_CATABOLISM		17	0.284366	0.965555	0.481651	0.658293	1	4008	tags=35%, list=28%, signal=49%
BIOCARTA_TOLL_PATHWAY	BIOCARTA_TOLL_PATHWAY		28	0.236643	0.963276	0.482759	0.662191	1	3091	tags=39%, list=21%, signal=50%
PID_CD8_TCR_PATHWAY	PID_CD8_TCR_PATHWAY		37	0.23038	0.963065	0.551471	0.660857	1	4077	tags=54%, list=28%, signal=75%
PID_ERA_GENOMIC_PATHWAY	PID_ERA_GENOMIC_PATHWAY		52	0.209308	0.95815	0.495495	0.670859	1	1722	tags=23%, list=12%, signal=26%
REACTOME_INTERACTIONS_OF_VPR_WITH_HOST_CELLULAR_PROTEINS	REACTOME_INTERACTIONS_OF_VPR_WITH_HOST_CELLULAR_PROTEINS		31	0.230515	0.953577	0.520958	0.680407	1	1365	tags=19%, list=9%, signal=21%
REACTOME_GABA_SYNTHESIS_RELEASE_REUPTAKE_AND_DEGRADATION	REACTOME_GABA_SYNTHESIS_RELEASE_REUPTAKE_AND_DEGRADATION		16	0.28105	0.953252	0.4875	0.679221	1	2715	tags=44%, list=19%, signal=54%
REACTOME_DOUBLE_STRAND_BREAK_REPAIR	REACTOME_DOUBLE_STRAND_BREAK_REPAIR		20	0.266377	0.949791	0.511111	0.686135	1	10658	tags=100%, list=73%, signal=375%
BIOCARTA_MCM_PATHWAY	BIOCARTA_MCM_PATHWAY		15	0.278004	0.947596	0.554054	0.689259	1	10488	tags=100%, list=72%, signal=360%
BIOCARTA_GH_PATHWAY	BIOCARTA_GH_PATHWAY		25	0.242522	0.945662	0.556757	0.692378	1	4100	tags=56%, list=28%, signal=78%
REACTOME_TRANS_GOLGI_NETWORK_VESICLE_BUDDING	REACTOME_TRANS_GOLGI_NETWORK_VESICLE_BUDDING		51	0.209717	0.945006	0.576577	0.691836	1	2087	tags=27%, list=14%, signal=32%
REACTOME_ENDOSOMAL_SORTING_COMPLEX_REQUIRED_FOR_TRANSPORT_ESCRT	REACTOME_ENDOSOMAL_SORTING_COMPLEX_REQUIRED_FOR_TRANSPORT_ESCRT		23	0.252418	0.941772	0.569892	0.697924	1	1698	tags=26%, list=12%, signal=29%
KEGG_ALANINE_ASPARTATE_AND_GLUTAMATE_METABOLISM	KEGG_ALANINE_ASPARTATE_AND_GLUTAMATE_METABOLISM		27	0.237657	0.941561	0.556757	0.696561	1	1710	tags=19%, list=12%, signal=21%
REACTOME_ACTIVATED_AMPK_STIMULATES_FATTY_ACID_OXIDATION_IN_MUSCLE	REACTOME_ACTIVATED_AMPK_STIMULATES_FATTY_ACID_OXIDATION_IN_MUSCLE		16	0.286241	0.94013	0.525114	0.698055	1	1790	tags=31%, list=12%, signal=36%
REACTOME_ARMS_MEDIATED_ACTIVATION	REACTOME_ARMS_MEDIATED_ACTIVATION		16	0.290653	0.939938	0.51417	0.69657	1	2896	tags=44%, list=20%, signal=55%
PID_TXA2PATHWAY	PID_TXA2PATHWAY		45	0.216789	0.935192	0.613793	0.705769	1	3288	tags=36%, list=23%, signal=46%
PID_P38_MK2_PATHWAY	PID_P38_MK2_PATHWAY		21	0.256291	0.92753	0.538071	0.722273	1	2974	tags=38%, list=20%, signal=48%
REACTOME_SHC_MEDIATED_SIGNALLING	REACTOME_SHC_MEDIATED_SIGNALLING		15	0.274018	0.923664	0.568807	0.729452	1	2896	tags=47%, list=20%, signal=58%
KEGG_BASAL_TRANSCRIPTION_FACTORS	KEGG_BASAL_TRANSCRIPTION_FACTORS		29	0.240105	0.92345	0.597701	0.728035	1	4228	tags=45%, list=29%, signal=63%
BIOCARTA_HDAC_PATHWAY	BIOCARTA_HDAC_PATHWAY		26	0.240243	0.921655	0.598837	0.730461	1	2961	tags=31%, list=20%, signal=39%
REACTOME_DOWNSTREAM_SIGNALING_EVENTS_OF_B_CELL_RECEPTOR_BCR	REACTOME_DOWNSTREAM_SIGNALING_EVENTS_OF_B_CELL_RECEPTOR_BCR		88	0.178423	0.917511	0.677966	0.738294	1	2253	tags=18%, list=16%, signal=21%
PID_P73PATHWAY	PID_P73PATHWAY		57	0.187847	0.917463	0.616822	0.736479	1	2253	tags=21%, list=16%, signal=25%
BIOCARTA_CCR5_PATHWAY	BIOCARTA_CCR5_PATHWAY		15	0.273957	0.915326	0.560886	0.73981	1	3985	tags=53%, list=27%, signal=73%
PID_FGF_PATHWAY	PID_FGF_PATHWAY		43	0.205703	0.912473	0.672566	0.744394	1	2542	tags=28%, list=18%, signal=34%
PID_ALPHA_SYNUCLEIN_PATHWAY	PID_ALPHA_SYNUCLEIN_PATHWAY		30	0.220604	0.910599	0.614035	0.74701	1	3293	tags=33%, list=23%, signal=43%
REACTOME_DEADENYLATION_OF_MRNA	REACTOME_DEADENYLATION_OF_MRNA		17	0.271544	0.908438	0.543651	0.749748	1	3480	tags=41%, list=24%, signal=54%
PID_IL8_CXCR1_PATHWAY	PID_IL8_CXCR1_PATHWAY		23	0.241595	0.906299	0.585	0.752912	1	2218	tags=26%, list=15%, signal=31%
REACTOME_SYNTHESIS_OF_PIPS_AT_THE_GOLGI_MEMBRANE	REACTOME_SYNTHESIS_OF_PIPS_AT_THE_GOLGI_MEMBRANE		15	0.274793	0.905971	0.56917	0.751649	1	2601	tags=27%, list=18%, signal=32%
BIOCARTA_RAC1_PATHWAY	BIOCARTA_RAC1_PATHWAY		22	0.244429	0.895709	0.65534	0.772286	1	4100	tags=50%, list=28%, signal=70%
BIOCARTA_TNFR2_PATHWAY	BIOCARTA_TNFR2_PATHWAY		15	0.269694	0.89542	0.631579	0.770865	1	3757	tags=53%, list=26%, signal=72%
BIOCARTA_TFF_PATHWAY	BIOCARTA_TFF_PATHWAY		20	0.251912	0.894367	0.599138	0.771166	1	4100	tags=45%, list=28%, signal=63%
PID_REELIN_PATHWAY	PID_REELIN_PATHWAY		29	0.227408	0.893079	0.642157	0.772096	1	2649	tags=34%, list=18%, signal=42%
PID_PLK1_PATHWAY	PID_PLK1_PATHWAY		34	0.217683	0.892414	0.666667	0.771551	1	1658	tags=24%, list=11%, signal=26%
REACTOME_SIGNALLING_TO_ERKS	REACTOME_SIGNALLING_TO_ERKS		34	0.214738	0.88956	0.674556	0.775808	1	2961	tags=32%, list=20%, signal=41%
BIOCARTA_PTDINS_PATHWAY	BIOCARTA_PTDINS_PATHWAY		23	0.238376	0.884712	0.649746	0.784194	1	730	tags=13%, list=5%, signal=14%
BIOCARTA_ECM_PATHWAY	BIOCARTA_ECM_PATHWAY		22	0.248338	0.883134	0.672414	0.785719	1	2371	tags=27%, list=16%, signal=33%
REACTOME_RNA_POL_I_TRANSCRIPTION_INITIATION	REACTOME_RNA_POL_I_TRANSCRIPTION_INITIATION		23	0.2425	0.881414	0.675258	0.787438	1	11005	tags=100%, list=76%, signal=412%
BIOCARTA_SPPA_PATHWAY	BIOCARTA_SPPA_PATHWAY		18	0.253106	0.875495	0.647059	0.798144	1	2218	tags=33%, list=15%, signal=39%
REACTOME_ANTIGEN_ACTIVATES_B_CELL_RECEPTOR_LEADING_TO_GENERATION_OF_SECOND_MESSENGERS	REACTOME_ANTIGEN_ACTIVATES_B_CELL_RECEPTOR_LEADING_TO_GENERATION_OF_SECOND_MESSENGERS		23	0.231566	0.875462	0.672986	0.796171	1	2388	tags=30%, list=16%, signal=36%
KEGG_GLYCINE_SERINE_AND_THREONINE_METABOLISM	KEGG_GLYCINE_SERINE_AND_THREONINE_METABOLISM		21	0.240584	0.869555	0.682465	0.806531	1	3314	tags=33%, list=23%, signal=43%
REACTOME_CELL_CYCLE	REACTOME_CELL_CYCLE		316	0.134115	0.869258	1	0.805049	1	3007	tags=21%, list=21%, signal=26%
REACTOME_PYRUVATE_METABOLISM	REACTOME_PYRUVATE_METABOLISM		17	0.257985	0.867855	0.652361	0.805953	1	2360	tags=24%, list=16%, signal=28%
REACTOME_TRANSPORT_OF_MATURE_MRNA_DERIVED_FROM_AN_INTRONLESS_TRANSCRIPT	REACTOME_TRANSPORT_OF_MATURE_MRNA_DERIVED_FROM_AN_INTRONLESS_TRANSCRIPT		32	0.209425	0.867772	0.711656	0.804092	1	1365	tags=16%, list=9%, signal=17%
PID_CD40_PATHWAY	PID_CD40_PATHWAY		26	0.231026	0.865139	0.673575	0.807229	1	3757	tags=42%, list=26%, signal=57%
PID_MYC_ACTIV_PATHWAY	PID_MYC_ACTIV_PATHWAY		70	0.17713	0.864491	0.785714	0.806561	1	2962	tags=23%, list=20%, signal=29%
REACTOME_MRNA_PROCESSING	REACTOME_MRNA_PROCESSING		149	0.159059	0.85832	0.869565	0.817079	1	3195	tags=26%, list=22%, signal=32%
PID_IL2_PI3K_PATHWAY	PID_IL2_PI3K_PATHWAY		29	0.216554	0.853582	0.72	0.824029	1	3738	tags=41%, list=26%, signal=56%
REACTOME_REGULATION_OF_GLUCOKINASE_BY_GLUCOKINASE_REGULATORY_PROTEIN	REACTOME_REGULATION_OF_GLUCOKINASE_BY_GLUCOKINASE_REGULATORY_PROTEIN		26	0.228273	0.85332	0.703911	0.822582	1	1365	tags=19%, list=9%, signal=21%
REACTOME_RNA_POL_I_TRANSCRIPTION_TERMINATION	REACTOME_RNA_POL_I_TRANSCRIPTION_TERMINATION		20	0.242449	0.851605	0.666667	0.823816	1	11005	tags=100%, list=76%, signal=412%
REACTOME_TAK1_ACTIVATES_NFKB_BY_PHOSPHORYLATION_AND_ACTIVATION_OF_IKKS_COMPLEX	REACTOME_TAK1_ACTIVATES_NFKB_BY_PHOSPHORYLATION_AND_ACTIVATION_OF_IKKS_COMPLEX		19	0.238344	0.847647	0.68	0.829662	1	3821	tags=53%, list=26%, signal=71%
REACTOME_TOLL_RECEPTOR_CASCADES	REACTOME_TOLL_RECEPTOR_CASCADES		91	0.163509	0.839009	0.890625	0.844668	1	2643	tags=26%, list=18%, signal=32%
PID_TRAIL_PATHWAY	PID_TRAIL_PATHWAY		21	0.231574	0.832828	0.696262	0.854405	1	2827	tags=38%, list=19%, signal=47%
ST_ADRENERGIC	ST_ADRENERGIC		26	0.214478	0.83139	0.734375	0.854968	1	2371	tags=35%, list=16%, signal=41%
KEGG_SPLICEOSOME	KEGG_SPLICEOSOME		119	0.159417	0.82957	0.851852	0.856318	1	3202	tags=23%, list=22%, signal=29%
REACTOME_AMINO_ACID_SYNTHESIS_AND_INTERCONVERSION_TRANSAMINATION	REACTOME_AMINO_ACID_SYNTHESIS_AND_INTERCONVERSION_TRANSAMINATION		15	0.258753	0.829216	0.697211	0.854957	1	3538	tags=40%, list=24%, signal=53%
PID_IL12_2PATHWAY	PID_IL12_2PATHWAY		35	0.192798	0.824342	0.792453	0.86154	1	3099	tags=29%, list=21%, signal=36%
KEGG_CELL_CYCLE	KEGG_CELL_CYCLE		107	0.154607	0.822362	0.884615	0.862784	1	3578	tags=32%, list=25%, signal=42%
BIOCARTA_MPR_PATHWAY	BIOCARTA_MPR_PATHWAY		30	0.20088	0.815703	0.774725	0.872425	1	2500	tags=30%, list=17%, signal=36%
BIOCARTA_RAS_PATHWAY	BIOCARTA_RAS_PATHWAY		23	0.22036	0.814977	0.779817	0.871507	1	11326	tags=100%, list=78%, signal=454%
PID_HIF1_TFPATHWAY	PID_HIF1_TFPATHWAY		52	0.181338	0.814805	0.837607	0.869691	1	2718	tags=27%, list=19%, signal=33%
REACTOME_CONVERSION_FROM_APC_C_CDC20_TO_APC_C_CDH1_IN_LATE_ANAPHASE	REACTOME_CONVERSION_FROM_APC_C_CDC20_TO_APC_C_CDH1_IN_LATE_ANAPHASE		15	0.251465	0.814634	0.741379	0.867921	1	1592	tags=20%, list=11%, signal=22%
KEGG_VASOPRESSIN_REGULATED_WATER_REABSORPTION	KEGG_VASOPRESSIN_REGULATED_WATER_REABSORPTION		37	0.195365	0.808024	0.833333	0.876961	1	2087	tags=24%, list=14%, signal=28%
ST_GRANULE_CELL_SURVIVAL_PATHWAY	ST_GRANULE_CELL_SURVIVAL_PATHWAY		25	0.209689	0.807088	0.801075	0.876496	1	2680	tags=32%, list=18%, signal=39%
PID_IL8_CXCR2_PATHWAY	PID_IL8_CXCR2_PATHWAY		30	0.200504	0.803231	0.765363	0.880512	1	2993	tags=30%, list=21%, signal=38%
PID_ERBB4_PATHWAY	PID_ERBB4_PATHWAY		35	0.187958	0.802045	0.824324	0.880232	1	3737	tags=43%, list=26%, signal=58%
BIOCARTA_IL6_PATHWAY	BIOCARTA_IL6_PATHWAY		20	0.217594	0.800033	0.81982	0.881512	1	2613	tags=35%, list=18%, signal=43%
REACTOME_DESTABILIZATION_OF_MRNA_BY_TRISTETRAPROLIN_TTP	REACTOME_DESTABILIZATION_OF_MRNA_BY_TRISTETRAPROLIN_TTP		16	0.237343	0.797571	0.72314	0.883517	1	2548	tags=31%, list=18%, signal=38%
SIG_REGULATION_OF_THE_ACTIN_CYTOSKELETON_BY_RHO_GTPASES	SIG_REGULATION_OF_THE_ACTIN_CYTOSKELETON_BY_RHO_GTPASES		30	0.201508	0.796323	0.834356	0.883398	1	3734	tags=37%, list=26%, signal=49%
REACTOME_RNA_POL_II_PRE_TRANSCRIPTION_EVENTS	REACTOME_RNA_POL_II_PRE_TRANSCRIPTION_EVENTS		47	0.175406	0.794502	0.861111	0.883996	1	11982	tags=100%, list=83%, signal=570%
BIOCARTA_MAL_PATHWAY	BIOCARTA_MAL_PATHWAY		18	0.227006	0.788445	0.77533	0.890791	1	3288	tags=39%, list=23%, signal=50%
PID_NFKAPPAB_ATYPICAL_PATHWAY	PID_NFKAPPAB_ATYPICAL_PATHWAY		15	0.239272	0.788216	0.795918	0.889011	1	3738	tags=53%, list=26%, signal=72%
REACTOME_PEROXISOMAL_LIPID_METABOLISM	REACTOME_PEROXISOMAL_LIPID_METABOLISM		18	0.229282	0.782359	0.768595	0.895863	1	1568	tags=17%, list=11%, signal=19%
KEGG_FRUCTOSE_AND_MANNOSE_METABOLISM	KEGG_FRUCTOSE_AND_MANNOSE_METABOLISM		29	0.20142	0.779132	0.844156	0.898814	1	1645	tags=17%, list=11%, signal=19%
REACTOME_BASE_EXCISION_REPAIR	REACTOME_BASE_EXCISION_REPAIR		17	0.222199	0.772868	0.846154	0.905983	1	11298	tags=100%, list=78%, signal=450%
REACTOME_SULFUR_AMINO_ACID_METABOLISM	REACTOME_SULFUR_AMINO_ACID_METABOLISM		22	0.208277	0.769579	0.843882	0.90841	1	3150	tags=32%, list=22%, signal=41%
REACTOME_DESTABILIZATION_OF_MRNA_BY_BRF1	REACTOME_DESTABILIZATION_OF_MRNA_BY_BRF1		16	0.227187	0.765501	0.811765	0.912012	1	2548	tags=31%, list=18%, signal=38%
REACTOME_ANTIGEN_PROCESSING_UBIQUITINATION_PROTEASOME_DEGRADATION	REACTOME_ANTIGEN_PROCESSING_UBIQUITINATION_PROTEASOME_DEGRADATION		181	0.132624	0.761575	1	0.915018	1	3426	tags=25%, list=24%, signal=33%
BIOCARTA_INTEGRIN_PATHWAY	BIOCARTA_INTEGRIN_PATHWAY		35	0.185229	0.759301	0.877301	0.915847	1	2057	tags=20%, list=14%, signal=23%
REACTOME_SHC_RELATED_EVENTS	REACTOME_SHC_RELATED_EVENTS		16	0.224963	0.753244	0.817352	0.921492	1	2896	tags=44%, list=20%, signal=55%
KEGG_NICOTINATE_AND_NICOTINAMIDE_METABOLISM	KEGG_NICOTINATE_AND_NICOTINAMIDE_METABOLISM		18	0.207785	0.751874	0.867841	0.921241	1	3240	tags=33%, list=22%, signal=43%
REACTOME_MITOTIC_PROMETAPHASE	REACTOME_MITOTIC_PROMETAPHASE		70	0.152556	0.750902	0.950617	0.920488	1	3102	tags=29%, list=21%, signal=36%
REACTOME_SYNTHESIS_AND_INTERCONVERSION_OF_NUCLEOTIDE_DI_AND_TRIPHOSPHATES	REACTOME_SYNTHESIS_AND_INTERCONVERSION_OF_NUCLEOTIDE_DI_AND_TRIPHOSPHATES		17	0.219607	0.744273	0.864542	0.926466	1	2254	tags=18%, list=16%, signal=21%
REACTOME_RNA_POL_II_TRANSCRIPTION_PRE_INITIATION_AND_PROMOTER_OPENING	REACTOME_RNA_POL_II_TRANSCRIPTION_PRE_INITIATION_AND_PROMOTER_OPENING		38	0.175297	0.743579	0.901961	0.925261	1	11982	tags=100%, list=83%, signal=570%
PID_ECADHERIN_STABILIZATION_PATHWAY	PID_ECADHERIN_STABILIZATION_PATHWAY		32	0.181792	0.742268	0.901961	0.924687	1	2809	tags=25%, list=19%, signal=31%
REACTOME_RESOLUTION_OF_AP_SITES_VIA_THE_MULTIPLE_NUCLEOTIDE_PATCH_REPLACEMENT_PATHWAY	REACTOME_RESOLUTION_OF_AP_SITES_VIA_THE_MULTIPLE_NUCLEOTIDE_PATCH_REPLACEMENT_PATHWAY		15	0.222169	0.733524	0.834783	0.93205	1	11298	tags=100%, list=78%, signal=450%
PID_AURORA_A_PATHWAY	PID_AURORA_A_PATHWAY		27	0.183138	0.72873	0.885417	0.935295	1	3733	tags=37%, list=26%, signal=50%
KEGG_CYTOSOLIC_DNA_SENSING_PATHWAY	KEGG_CYTOSOLIC_DNA_SENSING_PATHWAY		29	0.181831	0.728116	0.906077	0.933903	1	3747	tags=34%, list=26%, signal=46%
REACTOME_THE_ROLE_OF_NEF_IN_HIV1_REPLICATION_AND_DISEASE_PATHOGENESIS	REACTOME_THE_ROLE_OF_NEF_IN_HIV1_REPLICATION_AND_DISEASE_PATHOGENESIS		22	0.198755	0.723327	0.867924	0.936768	1	3055	tags=32%, list=21%, signal=40%
REACTOME_PROCESSING_OF_CAPPED_INTRON_CONTAINING_PRE_MRNA	REACTOME_PROCESSING_OF_CAPPED_INTRON_CONTAINING_PRE_MRNA		133	0.132405	0.697345	1	0.959097	1	3100	tags=23%, list=21%, signal=28%
REACTOME_LOSS_OF_NLP_FROM_MITOTIC_CENTROSOMES	REACTOME_LOSS_OF_NLP_FROM_MITOTIC_CENTROSOMES		54	0.145156	0.68702	0.990566	0.965279	1	2212	tags=19%, list=15%, signal=22%
REACTOME_DEADENYLATION_DEPENDENT_MRNA_DECAY	REACTOME_DEADENYLATION_DEPENDENT_MRNA_DECAY		41	0.151963	0.669334	0.944828	0.976293	1	3043	tags=24%, list=21%, signal=31%
PID_ATM_PATHWAY	PID_ATM_PATHWAY		32	0.165083	0.668829	0.966667	0.974462	1	2503	tags=19%, list=17%, signal=23%
PID_DNA_PK_PATHWAY	PID_DNA_PK_PATHWAY		15	0.20721	0.665384	0.938865	0.974569	1	11515	tags=100%, list=79%, signal=482%
REACTOME_RNA_POL_III_TRANSCRIPTION_INITIATION_FROM_TYPE_2_PROMOTER	REACTOME_RNA_POL_III_TRANSCRIPTION_INITIATION_FROM_TYPE_2_PROMOTER		23	0.175116	0.664063	0.954774	0.973312	1	11982	tags=100%, list=83%, signal=571%
PID_HDAC_CLASSI_PATHWAY	PID_HDAC_CLASSI_PATHWAY		61	0.140228	0.659722	0.988889	0.973813	1	3205	tags=26%, list=22%, signal=34%
KEGG_PATHOGENIC_ESCHERICHIA_COLI_INFECTION	KEGG_PATHOGENIC_ESCHERICHIA_COLI_INFECTION		43	0.147697	0.63959	0.970803	0.982946	1	2388	tags=19%, list=16%, signal=22%
REACTOME_CELL_CYCLE_MITOTIC	REACTOME_CELL_CYCLE_MITOTIC		271	0.102471	0.625915	1	0.987466	1	3007	tags=20%, list=21%, signal=25%
REACTOME_G2_M_CHECKPOINTS	REACTOME_G2_M_CHECKPOINTS		35	0.147857	0.623796	0.986487	0.986154	1	12379	tags=100%, list=85%, signal=676%
REACTOME_CTNNB1_PHOSPHORYLATION_CASCADE	REACTOME_CTNNB1_PHOSPHORYLATION_CASCADE		15	0.188805	0.618919	0.959677	0.985982	1	11782	tags=100%, list=81%, signal=529%
KEGG_RNA_DEGRADATION	KEGG_RNA_DEGRADATION		54	0.129902	0.610389	1	0.987146	1	2245	tags=17%, list=15%, signal=20%
PID_LIS1_PATHWAY	PID_LIS1_PATHWAY		27	0.156702	0.605207	0.994845	0.986819	1	3288	tags=33%, list=23%, signal=43%
REACTOME_FORMATION_OF_INCISION_COMPLEX_IN_GG_NER	REACTOME_FORMATION_OF_INCISION_COMPLEX_IN_GG_NER		20	0.164836	0.58037	0.990244	0.992091	1	3342	tags=30%, list=23%, signal=39%
REACTOME_PYRUVATE_METABOLISM_AND_CITRIC_ACID_TCA_CYCLE	REACTOME_PYRUVATE_METABOLISM_AND_CITRIC_ACID_TCA_CYCLE		38	0.127068	0.545087	1	0.996761	1	374	tags=5%, list=3%, signal=5%
KEGG_LYSINE_DEGRADATION	KEGG_LYSINE_DEGRADATION		36	0.121268	0.507867	1	0.998974	1	427	tags=6%, list=3%, signal=6%
REACTOME_RNA_POL_III_TRANSCRIPTION	REACTOME_RNA_POL_III_TRANSCRIPTION		32	0.12098	0.488302	1	0.998108	1	12768	tags=100%, list=88%, signal=826%
REACTOME_ADAPTIVE_IMMUNE_SYSTEM	REACTOME_ADAPTIVE_IMMUNE_SYSTEM		393	0.132957			1	0	2271	tags=18%, list=16%, signal=21%
