# Supplementary material for: Profiling changes in cortical astroglial cells following chronic stress
Source: Neuropsychopharmacology. 2018 May 29;43(9):1961–71. doi: 10.1038/s41386-018-0105-x (PMC6046043; doi:10.1038/s41386-018-0105-x)
Supplement: Supplementary file 6 — Supp Data File GSEA for GeneSet [file 41386_2018_105_MOESM6_ESM.xlsx]

## Sheet: STRESS
NAME	GS<br> follow link to MSigDB	GS DETAILS	SIZE	ES	NES	NOM p-val	FDR q-val	FWER p-val	RANK AT MAX	LEADING EDGE
NRSF_01	NRSF_01	Details ...	75	-0.493319	-1.77444	0	0.00390481	0.106	3620	tags=45%, list=25%, signal=60%
MYOGENIN_Q6	MYOGENIN_Q6	Details ...	184	-0.442452	-1.7092	0	0.00885519	0.24	3439	tags=41%, list=24%, signal=53%
E12_Q6	E12_Q6	Details ...	199	-0.423499	-1.66247	0	0.0156904	0.418	3469	tags=38%, list=24%, signal=49%
CAGGTG_E12_Q6	CAGGTG_E12_Q6	Details ...	77	-0.454286	-1.62297	0.00108108	0.0247929	0.599	3880	tags=48%, list=27%, signal=65%
ATGGYGGA_UNKNOWN	ATGGYGGA_UNKNOWN	Details ...	63	-0.45477	-1.59096	0.00219539	0.035839	0.753	2010	tags=30%, list=14%, signal=35%
GCCNNNWTAAR_UNKNOWN	GCCNNNWTAAR_UNKNOWN	Details ...	86	-0.417071	-1.50647	0.00524109	0.0976448	0.983	4355	tags=41%, list=30%, signal=58%
AP1_Q4_01	AP1_Q4_01	Details ...	194	-0.380271	-1.47524	0.00101112	0.135113	0.997	2317	tags=26%, list=16%, signal=31%
MYOD_01	MYOD_01	Details ...	208	-0.366017	-1.43266	0.0020141	0.21132	1	3407	tags=30%, list=23%, signal=38%
SP1_Q6_01	SP1_Q6_01	Details ...	201	-0.355943	-1.3942	0.00303337	0.312621	1	4217	tags=36%, list=29%, signal=50%
AP1_Q2_01	AP1_Q2_01	Details ...	196	-0.359724	-1.39402	0.00508647	0.299269	1	2317	tags=26%, list=16%, signal=30%
CP2_01	CP2_01	Details ...	200	-0.354393	-1.38235	0.00807265	0.326029	1	2614	tags=28%, list=18%, signal=34%
CGCTGCT_MIR503	CGCTGCT_MIR503	Details ...	17	-0.512101	-1.37792	0.0894737	0.328451	1	3557	tags=47%, list=24%, signal=62%
T3R_Q6	T3R_Q6	Details ...	186	-0.352869	-1.36035	0.0202224	0.384073	1	3073	tags=30%, list=21%, signal=37%
AP4_Q6	AP4_Q6	Details ...	160	-0.350927	-1.34527	0.0235415	0.434196	1	1596	tags=21%, list=11%, signal=24%
YCATTAA_UNKNOWN	YCATTAA_UNKNOWN	Details ...	246	-0.339383	-1.3445	0.0100604	0.421508	1	3311	tags=30%, list=23%, signal=39%
LFA1_Q6	LFA1_Q6	Details ...	190	-0.339076	-1.31241	0.0224261	0.568283	1	3767	tags=33%, list=26%, signal=43%
NF1_Q6	NF1_Q6	Details ...	189	-0.336831	-1.30444	0.0283688	0.59583	1	3553	tags=34%, list=24%, signal=44%
HNF4_DR1_Q3	HNF4_DR1_Q3	Details ...	183	-0.333259	-1.29011	0.0437436	0.665789	1	4553	tags=41%, list=31%, signal=59%
AREB6_02	AREB6_02	Details ...	189	-0.330194	-1.28854	0.0354251	0.654211	1	2230	tags=21%, list=15%, signal=25%
MYOD_Q6	MYOD_Q6	Details ...	178	-0.336129	-1.28691	0.044898	0.644313	1	3439	tags=32%, list=24%, signal=41%
AR_01	AR_01		116	-0.341415	-1.28303	0.0740355	0.650373	1	2177	tags=22%, list=15%, signal=26%
NERF_Q2	NERF_Q2		192	-0.329871	-1.27854	0.0435223	0.65939	1	3321	tags=30%, list=23%, signal=39%
MEF2_02	MEF2_02		151	-0.334573	-1.26977	0.0614754	0.697448	1	2258	tags=27%, list=16%, signal=32%
CTGAGCC_MIR24	CTGAGCC_MIR24		198	-0.324049	-1.26671	0.0587045	0.698288	1	2134	tags=22%, list=15%, signal=26%
AREB6_01	AREB6_01		188	-0.325381	-1.25701	0.0634441	0.745425	1	2614	tags=23%, list=18%, signal=28%
E47_01	E47_01		196	-0.320527	-1.25473	0.0575177	0.741714	1	3587	tags=31%, list=25%, signal=41%
GGGGCCC_MIR296	GGGGCCC_MIR296		60	-0.35949	-1.25259	0.140625	0.736901	1	4480	tags=40%, list=31%, signal=58%
HEB_Q6	HEB_Q6		190	-0.323855	-1.24977	0.0649087	0.738227	1	3968	tags=34%, list=27%, signal=46%
GCGSCMNTTT_UNKNOWN	GCGSCMNTTT_UNKNOWN		127	-0.332677	-1.24917	0.0873181	0.724473	1	3478	tags=31%, list=24%, signal=40%
HNF4_Q6	HNF4_Q6		178	-0.324211	-1.24523	0.0588235	0.733003	1	2635	tags=26%, list=18%, signal=32%
HEN1_02	HEN1_02		158	-0.324951	-1.2452	0.0878447	0.716071	1	1665	tags=19%, list=11%, signal=21%
GTCNYYATGR_UNKNOWN	GTCNYYATGR_UNKNOWN		40	-0.382026	-1.24389	0.166864	0.708579	1	1292	tags=23%, list=9%, signal=25%
LMO2COM_01	LMO2COM_01		183	-0.320928	-1.23841	0.0704934	0.728371	1	1853	tags=20%, list=13%, signal=23%
CCCNNNNNNAAGWT_UNKNOWN	CCCNNNNNNAAGWT_UNKNOWN		68	-0.35153	-1.23479	0.155266	0.735873	1	3709	tags=35%, list=26%, signal=47%
AP2_Q3	AP2_Q3		210	-0.312002	-1.23417	0.0626263	0.724158	1	2424	tags=23%, list=17%, signal=28%
MZF1_01	MZF1_01		179	-0.318042	-1.22855	0.0733198	0.745328	1	2766	tags=26%, list=19%, signal=31%
YNTTTNNNANGCARM_UNKNOWN	YNTTTNNNANGCARM_UNKNOWN		206	-0.31501	-1.2285	0.0787084	0.730613	1	2812	tags=24%, list=19%, signal=30%
CTGRYYYNATT_UNKNOWN	CTGRYYYNATT_UNKNOWN		89	-0.338216	-1.22645	0.148707	0.72937	1	5909	tags=55%, list=41%, signal=92%
AREB6_03	AREB6_03		194	-0.315298	-1.22464	0.0834181	0.727158	1	3563	tags=32%, list=25%, signal=42%
AP1_Q6	AP1_Q6		191	-0.315695	-1.22364	0.0871327	0.719484	1	2317	tags=22%, list=16%, signal=26%
STAT3_02	STAT3_02		113	-0.329912	-1.22097	0.120833	0.723074	1	2853	tags=27%, list=20%, signal=34%
SP3_Q3	SP3_Q3		186	-0.31353	-1.21782	0.0947047	0.728888	1	3840	tags=31%, list=26%, signal=42%
AP2_Q6_01	AP2_Q6_01		230	-0.310568	-1.21538	0.0914573	0.731231	1	3824	tags=30%, list=26%, signal=40%
ZIC3_01	ZIC3_01		188	-0.316808	-1.21368	0.10061	0.728637	1	3545	tags=31%, list=24%, signal=40%
AP2ALPHA_01	AP2ALPHA_01		189	-0.311062	-1.20389	0.111789	0.779942	1	4234	tags=37%, list=29%, signal=51%
GGCNRNWCTTYS_UNKNOWN	GGCNRNWCTTYS_UNKNOWN		53	-0.349561	-1.20155	0.195095	0.781905	1	1004	tags=21%, list=7%, signal=22%
WGGAATGY_TEF1_Q6	WGGAATGY_TEF1_Q6		64	-0.345487	-1.19965	0.175	0.780821	1	5237	tags=48%, list=36%, signal=75%
STAT1_01	STAT1_01		49	-0.356742	-1.19965	0.202718	0.76783	1	3674	tags=29%, list=25%, signal=38%
CTTTAAR_UNKNOWN	CTTTAAR_UNKNOWN		55	-0.346302	-1.19724	0.198661	0.770472	1	4004	tags=42%, list=28%, signal=58%
YGTCCTTGR_UNKNOWN	YGTCCTTGR_UNKNOWN		364	-0.299395	-1.19559	0.059	0.768132	1	3601	tags=29%, list=25%, signal=38%
GTGACGY_E4F1_Q6	GTGACGY_E4F1_Q6		91	-0.326074	-1.19418	0.184665	0.764904	1	3298	tags=29%, list=23%, signal=37%
YWATTWNNRGCT_UNKNOWN	YWATTWNNRGCT_UNKNOWN		267	-0.302645	-1.19352	0.0953815	0.757182	1	4074	tags=34%, list=28%, signal=46%
AGCYRWTTC_UNKNOWN	AGCYRWTTC_UNKNOWN		91	-0.327156	-1.19288	0.183761	0.749481	1	3362	tags=34%, list=23%, signal=44%
CACCCBINDINGFACTOR_Q6	CACCCBINDINGFACTOR_Q6		214	-0.302588	-1.19106	0.0986908	0.749541	1	1739	tags=20%, list=12%, signal=22%
RP58_01	RP58_01		146	-0.312308	-1.18818	0.131148	0.756504	1	3379	tags=30%, list=23%, signal=39%
WYAAANNRNNNGCG_UNKNOWN	WYAAANNRNNNGCG_UNKNOWN		142	-0.314243	-1.18589	0.151329	0.759328	1	1221	tags=14%, list=8%, signal=15%
PEA3_Q6	PEA3_Q6		185	-0.307532	-1.18415	0.136735	0.758635	1	2961	tags=27%, list=20%, signal=34%
SGCGSSAAA_E2F1DP2_01	SGCGSSAAA_E2F1DP2_01		79	-0.330612	-1.17939	0.194061	0.776922	1	4057	tags=38%, list=28%, signal=52%
NGFIC_01	NGFIC_01		221	-0.301537	-1.17639	0.13998	0.784891	1	2961	tags=27%, list=20%, signal=34%
TFIIA_Q6	TFIIA_Q6		194	-0.302258	-1.1761	0.156028	0.775917	1	3994	tags=34%, list=28%, signal=46%
HIF1_Q5	HIF1_Q5		200	-0.302298	-1.1736	0.134208	0.780577	1	3677	tags=26%, list=25%, signal=35%
LBP1_Q6	LBP1_Q6		164	-0.303164	-1.17126	0.152352	0.78481	1	3330	tags=30%, list=23%, signal=38%
P300_01	P300_01		200	-0.301578	-1.17069	0.166163	0.777551	1	3434	tags=30%, list=24%, signal=39%
ETS1_B	ETS1_B		192	-0.302208	-1.17001	0.158055	0.771565	1	2423	tags=21%, list=17%, signal=25%
COUP_DR1_Q6	COUP_DR1_Q6		179	-0.301597	-1.16937	0.157201	0.765321	1	5079	tags=41%, list=35%, signal=63%
NF1_Q6_01	NF1_Q6_01		195	-0.303334	-1.16842	0.16175	0.761215	1	2725	tags=25%, list=19%, signal=30%
TTF1_Q6	TTF1_Q6		194	-0.300338	-1.16792	0.1643	0.754645	1	4234	tags=37%, list=29%, signal=51%
PU1_Q6	PU1_Q6		171	-0.302512	-1.16453	0.187817	0.765679	1	3330	tags=27%, list=23%, signal=34%
GGGYGTGNY_UNKNOWN	GGGYGTGNY_UNKNOWN		60	-0.337561	-1.15904	0.236142	0.78872	1	3440	tags=37%, list=24%, signal=48%
MEF2_03	MEF2_03		168	-0.301961	-1.15849	0.166836	0.782387	1	2258	tags=24%, list=16%, signal=29%
AP2GAMMA_01	AP2GAMMA_01		191	-0.297154	-1.15766	0.171053	0.778018	1	4234	tags=35%, list=29%, signal=49%
IK3_01	IK3_01		154	-0.305694	-1.15357	0.198574	0.79303	1	2877	tags=27%, list=20%, signal=34%
PAX4_03	PAX4_03		194	-0.295881	-1.14899	0.190041	0.811264	1	3115	tags=26%, list=21%, signal=32%
SF1_Q6	SF1_Q6		214	-0.293461	-1.14264	0.168675	0.840235	1	4613	tags=35%, list=32%, signal=51%
SMAD4_Q6	SMAD4_Q6		184	-0.295829	-1.14023	0.20101	0.845077	1	4874	tags=42%, list=34%, signal=63%
AP1FJ_Q2	AP1FJ_Q2		201	-0.29368	-1.13922	0.187058	0.841885	1	2408	tags=22%, list=17%, signal=26%
MEF2_04	MEF2_04		20	-0.402302	-1.13796	0.293671	0.840048	1	3915	tags=45%, list=27%, signal=62%
HMX1_01	HMX1_01		35	-0.364712	-1.13701	0.293478	0.836631	1	2588	tags=26%, list=18%, signal=31%
BACH1_01	BACH1_01		184	-0.290439	-1.13295	0.227273	0.852421	1	2424	tags=21%, list=17%, signal=24%
AP4_Q6_01	AP4_Q6_01		193	-0.289233	-1.12736	0.233806	0.876827	1	2397	tags=23%, list=17%, signal=27%
AP1_C	AP1_C		196	-0.289455	-1.12554	0.218182	0.878128	1	4565	tags=36%, list=31%, signal=52%
SP1_Q2_01	SP1_Q2_01		202	-0.288541	-1.12492	0.208122	0.872363	1	3703	tags=31%, list=25%, signal=41%
SP1_Q4_01	SP1_Q4_01		212	-0.286937	-1.1199	0.211694	0.89322	1	3882	tags=29%, list=27%, signal=39%
MGGAAGTG_GABP_B	MGGAAGTG_GABP_B		391	-0.278264	-1.11242	0.173521	0.92998	1	3705	tags=31%, list=26%, signal=40%
TAL1BETAE47_01	TAL1BETAE47_01		174	-0.287582	-1.11218	0.25	0.921913	1	1366	tags=16%, list=9%, signal=18%
PPAR_DR1_Q2	PPAR_DR1_Q2		191	-0.287224	-1.11172	0.24187	0.915257	1	4957	tags=40%, list=34%, signal=60%
EGR1_01	EGR1_01		234	-0.284767	-1.10811	0.240443	0.928337	1	2129	tags=20%, list=15%, signal=23%
OLF1_01	OLF1_01		205	-0.284112	-1.1063	0.240404	0.929947	1	3854	tags=33%, list=27%, signal=45%
E2A_Q2	E2A_Q2		174	-0.287552	-1.10519	0.270684	0.927418	1	3379	tags=28%, list=23%, signal=36%
AP4_01	AP4_01		189	-0.284578	-1.10277	0.261398	0.933029	1	2397	tags=21%, list=17%, signal=24%
FXR_Q3	FXR_Q3		80	-0.30545	-1.09823	0.31828	0.951086	1	4420	tags=38%, list=30%, signal=54%
VDR_Q3	VDR_Q3		163	-0.284725	-1.09594	0.28791	0.955719	1	3189	tags=27%, list=22%, signal=34%
EGR2_01	EGR2_01		163	-0.281949	-1.09279	0.300203	0.965376	1	1901	tags=18%, list=13%, signal=20%
RSRFC4_Q2	RSRFC4_Q2		148	-0.286537	-1.0926	0.311728	0.957401	1	3362	tags=30%, list=23%, signal=39%
YAATNANRNNNCAG_UNKNOWN	YAATNANRNNNCAG_UNKNOWN		94	-0.295626	-1.09058	0.335101	0.960532	1	2513	tags=26%, list=17%, signal=31%
NRF2_Q4	NRF2_Q4		199	-0.28027	-1.08525	0.310729	0.983872	1	2297	tags=20%, list=16%, signal=23%
TCTCTCC_MIR185	TCTCTCC_MIR185		90	-0.298272	-1.08504	0.339623	0.976149	1	2630	tags=24%, list=18%, signal=30%
PPARA_02	PPARA_02		97	-0.296072	-1.08376	0.343915	0.975001	1	2338	tags=22%, list=16%, signal=26%
SYATTGTG_UNKNOWN	SYATTGTG_UNKNOWN		50	-0.32426	-1.08256	0.350562	0.973353	1	3880	tags=34%, list=27%, signal=46%
CCTNTMAGA_UNKNOWN	CCTNTMAGA_UNKNOWN		116	-0.285991	-1.07949	0.341667	0.98316	1	4449	tags=34%, list=31%, signal=49%
LYF1_01	LYF1_01		198	-0.278019	-1.07851	0.325628	0.980519	1	3614	tags=29%, list=25%, signal=38%
DR3_Q4	DR3_Q4		105	-0.291242	-1.07837	0.354906	0.972675	1	3073	tags=26%, list=21%, signal=32%
BACH2_01	BACH2_01		191	-0.27338	-1.07553	0.324899	0.98058	1	2285	tags=18%, list=16%, signal=21%
AP2REP_01	AP2REP_01		137	-0.280811	-1.07477	0.341837	0.976523	1	3386	tags=28%, list=23%, signal=37%
CCTGAGT_MIR510	CCTGAGT_MIR510		36	-0.337259	-1.07441	0.361751	0.970178	1	3294	tags=33%, list=23%, signal=43%
ERR1_Q2	ERR1_Q2		221	-0.274616	-1.07361	0.30746	0.966834	1	2601	tags=21%, list=18%, signal=26%
ELF1_Q6	ELF1_Q6		180	-0.272931	-1.07213	0.344196	0.967117	1	2677	tags=23%, list=18%, signal=28%
SREBP1_02	SREBP1_02		66	-0.308558	-1.07006	0.377049	0.970807	1	4939	tags=44%, list=34%, signal=66%
AP1_Q6_01	AP1_Q6_01		193	-0.274797	-1.06642	0.338042	0.982814	1	1729	tags=17%, list=12%, signal=19%
GGCAGAC_MIR346	GGCAGAC_MIR346		29	-0.347202	-1.06474	0.385078	0.984243	1	1594	tags=24%, list=11%, signal=27%
YTATTTTNR_MEF2_02	YTATTTTNR_MEF2_02		220	-0.272644	-1.06365	0.326284	0.982558	1	3676	tags=29%, list=25%, signal=38%
RFX1_02	RFX1_02		214	-0.272645	-1.06308	0.342397	0.977822	1	3627	tags=29%, list=25%, signal=38%
NMYC_01	NMYC_01		224	-0.268609	-1.06096	0.342714	0.981688	1	2680	tags=21%, list=18%, signal=25%
CP2_02	CP2_02		195	-0.274307	-1.05954	0.344097	0.981932	1	3563	tags=27%, list=25%, signal=35%
TATA_C	TATA_C		171	-0.273815	-1.05664	0.375635	0.989888	1	3544	tags=27%, list=24%, signal=35%
DR1_Q3	DR1_Q3		186	-0.2725	-1.05525	0.376268	0.9898	1	4553	tags=36%, list=31%, signal=52%
SMAD_Q6	SMAD_Q6		192	-0.270366	-1.05259	0.361789	0.996498	1	3407	tags=28%, list=23%, signal=36%
MYOD_Q6_01	MYOD_Q6_01		194	-0.270555	-1.05247	0.375635	0.989482	1	3686	tags=28%, list=25%, signal=37%
HEN1_01	HEN1_01		149	-0.274218	-1.05049	0.381538	0.992318	1	4035	tags=33%, list=28%, signal=45%
ATF3_Q6	ATF3_Q6		200	-0.271386	-1.04979	0.383838	0.98855	1	1762	tags=19%, list=12%, signal=21%
YKACATTT_UNKNOWN	YKACATTT_UNKNOWN		259	-0.266301	-1.04761	0.380762	0.992787	1	3721	tags=31%, list=26%, signal=40%
MYB_Q6	MYB_Q6		177	-0.270904	-1.04532	0.38501	0.997505	1	4420	tags=34%, list=30%, signal=49%
AMEF2_Q6	AMEF2_Q6		186	-0.271361	-1.04311	0.400605	1	1	3594	tags=29%, list=25%, signal=38%
SP1_Q6	SP1_Q6		212	-0.265672	-1.04065	0.401216	1	1	3632	tags=26%, list=25%, signal=34%
EGR_Q6	EGR_Q6		231	-0.264263	-1.03994	0.41289	1	1	3359	tags=25%, list=23%, signal=32%
ZF5_B	ZF5_B		195	-0.266869	-1.03919	0.400402	0.999778	1	3270	tags=25%, list=23%, signal=32%
RORA2_01	RORA2_01		117	-0.276188	-1.03869	0.419087	0.995209	1	2680	tags=27%, list=18%, signal=33%
TAAYNRNNTCC_UNKNOWN	TAAYNRNNTCC_UNKNOWN		40	-0.317577	-1.03807	0.394737	0.99132	1	2230	tags=25%, list=15%, signal=29%
TAXCREB_02	TAXCREB_02		21	-0.362701	-1.03668	0.422785	0.991215	1	1598	tags=19%, list=11%, signal=21%
RYTTCCTG_ETS2_B	RYTTCCTG_ETS2_B		107	-0.278024	-1.03051	0.423077	1	1	3102	tags=27%, list=21%, signal=34%
LXR_DR4_Q3	LXR_DR4_Q3		74	-0.285527	-1.02822	0.440789	1	1	2158	tags=20%, list=15%, signal=24%
CACTGCC_MIR34A_MIR34C_MIR449	CACTGCC_MIR34A_MIR34C_MIR449		237	-0.260343	-1.02556	0.439074	1	1	2954	tags=24%, list=20%, signal=30%
TAL1BETAITF2_01	TAL1BETAITF2_01		180	-0.263454	-1.02182	0.448627	1	1	1485	tags=14%, list=10%, signal=16%
CAGCCTC_MIR4855P	CAGCCTC_MIR4855P		120	-0.269996	-1.02149	0.46943	1	1	3689	tags=29%, list=25%, signal=39%
STAT_01	STAT_01		175	-0.263764	-1.01656	0.463959	1	1	1772	tags=17%, list=12%, signal=19%
HSF_Q6	HSF_Q6		151	-0.263591	-1.01569	0.455293	1	1	3726	tags=26%, list=26%, signal=35%
MIF1_01	MIF1_01		147	-0.264724	-1.01528	0.455852	1	1	3984	tags=31%, list=27%, signal=42%
RSRFC4_01	RSRFC4_01		168	-0.26165	-1.00241	0.504082	1	1	3379	tags=29%, list=23%, signal=38%
AML_Q6	AML_Q6		164	-0.260011	-1.00213	0.49692	1	1	2595	tags=21%, list=18%, signal=26%
STAT5A_03	STAT5A_03		188	-0.256122	-0.999972	0.515704	1	1	4111	tags=31%, list=28%, signal=42%
ETS2_B	ETS2_B		204	-0.256592	-0.998762	0.494949	1	1	2927	tags=24%, list=20%, signal=29%
USF_C	USF_C		232	-0.256038	-0.998618	0.516583	1	1	2594	tags=19%, list=18%, signal=23%
STAT5B_01	STAT5B_01		164	-0.25854	-0.998545	0.499485	1	1	1764	tags=16%, list=12%, signal=19%
HMEF2_Q6	HMEF2_Q6		95	-0.274039	-0.997828	0.491062	1	1	2098	tags=20%, list=14%, signal=23%
MYAATNNNNNNNGGC_UNKNOWN	MYAATNNNNNNNGGC_UNKNOWN		292	-0.252965	-0.995807	0.511	1	1	3580	tags=27%, list=25%, signal=35%
SP1_01	SP1_01		193	-0.257731	-0.994902	0.508682	1	1	4131	tags=32%, list=28%, signal=44%
TEF1_Q6	TEF1_Q6		157	-0.258412	-0.99427	0.504587	1	1	3885	tags=32%, list=27%, signal=43%
COUP_01	COUP_01		182	-0.257247	-0.993565	0.515672	1	1	3994	tags=30%, list=28%, signal=40%
ZIC2_01	ZIC2_01		194	-0.255479	-0.993077	0.520728	1	1	3709	tags=28%, list=26%, signal=37%
ER_Q6_02	ER_Q6_02		202	-0.254079	-0.99192	0.526316	1	1	3828	tags=31%, list=26%, signal=41%
EFC_Q6	EFC_Q6		200	-0.256141	-0.991245	0.520202	1	1	3721	tags=29%, list=26%, signal=38%
RYCACNNRNNRNCAG_UNKNOWN	RYCACNNRNNRNCAG_UNKNOWN		70	-0.280229	-0.99061	0.487041	1	1	3683	tags=30%, list=25%, signal=40%
IK2_01	IK2_01		194	-0.258466	-0.990045	0.525784	1	1	3034	tags=26%, list=21%, signal=33%
YTTCCNNNGGAMR_UNKNOWN	YTTCCNNNGGAMR_UNKNOWN		235	-0.25331	-0.989873	0.530902	1	1	2328	tags=19%, list=16%, signal=22%
PXR_Q2	PXR_Q2		190	-0.255893	-0.988842	0.540868	1	1	3840	tags=29%, list=26%, signal=40%
TBP_01	TBP_01		160	-0.25838	-0.988378	0.513292	1	1	3726	tags=32%, list=26%, signal=42%
CDPCR1_01	CDPCR1_01		91	-0.266826	-0.981222	0.528917	1	1	1687	tags=19%, list=12%, signal=21%
MAZR_01	MAZR_01		182	-0.253034	-0.980376	0.551269	1	1	4234	tags=31%, list=29%, signal=44%
PAX_Q6	PAX_Q6		179	-0.253054	-0.97808	0.559633	1	1	3544	tags=30%, list=24%, signal=39%
PR_01	PR_01		98	-0.262204	-0.977134	0.535525	1	1	3349	tags=29%, list=23%, signal=37%
YNGTTNNNATT_UNKNOWN	YNGTTNNNATT_UNKNOWN		113	-0.258699	-0.975666	0.546973	1	1	2177	tags=20%, list=15%, signal=24%
LXR_Q3	LXR_Q3		63	-0.280443	-0.973417	0.53032	1	1	3287	tags=27%, list=23%, signal=35%
MTF1_Q4	MTF1_Q4		202	-0.250941	-0.97305	0.573737	1	1	2134	tags=16%, list=15%, signal=19%
PAX4_01	PAX4_01		211	-0.248969	-0.972345	0.579534	1	1	2544	tags=20%, list=18%, signal=24%
SREBP_Q3	SREBP_Q3		176	-0.250494	-0.972205	0.569402	1	1	3824	tags=29%, list=26%, signal=39%
YTAATTAA_LHX3_01	YTAATTAA_LHX3_01		373	-0.243665	-0.972162	0.598599	1	1	2276	tags=18%, list=16%, signal=21%
MAZ_Q6	MAZ_Q6		146	-0.253622	-0.970301	0.538934	1	1	3678	tags=27%, list=25%, signal=36%
MYC_Q2	MYC_Q2		148	-0.254672	-0.969263	0.558642	1	1	4145	tags=31%, list=29%, signal=43%
CCCAGAG_MIR326	CCCAGAG_MIR326		132	-0.256752	-0.968197	0.555208	1	1	2260	tags=19%, list=16%, signal=22%
ARNT_02	ARNT_02		204	-0.248978	-0.967568	0.585787	1	1	3580	tags=25%, list=25%, signal=33%
MEF2_Q6_01	MEF2_Q6_01		172	-0.249892	-0.966312	0.559271	1	1	2258	tags=22%, list=16%, signal=25%
ELK1_01	ELK1_01		212	-0.246425	-0.965247	0.573721	1	1	3719	tags=27%, list=26%, signal=36%
TAAWWATAG_RSRFC4_Q2	TAAWWATAG_RSRFC4_Q2		58	-0.280319	-0.963517	0.553611	1	1	3596	tags=29%, list=25%, signal=39%
TCCCCAC_MIR491	TCCCCAC_MIR491		49	-0.28792	-0.963109	0.536558	1	1	2485	tags=22%, list=17%, signal=27%
RFX1_01	RFX1_01		198	-0.249505	-0.961693	0.598178	1	1	3677	tags=29%, list=25%, signal=39%
AP1_Q2	AP1_Q2		189	-0.248987	-0.959842	0.591278	1	1	2317	tags=19%, list=16%, signal=22%
NFE2_01	NFE2_01		207	-0.243869	-0.959606	0.612513	1	1	2223	tags=16%, list=15%, signal=19%
LMO2COM_02	LMO2COM_02		165	-0.24853	-0.955214	0.591463	1	1	2694	tags=26%, list=19%, signal=32%
HAND1E47_01	HAND1E47_01		189	-0.245873	-0.95504	0.611336	1	1	2548	tags=20%, list=18%, signal=23%
EGR3_01	EGR3_01		74	-0.267542	-0.954843	0.552402	1	1	1872	tags=18%, list=13%, signal=20%
NFKAPPAB65_01	NFKAPPAB65_01		165	-0.248729	-0.951199	0.632591	1	1	3668	tags=28%, list=25%, signal=38%
STAT5A_01	STAT5A_01		171	-0.248415	-0.949768	0.596545	1	1	1783	tags=17%, list=12%, signal=19%
ZF5_01	ZF5_01		200	-0.244631	-0.949345	0.621212	1	1	2880	tags=20%, list=20%, signal=24%
AGGGCAG_MIR18A	AGGGCAG_MIR18A		107	-0.256757	-0.949134	0.592476	1	1	1236	tags=13%, list=9%, signal=14%
TGIF_01	TGIF_01		185	-0.244802	-0.946183	0.634888	1	1	2711	tags=22%, list=19%, signal=26%
ER_Q6_01	ER_Q6_01		197	-0.241647	-0.945052	0.642137	1	1	3314	tags=25%, list=23%, signal=32%
AP1_Q4	AP1_Q4		194	-0.243278	-0.94389	0.635809	1	1	2180	tags=17%, list=15%, signal=20%
COREBINDINGFACTOR_Q6	COREBINDINGFACTOR_Q6		169	-0.24704	-0.943802	0.615619	1	1	2756	tags=22%, list=19%, signal=27%
TFIII_Q6	TFIII_Q6		168	-0.242482	-0.939887	0.630769	1	1	4064	tags=26%, list=28%, signal=36%
CTCAGGG_MIR125B_MIR125A	CTCAGGG_MIR125B_MIR125A		282	-0.240665	-0.939846	0.667001	1	1	3354	tags=24%, list=23%, signal=30%
ER_Q6	ER_Q6		205	-0.241551	-0.938798	0.637462	1	1	3845	tags=30%, list=26%, signal=41%
RAAGNYNNCTTY_UNKNOWN	RAAGNYNNCTTY_UNKNOWN		65	-0.269263	-0.937777	0.576626	1	1	2046	tags=18%, list=14%, signal=21%
CDPCR3HD_01	CDPCR3HD_01		167	-0.24149	-0.934499	0.656793	1	1	1687	tags=16%, list=12%, signal=18%
ZIC1_01	ZIC1_01		197	-0.241351	-0.933624	0.654894	1	1	3726	tags=26%, list=26%, signal=35%
NFY_C	NFY_C		174	-0.241796	-0.931687	0.654786	1	1	3676	tags=26%, list=25%, signal=34%
OSF2_Q6	OSF2_Q6		179	-0.237817	-0.929065	0.667003	1	1	1992	tags=17%, list=14%, signal=19%
CAGNYGKNAAA_UNKNOWN	CAGNYGKNAAA_UNKNOWN		108	-0.248273	-0.928008	0.619348	1	1	4360	tags=31%, list=30%, signal=45%
TGACCTY_ERR1_Q2	TGACCTY_ERR1_Q2		393	-0.232071	-0.926425	0.723724	1	1	2465	tags=20%, list=17%, signal=23%
GATA3_01	GATA3_01		155	-0.242777	-0.924776	0.668388	1	1	3979	tags=35%, list=27%, signal=47%
IRF7_01	IRF7_01		184	-0.240656	-0.924434	0.671443	1	1	2793	tags=21%, list=19%, signal=26%
NKX22_01	NKX22_01		131	-0.245265	-0.923378	0.659443	1	1	1935	tags=18%, list=13%, signal=20%
CAGCTG_AP4_Q5	CAGCTG_AP4_Q5		91	-0.254526	-0.920123	0.650628	1	1	3268	tags=27%, list=23%, signal=35%
TACGGGT_MIR99A_MIR100_MIR99B	TACGGGT_MIR99A_MIR100_MIR99B		20	-0.321606	-0.915025	0.604271	1	1	2770	tags=35%, list=19%, signal=43%
CAGGGTC_MIR504	CAGGGTC_MIR504		71	-0.25496	-0.914181	0.622807	1	1	3046	tags=21%, list=21%, signal=27%
GCM_Q2	GCM_Q2		185	-0.235539	-0.912555	0.698881	1	1	3890	tags=28%, list=27%, signal=38%
ZID_01	ZID_01		192	-0.234478	-0.911371	0.699797	1	1	2480	tags=21%, list=17%, signal=25%
VDR_Q6	VDR_Q6		184	-0.230731	-0.907836	0.691296	1	1	4177	tags=30%, list=29%, signal=41%
STAT6_01	STAT6_01		191	-0.231832	-0.903681	0.722782	1	1	4111	tags=32%, list=28%, signal=44%
SMAD3_Q6	SMAD3_Q6		165	-0.238106	-0.902999	0.688458	1	1	2766	tags=24%, list=19%, signal=29%
RORA1_01	RORA1_01		200	-0.230556	-0.901596	0.724696	1	1	2680	tags=23%, list=18%, signal=27%
AHRARNT_01	AHRARNT_01		115	-0.240577	-0.90039	0.683557	1	1	2030	tags=17%, list=14%, signal=20%
CCAATNNSNNNGCG_UNKNOWN	CCAATNNSNNNGCG_UNKNOWN		101	-0.243385	-0.900237	0.679365	1	1	3161	tags=25%, list=22%, signal=31%
AP4_Q5	AP4_Q5		206	-0.228593	-0.899435	0.730382	1	1	849	tags=11%, list=6%, signal=11%
DR4_Q2	DR4_Q2		185	-0.234101	-0.899394	0.729566	1	1	2158	tags=17%, list=15%, signal=19%
GATA_Q6	GATA_Q6		112	-0.240797	-0.896564	0.680293	1	1	3487	tags=29%, list=24%, signal=38%
GCANCTGNY_MYOD_Q6	GCANCTGNY_MYOD_Q6		80	-0.249404	-0.893391	0.659115	1	1	3516	tags=25%, list=24%, signal=33%
AP2_Q6	AP2_Q6		219	-0.228771	-0.889143	0.759635	1	1	3804	tags=25%, list=26%, signal=34%
ETS_Q4	ETS_Q4		192	-0.226726	-0.887538	0.750757	1	1	5244	tags=36%, list=36%, signal=56%
MEIS1_01	MEIS1_01		184	-0.228275	-0.886703	0.757852	1	1	2813	tags=22%, list=19%, signal=27%
CHX10_01	CHX10_01		156	-0.231008	-0.88503	0.738022	1	1	3384	tags=26%, list=23%, signal=34%
AP1_01	AP1_01		192	-0.226251	-0.881154	0.754032	1	1	2317	tags=16%, list=16%, signal=18%
TTANWNANTGGM_UNKNOWN	TTANWNANTGGM_UNKNOWN		495	-0.218532	-0.877354	0.86	1	1	2877	tags=20%, list=20%, signal=24%
CCAGGGG_MIR331	CCAGGGG_MIR331		72	-0.247734	-0.877057	0.689234	1	1	2591	tags=19%, list=18%, signal=24%
PR_Q2	PR_Q2		186	-0.228576	-0.876952	0.754065	1	1	4674	tags=36%, list=32%, signal=52%
CCCNNGGGAR_OLF1_01	CCCNNGGGAR_OLF1_01		46	-0.26622	-0.87444	0.67128	1	1	1502	tags=15%, list=10%, signal=17%
CDP_01	CDP_01		56	-0.255491	-0.874166	0.67829	1	1	2072	tags=18%, list=14%, signal=21%
MYCMAX_01	MYCMAX_01		204	-0.225799	-0.873725	0.782828	1	1	3627	tags=23%, list=25%, signal=30%
HNF4_01	HNF4_01		187	-0.227282	-0.872213	0.775076	1	1	4553	tags=33%, list=31%, signal=48%
POU1F1_Q6	POU1F1_Q6		166	-0.225257	-0.868931	0.756839	1	1	4111	tags=30%, list=28%, signal=41%
RNCTGNYNRNCTGNY_UNKNOWN	RNCTGNYNRNCTGNY_UNKNOWN		198	-0.221836	-0.863876	0.789474	1	1	4955	tags=34%, list=34%, signal=51%
TCTGGAC_MIR198	TCTGGAC_MIR198		71	-0.243993	-0.863534	0.721919	1	1	2712	tags=23%, list=19%, signal=28%
GCAAGAC_MIR431	GCAAGAC_MIR431		36	-0.267791	-0.862252	0.682578	1	1	3625	tags=36%, list=25%, signal=48%
NFKB_C	NFKB_C		186	-0.223255	-0.860758	0.784553	1	1	3691	tags=25%, list=25%, signal=33%
AAANWWTGC_UNKNOWN	AAANWWTGC_UNKNOWN		155	-0.224172	-0.859093	0.774848	1	1	2513	tags=21%, list=17%, signal=25%
MZF1_02	MZF1_02		171	-0.220514	-0.856069	0.791198	1	1	3359	tags=23%, list=23%, signal=30%
GGCNNMSMYNTTG_UNKNOWN	GGCNNMSMYNTTG_UNKNOWN		84	-0.235263	-0.852602	0.749474	1	1	5447	tags=42%, list=38%, signal=66%
CREL_01	CREL_01		187	-0.219908	-0.852205	0.807497	1	1	3431	tags=26%, list=24%, signal=33%
TEL2_Q6	TEL2_Q6		186	-0.219478	-0.851909	0.802817	1	1	5204	tags=37%, list=36%, signal=57%
NFKAPPAB_01	NFKAPPAB_01		162	-0.222458	-0.851734	0.805328	1	1	3420	tags=25%, list=24%, signal=32%
USF2_Q6	USF2_Q6		205	-0.219365	-0.851234	0.814024	1	1	3862	tags=25%, list=27%, signal=34%
PITX2_Q2	PITX2_Q2		168	-0.220509	-0.851054	0.783756	1	1	2669	tags=22%, list=18%, signal=27%
HNF4ALPHA_Q6	HNF4ALPHA_Q6		187	-0.220681	-0.848765	0.797571	1	1	4868	tags=35%, list=34%, signal=52%
TCCATTKW_UNKNOWN	TCCATTKW_UNKNOWN		162	-0.217792	-0.842369	0.819939	1	1	3338	tags=25%, list=23%, signal=32%
NFKB_Q6	NFKB_Q6		175	-0.219802	-0.841401	0.814928	1	1	3854	tags=29%, list=27%, signal=38%
GACAGGG_MIR339	GACAGGG_MIR339		60	-0.243523	-0.841225	0.734273	1	1	3449	tags=27%, list=24%, signal=35%
USF_Q6	USF_Q6		214	-0.216961	-0.840701	0.852227	1	1	2998	tags=19%, list=21%, signal=23%
MMEF2_Q6	MMEF2_Q6		188	-0.215846	-0.839718	0.812942	1	1	2655	tags=20%, list=18%, signal=24%
GGTGAAG_MIR412	GGTGAAG_MIR412		51	-0.243951	-0.838548	0.726058	1	1	2821	tags=22%, list=19%, signal=27%
HIF1_Q3	HIF1_Q3		192	-0.215791	-0.837532	0.84264	1	1	3677	tags=24%, list=25%, signal=32%
GAGCCAG_MIR149	GAGCCAG_MIR149		122	-0.221819	-0.83359	0.805584	1	1	3146	tags=21%, list=22%, signal=27%
RREB1_01	RREB1_01		156	-0.21631	-0.829757	0.832311	1	1	3649	tags=25%, list=25%, signal=33%
CACBINDINGPROTEIN_Q6	CACBINDINGPROTEIN_Q6		193	-0.214093	-0.8269	0.848332	1	1	3994	tags=26%, list=28%, signal=36%
CCANNAGRKGGC_UNKNOWN	CCANNAGRKGGC_UNKNOWN		44	-0.248762	-0.82468	0.75344	1	1	4690	tags=34%, list=32%, signal=50%
TCF1P_Q6	TCF1P_Q6		199	-0.211895	-0.823666	0.8467	1	1	4193	tags=30%, list=29%, signal=41%
KTGGYRSGAA_UNKNOWN	KTGGYRSGAA_UNKNOWN		472	-0.204926	-0.823437	0.938	1	1	2954	tags=22%, list=20%, signal=26%
CGTSACG_PAX3_B	CGTSACG_PAX3_B		63	-0.235159	-0.821708	0.767778	1	1	4833	tags=30%, list=33%, signal=45%
ATF6_01	ATF6_01		101	-0.223962	-0.821417	0.80733	1	1	2375	tags=20%, list=16%, signal=24%
CCACACA_MIR147	CCACACA_MIR147		52	-0.241385	-0.819032	0.768293	1	1	1646	tags=17%, list=11%, signal=19%
E2F1_Q3_01	E2F1_Q3_01		212	-0.211702	-0.818695	0.88253	1	1	2362	tags=17%, list=16%, signal=21%
AML1_01	AML1_01		184	-0.209176	-0.817354	0.84787	1	1	3664	tags=27%, list=25%, signal=35%
AML1_Q6	AML1_Q6		184	-0.209176	-0.810155	0.881218	1	1	3664	tags=27%, list=25%, signal=35%
GATA_C	GATA_C		157	-0.210478	-0.808616	0.873727	1	1	2680	tags=22%, list=18%, signal=26%
LEF1_Q2	LEF1_Q2		152	-0.209591	-0.807763	0.843398	1	1	1549	tags=14%, list=11%, signal=16%
SRF_Q5_01	SRF_Q5_01		168	-0.208474	-0.80545	0.870408	1	1	1243	tags=11%, list=9%, signal=12%
CREBP1_01	CREBP1_01		147	-0.210122	-0.803549	0.848049	1	1	3840	tags=26%, list=26%, signal=35%
POU3F2_01	POU3F2_01		61	-0.230476	-0.801957	0.806843	1	1	3504	tags=28%, list=24%, signal=37%
TAL1ALPHAE47_01	TAL1ALPHAE47_01		184	-0.206292	-0.801225	0.867482	1	1	4060	tags=26%, list=28%, signal=36%
TATA_01	TATA_01		146	-0.211806	-0.799455	0.874227	1	1	3024	tags=22%, list=21%, signal=27%
USF_Q6_01	USF_Q6_01		188	-0.205	-0.796195	0.887755	1	1	3407	tags=21%, list=23%, signal=27%
NFY_Q6_01	NFY_Q6_01		202	-0.202751	-0.792919	0.896065	1	1	3619	tags=22%, list=25%, signal=29%
NFKB_Q6_01	NFKB_Q6_01		157	-0.20502	-0.791382	0.869121	1	1	3668	tags=27%, list=25%, signal=35%
AREB6_04	AREB6_04		182	-0.204685	-0.791032	0.888889	1	1	2712	tags=17%, list=19%, signal=21%
MYB_Q5_01	MYB_Q5_01		199	-0.204238	-0.78977	0.89596	1	1	4289	tags=31%, list=30%, signal=43%
AR_03	AR_03		41	-0.242098	-0.788125	0.790094	1	1	3544	tags=29%, list=24%, signal=39%
GGATTA_PITX2_Q2	GGATTA_PITX2_Q2		71	-0.223233	-0.785404	0.826519	1	1	1770	tags=14%, list=12%, signal=16%
GABP_B	GABP_B		218	-0.201231	-0.782813	0.921529	1	1	5444	tags=34%, list=37%, signal=54%
SREBP1_Q6	SREBP1_Q6		170	-0.201517	-0.777551	0.901623	1	1	5396	tags=41%, list=37%, signal=64%
CREB_Q2_01	CREB_Q2_01		183	-0.200127	-0.775068	0.920121	1	1	1789	tags=15%, list=12%, signal=17%
STAT5A_02	STAT5A_02		96	-0.210804	-0.774851	0.878564	1	1	3596	tags=27%, list=25%, signal=36%
SRF_01	SRF_01		38	-0.238405	-0.772218	0.795294	1	1	1109	tags=13%, list=8%, signal=14%
PAX2_02	PAX2_02		194	-0.19892	-0.77155	0.915565	1	1	1882	tags=14%, list=13%, signal=16%
TCF11MAFG_01	TCF11MAFG_01		163	-0.202812	-0.770634	0.893075	1	1	3359	tags=22%, list=23%, signal=28%
ACTWSNACTNY_UNKNOWN	ACTWSNACTNY_UNKNOWN		87	-0.209295	-0.768646	0.847059	1	1	2205	tags=17%, list=15%, signal=20%
STAT_Q6	STAT_Q6		186	-0.197705	-0.767713	0.926978	1	1	4852	tags=33%, list=33%, signal=49%
AACWWCAANK_UNKNOWN	AACWWCAANK_UNKNOWN		76	-0.2123	-0.763089	0.846895	1	1	4420	tags=28%, list=30%, signal=40%
RRCCGTTA_UNKNOWN	RRCCGTTA_UNKNOWN		395	-0.190549	-0.761993	0.976	1	1	2669	tags=17%, list=18%, signal=21%
RTTTNNNYTGGM_UNKNOWN	RTTTNNNYTGGM_UNKNOWN		52	-0.225052	-0.761954	0.855023	1	1	2057	tags=15%, list=14%, signal=18%
CCTGCTG_MIR214	CCTGCTG_MIR214		204	-0.194324	-0.758749	0.92915	1	1	3960	tags=28%, list=27%, signal=38%
SCGGAAGY_ELK1_02	SCGGAAGY_ELK1_02		275	-0.191146	-0.756653	0.956914	1	1	3782	tags=24%, list=26%, signal=32%
STAT1_03	STAT1_03		183	-0.194318	-0.754921	0.921509	1	1	3051	tags=19%, list=21%, signal=24%
CREB_Q4_01	CREB_Q4_01		180	-0.195458	-0.753742	0.932186	1	1	2357	tags=17%, list=16%, signal=20%
IK1_01	IK1_01		200	-0.190567	-0.749643	0.936364	1	1	3431	tags=22%, list=24%, signal=28%
HNF4_01_B	HNF4_01_B		177	-0.19443	-0.749443	0.918891	1	1	4553	tags=32%, list=31%, signal=46%
CREB_Q4	CREB_Q4		224	-0.19052	-0.74784	0.94684	1	1	2439	tags=17%, list=17%, signal=20%
GTTNYYNNGGTNA_UNKNOWN	GTTNYYNNGGTNA_UNKNOWN		169	-0.195032	-0.74701	0.918367	1	1	1927	tags=15%, list=13%, signal=17%
RGAGGAARY_PU1_Q6	RGAGGAARY_PU1_Q6		253	-0.189275	-0.746873	0.953488	0.997829	1	4254	tags=29%, list=29%, signal=41%
TGACCTTG_SF1_Q6	TGACCTTG_SF1_Q6		189	-0.190937	-0.745471	0.938962	0.995969	1	2357	tags=17%, list=16%, signal=20%
RACTNNRTTTNC_UNKNOWN	RACTNNRTTTNC_UNKNOWN		97	-0.202224	-0.745234	0.892064	0.992983	1	6065	tags=47%, list=42%, signal=81%
RNGTGGGC_UNKNOWN	RNGTGGGC_UNKNOWN		63	-0.211116	-0.744058	0.863686	0.990912	1	3694	tags=21%, list=25%, signal=28%
AAAYRNCTG_UNKNOWN	AAAYRNCTG_UNKNOWN		271	-0.189782	-0.741129	0.961809	0.990514	1	3506	tags=21%, list=24%, signal=27%
E2F_Q2	E2F_Q2		145	-0.194053	-0.740929	0.920327	0.987543	1	1614	tags=12%, list=11%, signal=14%
GAGCTGG_MIR337	GAGCTGG_MIR337		128	-0.194596	-0.740832	0.909465	0.984467	1	5131	tags=34%, list=35%, signal=51%
CREB_Q2	CREB_Q2		224	-0.187839	-0.734872	0.953676	0.986714	1	2439	tags=17%, list=17%, signal=21%
CTACCTC_LET7A_LET7B_LET7C_LET7D_LET7E_LET7F_MIR98_LET7G_LET7I	CTACCTC_LET7A_LET7B_LET7C_LET7D_LET7E_LET7F_MIR98_LET7G_LET7I		308	-0.184464	-0.733398	0.96997	0.984892	1	2411	tags=16%, list=17%, signal=19%
NFY_01	NFY_01		186	-0.188398	-0.733375	0.958628	0.981802	1	2741	tags=16%, list=19%, signal=19%
XBP1_01	XBP1_01		111	-0.198281	-0.732985	0.916667	0.979069	1	2867	tags=21%, list=20%, signal=26%
CACGTG_MYC_Q2	CACGTG_MYC_Q2		60	-0.209244	-0.732549	0.866741	0.976334	1	2313	tags=18%, list=16%, signal=22%
E47_02	E47_02		185	-0.190656	-0.732425	0.946519	0.9734	1	3407	tags=23%, list=23%, signal=29%
CATRRAGC_UNKNOWN	CATRRAGC_UNKNOWN		82	-0.204739	-0.732286	0.897408	0.970475	1	4471	tags=30%, list=31%, signal=44%
CREB_01	CREB_01		214	-0.187583	-0.730674	0.956827	0.968747	1	2357	tags=17%, list=16%, signal=20%
STAT3_01	STAT3_01		17	-0.270696	-0.727835	0.833113	0.968125	1	1393	tags=12%, list=10%, signal=13%
P53_DECAMER_Q2	P53_DECAMER_Q2		183	-0.188094	-0.726125	0.952138	0.966526	1	3449	tags=23%, list=24%, signal=30%
CCATCCA_MIR432	CCATCCA_MIR432		45	-0.217192	-0.721431	0.873108	0.967199	1	2513	tags=18%, list=17%, signal=21%
AR_Q6	AR_Q6		177	-0.185574	-0.719899	0.9636	0.965465	1	3545	tags=23%, list=24%, signal=30%
NFAT_Q4_01	NFAT_Q4_01		200	-0.185231	-0.718513	0.952429	0.963464	1	3504	tags=23%, list=24%, signal=30%
MYB_Q3	MYB_Q3		193	-0.184022	-0.714306	0.950455	0.96361	1	4233	tags=27%, list=29%, signal=38%
HMGIY_Q6	HMGIY_Q6		158	-0.187239	-0.711921	0.949083	0.962342	1	3899	tags=27%, list=27%, signal=37%
SREBP1_01	SREBP1_01		141	-0.186053	-0.705386	0.95243	0.964128	1	2545	tags=15%, list=18%, signal=18%
GATA1_01	GATA1_01		194	-0.179387	-0.698395	0.974696	0.965614	1	2073	tags=15%, list=14%, signal=17%
CREBP1_Q2	CREBP1_Q2		211	-0.175116	-0.682694	0.976861	0.972108	1	2357	tags=16%, list=16%, signal=19%
MYCMAX_B	MYCMAX_B		212	-0.175427	-0.681637	0.984802	0.969739	1	3240	tags=18%, list=22%, signal=23%
CETS1P54_01	CETS1P54_01		204	-0.173936	-0.680536	0.984833	0.967449	1	3676	tags=23%, list=25%, signal=30%
CTTTGA_LEF1_Q2	CTTTGA_LEF1_Q2		55	-0.196212	-0.67817	0.92369	0.965789	1	5095	tags=36%, list=35%, signal=56%
GAANYNYGACNY_UNKNOWN	GAANYNYGACNY_UNKNOWN		66	-0.188575	-0.668678	0.950538	0.96772	1	952	tags=9%, list=7%, signal=10%
MYOGNF1_01	MYOGNF1_01		31	-0.212912	-0.661715	0.918757	0.968053	1	2931	tags=19%, list=20%, signal=24%
GCGNNANTTCC_UNKNOWN	GCGNNANTTCC_UNKNOWN		73	-0.184358	-0.657483	0.947939	0.966956	1	3655	tags=23%, list=25%, signal=31%
ACCTGTTG_UNKNOWN	ACCTGTTG_UNKNOWN		363	-0.163362	-0.648556	0.997	0.967651	1	5523	tags=35%, list=38%, signal=55%
MEF2_01	MEF2_01		90	-0.174527	-0.637537	0.970526	0.968777	1	3689	tags=23%, list=25%, signal=31%
TCTATGA_MIR376A_MIR376B	TCTATGA_MIR376A_MIR376B		72	-0.173851	-0.63063	0.967249	0.968138	1	1906	tags=13%, list=13%, signal=14%
STAT1_02	STAT1_02		198	-0.161946	-0.629762	0.996957	0.965573	1	2590	tags=15%, list=18%, signal=18%
CTGYNNCTYTAA_UNKNOWN	CTGYNNCTYTAA_UNKNOWN		93	-0.16954	-0.617489	0.97667	0.966117	1	4623	tags=28%, list=32%, signal=41%
GTTGNYNNRGNAAC_UNKNOWN	GTTGNYNNRGNAAC_UNKNOWN		73	-0.169011	-0.608641	0.978425	0.965318	1	1288	tags=8%, list=9%, signal=9%
TCTGATC_MIR383	TCTGATC_MIR383		40	-0.185931	-0.602324	0.961768	0.963793	1	3620	tags=25%, list=25%, signal=33%
ACAWYAAAG_UNKNOWN	ACAWYAAAG_UNKNOWN		130	-0.153787	-0.581211	0.99791	0.964573	1	2756	tags=14%, list=19%, signal=17%
USF_02	USF_02		216	-0.145359	-0.566508	1	0.963543	1	2986	tags=16%, list=21%, signal=20%
MAX_01	MAX_01		209	-0.140844	-0.551638	1	0.962162	1	3837	tags=21%, list=26%, signal=28%

## Sheet: CNTR
NAME	GS<br> follow link to MSigDB	GS DETAILS	SIZE	ES	NES	NOM p-val	FDR q-val	FWER p-val	RANK AT MAX	LEADING EDGE
ATGTTAA_MIR302C	ATGTTAA_MIR302C	Details ...	213	0.442758	2.85	0	0	0	2425	tags=39%, list=17%, signal=47%
ATACTGT_MIR144	ATACTGT_MIR144	Details ...	170	0.468214	2.82006	0	0	0	1978	tags=42%, list=14%, signal=48%
TAGCTTT_MIR9	TAGCTTT_MIR9	Details ...	205	0.457181	2.80165	0	0	0	3357	tags=56%, list=23%, signal=72%
CATTTCA_MIR203	CATTTCA_MIR203	Details ...	245	0.444298	2.75956	0	0	0	3542	tags=55%, list=24%, signal=71%
GCACCTT_MIR18A_MIR18B	GCACCTT_MIR18A_MIR18B	Details ...	98	0.499809	2.75854	0	0	0	3486	tags=60%, list=24%, signal=79%
TGCTTTG_MIR330	TGCTTTG_MIR330	Details ...	270	0.419477	2.74905	0	0	0	2634	tags=47%, list=18%, signal=56%
ATTACAT_MIR3803P	ATTACAT_MIR3803P	Details ...	84	0.526558	2.63864	0	0	0	3302	tags=60%, list=23%, signal=77%
TACAATC_MIR508	TACAATC_MIR508	Details ...	52	0.580953	2.62464	0	0	0	2040	tags=54%, list=14%, signal=62%
ACACTAC_MIR1423P	ACACTAC_MIR1423P	Details ...	114	0.476096	2.6212	0	0	0	3312	tags=58%, list=23%, signal=74%
TAATGTG_MIR323	TAATGTG_MIR323	Details ...	141	0.479787	2.58743	0	0	0	2462	tags=46%, list=17%, signal=55%
ATTCTTT_MIR186	ATTCTTT_MIR186	Details ...	226	0.424107	2.58466	0	0	0	2802	tags=46%, list=19%, signal=56%
GTAAACC_MIR2995P	GTAAACC_MIR2995P	Details ...	44	0.567259	2.52722	0	0	0	1728	tags=43%, list=12%, signal=49%
TAGGTCA_MIR192_MIR215	TAGGTCA_MIR192_MIR215	Details ...	39	0.586748	2.50863	0	0	0	2761	tags=56%, list=19%, signal=69%
AGTCAGC_MIR345	AGTCAGC_MIR345	Details ...	54	0.556477	2.50752	0	0	0	3104	tags=59%, list=21%, signal=75%
TTTGCAG_MIR518A2	TTTGCAG_MIR518A2	Details ...	175	0.43705	2.494	0	0	0	2926	tags=46%, list=20%, signal=57%
ACCATTT_MIR522	ACCATTT_MIR522	Details ...	139	0.46249	2.4849	0	0	0	2331	tags=47%, list=16%, signal=55%
ATAGGAA_MIR202	ATAGGAA_MIR202	Details ...	90	0.488613	2.48198	0	0	0	2613	tags=51%, list=18%, signal=62%
GTTATAT_MIR410	GTTATAT_MIR410	Details ...	79	0.489401	2.47651	0	0	0	2443	tags=46%, list=17%, signal=54%
AGTCTTA_MIR499	AGTCTTA_MIR499	Details ...	60	0.494685	2.45672	0	0	0	1720	tags=45%, list=12%, signal=51%
GGCACTT_MIR519E	GGCACTT_MIR519E	Details ...	108	0.446753	2.40392	0	0	0	2548	tags=46%, list=18%, signal=56%
ATAACCT_MIR154	ATAACCT_MIR154		52	0.523724	2.39714	0	0	0	3214	tags=60%, list=22%, signal=76%
AATGTGA_MIR23A_MIR23B	AATGTGA_MIR23A_MIR23B		339	0.392108	2.39036	0	0	0	2479	tags=39%, list=17%, signal=46%
CTTTGTA_MIR524	CTTTGTA_MIR524		375	0.360538	2.37746	0	0	0	2457	tags=38%, list=17%, signal=44%
TTTGTAG_MIR520D	TTTGTAG_MIR520D		297	0.383394	2.36322	0	0	0	2369	tags=36%, list=16%, signal=42%
TGTATGA_MIR4853P	TGTATGA_MIR4853P		133	0.401089	2.32798	0	0	0	2218	tags=41%, list=15%, signal=47%
ATGTAGC_MIR221_MIR222	ATGTAGC_MIR221_MIR222		110	0.42359	2.32645	0	0	0	3302	tags=49%, list=23%, signal=63%
AAGCACT_MIR520F	AAGCACT_MIR520F		206	0.399721	2.31413	0	0	0	1771	tags=36%, list=12%, signal=40%
CATGTAA_MIR496	CATGTAA_MIR496		150	0.408815	2.3034	0	0	0	3136	tags=49%, list=22%, signal=61%
ACTGTAG_MIR139	ACTGTAG_MIR139		113	0.426162	2.27641	0	0	0	3040	tags=50%, list=21%, signal=63%
GTACAGG_MIR486	GTACAGG_MIR486		52	0.4972	2.26775	0	0	0	1634	tags=44%, list=11%, signal=50%
AAGGGAT_MIR188	AAGGGAT_MIR188		68	0.466768	2.26669	0	0	0	1672	tags=37%, list=12%, signal=41%
ATATGCA_MIR448	ATATGCA_MIR448		174	0.384357	2.25051	0	0	0	2625	tags=44%, list=18%, signal=53%
ACTGCAG_MIR173P	ACTGCAG_MIR173P		95	0.423831	2.24818	0	0	0	3528	tags=56%, list=24%, signal=73%
AGCACTT_MIR93_MIR302A_MIR302B_MIR302C_MIR302D_MIR372_MIR373_MIR520E_MIR520A_MIR526B_MIR520B_MIR520C_MIR520D	AGCACTT_MIR93_MIR302A_MIR302B_MIR302C_MIR302D_MIR372_MIR373_MIR520E_MIR520A_MIR526B_MIR520B_MIR520C_MIR520D		283	0.385109	2.23512	0	0	0	2306	tags=37%, list=16%, signal=43%
GTTTGTT_MIR495	GTTTGTT_MIR495		210	0.371808	2.23457	0	0	0	2486	tags=40%, list=17%, signal=48%
TGAATGT_MIR181A_MIR181B_MIR181C_MIR181D	TGAATGT_MIR181A_MIR181B_MIR181C_MIR181D		397	0.361799	2.23381	0	0	0	2347	tags=39%, list=16%, signal=45%
ATGTACA_MIR493	ATGTACA_MIR493		280	0.363062	2.23148	0	0	0	3005	tags=44%, list=21%, signal=54%
GCATTTG_MIR105	GCATTTG_MIR105		151	0.411299	2.22353	0	0	0	2649	tags=48%, list=18%, signal=58%
GCTTGAA_MIR498	GCTTGAA_MIR498		97	0.425725	2.20484	0	0	0	3068	tags=52%, list=21%, signal=65%
GTAAGAT_MIR200A	GTAAGAT_MIR200A		47	0.477038	2.19385	0	0	0	2792	tags=57%, list=19%, signal=71%
AGGTGCA_MIR500	AGGTGCA_MIR500		80	0.43804	2.18879	0	0	0	2612	tags=46%, list=18%, signal=56%
GCTNWTTGK_UNKNOWN	GCTNWTTGK_UNKNOWN		94	0.423666	2.18123	0	0	0	3300	tags=50%, list=23%, signal=64%
AGCATTA_MIR155	AGCATTA_MIR155		112	0.394989	2.15811	0	0	0	3105	tags=49%, list=21%, signal=62%
CTTGTAT_MIR381	CTTGTAT_MIR381		177	0.370281	2.1456	0	0	0	3501	tags=49%, list=24%, signal=63%
GTGTCAA_MIR514	GTGTCAA_MIR514		54	0.462779	2.14191	0	0	0	1651	tags=39%, list=11%, signal=44%
GCAAGGA_MIR502	GCAAGGA_MIR502		59	0.458746	2.13221	0	0.000349	0.001	3206	tags=47%, list=22%, signal=61%
CAGTGTT_MIR141_MIR200A	CAGTGTT_MIR141_MIR200A		268	0.362142	2.13162	0	0.000341	0.001	3030	tags=45%, list=21%, signal=56%
AACATTC_MIR4093P	AACATTC_MIR4093P		122	0.393552	2.13075	0	0.000334	0.001	2493	tags=45%, list=17%, signal=54%
CAGCTTT_MIR320	CAGCTTT_MIR320		213	0.372339	2.12993	0	0.000327	0.001	3535	tags=48%, list=24%, signal=63%
ACTGAAA_MIR30A3P_MIR30E3P	ACTGAAA_MIR30A3P_MIR30E3P		170	0.392801	2.12204	0	0.000321	0.001	3172	tags=48%, list=22%, signal=60%
ATGTCAC_MIR489	ATGTCAC_MIR489		78	0.416757	2.12109	0	0.000314	0.001	2505	tags=40%, list=17%, signal=48%
TGAGATT_MIR216	TGAGATT_MIR216		96	0.402622	2.11054	0	0.000308	0.001	3107	tags=47%, list=21%, signal=59%
GTATGAT_MIR154_MIR487	GTATGAT_MIR154_MIR487		62	0.444722	2.09827	0	0.000303	0.001	3445	tags=58%, list=24%, signal=76%
CTTTGCA_MIR527	CTTTGCA_MIR527		206	0.362632	2.09711	0	0.00054	0.002	3390	tags=50%, list=23%, signal=65%
GAGACTG_MIR452	GAGACTG_MIR452		85	0.408075	2.0902	0	0.00053	0.002	2601	tags=44%, list=18%, signal=53%
TATTATA_MIR374	TATTATA_MIR374		243	0.363528	2.0892	0	0.000521	0.002	2732	tags=38%, list=19%, signal=46%
ACCAATC_MIR509	ACCAATC_MIR509		29	0.515459	2.0606	0	0.00120696	0.005	3189	tags=52%, list=22%, signal=66%
GGGCATT_MIR365	GGGCATT_MIR365		90	0.387258	2.00457	0	0.00137278	0.006	2577	tags=42%, list=18%, signal=51%
GTAGGCA_MIR189	GTAGGCA_MIR189		26	0.514231	2.00158	0	0.00134952	0.006	3203	tags=62%, list=22%, signal=79%
CTCAAGA_MIR526B	CTCAAGA_MIR526B		57	0.423665	1.99167	0	0.00153928	0.007	2206	tags=37%, list=15%, signal=43%
GTATTAT_MIR3693P	GTATTAT_MIR3693P		165	0.367333	1.97933	0	0.00171122	0.008	2713	tags=40%, list=19%, signal=49%
GACAATC_MIR219	GACAATC_MIR219		127	0.362664	1.97597	0	0.00168362	0.008	3145	tags=46%, list=22%, signal=58%
GTGCCAT_MIR183	GTGCCAT_MIR183		156	0.3514	1.97542	0	0.0016569	0.008	3363	tags=46%, list=23%, signal=59%
CTCNANGTGNY_UNKNOWN	CTCNANGTGNY_UNKNOWN		57	0.41655	1.97117	0	0.00184925	0.009	3088	tags=44%, list=21%, signal=55%
TTGGAGA_MIR5155P_MIR519E	TTGGAGA_MIR5155P_MIR519E		124	0.361515	1.9699	0	0.0018208	0.009	3195	tags=49%, list=22%, signal=63%
TGCACTT_MIR519C_MIR519B_MIR519A	TGCACTT_MIR519C_MIR519B_MIR519A		370	0.322394	1.96229	0	0.00197546	0.01	3539	tags=48%, list=24%, signal=62%
ACATTCC_MIR1_MIR206	ACATTCC_MIR1_MIR206		261	0.340739	1.95998	0	0.00194597	0.01	2750	tags=41%, list=19%, signal=50%
TCTGATA_MIR361	TCTGATA_MIR361		74	0.397586	1.95927	0	0.00191735	0.01	3335	tags=53%, list=23%, signal=68%
OCT1_07	OCT1_07		118	0.359037	1.95845	0	0.00188957	0.01	2083	tags=36%, list=14%, signal=41%
TATCTGG_MIR488	TATCTGG_MIR488		48	0.44173	1.95451	0	0.00200316	0.011	2555	tags=46%, list=18%, signal=55%
ACAACTT_MIR382	ACAACTT_MIR382		60	0.418375	1.9506	0	0.00197494	0.011	3619	tags=60%, list=25%, signal=80%
ATGTTTC_MIR494	ATGTTTC_MIR494		127	0.337328	1.93121	0	0.00229594	0.013	3799	tags=53%, list=26%, signal=71%
GACTGTT_MIR212_MIR132	GACTGTT_MIR212_MIR132		137	0.364078	1.93005	0	0.00245583	0.014	2331	tags=39%, list=16%, signal=47%
TTTTGAG_MIR373	TTTTGAG_MIR373		194	0.327699	1.92311	0	0.00266644	0.015	3108	tags=42%, list=21%, signal=52%
ATGCTGC_MIR103_MIR107	ATGCTGC_MIR103_MIR107		185	0.330495	1.92271	0	0.00263089	0.015	1919	tags=33%, list=13%, signal=38%
GTGCAAA_MIR507	GTGCAAA_MIR507		110	0.36238	1.92007	0	0.0027462	0.016	3392	tags=47%, list=23%, signal=61%
CEBPB_02	CEBPB_02		192	0.318577	1.91262	0	0.0031469	0.019	2953	tags=36%, list=20%, signal=45%
GCAAAAA_MIR129	GCAAAAA_MIR129		156	0.336361	1.91257	0	0.00310656	0.019	3189	tags=43%, list=22%, signal=54%
GTACTGT_MIR101	GTACTGT_MIR101		216	0.31246	1.91212	0	0.00306723	0.019	3526	tags=46%, list=24%, signal=60%
CTGTTAC_MIR194	CTGTTAC_MIR194		85	0.38809	1.9098	0	0.00302889	0.019	3718	tags=55%, list=26%, signal=74%
TTGCCAA_MIR182	TTGCCAA_MIR182		289	0.311685	1.90844	0	0.0029915	0.019	3335	tags=43%, list=23%, signal=55%
AR_Q2	AR_Q2		84	0.380597	1.89071	0	0.00351316	0.022	2016	tags=36%, list=14%, signal=41%
CTACTGT_MIR199A	CTACTGT_MIR199A		153	0.323887	1.89068	0	0.00347084	0.022	2953	tags=42%, list=20%, signal=53%
GTGACTT_MIR224	GTGACTT_MIR224		125	0.3481	1.88771	0	0.00371947	0.024	3399	tags=50%, list=23%, signal=65%
ATGCAGT_MIR217	ATGCAGT_MIR217		98	0.358493	1.88088	0	0.0041087	0.027	3556	tags=49%, list=24%, signal=64%
PAX4_04	PAX4_04		158	0.347164	1.87578	0	0.00406092	0.027	2933	tags=41%, list=20%, signal=50%
ARGGGTTAA_UNKNOWN	ARGGGTTAA_UNKNOWN		43	0.417794	1.85822	0	0.00417479	0.027	2038	tags=35%, list=14%, signal=40%
ACATATC_MIR190	ACATATC_MIR190		55	0.400104	1.85707	0	0.00412735	0.027	4207	tags=64%, list=29%, signal=89%
CEBPA_01	CEBPA_01		178	0.327454	1.85438	0	0.00408098	0.027	2809	tags=39%, list=19%, signal=48%
ATAAGCT_MIR21	ATAAGCT_MIR21		94	0.367621	1.84937	0	0.0044927	0.029	3221	tags=46%, list=22%, signal=58%
TACTTGA_MIR26A_MIR26B	TACTTGA_MIR26A_MIR26B		264	0.308395	1.84534	0	0.0049899	0.033	3556	tags=45%, list=24%, signal=58%
AAGCAAT_MIR137	AAGCAAT_MIR137		182	0.335058	1.82205	0	0.00660169	0.044	2679	tags=40%, list=18%, signal=48%
GTTRYCATRR_UNKNOWN	GTTRYCATRR_UNKNOWN		67	0.364156	1.80511	0	0.00710896	0.048	3040	tags=45%, list=21%, signal=56%
TAGAACC_MIR182	TAGAACC_MIR182		32	0.450151	1.80444	0	0.00719217	0.049	2874	tags=44%, list=20%, signal=54%
PAX8_01	PAX8_01		29	0.460045	1.80214	0	0.00711646	0.049	2298	tags=55%, list=16%, signal=65%
OCT1_06	OCT1_06		178	0.31552	1.79758	0	0.00717902	0.05	2742	tags=37%, list=19%, signal=45%
GFI1_01	GFI1_01		185	0.296508	1.788	0	0.00776821	0.055	2479	tags=33%, list=17%, signal=39%
RGTTAMWNATT_HNF1_01	RGTTAMWNATT_HNF1_01		68	0.365249	1.76987	0.0133333	0.00900842	0.065	3546	tags=44%, list=24%, signal=58%
AACTGAC_MIR223	AACTGAC_MIR223		79	0.353323	1.76547	0	0.00904239	0.066	3206	tags=51%, list=22%, signal=65%
AACTGGA_MIR145	AACTGGA_MIR145		197	0.290755	1.7584	0	0.00949672	0.07	3086	tags=41%, list=21%, signal=51%
AGTTCTC_MIR146A_MIR146B	AGTTCTC_MIR146A_MIR146B		49	0.381172	1.75394	0	0.00978584	0.073	2420	tags=45%, list=17%, signal=54%
ACTTTAT_MIR1425P	ACTTTAT_MIR1425P		250	0.28989	1.75163	0	0.0096899	0.073	3302	tags=42%, list=23%, signal=53%
AGGCACT_MIR5153P	AGGCACT_MIR5153P		77	0.351939	1.75147	0	0.00959582	0.073	2548	tags=43%, list=18%, signal=52%
ATCTTGC_MIR31	ATCTTGC_MIR31		63	0.364091	1.74687	0	0.00958519	0.074	3288	tags=56%, list=23%, signal=72%
GTGTTGA_MIR505	GTGTTGA_MIR505		90	0.339515	1.74089	0	0.0100415	0.079	3466	tags=50%, list=24%, signal=65%
STAT5A_04	STAT5A_04		150	0.303688	1.74089	0	0.00994679	0.079	2896	tags=35%, list=20%, signal=44%
CAGTCAC_MIR134	CAGTCAC_MIR134		41	0.390228	1.73898	0.00671141	0.00995253	0.08	2557	tags=41%, list=18%, signal=50%
AAAGGGA_MIR204_MIR211	AAAGGGA_MIR204_MIR211		194	0.288674	1.73581	0	0.010069	0.082	2583	tags=35%, list=18%, signal=42%
AATGGAG_MIR136	AATGGAG_MIR136		69	0.357734	1.73545	0	0.00997659	0.082	2219	tags=36%, list=15%, signal=43%
PAX2_01	PAX2_01		41	0.399711	1.73526	0	0.00988589	0.082	2513	tags=39%, list=17%, signal=47%
E2F1_Q6_01	E2F1_Q6_01		196	0.2979	1.73336	0	0.00979683	0.082	2878	tags=33%, list=20%, signal=40%
CDC5_01	CDC5_01		172	0.313112	1.73149	0	0.00970936	0.082	1849	tags=30%, list=13%, signal=34%
ATGAAGG_MIR205	ATGAAGG_MIR205		134	0.32621	1.72948	0	0.00972427	0.082	2713	tags=38%, list=19%, signal=46%
HNF1_Q6	HNF1_Q6		129	0.316515	1.72208	0	0.0103406	0.088	3529	tags=47%, list=24%, signal=62%
TAATAAT_MIR126	TAATAAT_MIR126		173	0.309212	1.71515	0	0.0108514	0.093	2837	tags=39%, list=20%, signal=48%
AAGCACA_MIR218	AAGCACA_MIR218		333	0.256281	1.71405	0	0.0108489	0.094	2518	tags=33%, list=17%, signal=39%
PBX1_01	PBX1_01		160	0.297835	1.71274	0	0.0108589	0.095	1615	tags=24%, list=11%, signal=26%
CACTGTG_MIR128A_MIR128B	CACTGTG_MIR128A_MIR128B		295	0.294147	1.71023	0	0.0111605	0.099	2539	tags=34%, list=17%, signal=40%
TMTCGCGANR_UNKNOWN	TMTCGCGANR_UNKNOWN		183	0.28944	1.70486	0	0.0111805	0.1	2019	tags=28%, list=14%, signal=32%
YGACNNYACAR_UNKNOWN	YGACNNYACAR_UNKNOWN		123	0.314195	1.69545	0	0.0121616	0.108	2788	tags=36%, list=19%, signal=44%
CAGCACT_MIR5123P	CAGCACT_MIR5123P		119	0.316859	1.67663	0	0.0136688	0.12	3169	tags=43%, list=22%, signal=54%
SRY_02	SRY_02		187	0.282561	1.67402	0	0.0138775	0.123	3359	tags=44%, list=23%, signal=56%
GGCACAT_MIR455	GGCACAT_MIR455		53	0.366276	1.67305	0.00854701	0.0139609	0.125	2667	tags=45%, list=18%, signal=55%
GGTGTGT_MIR329	GGTGTGT_MIR329		87	0.329758	1.6703	0	0.0139647	0.126	1890	tags=31%, list=13%, signal=35%
TGCACTG_MIR148A_MIR152_MIR148B	TGCACTG_MIR148A_MIR152_MIR148B		257	0.295747	1.6655	0	0.014401	0.13	2910	tags=38%, list=20%, signal=47%
ACCAAAG_MIR9	ACCAAAG_MIR9		425	0.241929	1.65695	0	0.0152437	0.137	2592	tags=32%, list=18%, signal=37%
AGGAGTG_MIR483	AGGAGTG_MIR483		56	0.354554	1.65623	0	0.0152454	0.138	2300	tags=32%, list=16%, signal=38%
TCTAGAG_MIR517	TCTAGAG_MIR517		39	0.385738	1.65592	0.01875	0.0152672	0.139	2715	tags=38%, list=19%, signal=47%
TTCYNRGAA_STAT5B_01	TTCYNRGAA_STAT5B_01		136	0.289834	1.65001	0	0.0160285	0.145	1735	tags=26%, list=12%, signal=30%
FREAC2_01	FREAC2_01		180	0.283446	1.64405	0	0.016606	0.152	2711	tags=34%, list=19%, signal=42%
ISRE_01	ISRE_01		177	0.282583	1.64297	0	0.0164793	0.152	2121	tags=29%, list=15%, signal=34%
TGTGTGA_MIR377	TGTGTGA_MIR377		164	0.275068	1.63739	0	0.0169453	0.158	3116	tags=42%, list=21%, signal=53%
GGCCAGT_MIR193A_MIR193B	GGCCAGT_MIR193A_MIR193B		78	0.332794	1.62999	0	0.0181736	0.17	3187	tags=46%, list=22%, signal=59%
GTGCAAT_MIR25_MIR32_MIR92_MIR363_MIR367	GTGCAAT_MIR25_MIR32_MIR92_MIR363_MIR367		261	0.272772	1.62383	0	0.018682	0.175	2608	tags=35%, list=18%, signal=42%
OCT_C	OCT_C		170	0.283643	1.6203	0	0.0193598	0.183	2046	tags=30%, list=14%, signal=35%
PBX1_02	PBX1_02		82	0.3264	1.61453	0	0.0196866	0.186	1992	tags=32%, list=14%, signal=37%
FOXD3_01	FOXD3_01		144	0.283896	1.6005	0	0.0213949	0.204	2048	tags=33%, list=14%, signal=38%
TCATCTC_MIR143	TCATCTC_MIR143		126	0.292237	1.59807	0	0.0215623	0.207	2243	tags=36%, list=15%, signal=42%
CDP_02	CDP_02		74	0.317905	1.59691	0	0.0216062	0.209	2255	tags=28%, list=16%, signal=33%
ATCMNTCCGY_UNKNOWN	ATCMNTCCGY_UNKNOWN		82	0.313933	1.59163	0.0163934	0.022159	0.215	2193	tags=30%, list=15%, signal=36%
YY1_01	YY1_01		189	0.26517	1.58939	0	0.0226944	0.219	3296	tags=40%, list=23%, signal=51%
GGGTGGRR_PAX4_03	GGGTGGRR_PAX4_03		104	0.296314	1.58573	0	0.0232566	0.223	2765	tags=37%, list=19%, signal=45%
ATACCTC_MIR202	ATACCTC_MIR202		157	0.287846	1.58338	0	0.0233819	0.225	1860	tags=29%, list=13%, signal=33%
E2F_Q4	E2F_Q4		189	0.272662	1.58235	0	0.0232195	0.225	2878	tags=33%, list=20%, signal=40%
OCT1_01	OCT1_01		176	0.276569	1.57696	0	0.0238946	0.23	1890	tags=28%, list=13%, signal=32%
CTCTATG_MIR368	CTCTATG_MIR368		32	0.395428	1.57105	0.0119048	0.0246341	0.238	1583	tags=31%, list=11%, signal=35%
GCTGAGT_MIR5125P	GCTGAGT_MIR5125P		46	0.339465	1.56874	0.0147059	0.0249474	0.241	3349	tags=43%, list=23%, signal=56%
CTTTGT_LEF1_Q2	CTTTGT_LEF1_Q2		102	0.29853	1.56774	0	0.0250319	0.244	3437	tags=45%, list=24%, signal=59%
GTGGGTGK_UNKNOWN	GTGGGTGK_UNKNOWN		304	0.262131	1.56454	0	0.0256065	0.251	3091	tags=38%, list=21%, signal=47%
HLF_01	HLF_01		190	0.272122	1.56206	0	0.0259596	0.255	3202	tags=40%, list=22%, signal=51%
TATAAA_TATA_01	TATAAA_TATA_01		48	0.338134	1.55165	0.00900901	0.0282054	0.274	2905	tags=42%, list=20%, signal=52%
E2F_01	E2F_01		52	0.328983	1.54508	0.00819672	0.0290986	0.283	2819	tags=38%, list=19%, signal=48%
CTATGCA_MIR153	CTATGCA_MIR153		190	0.256109	1.54146	0	0.0304151	0.293	3335	tags=43%, list=23%, signal=55%
TTCCGTT_MIR191	TTCCGTT_MIR191		27	0.392682	1.54055	0.0351759	0.0304326	0.294	2720	tags=48%, list=19%, signal=59%
GGTAACC_MIR4095P	GGTAACC_MIR4095P		28	0.397589	1.53932	0.025641	0.0306404	0.299	3404	tags=54%, list=23%, signal=70%
ACACTGG_MIR199A_MIR199B	ACACTGG_MIR199A_MIR199B		128	0.27216	1.5378	0	0.0308038	0.302	2300	tags=34%, list=16%, signal=40%
SOX5_01	SOX5_01		206	0.277843	1.53663	0	0.0308675	0.304	2978	tags=39%, list=21%, signal=49%
CATTGTYY_SOX9_B1	CATTGTYY_SOX9_B1		66	0.323166	1.53572	0	0.031003	0.306	1843	tags=27%, list=13%, signal=31%
GTTAAAG_MIR302B	GTTAAAG_MIR302B		60	0.319981	1.5318	0	0.0318255	0.314	2878	tags=38%, list=20%, signal=48%
CTACTAG_MIR325	CTACTAG_MIR325		16	0.465463	1.52979	0.0484581	0.0321345	0.319	1851	tags=44%, list=13%, signal=50%
OCT1_05	OCT1_05		158	0.283561	1.52789	0	0.0323649	0.323	2623	tags=35%, list=18%, signal=42%
HNF3B_01	HNF3B_01		141	0.282969	1.52707	0	0.0323495	0.324	2430	tags=33%, list=17%, signal=40%
CHOP_01	CHOP_01		178	0.271153	1.52587	0	0.0323833	0.327	2040	tags=28%, list=14%, signal=32%
HSF2_01	HSF2_01		186	0.272323	1.52531	0	0.0322683	0.327	2984	tags=35%, list=21%, signal=43%
TCANNTGAY_SREBP1_01	TCANNTGAY_SREBP1_01		152	0.255391	1.52495	0	0.0321547	0.327	2427	tags=30%, list=17%, signal=35%
ATCATGA_MIR433	ATCATGA_MIR433		95	0.293414	1.52137	0.0172414	0.0325018	0.332	2984	tags=37%, list=21%, signal=46%
ACAGGGT_MIR10A_MIR10B	ACAGGGT_MIR10A_MIR10B		107	0.285638	1.52136	0	0.0323072	0.332	1915	tags=29%, list=13%, signal=33%
CCAWNWWNNNGGC_UNKNOWN	CCAWNWWNNNGGC_UNKNOWN		43	0.341179	1.50502	0.0152672	0.0373223	0.38	1534	tags=30%, list=11%, signal=34%
KRCTCNNNNMANAGC_UNKNOWN	KRCTCNNNNMANAGC_UNKNOWN		179	0.254578	1.50337	0	0.0375313	0.383	2887	tags=33%, list=20%, signal=41%
GRE_C	GRE_C		91	0.304045	1.50332	0	0.0373832	0.384	3146	tags=44%, list=22%, signal=56%
E2F1DP1RB_01	E2F1DP1RB_01		181	0.264461	1.5026	0	0.0372279	0.384	2878	tags=33%, list=20%, signal=40%
GGGATGC_MIR3245P	GGGATGC_MIR3245P		44	0.340047	1.5024	0.0166667	0.0370855	0.385	1615	tags=27%, list=11%, signal=31%
BRN2_01	BRN2_01		176	0.261286	1.50202	0	0.0371085	0.387	2933	tags=36%, list=20%, signal=44%
TGCAAAC_MIR452	TGCAAAC_MIR452		95	0.284009	1.50141	0	0.0368952	0.387	1470	tags=27%, list=10%, signal=30%
HOXA4_Q2	HOXA4_Q2		189	0.262025	1.49996	0	0.0370007	0.391	1776	tags=28%, list=12%, signal=32%
CTCCAAG_MIR432	CTCCAAG_MIR432		66	0.314055	1.49883	0.010101	0.0371922	0.395	811	tags=23%, list=6%, signal=24%
AAAGGAT_MIR501	AAAGGAT_MIR501		105	0.277062	1.4978	0.0238095	0.0372993	0.396	2450	tags=31%, list=17%, signal=38%
RYAAAKNNNNNNTTGW_UNKNOWN	RYAAAKNNNNNNTTGW_UNKNOWN		38	0.357132	1.49739	0.0283688	0.0370897	0.396	443	tags=18%, list=3%, signal=19%
CCTGTGA_MIR513	CCTGTGA_MIR513		104	0.283019	1.49656	0	0.0372183	0.399	2359	tags=34%, list=16%, signal=40%
ACTGCCT_MIR34B	ACTGCCT_MIR34B		190	0.2663	1.49274	0	0.0374909	0.405	2785	tags=36%, list=19%, signal=44%
AAAGACA_MIR511	AAAGACA_MIR511		164	0.271108	1.48175	0	0.0402827	0.43	2713	tags=37%, list=19%, signal=44%
TEF_Q6	TEF_Q6		173	0.262872	1.48121	0	0.0402389	0.432	2016	tags=29%, list=14%, signal=34%
OCT1_02	OCT1_02		157	0.263631	1.47752	0	0.0417509	0.448	2025	tags=31%, list=14%, signal=36%
GGAANCGGAANY_UNKNOWN	GGAANCGGAANY_UNKNOWN		75	0.299489	1.46691	0	0.0445399	0.469	2695	tags=37%, list=19%, signal=46%
AAGCCAT_MIR135A_MIR135B	AAGCCAT_MIR135A_MIR135B		285	0.246212	1.46076	0	0.046203	0.487	2498	tags=30%, list=17%, signal=35%
EVI1_02	EVI1_02		88	0.288915	1.46058	0	0.0460128	0.487	3114	tags=45%, list=21%, signal=58%
RYTGCNWTGGNR_UNKNOWN	RYTGCNWTGGNR_UNKNOWN		59	0.311954	1.45995	0.0196078	0.046053	0.489	3005	tags=39%, list=21%, signal=49%
GTCTACC_MIR379	GTCTACC_MIR379		16	0.437664	1.45737	0.0987124	0.0466896	0.497	317	tags=25%, list=2%, signal=26%
FOXO1_01	FOXO1_01		173	0.246549	1.45589	0	0.0469835	0.502	2430	tags=31%, list=17%, signal=37%
E2F_02	E2F_02		185	0.251633	1.45381	0	0.0476817	0.509	2812	tags=31%, list=19%, signal=38%
HP1SITEFACTOR_Q6	HP1SITEFACTOR_Q6		165	0.256835	1.45332	0	0.047729	0.512	2049	tags=29%, list=14%, signal=33%
OCT1_04	OCT1_04		166	0.257794	1.4527	0	0.0477576	0.512	1850	tags=26%, list=13%, signal=29%
HNF1_01	HNF1_01		117	0.271125	1.45214	0.0217391	0.0475849	0.513	3529	tags=44%, list=24%, signal=57%
TAXCREB_01	TAXCREB_01		118	0.257363	1.45199	0	0.0473904	0.513	2396	tags=31%, list=16%, signal=37%
SOX9_B1	SOX9_B1		190	0.24571	1.45046	0	0.047824	0.518	3588	tags=42%, list=25%, signal=55%
E2F_Q6	E2F_Q6		185	0.263669	1.45007	0	0.047795	0.52	2878	tags=32%, list=20%, signal=40%
CCAGGTT_MIR490	CCAGGTT_MIR490		56	0.315606	1.44678	0.0263158	0.0488902	0.532	1596	tags=27%, list=11%, signal=30%
RNTCANNRNNYNATTW_UNKNOWN	RNTCANNRNNYNATTW_UNKNOWN		370	0.23213	1.44562	0	0.0487995	0.532	3010	tags=35%, list=21%, signal=43%
HFH8_01	HFH8_01		144	0.257944	1.44535	0	0.0486183	0.533	2874	tags=35%, list=20%, signal=44%
E2F4DP2_01	E2F4DP2_01		185	0.250485	1.44415	0	0.0488273	0.534	2812	tags=31%, list=19%, signal=38%
YRCCAKNNGNCGC_UNKNOWN	YRCCAKNNGNCGC_UNKNOWN		274	0.245359	1.44385	0	0.0485844	0.534	3311	tags=39%, list=23%, signal=50%
COMP1_01	COMP1_01		89	0.288934	1.44349	0	0.0484653	0.535	1532	tags=26%, list=11%, signal=29%
CACTTTG_MIR520G_MIR520H	CACTTTG_MIR520G_MIR520H		185	0.255829	1.44241	0	0.0487487	0.539	2908	tags=38%, list=20%, signal=47%
CEBP_Q3	CEBP_Q3		175	0.264689	1.44125	0	0.0489428	0.541	1649	tags=25%, list=11%, signal=27%
ETF_Q6	ETF_Q6		94	0.27557	1.44059	0.0188679	0.048835	0.543	3088	tags=40%, list=21%, signal=51%
GATA1_02	GATA1_02		164	0.236731	1.43812	0	0.0490966	0.548	2450	tags=29%, list=17%, signal=35%
GGARNTKYCCA_UNKNOWN	GGARNTKYCCA_UNKNOWN		66	0.305462	1.43811	0.0235294	0.0488595	0.548	2885	tags=36%, list=20%, signal=45%
HNF6_Q6	HNF6_Q6		157	0.248502	1.43573	0	0.0495026	0.555	2623	tags=34%, list=18%, signal=41%
SNACANNNYSYAGA_UNKNOWN	SNACANNNYSYAGA_UNKNOWN		269	0.22285	1.43504	0	0.0494632	0.557	2799	tags=33%, list=19%, signal=41%
CEBP_Q2	CEBP_Q2		177	0.253442	1.43408	0	0.0496514	0.56	3087	tags=37%, list=21%, signal=46%
HSF1_01	HSF1_01		203	0.247899	1.43068	0	0.0503141	0.569	3178	tags=37%, list=22%, signal=47%
AAACCAC_MIR140	AAACCAC_MIR140		88	0.294009	1.42903	0	0.0506536	0.57	2346	tags=33%, list=16%, signal=39%
SMTTTTGT_UNKNOWN	SMTTTTGT_UNKNOWN		198	0.233326	1.42823	0	0.0507256	0.572	2592	tags=28%, list=18%, signal=34%
E2F1_Q6	E2F1_Q6		186	0.245187	1.42623	0	0.051173	0.576	2878	tags=31%, list=20%, signal=38%
HNF3ALPHA_Q6	HNF3ALPHA_Q6		143	0.255852	1.42088	0	0.052819	0.588	1890	tags=26%, list=13%, signal=29%
NKX3A_01	NKX3A_01		155	0.244433	1.41732	0	0.0537769	0.597	2933	tags=39%, list=20%, signal=48%
IRF2_01	IRF2_01		95	0.277294	1.41623	0.025	0.0538156	0.597	2498	tags=33%, list=17%, signal=39%
E2F1DP2_01	E2F1DP2_01		185	0.250485	1.41601	0	0.0535687	0.597	2812	tags=31%, list=19%, signal=38%
TTAYRTAA_E4BP4_01	TTAYRTAA_E4BP4_01		120	0.264603	1.41457	0	0.0539368	0.6	2013	tags=30%, list=14%, signal=35%
LHX3_01	LHX3_01		137	0.2497	1.41356	0	0.0542479	0.604	1549	tags=23%, list=11%, signal=26%
CART1_01	CART1_01		151	0.253535	1.41261	0	0.0544033	0.605	3181	tags=38%, list=22%, signal=49%
S8_01	S8_01		165	0.238877	1.41221	0	0.0541582	0.605	2040	tags=27%, list=14%, signal=31%
ATGCACG_MIR517B	ATGCACG_MIR517B		19	0.398587	1.41173	0.0577778	0.0540909	0.606	2013	tags=42%, list=14%, signal=49%
GATA6_01	GATA6_01		168	0.245032	1.41079	0	0.0541377	0.608	2019	tags=26%, list=14%, signal=30%
E2F4DP1_01	E2F4DP1_01		187	0.241022	1.40474	0	0.0552702	0.621	2359	tags=27%, list=16%, signal=32%
NKX25_02	NKX25_02		177	0.252566	1.40443	0	0.0550895	0.621	2693	tags=34%, list=19%, signal=41%
CTCTGGA_MIR520A_MIR525	CTCTGGA_MIR520A_MIR525		131	0.262086	1.39535	0	0.0586735	0.647	2822	tags=36%, list=19%, signal=44%
FOX_Q2	FOX_Q2		154	0.253135	1.39332	0	0.0593094	0.652	1884	tags=27%, list=13%, signal=30%
GATA4_Q3	GATA4_Q3		166	0.245652	1.39058	0	0.0605134	0.659	2027	tags=27%, list=14%, signal=31%
STTTCRNTTT_IRF_Q6	STTTCRNTTT_IRF_Q6		47	0.311141	1.38819	0.0564516	0.0614519	0.667	1141	tags=26%, list=8%, signal=28%
ATGCTGG_MIR338	ATGCTGG_MIR338		94	0.269583	1.38669	0	0.061801	0.669	2584	tags=34%, list=18%, signal=41%
CAAGGAT_MIR362	CAAGGAT_MIR362		57	0.288501	1.38458	0.025641	0.0622428	0.674	2681	tags=35%, list=18%, signal=43%
GTGTGAG_MIR342	GTGTGAG_MIR342		53	0.29937	1.38364	0.0380952	0.0621929	0.675	3454	tags=45%, list=24%, signal=59%
POU3F2_02	POU3F2_02		176	0.229068	1.37911	0	0.0633716	0.683	1854	tags=24%, list=13%, signal=28%
HNF1_C	HNF1_C		135	0.243775	1.37785	0	0.0635085	0.686	2412	tags=31%, list=17%, signal=37%
TGTYNNNNNRGCARM_UNKNOWN	TGTYNNNNNRGCARM_UNKNOWN		182	0.223816	1.37682	0	0.0636989	0.688	2058	tags=27%, list=14%, signal=32%
CEBPB_01	CEBPB_01		190	0.237297	1.37596	0	0.0637294	0.689	2487	tags=30%, list=17%, signal=36%
TCCAGAG_MIR518C	TCCAGAG_MIR518C		107	0.260389	1.37463	0.027027	0.0639059	0.693	1988	tags=24%, list=14%, signal=28%
GGCKCATGS_UNKNOWN	GGCKCATGS_UNKNOWN		86	0.269499	1.37422	0.0294118	0.0638301	0.694	2505	tags=36%, list=17%, signal=43%
TAATTA_CHX10_01	TAATTA_CHX10_01		110	0.258889	1.37321	0.025641	0.0639828	0.694	2416	tags=30%, list=17%, signal=36%
CEBP_01	CEBP_01		189	0.254336	1.37211	0	0.0639852	0.696	1604	tags=25%, list=11%, signal=28%
NFMUE1_Q6	NFMUE1_Q6		214	0.230387	1.37208	0	0.0637208	0.696	3088	tags=33%, list=21%, signal=42%
CEBP_Q2_01	CEBP_Q2_01		195	0.240877	1.36985	0	0.0647291	0.703	2984	tags=35%, list=21%, signal=43%
GGGNRMNNYCAT_UNKNOWN	GGGNRMNNYCAT_UNKNOWN		70	0.28546	1.36864	0.05	0.0650026	0.704	2791	tags=34%, list=19%, signal=42%
NKX25_01	NKX25_01		84	0.263749	1.36603	0.0526316	0.0656069	0.709	2233	tags=29%, list=15%, signal=34%
GGCAGTG_MIR3243P	GGCAGTG_MIR3243P		84	0.276178	1.36544	0.0144928	0.0655863	0.711	2520	tags=31%, list=17%, signal=37%
CGGAARNGGCNG_UNKNOWN	CGGAARNGGCNG_UNKNOWN		55	0.290406	1.35758	0.0510204	0.0693741	0.731	1631	tags=29%, list=11%, signal=33%
E2F1_Q3	E2F1_Q3		190	0.230305	1.35527	0	0.0703484	0.738	1817	tags=22%, list=13%, signal=25%
PAX5_01	PAX5_01		121	0.245247	1.35357	0	0.0708401	0.744	3014	tags=31%, list=21%, signal=39%
KCCGNSWTTT_UNKNOWN	KCCGNSWTTT_UNKNOWN		123	0.245355	1.34956	0.025641	0.0731377	0.754	1106	tags=22%, list=8%, signal=24%
MEIS1BHOXA9_01	MEIS1BHOXA9_01		99	0.262525	1.34918	0.0227273	0.072902	0.754	1965	tags=28%, list=14%, signal=32%
OCT1_Q5_01	OCT1_Q5_01		177	0.242822	1.34584	0	0.0743694	0.761	2027	tags=28%, list=14%, signal=32%
E2F1_Q4_01	E2F1_Q4_01		183	0.239516	1.3442	0	0.0752723	0.768	2898	tags=30%, list=20%, signal=37%
HTF_01	HTF_01		54	0.287492	1.34104	0.0842105	0.0767945	0.779	2124	tags=30%, list=15%, signal=35%
OCT1_03	OCT1_03		164	0.24111	1.33972	0	0.0771865	0.78	2513	tags=32%, list=17%, signal=38%
E2F1DP1_01	E2F1DP1_01		185	0.250485	1.33941	0	0.077093	0.78	2812	tags=31%, list=19%, signal=38%
EN1_01	EN1_01		89	0.270977	1.33907	0.0384615	0.0767931	0.78	2751	tags=37%, list=19%, signal=45%
FAC1_01	FAC1_01		167	0.230849	1.33899	0	0.076584	0.78	2693	tags=32%, list=19%, signal=39%
PTF1BETA_Q6	PTF1BETA_Q6		183	0.233363	1.33583	0	0.0777448	0.789	1663	tags=25%, list=11%, signal=27%
AACTTT_UNKNOWN	AACTTT_UNKNOWN		110	0.254309	1.33406	0	0.0786967	0.793	1128	tags=20%, list=8%, signal=22%
FREAC3_01	FREAC3_01		176	0.234309	1.33256	0	0.0794697	0.8	2430	tags=29%, list=17%, signal=34%
OCT_Q6	OCT_Q6		177	0.237487	1.33146	0	0.0799342	0.805	2027	tags=28%, list=14%, signal=32%
GCTCTTG_MIR335	GCTCTTG_MIR335		73	0.264042	1.33126	0.0746269	0.0798156	0.806	3219	tags=41%, list=22%, signal=53%
HFH4_01	HFH4_01		133	0.23761	1.33112	0	0.0796875	0.806	2695	tags=34%, list=19%, signal=41%
GTCAGGA_MIR378	GTCAGGA_MIR378		50	0.290895	1.33079	0.036036	0.0794871	0.806	3528	tags=44%, list=24%, signal=58%
SRF_C	SRF_C		166	0.238932	1.32867	0	0.0805696	0.813	2458	tags=31%, list=17%, signal=37%
WHN_B	WHN_B		205	0.231441	1.32772	0	0.0806536	0.815	2946	tags=32%, list=20%, signal=40%
KMCATNNWGGA_UNKNOWN	KMCATNNWGGA_UNKNOWN		186	0.237053	1.3259	0	0.081312	0.819	3189	tags=38%, list=22%, signal=48%
CRX_Q4	CRX_Q4		171	0.241208	1.32569	0	0.0812025	0.819	2007	tags=27%, list=14%, signal=32%
EVI1_05	EVI1_05		115	0.252435	1.32392	0.027027	0.0819191	0.822	2019	tags=31%, list=14%, signal=36%
CAATGCA_MIR33	CAATGCA_MIR33		84	0.260576	1.32281	0.0222222	0.0823642	0.827	2454	tags=35%, list=17%, signal=41%
E2F1_Q4	E2F1_Q4		192	0.216102	1.32228	0	0.0823249	0.829	3093	tags=29%, list=21%, signal=37%
ACTACCT_MIR196A_MIR196B	ACTACCT_MIR196A_MIR196B		110	0.245526	1.32129	0	0.0824087	0.83	3169	tags=37%, list=22%, signal=47%
AAGTCCA_MIR422B_MIR422A	AAGTCCA_MIR422B_MIR422A		52	0.283892	1.32125	0.0406504	0.082108	0.83	3187	tags=44%, list=22%, signal=56%
GGCAGCT_MIR22	GGCAGCT_MIR22		191	0.2267	1.32072	0	0.0818469	0.83	2573	tags=30%, list=18%, signal=36%
OCT1_B	OCT1_B		179	0.234962	1.31879	0	0.0826905	0.833	2027	tags=26%, list=14%, signal=30%
FOXO3_01	FOXO3_01		182	0.248618	1.31539	0	0.0849208	0.844	2933	tags=35%, list=20%, signal=44%
E2F_Q6_01	E2F_Q6_01		191	0.216075	1.31379	0	0.0854532	0.848	2595	tags=27%, list=18%, signal=32%
EVI1_03	EVI1_03		36	0.314438	1.31186	0.0714286	0.0860964	0.852	2019	tags=36%, list=14%, signal=42%
PAX4_02	PAX4_02		166	0.226281	1.31112	0	0.0862232	0.852	2289	tags=30%, list=16%, signal=35%
GATA1_03	GATA1_03		163	0.23077	1.30176	0.0434783	0.0919586	0.863	1999	tags=27%, list=14%, signal=31%
OCT1_Q6	OCT1_Q6		175	0.236871	1.3	0.0714286	0.0927036	0.865	1748	tags=22%, list=12%, signal=25%
CEBP_C	CEBP_C		156	0.234013	1.299	0.0476191	0.0929726	0.867	2756	tags=34%, list=19%, signal=41%
PAX8_B	PAX8_B		74	0.272762	1.29185	0.0487805	0.098047	0.88	1728	tags=28%, list=12%, signal=32%
CDX2_Q5	CDX2_Q5		170	0.221905	1.29131	0	0.0980121	0.881	2430	tags=31%, list=17%, signal=36%
FOXJ2_01	FOXJ2_01		123	0.24048	1.28991	0	0.09869	0.885	1846	tags=25%, list=13%, signal=29%
IRF1_01	IRF1_01		165	0.226341	1.28616	0	0.0999279	0.892	2115	tags=27%, list=15%, signal=31%
GR_01	GR_01		140	0.226973	1.28324	0	0.10145	0.9	2083	tags=27%, list=14%, signal=31%
AFP1_Q6	AFP1_Q6		176	0.220172	1.28289	0	0.1013	0.901	2452	tags=30%, list=17%, signal=36%
RYTGCNNRGNAAC_MIF1_01	RYTGCNNRGNAAC_MIF1_01		360	0.202167	1.27874	0	0.10356	0.907	2063	tags=25%, list=14%, signal=29%
EVI1_06	EVI1_06		15	0.393747	1.27873	0.140078	0.103204	0.907	3543	tags=67%, list=24%, signal=88%
GR_Q6	GR_Q6		181	0.226408	1.27844	0	0.103012	0.907	1726	tags=24%, list=12%, signal=27%
TST1_01	TST1_01		190	0.226285	1.27842	0	0.1027	0.907	1867	tags=25%, list=13%, signal=29%
ACACTCC_MIR122A	ACACTCC_MIR122A		62	0.26073	1.278	0.0681818	0.102667	0.909	2347	tags=27%, list=16%, signal=33%
IPF1_Q4	IPF1_Q4		174	0.233287	1.27704	0.05	0.102989	0.91	1804	tags=25%, list=12%, signal=28%
CRGAARNNNNCGA_UNKNOWN	CRGAARNNNNCGA_UNKNOWN		113	0.230511	1.27653	0.0222222	0.103165	0.911	2398	tags=29%, list=17%, signal=35%
ACAACCT_MIR453	ACAACCT_MIR453		35	0.312299	1.27642	0.111111	0.1029	0.911	3068	tags=46%, list=21%, signal=58%
TTANTCA_UNKNOWN	TTANTCA_UNKNOWN		33	0.303151	1.2761	0.0849673	0.102698	0.911	3483	tags=42%, list=24%, signal=56%
MAF_Q6	MAF_Q6		202	0.207909	1.27375	0	0.104092	0.916	2550	tags=29%, list=18%, signal=35%
IRF1_Q6	IRF1_Q6		180	0.223295	1.27338	0	0.104075	0.918	2299	tags=28%, list=16%, signal=33%
NFAT_Q6	NFAT_Q6		170	0.238248	1.27099	0	0.105326	0.921	2157	tags=27%, list=15%, signal=31%
GCCATNTTG_YY1_Q6	GCCATNTTG_YY1_Q6		214	0.213167	1.27008	0	0.106045	0.921	1468	tags=21%, list=10%, signal=23%
YATTNATC_UNKNOWN	YATTNATC_UNKNOWN		241	0.21558	1.26951	0	0.10617	0.923	2027	tags=25%, list=14%, signal=28%
ARP1_01	ARP1_01		102	0.242242	1.26874	0.0681818	0.106759	0.923	2019	tags=26%, list=14%, signal=31%
PAX3_B	PAX3_B		70	0.255298	1.26743	0.0375	0.107649	0.924	2788	tags=36%, list=19%, signal=44%
GAGCCTG_MIR484	GAGCCTG_MIR484		81	0.262454	1.2668	0.09375	0.107786	0.925	2681	tags=36%, list=18%, signal=44%
NCX_01	NCX_01		122	0.226327	1.26179	0.0294118	0.111565	0.93	2013	tags=28%, list=14%, signal=32%
PPARG_01	PPARG_01		36	0.300881	1.26167	0.141935	0.111255	0.93	2076	tags=28%, list=14%, signal=32%
TGATTTRY_GFI1_01	TGATTTRY_GFI1_01		207	0.213554	1.26123	0	0.111223	0.93	3038	tags=35%, list=21%, signal=44%
TCF4_Q5	TCF4_Q5		149	0.237321	1.26012	0.0833333	0.112007	0.931	1865	tags=25%, list=13%, signal=28%
NKX61_01	NKX61_01		165	0.231523	1.25795	0	0.113064	0.933	2505	tags=29%, list=17%, signal=35%
PAX6_01	PAX6_01		76	0.256852	1.25538	0.0526316	0.114417	0.934	2962	tags=36%, list=20%, signal=44%
EVI1_04	EVI1_04		168	0.227747	1.25291	0.0689655	0.115764	0.937	2016	tags=26%, list=14%, signal=29%
ICSBP_Q6	ICSBP_Q6		179	0.221266	1.25285	0	0.115396	0.937	2498	tags=28%, list=17%, signal=34%
YY1_02	YY1_02		211	0.211378	1.25232	0	0.115225	0.937	3121	tags=34%, list=21%, signal=43%
CACGTTT_MIR302A	CACGTTT_MIR302A		29	0.314127	1.25207	0.130952	0.11512	0.937	1210	tags=21%, list=8%, signal=23%
NKX62_Q2	NKX62_Q2		160	0.229586	1.25112	0	0.115455	0.939	2771	tags=35%, list=19%, signal=43%
SRF_Q4	SRF_Q4		171	0.230926	1.24816	0	0.116905	0.94	2547	tags=32%, list=18%, signal=39%
GATA1_05	GATA1_05		178	0.210798	1.24392	0	0.119952	0.944	2083	tags=24%, list=14%, signal=28%
AGGAAGC_MIR5163P	AGGAAGC_MIR5163P		98	0.240809	1.24333	0.111111	0.11994	0.944	1803	tags=27%, list=12%, signal=30%
E2F_03	E2F_03		200	0.214083	1.23809	0	0.123758	0.949	2595	tags=26%, list=18%, signal=32%
CACCAGC_MIR138	CACCAGC_MIR138		186	0.232663	1.23186	0	0.129654	0.956	2681	tags=32%, list=18%, signal=39%
CEBPDELTA_Q6	CEBPDELTA_Q6		176	0.208378	1.23133	0	0.129697	0.956	2788	tags=31%, list=19%, signal=38%
PIT1_Q6	PIT1_Q6		156	0.213454	1.22751	0	0.132992	0.959	2696	tags=30%, list=19%, signal=37%
ATF_01	ATF_01		214	0.203549	1.22715	0	0.132828	0.959	1273	tags=19%, list=9%, signal=21%
SRY_01	SRY_01		161	0.233496	1.22686	0.117647	0.132691	0.959	2944	tags=38%, list=20%, signal=47%
GGGCGGR_SP1_Q6	GGGCGGR_SP1_Q6		47	0.273933	1.22566	0.0813008	0.133417	0.959	2695	tags=40%, list=19%, signal=49%
GATA1_04	GATA1_04		146	0.220709	1.22473	0.0526316	0.134066	0.959	2364	tags=31%, list=16%, signal=36%
YTAAYNGCT_UNKNOWN	YTAAYNGCT_UNKNOWN		65	0.25775	1.22165	0.0476191	0.13702	0.961	2124	tags=32%, list=15%, signal=38%
TCF11_01	TCF11_01		194	0.206591	1.22034	0	0.137808	0.961	3118	tags=36%, list=21%, signal=45%
E2F_Q3_01	E2F_Q3_01		185	0.213576	1.21637	0	0.141028	0.962	2898	tags=28%, list=20%, signal=35%
HFH1_01	HFH1_01		177	0.21957	1.21568	0	0.14135	0.963	2965	tags=33%, list=20%, signal=41%
CMYB_01	CMYB_01		200	0.204114	1.21193	0	0.144708	0.968	3304	tags=35%, list=23%, signal=45%
IRF_Q6	IRF_Q6		178	0.207514	1.21061	0.0625	0.145502	0.97	1736	tags=25%, list=12%, signal=28%
E2F_Q3	E2F_Q3		176	0.219418	1.20807	0	0.148034	0.973	2878	tags=30%, list=20%, signal=37%
CCAWWNAAGG_SRF_Q4	CCAWWNAAGG_SRF_Q4		62	0.244019	1.20802	0.117647	0.147634	0.973	919	tags=19%, list=6%, signal=21%
GATA2_01	GATA2_01		91	0.237409	1.204	0.125	0.15135	0.977	3315	tags=38%, list=23%, signal=50%
RACCACAR_AML_Q6	RACCACAR_AML_Q6		138	0.221844	1.20326	0.037037	0.151789	0.98	3127	tags=36%, list=22%, signal=45%
GTGGTGA_MIR197	GTGGTGA_MIR197		59	0.2548	1.20245	0.136842	0.152318	0.98	2466	tags=32%, list=17%, signal=39%
TTCNRGNNNNTTC_HSF_Q6	TTCNRGNNNNTTC_HSF_Q6		336	0.194277	1.20243	0	0.15187	0.98	2974	tags=32%, list=20%, signal=39%
P53_02	P53_02		199	0.204205	1.20241	0.0625	0.151485	0.98	1480	tags=19%, list=10%, signal=20%
RYTAAWNNNTGAY_UNKNOWN	RYTAAWNNNTGAY_UNKNOWN		244	0.212982	1.20237	0	0.151042	0.98	2947	tags=32%, list=20%, signal=40%
TTGTTT_FOXO4_01	TTGTTT_FOXO4_01		129	0.230344	1.20077	0.0869565	0.152393	0.981	2264	tags=29%, list=16%, signal=34%
FOXO4_02	FOXO4_02		185	0.207604	1.19982	0	0.152468	0.981	2973	tags=34%, list=20%, signal=42%
RGAANNTTC_HSF1_01	RGAANNTTC_HSF1_01		38	0.275109	1.19851	0.197279	0.153408	0.984	3218	tags=50%, list=22%, signal=64%
LEF1_Q6	LEF1_Q6		184	0.211926	1.1967	0	0.15508	0.984	1754	tags=22%, list=12%, signal=24%
DBP_Q6	DBP_Q6		177	0.213617	1.19649	0	0.154945	0.984	1744	tags=23%, list=12%, signal=26%
AP3_Q6	AP3_Q6		165	0.214999	1.19602	0.136364	0.154902	0.985	1496	tags=19%, list=10%, signal=21%
CIZ_01	CIZ_01		169	0.206758	1.19159	0.05	0.158741	0.985	1722	tags=20%, list=12%, signal=23%
FOXM1_01	FOXM1_01		176	0.208008	1.19122	0.0454545	0.158682	0.985	1748	tags=23%, list=12%, signal=26%
YY1_Q6	YY1_Q6		210	0.19425	1.18997	0	0.159592	0.985	3121	tags=32%, list=21%, signal=41%
YYCATTCAWW_UNKNOWN	YYCATTCAWW_UNKNOWN		373	0.21598	1.18639	0	0.163138	0.987	2550	tags=27%, list=18%, signal=32%
GTGCCAA_MIR96	GTGCCAA_MIR96		266	0.202437	1.18451	0	0.165057	0.988	3457	tags=39%, list=24%, signal=50%
RTAAACA_FREAC2_01	RTAAACA_FREAC2_01		98	0.226526	1.18448	0.109589	0.164665	0.988	1116	tags=17%, list=8%, signal=19%
FOXJ2_02	FOXJ2_02		162	0.216729	1.18167	0	0.167155	0.988	2027	tags=27%, list=14%, signal=31%
TITF1_Q3	TITF1_Q3		178	0.215182	1.178	0	0.17103	0.99	2193	tags=24%, list=15%, signal=27%
CDPCR3_01	CDPCR3_01		38	0.270648	1.17654	0.171429	0.172681	0.99	1570	tags=18%, list=11%, signal=21%
CAGNWMCNNNGAC_UNKNOWN	CAGNWMCNNNGAC_UNKNOWN		67	0.240094	1.17588	0.15625	0.173368	0.991	2552	tags=27%, list=18%, signal=32%
FREAC4_01	FREAC4_01		101	0.22872	1.17439	0.0833333	0.174416	0.992	2933	tags=35%, list=20%, signal=43%
CAGCAGG_MIR370	CAGCAGG_MIR370		128	0.218316	1.17041	0.16129	0.179448	0.993	1915	tags=23%, list=13%, signal=27%
HFH3_01	HFH3_01		131	0.215583	1.16723	0.114286	0.183109	0.994	2874	tags=34%, list=20%, signal=42%
E4F1_Q6	E4F1_Q6		235	0.203033	1.15798	0	0.193754	0.994	2219	tags=24%, list=15%, signal=28%
CTCTAGA_MIR526C_MIR518F_MIR526A	CTCTAGA_MIR526C_MIR518F_MIR526A		49	0.253855	1.15678	0.181818	0.194568	0.994	3019	tags=29%, list=21%, signal=36%
TNCATNTCCYR_UNKNOWN	TNCATNTCCYR_UNKNOWN		185	0.202336	1.1543	0.0769231	0.197031	0.995	2906	tags=35%, list=20%, signal=43%
TAANNYSGCG_UNKNOWN	TAANNYSGCG_UNKNOWN		61	0.243032	1.15138	0.163265	0.200249	0.995	2493	tags=31%, list=17%, signal=37%
TGASTMAGC_NFE2_01	TGASTMAGC_NFE2_01		130	0.21799	1.14977	0.05	0.201665	0.995	1961	tags=19%, list=14%, signal=22%
SRF_Q6	SRF_Q6		184	0.199915	1.14739	0	0.204741	0.995	2623	tags=29%, list=18%, signal=35%
E2F_Q4_01	E2F_Q4_01		186	0.19745	1.14605	0.133333	0.206777	0.995	2898	tags=28%, list=20%, signal=34%
TGCACGA_MIR517A_MIR517C	TGCACGA_MIR517A_MIR517C		16	0.337072	1.14369	0.275424	0.209661	0.996	1803	tags=38%, list=12%, signal=43%
ACAWNRNSRCGG_UNKNOWN	ACAWNRNSRCGG_UNKNOWN		70	0.231402	1.14355	0.1875	0.209381	0.996	2647	tags=33%, list=18%, signal=40%
GTCTTCC_MIR7	GTCTTCC_MIR7		147	0.215439	1.14203	0.117647	0.210761	0.996	2536	tags=29%, list=17%, signal=34%
CREBP1CJUN_01	CREBP1CJUN_01		213	0.195235	1.13858	0	0.215234	0.997	2746	tags=31%, list=19%, signal=37%
STAT4_01	STAT4_01		180	0.192511	1.13533	0.111111	0.219311	0.997	2006	tags=21%, list=14%, signal=24%
ATF_B	ATF_B		159	0.20162	1.13418	0	0.220494	0.997	1540	tags=21%, list=11%, signal=24%
AGCTCCT_MIR28	AGCTCCT_MIR28		72	0.228147	1.13204	0.205479	0.222754	0.997	3136	tags=43%, list=22%, signal=55%
MYCMAX_02	MYCMAX_02		203	0.190861	1.12875	0.1	0.227064	0.998	2926	tags=31%, list=20%, signal=38%
CAGGTA_AREB6_01	CAGGTA_AREB6_01		54	0.241356	1.1286	0.191489	0.226663	0.998	2778	tags=30%, list=19%, signal=37%
GGGNNTTTCC_NFKB_Q6_01	GGGNNTTTCC_NFKB_Q6_01		194	0.203447	1.12827	0.0833333	0.22647	0.998	3068	tags=35%, list=21%, signal=43%
AHR_Q5	AHR_Q5		174	0.200094	1.12686	0.181818	0.228324	0.998	2349	tags=26%, list=16%, signal=30%
GNCF_01	GNCF_01		50	0.251837	1.12644	0.258929	0.228334	0.998	2678	tags=34%, list=18%, signal=42%
ATF1_Q6	ATF1_Q6		184	0.193096	1.12093	0.125	0.236978	1	2744	tags=31%, list=19%, signal=38%
TCCAGAT_MIR5165P	TCCAGAT_MIR5165P		93	0.217667	1.12001	0.166667	0.238076	1	2629	tags=33%, list=18%, signal=40%
CTAWWWATA_RSRFC4_Q2	CTAWWWATA_RSRFC4_Q2		107	0.218965	1.11996	0.142857	0.23757	1	2896	tags=32%, list=20%, signal=39%
GGGACCA_MIR133A_MIR133B	GGGACCA_MIR133A_MIR133B		154	0.200339	1.11706	0.117647	0.24193	1	970	tags=16%, list=7%, signal=17%
ACTAYRNNNCCCR_UNKNOWN	ACTAYRNNNCCCR_UNKNOWN		85	0.218834	1.11413	0.237288	0.246211	1	1543	tags=19%, list=11%, signal=21%
CAGGTCC_MIR492	CAGGTCC_MIR492		49	0.246965	1.11342	0.218182	0.24703	1	2657	tags=37%, list=18%, signal=45%
GGCNKCCATNK_UNKNOWN	GGCNKCCATNK_UNKNOWN		102	0.214097	1.11302	0.169811	0.247058	1	1615	tags=22%, list=11%, signal=24%
CREB_02	CREB_02		207	0.19074	1.10815	0.214286	0.254936	1	2746	tags=29%, list=19%, signal=35%
CREB_Q3	CREB_Q3		197	0.195348	1.10492	0.2	0.260281	1	2763	tags=27%, list=19%, signal=33%
TGACGTCA_ATF3_Q6	TGACGTCA_ATF3_Q6		44	0.245563	1.10409	0.255814	0.260992	1	1322	tags=18%, list=9%, signal=20%
ALPHACP1_01	ALPHACP1_01		191	0.194773	1.0937	0.125	0.278531	1	2791	tags=29%, list=19%, signal=35%
SPZ1_01	SPZ1_01		177	0.205135	1.08881	0.181818	0.286751	1	3122	tags=34%, list=21%, signal=43%
GTCAACC_MIR3805P	GTCAACC_MIR3805P		16	0.331685	1.08831	0.319635	0.287163	1	1453	tags=31%, list=10%, signal=35%
MSX1_01	MSX1_01		131	0.208806	1.08264	0.178571	0.29741	1	1849	tags=23%, list=13%, signal=26%
PR_02	PR_02		98	0.203644	1.07497	0.288889	0.313589	1	2016	tags=23%, list=14%, signal=27%
POU6F1_01	POU6F1_01		168	0.189276	1.07233	0.352941	0.318282	1	1383	tags=19%, list=10%, signal=21%
GKCGCNNNNNNNTGAYG_UNKNOWN	GKCGCNNNNNNNTGAYG_UNKNOWN		50	0.241606	1.07156	0.299145	0.319117	1	2613	tags=30%, list=18%, signal=36%
AHR_01	AHR_01		49	0.237939	1.0692	0.260504	0.32305	1	2231	tags=29%, list=15%, signal=34%
HNF3_Q6	HNF3_Q6		131	0.201971	1.06729	0.25	0.32597	1	1933	tags=23%, list=13%, signal=26%
FOXO1_02	FOXO1_02		180	0.203753	1.06381	0.25	0.333231	1	2450	tags=27%, list=17%, signal=32%
MEIS1AHOXA9_01	MEIS1AHOXA9_01		77	0.211438	1.06144	0.357143	0.337546	1	1965	tags=23%, list=14%, signal=27%
AACYNNNNTTCCS_UNKNOWN	AACYNNNNTTCCS_UNKNOWN		99	0.200696	1.06013	0.377358	0.339955	1	2896	tags=31%, list=20%, signal=39%
FOXO4_01	FOXO4_01		169	0.19328	1.05981	0.35	0.340031	1	2033	tags=22%, list=14%, signal=26%
GR_Q6_01	GR_Q6_01		184	0.174465	1.04208	0.363636	0.381271	1	1634	tags=18%, list=11%, signal=21%
CTAGGAA_MIR384	CTAGGAA_MIR384		55	0.224311	1.04036	0.385321	0.384931	1	1615	tags=22%, list=11%, signal=24%
AGGGCCA_MIR328	AGGGCCA_MIR328		65	0.215898	1.03685	0.321839	0.392344	1	1958	tags=26%, list=13%, signal=30%
E4BP4_01	E4BP4_01		181	0.181169	1.03684	0.583333	0.39138	1	2824	tags=31%, list=19%, signal=38%
TTGGGAG_MIR150	TTGGGAG_MIR150		81	0.202861	1.03445	0.278689	0.395917	1	2329	tags=26%, list=16%, signal=31%
NRF1_Q6	NRF1_Q6		209	0.178244	1.03158	0.384615	0.401755	1	2349	tags=23%, list=16%, signal=27%
AR_02	AR_02		26	0.263779	1.02639	0.409574	0.412887	1	2233	tags=27%, list=15%, signal=32%
AAGWWRNYGGC_UNKNOWN	AAGWWRNYGGC_UNKNOWN		55	0.222427	1.01955	0.415094	0.429067	1	3496	tags=42%, list=24%, signal=55%
GATAAGR_GATA_C	GATAAGR_GATA_C		65	0.214936	1.01898	0.444444	0.42941	1	2705	tags=29%, list=19%, signal=36%
FXR_IR1_Q6	FXR_IR1_Q6		77	0.208258	1.01648	0.367647	0.435276	1	3364	tags=36%, list=23%, signal=47%
MYCMAX_03	MYCMAX_03		203	0.184678	1.01582	0.444444	0.436303	1	2604	tags=27%, list=18%, signal=33%
FREAC7_01	FREAC7_01		124	0.182741	1.00829	0.470588	0.455025	1	1795	tags=21%, list=12%, signal=24%
CTGCAGY_UNKNOWN	CTGCAGY_UNKNOWN		216	0.175206	1.00447	0.416667	0.464686	1	3442	tags=34%, list=24%, signal=44%
ATF4_Q2	ATF4_Q2		211	0.174327	0.998026	0.5	0.481018	1	3126	tags=34%, list=22%, signal=42%
STAT6_02	STAT6_02		181	0.177504	0.995518	0.533333	0.486709	1	1964	tags=22%, list=14%, signal=25%
GGAMTNNNNNTCCY_UNKNOWN	GGAMTNNNNNTCCY_UNKNOWN		19	0.285471	0.989006	0.464912	0.502938	1	577	tags=16%, list=4%, signal=16%
PAX3_01	PAX3_01		19	0.278934	0.985088	0.476793	0.512063	1	1615	tags=26%, list=11%, signal=30%
AGTCTAG_MIR151	AGTCTAG_MIR151		19	0.277639	0.983829	0.439252	0.51446	1	2922	tags=37%, list=20%, signal=46%
CEBPGAMMA_Q6	CEBPGAMMA_Q6		182	0.173694	0.969512	0.571429	0.55235	1	3140	tags=34%, list=22%, signal=42%
ARNT_01	ARNT_01		210	0.158101	0.939835	0.666667	0.631831	1	2743	tags=26%, list=19%, signal=31%
CCCACAT_MIR2993P	CCCACAT_MIR2993P		46	0.212617	0.934272	0.594828	0.644686	1	2876	tags=28%, list=20%, signal=35%
PAX5_02	PAX5_02		15	0.287605	0.932064	0.533835	0.648665	1	759	tags=20%, list=5%, signal=21%
NRF2_01	NRF2_01		226	0.153967	0.922305	1	0.674454	1	2526	tags=24%, list=17%, signal=28%
CYTAGCAAY_UNKNOWN	CYTAGCAAY_UNKNOWN		65	0.184043	0.896294	0.737864	0.733753	1	3437	tags=35%, list=24%, signal=46%
NFY_Q6	NFY_Q6		174	0.158164	0.893256	0.761905	0.738713	1	2807	tags=26%, list=19%, signal=32%
HOX13_01	HOX13_01		33	0.213971	0.86607	0.746667	0.795597	1	1732	tags=24%, list=12%, signal=27%
USF_01	USF_01		209	0.154073	0.860748	1	0.803499	1	2580	tags=23%, list=18%, signal=28%
ELK1_02	ELK1_02		211	0.148606	0.860596	0.909091	0.801954	1	3202	tags=30%, list=22%, signal=38%
GATTGGY_NFY_Q6_01	GATTGGY_NFY_Q6_01		51	0.180058	0.798237	0.857143	0.894037	1	3806	tags=37%, list=26%, signal=50%
PPARA_01	PPARA_01		28	0.149372	0.588287	0.98895	0.994009	1	12356	tags=100%, list=85%, signal=669%
TGCTGCT_MIR15A_MIR16_MIR15B_MIR195_MIR424_MIR497	TGCTGCT_MIR15A_MIR16_MIR15B_MIR195_MIR424_MIR497		486	0.294556			1	0	2526	tags=32%, list=17%, signal=38%
TGTTTAC_MIR30A5P_MIR30C_MIR30D_MIR30B_MIR30E5P	TGTTTAC_MIR30A5P_MIR30C_MIR30D_MIR30B_MIR30E5P		486	0.287388			1	0	3081	tags=39%, list=21%, signal=47%
TGGTGCT_MIR29A_MIR29B_MIR29C	TGGTGCT_MIR29A_MIR29B_MIR29C		415	0.246099			1	0	3335	tags=38%, list=23%, signal=48%
TTGCACT_MIR130A_MIR301_MIR130B	TTGCACT_MIR130A_MIR301_MIR130B		346	0.30331			1	0	2049	tags=29%, list=14%, signal=33%
CAGTATT_MIR200B_MIR200C_MIR429	CAGTATT_MIR200B_MIR200C_MIR429		419	0.352113			1	0	3522	tags=47%, list=24%, signal=61%
ACTGTGA_MIR27A_MIR27B	ACTGTGA_MIR27A_MIR27B		394	0.272275			1	0	2626	tags=34%, list=18%, signal=40%
TTTGCAC_MIR19A_MIR19B	TTTGCAC_MIR19A_MIR19B		442	0.297098			1	0	3501	tags=45%, list=24%, signal=58%
TGCCTTA_MIR124A	TGCCTTA_MIR124A		482	0.244314			1	0	2649	tags=32%, list=18%, signal=38%
MCAATNNNNNGCG_UNKNOWN	MCAATNNNNNGCG_UNKNOWN		460	0.134168			1	0	3139	tags=25%, list=22%, signal=30%
RRAGTTGT_UNKNOWN	RRAGTTGT_UNKNOWN		412	0.263846			1	0	2996	tags=35%, list=21%, signal=43%
WCAANNNYCAG_UNKNOWN	WCAANNNYCAG_UNKNOWN		485	0.197161			1	0	2401	tags=27%, list=17%, signal=32%
YGCGYRCGC_UNKNOWN	YGCGYRCGC_UNKNOWN		389	0.202978			1	0	2027	tags=23%, list=14%, signal=26%
