# Supplementary material for: Profiling changes in cortical astroglial cells following chronic stress
Source: Neuropsychopharmacology. 2018 May 29;43(9):1961–71. doi: 10.1038/s41386-018-0105-x (PMC6046043; doi:10.1038/s41386-018-0105-x)
Supplement: Supplementary file 7 — Supp Data File GSEA Gene Ontology [file 41386_2018_105_MOESM7_ESM.xlsx]

## Sheet: STRESS
NAME	GS<br> follow link to MSigDB	GS DETAILS	SIZE	ES	NES	NOM p-val	FDR q-val	FWER p-val	RANK AT MAX	LEADING EDGE
GO_LYSOSOMAL_LUMEN	GO_LYSOSOMAL_LUMEN	Details ...	73	-0.703433	-2.51172	0	0	0	2346	tags=67%, list=16%, signal=80%
GO_EXTRACELLULAR_MATRIX	GO_EXTRACELLULAR_MATRIX	Details ...	263	-0.613314	-2.42219	0	0	0	4164	tags=69%, list=29%, signal=95%
GO_INTRINSIC_COMPONENT_OF_ENDOPLASMIC_RETICULUM_MEMBRANE	GO_INTRINSIC_COMPONENT_OF_ENDOPLASMIC_RETICULUM_MEMBRANE	Details ...	94	-0.656586	-2.41777	0	0	0	3471	tags=71%, list=24%, signal=93%
GO_PROTEINACEOUS_EXTRACELLULAR_MATRIX	GO_PROTEINACEOUS_EXTRACELLULAR_MATRIX	Details ...	215	-0.611579	-2.40819	0	0	0	4164	tags=69%, list=29%, signal=96%
GO_HOMOPHILIC_CELL_ADHESION_VIA_PLASMA_MEMBRANE_ADHESION_MOLECULES	GO_HOMOPHILIC_CELL_ADHESION_VIA_PLASMA_MEMBRANE_ADHESION_MOLECULES	Details ...	88	-0.659669	-2.388	0	0	0	3053	tags=65%, list=21%, signal=82%
GO_INORGANIC_ANION_TRANSMEMBRANE_TRANSPORTER_ACTIVITY	GO_INORGANIC_ANION_TRANSMEMBRANE_TRANSPORTER_ACTIVITY	Details ...	72	-0.666937	-2.37958	0	0	0	3689	tags=72%, list=25%, signal=96%
GO_ANCHORED_COMPONENT_OF_MEMBRANE	GO_ANCHORED_COMPONENT_OF_MEMBRANE	Details ...	69	-0.66449	-2.35416	0	0	0	3508	tags=74%, list=24%, signal=97%
GO_VACUOLAR_LUMEN	GO_VACUOLAR_LUMEN	Details ...	88	-0.645228	-2.34967	0	0	0	2862	tags=63%, list=20%, signal=77%
GO_SEMAPHORIN_PLEXIN_SIGNALING_PATHWAY	GO_SEMAPHORIN_PLEXIN_SIGNALING_PATHWAY	Details ...	35	-0.733415	-2.32204	0	0	0	2781	tags=74%, list=19%, signal=92%
GO_INORGANIC_ANION_TRANSPORT	GO_INORGANIC_ANION_TRANSPORT	Details ...	75	-0.648758	-2.32035	0	0	0	3689	tags=68%, list=25%, signal=91%
GO_SERINE_HYDROLASE_ACTIVITY	GO_SERINE_HYDROLASE_ACTIVITY	Details ...	86	-0.634738	-2.30257	0	0	0	2304	tags=53%, list=16%, signal=63%
GO_GOLGI_LUMEN	GO_GOLGI_LUMEN	Details ...	49	-0.682893	-2.3003	0	0	0	2308	tags=63%, list=16%, signal=75%
GO_ANION_TRANSMEMBRANE_TRANSPORT	GO_ANION_TRANSMEMBRANE_TRANSPORT	Details ...	154	-0.598955	-2.2936	0	0	0	3721	tags=60%, list=26%, signal=79%
GO_TRANSMEMBRANE_RECEPTOR_PROTEIN_KINASE_ACTIVITY	GO_TRANSMEMBRANE_RECEPTOR_PROTEIN_KINASE_ACTIVITY	Details ...	66	-0.661337	-2.29327	0	0	0	2513	tags=55%, list=17%, signal=66%
GO_AMINOGLYCAN_BIOSYNTHETIC_PROCESS	GO_AMINOGLYCAN_BIOSYNTHETIC_PROCESS	Details ...	83	-0.629639	-2.2861	0	0	0	2803	tags=59%, list=19%, signal=73%
GO_CELL_CELL_ADHESION_VIA_PLASMA_MEMBRANE_ADHESION_MOLECULES	GO_CELL_CELL_ADHESION_VIA_PLASMA_MEMBRANE_ADHESION_MOLECULES	Details ...	111	-0.610843	-2.27788	0	0	0	3419	tags=60%, list=24%, signal=78%
GO_EXTRACELLULAR_MATRIX_COMPONENT	GO_EXTRACELLULAR_MATRIX_COMPONENT	Details ...	89	-0.614924	-2.27783	0	0	0	4164	tags=70%, list=29%, signal=97%
GO_POTASSIUM_CHANNEL_ACTIVITY	GO_POTASSIUM_CHANNEL_ACTIVITY	Details ...	82	-0.627758	-2.27491	0	0	0	1907	tags=50%, list=13%, signal=57%
GO_TRANSMEMBRANE_RECEPTOR_PROTEIN_TYROSINE_KINASE_ACTIVITY	GO_TRANSMEMBRANE_RECEPTOR_PROTEIN_TYROSINE_KINASE_ACTIVITY	Details ...	50	-0.671991	-2.27472	0	0	0	2513	tags=58%, list=17%, signal=70%
GO_ANION_TRANSMEMBRANE_TRANSPORTER_ACTIVITY	GO_ANION_TRANSMEMBRANE_TRANSPORTER_ACTIVITY	Details ...	176	-0.59143	-2.27066	0	0	0	3721	tags=61%, list=26%, signal=81%
GO_CHLORIDE_TRANSPORT	GO_CHLORIDE_TRANSPORT		58	-0.651322	-2.27056	0	0	0	3689	tags=71%, list=25%, signal=94%
GO_AMINOGLYCAN_METABOLIC_PROCESS	GO_AMINOGLYCAN_METABOLIC_PROCESS		117	-0.61461	-2.27009	0	0	0	2672	tags=56%, list=18%, signal=68%
GO_ACTIVE_ION_TRANSMEMBRANE_TRANSPORTER_ACTIVITY	GO_ACTIVE_ION_TRANSMEMBRANE_TRANSPORTER_ACTIVITY		117	-0.60536	-2.26881	0	0	0	3614	tags=62%, list=25%, signal=82%
GO_INTRINSIC_COMPONENT_OF_ORGANELLE_MEMBRANE	GO_INTRINSIC_COMPONENT_OF_ORGANELLE_MEMBRANE		206	-0.575802	-2.26242	0	0	0	3471	tags=54%, list=24%, signal=70%
GO_SODIUM_ION_TRANSMEMBRANE_TRANSPORT	GO_SODIUM_ION_TRANSMEMBRANE_TRANSPORT		56	-0.660194	-2.25909	0	0	0	3475	tags=75%, list=24%, signal=98%
GO_VOLTAGE_GATED_CATION_CHANNEL_ACTIVITY	GO_VOLTAGE_GATED_CATION_CHANNEL_ACTIVITY		97	-0.613409	-2.25371	0	0	0	1907	tags=48%, list=13%, signal=55%
GO_ACTIVE_TRANSMEMBRANE_TRANSPORTER_ACTIVITY	GO_ACTIVE_TRANSMEMBRANE_TRANSPORTER_ACTIVITY		224	-0.575238	-2.25061	0	0	0	3614	tags=58%, list=25%, signal=76%
GO_ENDOPLASMIC_RETICULUM_LUMEN	GO_ENDOPLASMIC_RETICULUM_LUMEN		135	-0.595337	-2.25042	0	0	0	4312	tags=71%, list=30%, signal=100%
GO_POTASSIUM_ION_TRANSPORT	GO_POTASSIUM_ION_TRANSPORT		107	-0.608019	-2.24729	0	0	0	2514	tags=53%, list=17%, signal=64%
GO_EXTRACELLULAR_STRUCTURE_ORGANIZATION	GO_EXTRACELLULAR_STRUCTURE_ORGANIZATION		197	-0.578925	-2.24236	0	0	0	3720	tags=60%, list=26%, signal=80%
GO_TRANSFERASE_ACTIVITY_TRANSFERRING_HEXOSYL_GROUPS	GO_TRANSFERASE_ACTIVITY_TRANSFERRING_HEXOSYL_GROUPS		128	-0.591205	-2.23314	0	0	0	3457	tags=60%, list=24%, signal=78%
GO_VOLTAGE_GATED_ION_CHANNEL_ACTIVITY	GO_VOLTAGE_GATED_ION_CHANNEL_ACTIVITY		132	-0.587983	-2.22924	0	0	0	1907	tags=45%, list=13%, signal=52%
GO_G_PROTEIN_COUPLED_RECEPTOR_ACTIVITY	GO_G_PROTEIN_COUPLED_RECEPTOR_ACTIVITY		180	-0.571682	-2.22393	0	0	0	3517	tags=60%, list=24%, signal=78%
GO_ATPASE_ACTIVITY_COUPLED_TO_MOVEMENT_OF_SUBSTANCES	GO_ATPASE_ACTIVITY_COUPLED_TO_MOVEMENT_OF_SUBSTANCES		87	-0.613237	-2.22327	0	0	0	3614	tags=61%, list=25%, signal=81%
GO_AMINOGLYCAN_CATABOLIC_PROCESS	GO_AMINOGLYCAN_CATABOLIC_PROCESS		44	-0.668232	-2.21627	0	0	0	3443	tags=73%, list=24%, signal=95%
GO_INTEGRIN_BINDING	GO_INTEGRIN_BINDING		80	-0.617068	-2.21438	0	0	0	4074	tags=69%, list=28%, signal=95%
GO_CATION_CHANNEL_ACTIVITY	GO_CATION_CHANNEL_ACTIVITY		190	-0.567523	-2.20298	0	1.81e-05	0.001	3351	tags=57%, list=23%, signal=73%
GO_PROTEIN_N_LINKED_GLYCOSYLATION	GO_PROTEIN_N_LINKED_GLYCOSYLATION		69	-0.626778	-2.19984	0	1.77e-05	0.001	4466	tags=80%, list=31%, signal=115%
GO_SECONDARY_ACTIVE_TRANSMEMBRANE_TRANSPORTER_ACTIVITY	GO_SECONDARY_ACTIVE_TRANSMEMBRANE_TRANSPORTER_ACTIVITY		138	-0.579533	-2.19418	0	1.73e-05	0.001	3721	tags=63%, list=26%, signal=84%
GO_METAL_ION_TRANSMEMBRANE_TRANSPORTER_ACTIVITY	GO_METAL_ION_TRANSMEMBRANE_TRANSPORTER_ACTIVITY		281	-0.552091	-2.18793	0	1.7e-05	0.001	3745	tags=60%, list=26%, signal=79%
GO_SIGNALING_RECEPTOR_ACTIVITY	GO_SIGNALING_RECEPTOR_ACTIVITY		485	-0.542165	-2.18399	0	1.66e-05	0.001	3474	tags=53%, list=24%, signal=68%
GO_PASSIVE_TRANSMEMBRANE_TRANSPORTER_ACTIVITY	GO_PASSIVE_TRANSMEMBRANE_TRANSPORTER_ACTIVITY		290	-0.553895	-2.18392	0	1.63e-05	0.001	3351	tags=54%, list=23%, signal=69%
GO_EXTRACELLULAR_LIGAND_GATED_ION_CHANNEL_ACTIVITY	GO_EXTRACELLULAR_LIGAND_GATED_ION_CHANNEL_ACTIVITY		45	-0.655971	-2.1823	0	1.6e-05	0.001	3936	tags=76%, list=27%, signal=103%
GO_GATED_CHANNEL_ACTIVITY	GO_GATED_CHANNEL_ACTIVITY		210	-0.557672	-2.18192	0	1.57e-05	0.001	3351	tags=54%, list=23%, signal=69%
GO_NEUROPEPTIDE_SIGNALING_PATHWAY	GO_NEUROPEPTIDE_SIGNALING_PATHWAY		46	-0.64576	-2.16545	0	1.54e-05	0.001	3427	tags=65%, list=24%, signal=85%
GO_EXTERNAL_SIDE_OF_PLASMA_MEMBRANE	GO_EXTERNAL_SIDE_OF_PLASMA_MEMBRANE		94	-0.586188	-2.1653	0	1.51e-05	0.001	3317	tags=61%, list=23%, signal=78%
GO_EXCITATORY_EXTRACELLULAR_LIGAND_GATED_ION_CHANNEL_ACTIVITY	GO_EXCITATORY_EXTRACELLULAR_LIGAND_GATED_ION_CHANNEL_ACTIVITY		32	-0.687342	-2.16186	0	1.48e-05	0.001	3936	tags=84%, list=27%, signal=115%
GO_SECRETORY_GRANULE_LUMEN	GO_SECRETORY_GRANULE_LUMEN		41	-0.661194	-2.15589	0	1.46e-05	0.001	2902	tags=61%, list=20%, signal=76%
GO_CATION_TRANSMEMBRANE_TRANSPORTER_ACTIVITY	GO_CATION_TRANSMEMBRANE_TRANSPORTER_ACTIVITY		411	-0.539532	-2.15572	0	1.43e-05	0.001	3745	tags=55%, list=26%, signal=72%
GO_CELL_SURFACE	GO_CELL_SURFACE		419	-0.537972	-2.15381	0	1.41e-05	0.001	4327	tags=59%, list=30%, signal=81%
GO_INORGANIC_ION_TRANSMEMBRANE_TRANSPORT	GO_INORGANIC_ION_TRANSMEMBRANE_TRANSPORT		393	-0.539246	-2.15161	0	1.39e-05	0.001	3758	tags=54%, list=26%, signal=71%
GO_RECEPTOR_COMPLEX	GO_RECEPTOR_COMPLEX		227	-0.54654	-2.14574	0	1.36e-05	0.001	3380	tags=49%, list=23%, signal=63%
GO_POSITIVE_REGULATION_OF_BIOMINERAL_TISSUE_DEVELOPMENT	GO_POSITIVE_REGULATION_OF_BIOMINERAL_TISSUE_DEVELOPMENT		29	-0.685782	-2.13795	0	2.68e-05	0.002	2450	tags=55%, list=17%, signal=66%
GO_CELL_ADHESION_MOLECULE_BINDING	GO_CELL_ADHESION_MOLECULE_BINDING		129	-0.567769	-2.13693	0	2.64e-05	0.002	4074	tags=63%, list=28%, signal=86%
GO_MEMBRANE_PROTEIN_ECTODOMAIN_PROTEOLYSIS	GO_MEMBRANE_PROTEIN_ECTODOMAIN_PROTEOLYSIS		20	-0.740828	-2.13408	0	2.6e-05	0.002	3117	tags=75%, list=21%, signal=95%
GO_VOLTAGE_GATED_POTASSIUM_CHANNEL_ACTIVITY	GO_VOLTAGE_GATED_POTASSIUM_CHANNEL_ACTIVITY		65	-0.6116	-2.13352	0	2.56e-05	0.002	1907	tags=49%, list=13%, signal=56%
GO_BASEMENT_MEMBRANE	GO_BASEMENT_MEMBRANE		66	-0.607484	-2.13341	0	2.52e-05	0.002	4164	tags=68%, list=29%, signal=95%
GO_ION_ANTIPORTER_ACTIVITY	GO_ION_ANTIPORTER_ACTIVITY		34	-0.671322	-2.13276	0	2.48e-05	0.002	3475	tags=74%, list=24%, signal=96%
GO_REGULATION_OF_AXON_GUIDANCE	GO_REGULATION_OF_AXON_GUIDANCE		37	-0.661994	-2.13169	0	2.44e-05	0.002	2731	tags=65%, list=19%, signal=80%
GO_UDP_GLYCOSYLTRANSFERASE_ACTIVITY	GO_UDP_GLYCOSYLTRANSFERASE_ACTIVITY		81	-0.590743	-2.13097	0	2.41e-05	0.002	3987	tags=67%, list=27%, signal=91%
GO_EXTRACELLULAR_MATRIX_BINDING	GO_EXTRACELLULAR_MATRIX_BINDING		40	-0.652024	-2.12337	0	3.57e-05	0.003	3561	tags=68%, list=25%, signal=89%
GO_ANTIPORTER_ACTIVITY	GO_ANTIPORTER_ACTIVITY		53	-0.629446	-2.11935	0	3.52e-05	0.003	3475	tags=68%, list=24%, signal=89%
GO_LIGAND_GATED_CHANNEL_ACTIVITY	GO_LIGAND_GATED_CHANNEL_ACTIVITY		88	-0.57351	-2.10729	0	8.11e-05	0.007	3991	tags=63%, list=27%, signal=86%
GO_PROTEOGLYCAN_METABOLIC_PROCESS	GO_PROTEOGLYCAN_METABOLIC_PROCESS		68	-0.596763	-2.10488	0	8e-05	0.007	3443	tags=56%, list=24%, signal=73%
GO_INORGANIC_CATION_TRANSMEMBRANE_TRANSPORTER_ACTIVITY	GO_INORGANIC_CATION_TRANSMEMBRANE_TRANSPORTER_ACTIVITY		354	-0.527846	-2.10134	0	0.000113	0.01	4448	tags=61%, list=31%, signal=86%
GO_GLYCOPROTEIN_METABOLIC_PROCESS	GO_GLYCOPROTEIN_METABOLIC_PROCESS		256	-0.530888	-2.09454	0	0.000145	0.013	3479	tags=53%, list=24%, signal=68%
GO_TRANSPORTER_COMPLEX	GO_TRANSPORTER_COMPLEX		230	-0.534324	-2.09047	0	0.000143	0.013	3351	tags=50%, list=23%, signal=65%
GO_ATPASE_COUPLED_ION_TRANSMEMBRANE_TRANSPORTER_ACTIVITY	GO_ATPASE_COUPLED_ION_TRANSMEMBRANE_TRANSPORTER_ACTIVITY		53	-0.604846	-2.0834	0	0.000152	0.014	3957	tags=60%, list=27%, signal=83%
GO_ANION_CHANNEL_ACTIVITY	GO_ANION_CHANNEL_ACTIVITY		50	-0.618754	-2.08295	0	0.00015	0.014	3689	tags=66%, list=25%, signal=88%
GO_VESICLE_LUMEN	GO_VESICLE_LUMEN		50	-0.618053	-2.08105	0	0.000148	0.014	3754	tags=64%, list=26%, signal=86%
GO_MONOVALENT_INORGANIC_CATION_TRANSMEMBRANE_TRANSPORTER_ACTIVITY	GO_MONOVALENT_INORGANIC_CATION_TRANSMEMBRANE_TRANSPORTER_ACTIVITY		235	-0.532744	-2.07909	0	0.000177	0.017	3347	tags=51%, list=23%, signal=65%
GO_OLIGOSACCHARIDE_METABOLIC_PROCESS	GO_OLIGOSACCHARIDE_METABOLIC_PROCESS		54	-0.611303	-2.07769	0	0.000175	0.017	2971	tags=59%, list=20%, signal=74%
GO_CARBOHYDRATE_DERIVATIVE_TRANSPORT	GO_CARBOHYDRATE_DERIVATIVE_TRANSPORT		38	-0.63529	-2.06852	0	0.000203	0.02	4199	tags=71%, list=29%, signal=100%
GO_CHONDROITIN_SULFATE_PROTEOGLYCAN_METABOLIC_PROCESS	GO_CHONDROITIN_SULFATE_PROTEOGLYCAN_METABOLIC_PROCESS		37	-0.647592	-2.06677	0	0.000201	0.02	3846	tags=68%, list=26%, signal=92%
GO_SODIUM_ION_TRANSMEMBRANE_TRANSPORTER_ACTIVITY	GO_SODIUM_ION_TRANSMEMBRANE_TRANSPORTER_ACTIVITY		79	-0.572605	-2.06637	0	0.000198	0.02	3611	tags=70%, list=25%, signal=92%
GO_ANION_TRANSPORT	GO_ANION_TRANSPORT		310	-0.521313	-2.06313	0	0.000196	0.02	3721	tags=52%, list=26%, signal=69%
GO_PROTEOGLYCAN_BIOSYNTHETIC_PROCESS	GO_PROTEOGLYCAN_BIOSYNTHETIC_PROCESS		49	-0.61748	-2.06176	0	0.000194	0.02	3118	tags=57%, list=21%, signal=73%
GO_ORGANIC_ANION_TRANSMEMBRANE_TRANSPORTER_ACTIVITY	GO_ORGANIC_ANION_TRANSMEMBRANE_TRANSPORTER_ACTIVITY		106	-0.5586	-2.06172	0	0.000192	0.02	3721	tags=57%, list=26%, signal=76%
GO_LIPOSACCHARIDE_METABOLIC_PROCESS	GO_LIPOSACCHARIDE_METABOLIC_PROCESS		91	-0.565663	-2.0617	0	0.000189	0.02	3479	tags=56%, list=24%, signal=73%
GO_MEMBRANE_LIPID_METABOLIC_PROCESS	GO_MEMBRANE_LIPID_METABOLIC_PROCESS		150	-0.537019	-2.05655	0	0.000206	0.022	3479	tags=53%, list=24%, signal=69%
GO_CYTOKINE_BINDING	GO_CYTOKINE_BINDING		54	-0.596067	-2.05053	0	0.000222	0.024	2783	tags=52%, list=19%, signal=64%
GO_NEGATIVE_CHEMOTAXIS	GO_NEGATIVE_CHEMOTAXIS		37	-0.63677	-2.0485	0	0.00022	0.024	3141	tags=65%, list=22%, signal=83%
GO_MUCOPOLYSACCHARIDE_METABOLIC_PROCESS	GO_MUCOPOLYSACCHARIDE_METABOLIC_PROCESS		81	-0.563683	-2.04791	0	0.000217	0.024	3457	tags=57%, list=24%, signal=74%
GO_ATPASE_COMPLEX	GO_ATPASE_COMPLEX		16	-0.760734	-2.04645	0	0.000215	0.024	2297	tags=81%, list=16%, signal=96%
GO_DIVALENT_INORGANIC_CATION_TRANSMEMBRANE_TRANSPORTER_ACTIVITY	GO_DIVALENT_INORGANIC_CATION_TRANSMEMBRANE_TRANSPORTER_ACTIVITY		124	-0.541968	-2.04474	0	0.000213	0.024	3686	tags=57%, list=25%, signal=76%
GO_CARBOHYDRATE_BINDING	GO_CARBOHYDRATE_BINDING		137	-0.535262	-2.04373	0	0.00021	0.024	3106	tags=49%, list=21%, signal=62%
GO_MANNOSYLTRANSFERASE_ACTIVITY	GO_MANNOSYLTRANSFERASE_ACTIVITY		21	-0.712147	-2.0382	0	0.000243	0.027	2349	tags=62%, list=16%, signal=74%
GO_GLYCOSAMINOGLYCAN_BINDING	GO_GLYCOSAMINOGLYCAN_BINDING		121	-0.543966	-2.03533	0	0.000258	0.029	3965	tags=60%, list=27%, signal=81%
GO_SULFUR_COMPOUND_TRANSPORT	GO_SULFUR_COMPOUND_TRANSPORT		22	-0.703047	-2.03312	0	0.000263	0.03	4171	tags=86%, list=29%, signal=121%
GO_EXTRACELLULAR_MATRIX_DISASSEMBLY	GO_EXTRACELLULAR_MATRIX_DISASSEMBLY		42	-0.632148	-2.03163	0	0.000269	0.03	3691	tags=67%, list=25%, signal=89%
GO_DELAYED_RECTIFIER_POTASSIUM_CHANNEL_ACTIVITY	GO_DELAYED_RECTIFIER_POTASSIUM_CHANNEL_ACTIVITY		29	-0.66672	-2.03162	0	0.000267	0.03	2889	tags=66%, list=20%, signal=82%
GO_POSITIVE_REGULATION_OF_SYNAPSE_ASSEMBLY	GO_POSITIVE_REGULATION_OF_SYNAPSE_ASSEMBLY		49	-0.603524	-2.02534	0	0.000289	0.033	3829	tags=69%, list=26%, signal=94%
GO_SUGAR_TRANSMEMBRANE_TRANSPORTER_ACTIVITY	GO_SUGAR_TRANSMEMBRANE_TRANSPORTER_ACTIVITY		18	-0.722723	-2.01808	0	0.000343	0.039	2433	tags=67%, list=17%, signal=80%
GO_NEUROTRANSMITTER_RECEPTOR_ACTIVITY	GO_NEUROTRANSMITTER_RECEPTOR_ACTIVITY		42	-0.612471	-2.01407	0	0.000371	0.042	3936	tags=71%, list=27%, signal=98%
GO_NEGATIVE_REGULATION_OF_AXON_GUIDANCE	GO_NEGATIVE_REGULATION_OF_AXON_GUIDANCE		25	-0.670802	-2.01308	0	0.000376	0.043	3039	tags=72%, list=21%, signal=91%
GO_NOTCH_RECEPTOR_PROCESSING	GO_NOTCH_RECEPTOR_PROCESSING		15	-0.764248	-2.01308	0	0.000372	0.043	2554	tags=80%, list=18%, signal=97%
GO_L_AMINO_ACID_TRANSPORT	GO_L_AMINO_ACID_TRANSPORT		46	-0.601936	-2.00786	0	0.000416	0.048	3721	tags=61%, list=26%, signal=82%
GO_NEGATIVE_REGULATION_OF_AXON_EXTENSION	GO_NEGATIVE_REGULATION_OF_AXON_EXTENSION		33	-0.633306	-2.00708	0	0.000412	0.048	4276	tags=73%, list=29%, signal=103%
GO_SERINE_TYPE_ENDOPEPTIDASE_INHIBITOR_ACTIVITY	GO_SERINE_TYPE_ENDOPEPTIDASE_INHIBITOR_ACTIVITY		29	-0.651008	-2.00493	0	0.000439	0.052	2189	tags=55%, list=15%, signal=65%
GO_PEPTIDE_RECEPTOR_ACTIVITY	GO_PEPTIDE_RECEPTOR_ACTIVITY		55	-0.584665	-2.00455	0	0.000443	0.053	4728	tags=75%, list=33%, signal=110%
GO_GLYCOSYLATION	GO_GLYCOSYLATION		189	-0.520181	-2.00453	0	0.000439	0.053	3479	tags=53%, list=24%, signal=69%
GO_ACETYLGALACTOSAMINYLTRANSFERASE_ACTIVITY	GO_ACETYLGALACTOSAMINYLTRANSFERASE_ACTIVITY		22	-0.696992	-2.00408	0	0.000435	0.053	2572	tags=64%, list=18%, signal=77%
GO_MULTICELLULAR_ORGANISMAL_MACROMOLECULE_METABOLIC_PROCESS	GO_MULTICELLULAR_ORGANISMAL_MACROMOLECULE_METABOLIC_PROCESS		42	-0.604527	-2.00357	0	0.000453	0.056	2316	tags=52%, list=16%, signal=62%
GO_SEMAPHORIN_RECEPTOR_BINDING	GO_SEMAPHORIN_RECEPTOR_BINDING		21	-0.704344	-2.00349	0	0.000449	0.056	2731	tags=76%, list=19%, signal=94%
GO_CERAMIDE_BIOSYNTHETIC_PROCESS	GO_CERAMIDE_BIOSYNTHETIC_PROCESS		36	-0.630974	-2.00115	0	0.000467	0.059	4466	tags=81%, list=31%, signal=116%
GO_MANNOSYLATION	GO_MANNOSYLATION		26	-0.655443	-2.00029	0	0.000463	0.059	2349	tags=54%, list=16%, signal=64%
GO_METAL_ION_TRANSPORT	GO_METAL_ION_TRANSPORT		393	-0.50365	-1.99893	0	0.000473	0.061	3486	tags=49%, list=24%, signal=63%
GO_NEUTRAL_AMINO_ACID_TRANSPORT	GO_NEUTRAL_AMINO_ACID_TRANSPORT		23	-0.686556	-1.99423	0	0.000519	0.068	4201	tags=83%, list=29%, signal=116%
GO_COLLAGEN_TRIMER	GO_COLLAGEN_TRIMER		43	-0.603406	-1.99263	0	0.000543	0.072	4164	tags=74%, list=29%, signal=104%
GO_REGULATION_OF_SYNAPSE_ASSEMBLY	GO_REGULATION_OF_SYNAPSE_ASSEMBLY		59	-0.573734	-1.99036	0	0.000581	0.077	4111	tags=68%, list=28%, signal=94%
GO_CHONDROITIN_SULFATE_PROTEOGLYCAN_BIOSYNTHETIC_PROCESS	GO_CHONDROITIN_SULFATE_PROTEOGLYCAN_BIOSYNTHETIC_PROCESS		26	-0.677048	-1.99017	0	0.000576	0.077	3753	tags=73%, list=26%, signal=98%
GO_NEGATIVE_REGULATION_OF_CHEMOTAXIS	GO_NEGATIVE_REGULATION_OF_CHEMOTAXIS		37	-0.630073	-1.98816	0	0.000605	0.082	4282	tags=73%, list=29%, signal=103%
GO_REGULATION_OF_SYSTEMIC_ARTERIAL_BLOOD_PRESSURE_MEDIATED_BY_A_CHEMICAL_SIGNAL	GO_REGULATION_OF_SYSTEMIC_ARTERIAL_BLOOD_PRESSURE_MEDIATED_BY_A_CHEMICAL_SIGNAL		26	-0.648205	-1.98772	0	0.000607	0.083	1977	tags=58%, list=14%, signal=67%
GO_GLUTAMATE_RECEPTOR_ACTIVITY	GO_GLUTAMATE_RECEPTOR_ACTIVITY		25	-0.668324	-1.98469	0	0.000636	0.088	4183	tags=84%, list=29%, signal=118%
GO_CALCIUM_ION_TRANSMEMBRANE_TRANSPORTER_ACTIVITY	GO_CALCIUM_ION_TRANSMEMBRANE_TRANSPORTER_ACTIVITY		90	-0.543955	-1.98321	0	0.000651	0.09	3661	tags=59%, list=25%, signal=78%
GO_GROWTH_FACTOR_BINDING	GO_GROWTH_FACTOR_BINDING		97	-0.538199	-1.98294	0	0.000646	0.09	3157	tags=47%, list=22%, signal=60%
GO_SODIUM_ION_TRANSPORT	GO_SODIUM_ION_TRANSPORT		89	-0.5436	-1.97984	0	0.000667	0.094	3611	tags=64%, list=25%, signal=85%
GO_CARBOHYDRATE_TRANSPORTER_ACTIVITY	GO_CARBOHYDRATE_TRANSPORTER_ACTIVITY		20	-0.692963	-1.97823	0.00126422	0.000669	0.095	2433	tags=60%, list=17%, signal=72%
GO_INTRINSIC_COMPONENT_OF_GOLGI_MEMBRANE	GO_INTRINSIC_COMPONENT_OF_GOLGI_MEMBRANE		44	-0.598105	-1.97797	0.00117233	0.00067	0.096	2774	tags=55%, list=19%, signal=67%
GO_PLATELET_ALPHA_GRANULE_LUMEN	GO_PLATELET_ALPHA_GRANULE_LUMEN		30	-0.650415	-1.97773	0	0.000665	0.096	2788	tags=57%, list=19%, signal=70%
GO_BIOMINERAL_TISSUE_DEVELOPMENT	GO_BIOMINERAL_TISSUE_DEVELOPMENT		43	-0.597203	-1.97685	0	0.000666	0.097	3073	tags=56%, list=21%, signal=71%
GO_PHOSPHATIDYLSERINE_METABOLIC_PROCESS	GO_PHOSPHATIDYLSERINE_METABOLIC_PROCESS		17	-0.720414	-1.97432	0	0.000712	0.103	2900	tags=71%, list=20%, signal=88%
GO_MEMBRANE_LIPID_BIOSYNTHETIC_PROCESS	GO_MEMBRANE_LIPID_BIOSYNTHETIC_PROCESS		92	-0.541461	-1.97328	0	0.000719	0.105	4596	tags=65%, list=32%, signal=95%
GO_CATION_TRANSPORTING_ATPASE_ACTIVITY	GO_CATION_TRANSPORTING_ATPASE_ACTIVITY		46	-0.589113	-1.97316	0	0.00072	0.106	4200	tags=59%, list=29%, signal=82%
GO_ANTIGEN_BINDING	GO_ANTIGEN_BINDING		27	-0.656886	-1.97262	0	0.000727	0.108	2741	tags=52%, list=19%, signal=64%
GO_GLYCOLIPID_BIOSYNTHETIC_PROCESS	GO_GLYCOLIPID_BIOSYNTHETIC_PROCESS		50	-0.586996	-1.96989	0	0.00074	0.11	4502	tags=70%, list=31%, signal=101%
GO_TRANSFERASE_ACTIVITY_TRANSFERRING_GLYCOSYL_GROUPS	GO_TRANSFERASE_ACTIVITY_TRANSFERRING_GLYCOSYL_GROUPS		188	-0.509048	-1.96588	0	0.000796	0.119	3479	tags=51%, list=24%, signal=66%
GO_WNT_PROTEIN_BINDING	GO_WNT_PROTEIN_BINDING		20	-0.687945	-1.96263	0.00129702	0.000838	0.124	3016	tags=70%, list=21%, signal=88%
GO_CALCIUM_ION_BINDING	GO_CALCIUM_ION_BINDING		422	-0.486146	-1.96063	0	0.000856	0.128	3498	tags=45%, list=24%, signal=58%
GO_LAMININ_BINDING	GO_LAMININ_BINDING		22	-0.68174	-1.95712	0	0.000916	0.138	3123	tags=73%, list=22%, signal=93%
GO_SPHINGOLIPID_METABOLIC_PROCESS	GO_SPHINGOLIPID_METABOLIC_PROCESS		110	-0.524712	-1.95578	0	0.000933	0.142	4596	tags=63%, list=32%, signal=91%
GO_REGULATION_OF_CHEMOTAXIS	GO_REGULATION_OF_CHEMOTAXIS		113	-0.522977	-1.95185	0	0.00102659	0.157	3171	tags=47%, list=22%, signal=60%
GO_G_PROTEIN_COUPLED_RECEPTOR_SIGNALING_PATHWAY_COUPLED_TO_CYCLIC_NUCLEOTIDE_SECOND_MESSENGER	GO_G_PROTEIN_COUPLED_RECEPTOR_SIGNALING_PATHWAY_COUPLED_TO_CYCLIC_NUCLEOTIDE_SECOND_MESSENGER		104	-0.528895	-1.95027	0	0.00106605	0.162	2836	tags=52%, list=20%, signal=64%
GO_GLYCOSPHINGOLIPID_METABOLIC_PROCESS	GO_GLYCOSPHINGOLIPID_METABOLIC_PROCESS		52	-0.568703	-1.94813	0	0.0010993	0.167	4466	tags=67%, list=31%, signal=97%
GO_CHONDROITIN_SULFATE_BIOSYNTHETIC_PROCESS	GO_CHONDROITIN_SULFATE_BIOSYNTHETIC_PROCESS		23	-0.67473	-1.94765	0	0.00110316	0.168	3753	tags=74%, list=26%, signal=100%
GO_CARBOHYDRATE_DERIVATIVE_BIOSYNTHETIC_PROCESS	GO_CARBOHYDRATE_DERIVATIVE_BIOSYNTHETIC_PROCESS		452	-0.486481	-1.94687	0	0.00110704	0.169	3538	tags=45%, list=24%, signal=58%
GO_MONOVALENT_INORGANIC_CATION_TRANSPORT	GO_MONOVALENT_INORGANIC_CATION_TRANSPORT		288	-0.489388	-1.94632	0	0.00109946	0.169	3354	tags=45%, list=23%, signal=58%
GO_PROTEOGLYCAN_BINDING	GO_PROTEOGLYCAN_BINDING		19	-0.692746	-1.94513	0	0.00113151	0.174	4243	tags=95%, list=29%, signal=134%
GO_REGULATION_OF_AXONOGENESIS	GO_REGULATION_OF_AXONOGENESIS		151	-0.504885	-1.945	0	0.00112947	0.175	2731	tags=42%, list=19%, signal=52%
GO_TRANSMISSION_OF_NERVE_IMPULSE	GO_TRANSMISSION_OF_NERVE_IMPULSE		41	-0.595372	-1.94257	0	0.0011775	0.182	3664	tags=66%, list=25%, signal=88%
GO_REGULATION_OF_BIOMINERAL_TISSUE_DEVELOPMENT	GO_REGULATION_OF_BIOMINERAL_TISSUE_DEVELOPMENT		48	-0.572114	-1.93856	0	0.00126919	0.197	2450	tags=46%, list=17%, signal=55%
GO_CYTOKINE_ACTIVITY	GO_CYTOKINE_ACTIVITY		61	-0.55689	-1.93793	0	0.00129379	0.202	3172	tags=51%, list=22%, signal=65%
GO_L_AMINO_ACID_TRANSMEMBRANE_TRANSPORTER_ACTIVITY	GO_L_AMINO_ACID_TRANSMEMBRANE_TRANSPORTER_ACTIVITY		40	-0.591498	-1.93456	0	0.00137305	0.213	4201	tags=65%, list=29%, signal=91%
GO_N_GLYCAN_PROCESSING	GO_N_GLYCAN_PROCESSING		18	-0.695208	-1.93453	0	0.00136407	0.213	2971	tags=72%, list=20%, signal=91%
GO_REGULATION_OF_POSTSYNAPTIC_MEMBRANE_POTENTIAL	GO_REGULATION_OF_POSTSYNAPTIC_MEMBRANE_POTENTIAL		45	-0.582894	-1.93236	0	0.00140932	0.217	1671	tags=42%, list=12%, signal=48%
GO_MULTICELLULAR_ORGANISM_METABOLIC_PROCESS	GO_MULTICELLULAR_ORGANISM_METABOLIC_PROCESS		51	-0.569936	-1.93104	0	0.00143782	0.224	2542	tags=51%, list=18%, signal=62%
GO_CATION_CHANNEL_COMPLEX	GO_CATION_CHANNEL_COMPLEX		127	-0.513565	-1.92963	0	0.00145528	0.227	1907	tags=38%, list=13%, signal=43%
GO_NEGATIVE_REGULATION_OF_DEVELOPMENTAL_GROWTH	GO_NEGATIVE_REGULATION_OF_DEVELOPMENTAL_GROWTH		69	-0.542217	-1.92831	0	0.00147266	0.231	4276	tags=59%, list=29%, signal=84%
GO_VOLTAGE_GATED_CALCIUM_CHANNEL_ACTIVITY	GO_VOLTAGE_GATED_CALCIUM_CHANNEL_ACTIVITY		31	-0.619726	-1.92594	0	0.00152118	0.241	1581	tags=45%, list=11%, signal=51%
GO_GLYCOPROTEIN_BINDING	GO_GLYCOPROTEIN_BINDING		78	-0.53821	-1.92588	0	0.00151162	0.241	4304	tags=67%, list=30%, signal=94%
GO_HORMONE_ACTIVITY	GO_HORMONE_ACTIVITY		41	-0.588161	-1.92573	0	0.00150742	0.241	4085	tags=71%, list=28%, signal=98%
GO_ADENYLATE_CYCLASE_MODULATING_G_PROTEIN_COUPLED_RECEPTOR_SIGNALING_PATHWAY	GO_ADENYLATE_CYCLASE_MODULATING_G_PROTEIN_COUPLED_RECEPTOR_SIGNALING_PATHWAY		94	-0.520845	-1.92526	0	0.00152904	0.246	2836	tags=51%, list=20%, signal=63%
GO_RENAL_SYSTEM_VASCULATURE_DEVELOPMENT	GO_RENAL_SYSTEM_VASCULATURE_DEVELOPMENT		16	-0.720431	-1.92386	0.00134409	0.00157605	0.254	1700	tags=56%, list=12%, signal=64%
GO_ORGANIC_ACID_TRANSMEMBRANE_TRANSPORTER_ACTIVITY	GO_ORGANIC_ACID_TRANSMEMBRANE_TRANSPORTER_ACTIVITY		86	-0.52862	-1.92282	0	0.00159701	0.26	3721	tags=56%, list=26%, signal=75%
GO_CARBOHYDRATE_DERIVATIVE_TRANSPORTER_ACTIVITY	GO_CARBOHYDRATE_DERIVATIVE_TRANSPORTER_ACTIVITY		28	-0.63877	-1.92255	0	0.00159235	0.261	2659	tags=54%, list=18%, signal=65%
GO_HYDROLASE_ACTIVITY_HYDROLYZING_O_GLYCOSYL_COMPOUNDS	GO_HYDROLASE_ACTIVITY_HYDROLYZING_O_GLYCOSYL_COMPOUNDS		55	-0.567325	-1.92074	0	0.00162809	0.268	2828	tags=51%, list=19%, signal=63%
GO_ORGANIC_ANION_TRANSPORT	GO_ORGANIC_ANION_TRANSPORT		238	-0.486523	-1.92023	0	0.00162325	0.268	4247	tags=54%, list=29%, signal=75%
GO_MEMBRANE_DEPOLARIZATION_DURING_ACTION_POTENTIAL	GO_MEMBRANE_DEPOLARIZATION_DURING_ACTION_POTENTIAL		30	-0.625289	-1.91777	0	0.00164344	0.272	1581	tags=47%, list=11%, signal=52%
GO_HYDROGEN_TRANSPORT	GO_HYDROGEN_TRANSPORT		102	-0.521992	-1.91693	0	0.00165846	0.276	5244	tags=63%, list=36%, signal=98%
GO_METALLOENDOPEPTIDASE_ACTIVITY	GO_METALLOENDOPEPTIDASE_ACTIVITY		63	-0.544577	-1.91614	0	0.00166334	0.279	4009	tags=56%, list=28%, signal=76%
GO_REGULATION_OF_BLOOD_PRESSURE	GO_REGULATION_OF_BLOOD_PRESSURE		103	-0.523659	-1.91517	0	0.00166334	0.28	1680	tags=38%, list=12%, signal=43%
GO_HEPARIN_BINDING	GO_HEPARIN_BINDING		90	-0.525648	-1.91274	0	0.00168284	0.283	3965	tags=58%, list=27%, signal=79%
GO_G_PROTEIN_COUPLED_RECEPTOR_SIGNALING_PATHWAY	GO_G_PROTEIN_COUPLED_RECEPTOR_SIGNALING_PATHWAY		367	-0.476596	-1.91146	0	0.00172626	0.292	3517	tags=47%, list=24%, signal=61%
GO_REGULATION_OF_STEROL_TRANSPORT	GO_REGULATION_OF_STEROL_TRANSPORT		22	-0.655188	-1.90745	0	0.00182208	0.306	1715	tags=45%, list=12%, signal=51%
GO_IONOTROPIC_GLUTAMATE_RECEPTOR_SIGNALING_PATHWAY	GO_IONOTROPIC_GLUTAMATE_RECEPTOR_SIGNALING_PATHWAY		23	-0.651639	-1.90701	0	0.00182601	0.308	4183	tags=83%, list=29%, signal=116%
GO_EXTRACELLULAR_GLUTAMATE_GATED_ION_CHANNEL_ACTIVITY	GO_EXTRACELLULAR_GLUTAMATE_GATED_ION_CHANNEL_ACTIVITY		18	-0.700317	-1.9068	0	0.00182033	0.308	4183	tags=94%, list=29%, signal=132%
GO_SOLUTE_CATION_ANTIPORTER_ACTIVITY	GO_SOLUTE_CATION_ANTIPORTER_ACTIVITY		22	-0.663778	-1.90252	0	0.00197093	0.331	3475	tags=77%, list=24%, signal=101%
GO_POTASSIUM_CHANNEL_COMPLEX	GO_POTASSIUM_CHANNEL_COMPLEX		74	-0.536863	-1.89916	0	0.00206805	0.345	1907	tags=41%, list=13%, signal=46%
GO_LYTIC_VACUOLE	GO_LYTIC_VACUOLE		397	-0.475904	-1.89819	0	0.00207985	0.349	3536	tags=43%, list=24%, signal=56%
GO_DIVALENT_INORGANIC_CATION_TRANSPORT	GO_DIVALENT_INORGANIC_CATION_TRANSPORT		187	-0.488837	-1.89753	0	0.00208686	0.351	4277	tags=53%, list=29%, signal=75%
GO_ANATOMICAL_STRUCTURE_MATURATION	GO_ANATOMICAL_STRUCTURE_MATURATION		33	-0.604299	-1.89625	0	0.0020984	0.353	3518	tags=58%, list=24%, signal=76%
GO_REGULATION_OF_SYSTEMIC_ARTERIAL_BLOOD_PRESSURE	GO_REGULATION_OF_SYSTEMIC_ARTERIAL_BLOOD_PRESSURE		50	-0.558	-1.89569	0	0.00210985	0.356	1671	tags=44%, list=12%, signal=50%
GO_PROTEIN_MATURATION	GO_PROTEIN_MATURATION		192	-0.486319	-1.89312	0	0.00219445	0.375	3775	tags=44%, list=26%, signal=58%
GO_EXTRACELLULAR_MATRIX_STRUCTURAL_CONSTITUENT	GO_EXTRACELLULAR_MATRIX_STRUCTURAL_CONSTITUENT		39	-0.584887	-1.89292	0.00121507	0.00218699	0.376	2676	tags=56%, list=18%, signal=69%
GO_SODIUM_CHANNEL_ACTIVITY	GO_SODIUM_CHANNEL_ACTIVITY		23	-0.650506	-1.89211	0	0.00221123	0.379	3347	tags=70%, list=23%, signal=90%
GO_WNT_ACTIVATED_RECEPTOR_ACTIVITY	GO_WNT_ACTIVATED_RECEPTOR_ACTIVITY		16	-0.69893	-1.89061	0.00129534	0.00224897	0.384	3016	tags=69%, list=21%, signal=87%
GO_PLATELET_ALPHA_GRANULE	GO_PLATELET_ALPHA_GRANULE		44	-0.566348	-1.88568	0	0.00241595	0.409	2788	tags=48%, list=19%, signal=59%
GO_INSULIN_LIKE_GROWTH_FACTOR_BINDING	GO_INSULIN_LIKE_GROWTH_FACTOR_BINDING		20	-0.665345	-1.88305	0	0.00250554	0.419	3157	tags=70%, list=22%, signal=89%
GO_CHEMOREPELLENT_ACTIVITY	GO_CHEMOREPELLENT_ACTIVITY		25	-0.639414	-1.88273	0	0.00250099	0.421	3141	tags=68%, list=22%, signal=87%
GO_AMINO_ACID_TRANSMEMBRANE_TRANSPORTER_ACTIVITY	GO_AMINO_ACID_TRANSMEMBRANE_TRANSPORTER_ACTIVITY		55	-0.552358	-1.88199	0	0.0025273	0.427	3721	tags=55%, list=26%, signal=73%
GO_PLASMA_MEMBRANE_RECEPTOR_COMPLEX	GO_PLASMA_MEMBRANE_RECEPTOR_COMPLEX		125	-0.497801	-1.88163	0	0.00252279	0.428	3351	tags=45%, list=23%, signal=58%
GO_SULFOTRANSFERASE_ACTIVITY	GO_SULFOTRANSFERASE_ACTIVITY		31	-0.609285	-1.88046	0	0.00256182	0.435	4242	tags=74%, list=29%, signal=105%
GO_MEMBRANE_PROTEIN_PROTEOLYSIS	GO_MEMBRANE_PROTEIN_PROTEOLYSIS		31	-0.608095	-1.87959	0	0.00256587	0.437	3117	tags=58%, list=21%, signal=74%
GO_PROTEIN_DEGLYCOSYLATION	GO_PROTEIN_DEGLYCOSYLATION		20	-0.672608	-1.87939	0.00259067	0.00255257	0.437	2799	tags=70%, list=19%, signal=87%
GO_DIVALENT_INORGANIC_CATION_HOMEOSTASIS	GO_DIVALENT_INORGANIC_CATION_HOMEOSTASIS		213	-0.481286	-1.87881	0	0.00255223	0.438	3784	tags=48%, list=26%, signal=64%
GO_COLLAGEN_BINDING	GO_COLLAGEN_BINDING		44	-0.572423	-1.87881	0	0.00253914	0.438	2992	tags=50%, list=21%, signal=63%
GO_EPHRIN_RECEPTOR_ACTIVITY	GO_EPHRIN_RECEPTOR_ACTIVITY		15	-0.708688	-1.87866	0.0013369	0.00253043	0.439	2513	tags=73%, list=17%, signal=89%
GO_CERAMIDE_METABOLIC_PROCESS	GO_CERAMIDE_METABOLIC_PROCESS		64	-0.535291	-1.8769	0	0.00258096	0.449	4466	tags=66%, list=31%, signal=94%
GO_MONOOXYGENASE_ACTIVITY	GO_MONOOXYGENASE_ACTIVITY		33	-0.603732	-1.87609	0	0.00259736	0.452	2547	tags=52%, list=18%, signal=62%
GO_IONOTROPIC_GLUTAMATE_RECEPTOR_COMPLEX	GO_IONOTROPIC_GLUTAMATE_RECEPTOR_COMPLEX		46	-0.554934	-1.87574	0	0.00258848	0.452	3351	tags=54%, list=23%, signal=70%
GO_REGULATION_OF_CARDIAC_CONDUCTION	GO_REGULATION_OF_CARDIAC_CONDUCTION		49	-0.563286	-1.87453	0	0.00263802	0.459	3929	tags=65%, list=27%, signal=89%
GO_MULTICELLULAR_ORGANISMAL_SIGNALING	GO_MULTICELLULAR_ORGANISMAL_SIGNALING		100	-0.506159	-1.87222	0	0.00274504	0.475	4428	tags=60%, list=30%, signal=86%
GO_NEGATIVE_REGULATION_OF_AXONOGENESIS	GO_NEGATIVE_REGULATION_OF_AXONOGENESIS		59	-0.550222	-1.87099	0	0.00278905	0.484	2731	tags=47%, list=19%, signal=58%
GO_SULFUR_COMPOUND_TRANSMEMBRANE_TRANSPORTER_ACTIVITY	GO_SULFUR_COMPOUND_TRANSMEMBRANE_TRANSPORTER_ACTIVITY		17	-0.686436	-1.86532	0.00127227	0.00304592	0.515	4171	tags=88%, list=29%, signal=124%
GO_NEGATIVE_REGULATION_OF_BLOOD_PRESSURE	GO_NEGATIVE_REGULATION_OF_BLOOD_PRESSURE		25	-0.637984	-1.8648	0	0.00306766	0.518	2166	tags=52%, list=15%, signal=61%
GO_GPI_ANCHOR_METABOLIC_PROCESS	GO_GPI_ANCHOR_METABOLIC_PROCESS		32	-0.588546	-1.86373	0	0.00310144	0.521	3967	tags=63%, list=27%, signal=86%
GO_CYCLASE_ACTIVITY	GO_CYCLASE_ACTIVITY		15	-0.702036	-1.86246	0.001287	0.00319145	0.532	1535	tags=53%, list=11%, signal=60%
GO_GALACTOSYLTRANSFERASE_ACTIVITY	GO_GALACTOSYLTRANSFERASE_ACTIVITY		19	-0.654066	-1.86089	0	0.00326845	0.542	3457	tags=74%, list=24%, signal=97%
GO_REGULATION_OF_EXTENT_OF_CELL_GROWTH	GO_REGULATION_OF_EXTENT_OF_CELL_GROWTH		88	-0.510076	-1.86049	0	0.00327682	0.544	2731	tags=42%, list=19%, signal=51%
GO_LIPOPROTEIN_METABOLIC_PROCESS	GO_LIPOPROTEIN_METABOLIC_PROCESS		94	-0.509024	-1.85935	0	0.00335263	0.556	3967	tags=49%, list=27%, signal=67%
GO_CALCIUM_ION_TRANSPORT	GO_CALCIUM_ION_TRANSPORT		149	-0.491646	-1.85838	0	0.00339616	0.56	3474	tags=47%, list=24%, signal=61%
GO_SYNAPTIC_TRANSMISSION_CHOLINERGIC	GO_SYNAPTIC_TRANSMISSION_CHOLINERGIC		18	-0.665	-1.85653	0.00126582	0.00351799	0.577	1720	tags=67%, list=12%, signal=76%
GO_ADENYLATE_CYCLASE_INHIBITING_G_PROTEIN_COUPLED_RECEPTOR_SIGNALING_PATHWAY	GO_ADENYLATE_CYCLASE_INHIBITING_G_PROTEIN_COUPLED_RECEPTOR_SIGNALING_PATHWAY		52	-0.547544	-1.85648	0.00112486	0.0035014	0.577	3396	tags=62%, list=23%, signal=80%
GO_ANKYRIN_BINDING	GO_ANKYRIN_BINDING		16	-0.686126	-1.85559	0.00130378	0.00353976	0.583	3881	tags=69%, list=27%, signal=94%
GO_ION_HOMEOSTASIS	GO_ION_HOMEOSTASIS		362	-0.463	-1.85531	0	0.00353496	0.583	4085	tags=50%, list=28%, signal=67%
GO_EMBRYO_IMPLANTATION	GO_EMBRYO_IMPLANTATION		28	-0.608882	-1.85492	0	0.0035378	0.585	2537	tags=43%, list=17%, signal=52%
GO_TRANSITION_METAL_ION_TRANSMEMBRANE_TRANSPORTER_ACTIVITY	GO_TRANSITION_METAL_ION_TRANSMEMBRANE_TRANSPORTER_ACTIVITY		32	-0.588526	-1.85229	0	0.00371016	0.603	3745	tags=69%, list=26%, signal=92%
GO_REGULATION_OF_SENSORY_PERCEPTION	GO_REGULATION_OF_SENSORY_PERCEPTION		24	-0.622218	-1.85145	0	0.00374673	0.611	3506	tags=71%, list=24%, signal=93%
GO_POSITIVE_REGULATION_OF_CYCLIC_NUCLEOTIDE_METABOLIC_PROCESS	GO_POSITIVE_REGULATION_OF_CYCLIC_NUCLEOTIDE_METABOLIC_PROCESS		62	-0.539392	-1.8513	0	0.00373341	0.611	1849	tags=44%, list=13%, signal=50%
GO_PEPTIDE_HORMONE_PROCESSING	GO_PEPTIDE_HORMONE_PROCESSING		20	-0.657182	-1.8509	0	0.00375067	0.615	1636	tags=60%, list=11%, signal=68%
GO_SYMPORTER_ACTIVITY	GO_SYMPORTER_ACTIVITY		81	-0.513993	-1.84914	0	0.00384725	0.627	3687	tags=57%, list=25%, signal=76%
GO_REGULATION_OF_PATHWAY_RESTRICTED_SMAD_PROTEIN_PHOSPHORYLATION	GO_REGULATION_OF_PATHWAY_RESTRICTED_SMAD_PROTEIN_PHOSPHORYLATION		39	-0.571002	-1.84888	0	0.00385617	0.631	3317	tags=51%, list=23%, signal=66%
GO_CALCIUM_ION_TRANSMEMBRANE_TRANSPORT	GO_CALCIUM_ION_TRANSMEMBRANE_TRANSPORT		110	-0.497085	-1.84657	0	0.00394355	0.641	4004	tags=55%, list=28%, signal=76%
GO_UDP_GALACTOSYLTRANSFERASE_ACTIVITY	GO_UDP_GALACTOSYLTRANSFERASE_ACTIVITY		15	-0.701186	-1.84585	0	0.00398946	0.651	3457	tags=80%, list=24%, signal=105%
GO_REGULATION_OF_CELLULAR_PH	GO_REGULATION_OF_CELLULAR_PH		49	-0.542422	-1.84551	0	0.00399769	0.656	3354	tags=49%, list=23%, signal=63%
GO_REGULATION_OF_PLASMA_LIPOPROTEIN_PARTICLE_LEVELS	GO_REGULATION_OF_PLASMA_LIPOPROTEIN_PARTICLE_LEVELS		27	-0.615883	-1.84476	0	0.00402445	0.66	1713	tags=44%, list=12%, signal=50%
GO_HYDROGEN_ION_TRANSMEMBRANE_TRANSPORT	GO_HYDROGEN_ION_TRANSMEMBRANE_TRANSPORT		79	-0.510574	-1.84447	0	0.00402507	0.661	5244	tags=62%, list=36%, signal=97%
GO_TRANSFERASE_ACTIVITY_TRANSFERRING_SULFUR_CONTAINING_GROUPS	GO_TRANSFERASE_ACTIVITY_TRANSFERRING_SULFUR_CONTAINING_GROUPS		43	-0.560142	-1.84242	0	0.00412824	0.674	4249	tags=65%, list=29%, signal=92%
GO_TRANSITION_METAL_ION_TRANSPORT	GO_TRANSITION_METAL_ION_TRANSPORT		78	-0.5148	-1.84237	0	0.00411383	0.674	4207	tags=60%, list=29%, signal=84%
GO_KERATAN_SULFATE_METABOLIC_PROCESS	GO_KERATAN_SULFATE_METABOLIC_PROCESS		24	-0.62493	-1.83964	0	0.00421939	0.687	2803	tags=63%, list=19%, signal=77%
GO_PEPTIDYL_ASPARAGINE_MODIFICATION	GO_PEPTIDYL_ASPARAGINE_MODIFICATION		36	-0.579281	-1.83887	0	0.00426618	0.69	4440	tags=72%, list=31%, signal=104%
GO_PLATELET_DEGRANULATION	GO_PLATELET_DEGRANULATION		66	-0.520567	-1.83762	0	0.00430535	0.694	2788	tags=42%, list=19%, signal=52%
GO_CORECEPTOR_ACTIVITY	GO_CORECEPTOR_ACTIVITY		23	-0.627049	-1.83729	0	0.00431554	0.697	1849	tags=48%, list=13%, signal=55%
GO_CATION_CATION_ANTIPORTER_ACTIVITY	GO_CATION_CATION_ANTIPORTER_ACTIVITY		20	-0.65019	-1.83639	0	0.00435424	0.702	3475	tags=75%, list=24%, signal=98%
GO_POSITIVE_REGULATION_OF_PATHWAY_RESTRICTED_SMAD_PROTEIN_PHOSPHORYLATION	GO_POSITIVE_REGULATION_OF_PATHWAY_RESTRICTED_SMAD_PROTEIN_PHOSPHORYLATION		31	-0.586221	-1.83611	0	0.00435334	0.702	3317	tags=55%, list=23%, signal=71%
GO_MESENCHYME_DEVELOPMENT	GO_MESENCHYME_DEVELOPMENT		125	-0.488338	-1.83424	0	0.00444803	0.716	3108	tags=46%, list=21%, signal=59%
GO_PHOSPHATE_TRANSMEMBRANE_TRANSPORTER_ACTIVITY	GO_PHOSPHATE_TRANSMEMBRANE_TRANSPORTER_ACTIVITY		23	-0.632678	-1.83311	0	0.00448211	0.72	2659	tags=52%, list=18%, signal=64%
GO_ANCHORED_COMPONENT_OF_PLASMA_MEMBRANE	GO_ANCHORED_COMPONENT_OF_PLASMA_MEMBRANE		18	-0.665144	-1.83266	0.00125	0.0045017	0.723	3266	tags=72%, list=22%, signal=93%
GO_PROTEIN_ACTIVATION_CASCADE	GO_PROTEIN_ACTIVATION_CASCADE		22	-0.646943	-1.83092	0.00127714	0.00457372	0.729	2768	tags=64%, list=19%, signal=79%
GO_AMINO_ACID_TRANSMEMBRANE_TRANSPORT	GO_AMINO_ACID_TRANSMEMBRANE_TRANSPORT		46	-0.550276	-1.8301	0	0.00459635	0.73	4201	tags=59%, list=29%, signal=82%
GO_ORGANOPHOSPHATE_ESTER_TRANSPORT	GO_ORGANOPHOSPHATE_ESTER_TRANSPORT		61	-0.530446	-1.82996	0	0.00459458	0.732	3099	tags=51%, list=21%, signal=64%
GO_BONE_MINERALIZATION	GO_BONE_MINERALIZATION		25	-0.609519	-1.82863	0	0.00466874	0.74	2997	tags=52%, list=21%, signal=65%
GO_TRANSMITTER_GATED_CHANNEL_ACTIVITY	GO_TRANSMITTER_GATED_CHANNEL_ACTIVITY		22	-0.648218	-1.82702	0	0.00477304	0.752	4183	tags=77%, list=29%, signal=108%
GO_ROUGH_ENDOPLASMIC_RETICULUM	GO_ROUGH_ENDOPLASMIC_RETICULUM		51	-0.540526	-1.82674	0	0.00477389	0.756	3243	tags=55%, list=22%, signal=70%
GO_ENDOPEPTIDASE_ACTIVITY	GO_ENDOPEPTIDASE_ACTIVITY		216	-0.471091	-1.82486	0	0.00494546	0.766	4063	tags=45%, list=28%, signal=62%
GO_SULFUR_COMPOUND_BINDING	GO_SULFUR_COMPOUND_BINDING		156	-0.476137	-1.82366	0	0.00501705	0.771	3965	tags=47%, list=27%, signal=65%
GO_ORGANIC_ACID_TRANSMEMBRANE_TRANSPORT	GO_ORGANIC_ACID_TRANSMEMBRANE_TRANSPORT		68	-0.518189	-1.82128	0.00109051	0.00523367	0.782	4201	tags=54%, list=29%, signal=76%
GO_BICARBONATE_TRANSPORT	GO_BICARBONATE_TRANSPORT		17	-0.669806	-1.81911	0	0.00538776	0.792	3354	tags=65%, list=23%, signal=84%
GO_AMINO_ACID_TRANSPORT	GO_AMINO_ACID_TRANSPORT		96	-0.496399	-1.81859	0	0.00541979	0.796	4448	tags=56%, list=31%, signal=81%
GO_CELLULAR_CHEMICAL_HOMEOSTASIS	GO_CELLULAR_CHEMICAL_HOMEOSTASIS		355	-0.45375	-1.81819	0	0.00542806	0.798	4074	tags=48%, list=28%, signal=65%
GO_INTRAMOLECULAR_OXIDOREDUCTASE_ACTIVITY_TRANSPOSING_S_S_BONDS	GO_INTRAMOLECULAR_OXIDOREDUCTASE_ACTIVITY_TRANSPOSING_S_S_BONDS		19	-0.640401	-1.81788	0	0.00541973	0.799	4504	tags=84%, list=31%, signal=122%
GO_BLOOD_MICROPARTICLE	GO_BLOOD_MICROPARTICLE		45	-0.547193	-1.81685	0	0.00550753	0.806	3416	tags=47%, list=24%, signal=61%
GO_STEROL_METABOLIC_PROCESS	GO_STEROL_METABOLIC_PROCESS		81	-0.507595	-1.81637	0	0.00551207	0.806	4356	tags=56%, list=30%, signal=79%
GO_ATPASE_ACTIVITY_COUPLED_TO_TRANSMEMBRANE_MOVEMENT_OF_IONS_PHOSPHORYLATIVE_MECHANISM	GO_ATPASE_ACTIVITY_COUPLED_TO_TRANSMEMBRANE_MOVEMENT_OF_IONS_PHOSPHORYLATIVE_MECHANISM		23	-0.626112	-1.81596	0	0.00552315	0.809	3854	tags=65%, list=27%, signal=89%
GO_SIGNAL_PEPTIDE_PROCESSING	GO_SIGNAL_PEPTIDE_PROCESSING		16	-0.672376	-1.81326	0	0.00571765	0.823	1951	tags=50%, list=13%, signal=58%
GO_COLLAGEN_FIBRIL_ORGANIZATION	GO_COLLAGEN_FIBRIL_ORGANIZATION		24	-0.60873	-1.81151	0.00123457	0.0058389	0.831	3503	tags=63%, list=24%, signal=82%
GO_NEUROPEPTIDE_RECEPTOR_ACTIVITY	GO_NEUROPEPTIDE_RECEPTOR_ACTIVITY		22	-0.62319	-1.80916	0.00129032	0.00597556	0.836	3427	tags=73%, list=24%, signal=95%
GO_ZINC_II_ION_TRANSPORT	GO_ZINC_II_ION_TRANSPORT		23	-0.612001	-1.80887	0.00246914	0.00597169	0.837	4203	tags=70%, list=29%, signal=98%
GO_REGULATION_OF_CYCLIC_NUCLEOTIDE_METABOLIC_PROCESS	GO_REGULATION_OF_CYCLIC_NUCLEOTIDE_METABOLIC_PROCESS		90	-0.499912	-1.80787	0	0.00602582	0.844	1849	tags=39%, list=13%, signal=44%
GO_CELL_RECOGNITION	GO_CELL_RECOGNITION		71	-0.506943	-1.8076	0	0.00601872	0.844	4940	tags=58%, list=34%, signal=87%
GO_REGULATION_OF_SYNAPSE_ORGANIZATION	GO_REGULATION_OF_SYNAPSE_ORGANIZATION		90	-0.495164	-1.80645	0	0.00609487	0.85	3829	tags=52%, list=26%, signal=70%
GO_INTRAMOLECULAR_OXIDOREDUCTASE_ACTIVITY	GO_INTRAMOLECULAR_OXIDOREDUCTASE_ACTIVITY		45	-0.539674	-1.80609	0	0.00609705	0.851	4504	tags=56%, list=31%, signal=80%
GO_CHLORIDE_CHANNEL_COMPLEX	GO_CHLORIDE_CHANNEL_COMPLEX		28	-0.589943	-1.80591	0	0.00608652	0.852	3689	tags=64%, list=25%, signal=86%
GO_REGULATION_OF_VASODILATION	GO_REGULATION_OF_VASODILATION		27	-0.602536	-1.80489	0	0.00614558	0.854	1671	tags=48%, list=12%, signal=54%
GO_CHONDROCYTE_DIFFERENTIATION	GO_CHONDROCYTE_DIFFERENTIATION		42	-0.54996	-1.80365	0	0.00623594	0.858	2488	tags=40%, list=17%, signal=49%
GO_GLUTAMATE_RECEPTOR_SIGNALING_PATHWAY	GO_GLUTAMATE_RECEPTOR_SIGNALING_PATHWAY		38	-0.564876	-1.8027	0.00115607	0.00626262	0.86	1602	tags=45%, list=11%, signal=50%
GO_MONOVALENT_INORGANIC_CATION_HOMEOSTASIS	GO_MONOVALENT_INORGANIC_CATION_HOMEOSTASIS		80	-0.496635	-1.80096	0	0.0064234	0.865	3475	tags=50%, list=24%, signal=65%
GO_SPHINGOLIPID_BIOSYNTHETIC_PROCESS	GO_SPHINGOLIPID_BIOSYNTHETIC_PROCESS		60	-0.523503	-1.80073	0.00111359	0.00643684	0.867	4596	tags=65%, list=32%, signal=95%
GO_MONOSACCHARIDE_BINDING	GO_MONOSACCHARIDE_BINDING		48	-0.535804	-1.80028	0.00113766	0.00646248	0.869	4453	tags=63%, list=31%, signal=90%
GO_HETEROPHILIC_CELL_CELL_ADHESION_VIA_PLASMA_MEMBRANE_CELL_ADHESION_MOLECULES	GO_HETEROPHILIC_CELL_CELL_ADHESION_VIA_PLASMA_MEMBRANE_CELL_ADHESION_MOLECULES		25	-0.596916	-1.79785	0.00118906	0.00665181	0.882	2756	tags=56%, list=19%, signal=69%
GO_ACTIVATION_OF_ADENYLATE_CYCLASE_ACTIVITY	GO_ACTIVATION_OF_ADENYLATE_CYCLASE_ACTIVITY		26	-0.599025	-1.79648	0.00254777	0.00676603	0.887	1788	tags=50%, list=12%, signal=57%
GO_PALMITOYLTRANSFERASE_ACTIVITY	GO_PALMITOYLTRANSFERASE_ACTIVITY		28	-0.586516	-1.79448	0.00239234	0.00691894	0.891	4993	tags=64%, list=34%, signal=98%
GO_LYTIC_VACUOLE_MEMBRANE	GO_LYTIC_VACUOLE_MEMBRANE		216	-0.454282	-1.79236	0	0.00712598	0.902	3902	tags=44%, list=27%, signal=59%
GO_CELLULAR_HOMEOSTASIS	GO_CELLULAR_HOMEOSTASIS		437	-0.447059	-1.7907	0	0.0072615	0.903	4077	tags=46%, list=28%, signal=62%
GO_LIPOPROTEIN_BIOSYNTHETIC_PROCESS	GO_LIPOPROTEIN_BIOSYNTHETIC_PROCESS		75	-0.501874	-1.78962	0.00108108	0.00735024	0.906	3967	tags=47%, list=27%, signal=64%
GO_PLASMA_MEMBRANE_PROTEIN_COMPLEX	GO_PLASMA_MEMBRANE_PROTEIN_COMPLEX		355	-0.448413	-1.7894	0	0.00734777	0.906	3386	tags=41%, list=23%, signal=53%
GO_TRANSMEMBRANE_RECEPTOR_PROTEIN_PHOSPHATASE_ACTIVITY	GO_TRANSMEMBRANE_RECEPTOR_PROTEIN_PHOSPHATASE_ACTIVITY		16	-0.664593	-1.7884	0.00267738	0.0074207	0.907	3419	tags=69%, list=24%, signal=90%
GO_ATP_HYDROLYSIS_COUPLED_TRANSMEMBRANE_TRANSPORT	GO_ATP_HYDROLYSIS_COUPLED_TRANSMEMBRANE_TRANSPORT		28	-0.584657	-1.78837	0.00120337	0.00739987	0.907	3957	tags=57%, list=27%, signal=78%
GO_BRUSH_BORDER_MEMBRANE	GO_BRUSH_BORDER_MEMBRANE		28	-0.597904	-1.78805	0.00123762	0.00741521	0.908	1887	tags=39%, list=13%, signal=45%
GO_NEGATIVE_REGULATION_OF_CELL_MORPHOGENESIS_INVOLVED_IN_DIFFERENTIATION	GO_NEGATIVE_REGULATION_OF_CELL_MORPHOGENESIS_INVOLVED_IN_DIFFERENTIATION		97	-0.480815	-1.78628	0	0.00761241	0.917	3102	tags=41%, list=21%, signal=52%
GO_NUCLEAR_INNER_MEMBRANE	GO_NUCLEAR_INNER_MEMBRANE		40	-0.54675	-1.78596	0	0.00759411	0.918	3428	tags=50%, list=24%, signal=65%
GO_REGULATION_OF_CAMP_METABOLIC_PROCESS	GO_REGULATION_OF_CAMP_METABOLIC_PROCESS		77	-0.49638	-1.78479	0	0.0076944	0.922	1849	tags=39%, list=13%, signal=44%
GO_SYNAPSE_ASSEMBLY	GO_SYNAPSE_ASSEMBLY		58	-0.516315	-1.78465	0	0.00769666	0.922	4571	tags=64%, list=31%, signal=93%
GO_NEURONAL_CELL_BODY_MEMBRANE	GO_NEURONAL_CELL_BODY_MEMBRANE		19	-0.630539	-1.78348	0.00255755	0.00777234	0.923	1640	tags=53%, list=11%, signal=59%
GO_LIPID_TRANSLOCATION	GO_LIPID_TRANSLOCATION		16	-0.658157	-1.78271	0.00262123	0.00780656	0.928	3805	tags=75%, list=26%, signal=102%
GO_NEURON_RECOGNITION	GO_NEURON_RECOGNITION		32	-0.568481	-1.78161	0.00238095	0.00788413	0.929	4568	tags=69%, list=31%, signal=100%
GO_MESENCHYMAL_CELL_DIFFERENTIATION	GO_MESENCHYMAL_CELL_DIFFERENTIATION		99	-0.479355	-1.78159	0	0.00786238	0.929	3108	tags=47%, list=21%, signal=60%
GO_SOLUTE_CATION_SYMPORTER_ACTIVITY	GO_SOLUTE_CATION_SYMPORTER_ACTIVITY		54	-0.510752	-1.78061	0.00112613	0.00795406	0.93	3611	tags=59%, list=25%, signal=79%
GO_NEURAL_CREST_CELL_MIGRATION	GO_NEURAL_CREST_CELL_MIGRATION		41	-0.554838	-1.78052	0	0.0079351	0.931	3108	tags=61%, list=21%, signal=77%
GO_EXOCYTIC_VESICLE_MEMBRANE	GO_EXOCYTIC_VESICLE_MEMBRANE		54	-0.514392	-1.77999	0	0.00797675	0.934	2106	tags=41%, list=15%, signal=47%
GO_ALDITOL_PHOSPHATE_METABOLIC_PROCESS	GO_ALDITOL_PHOSPHATE_METABOLIC_PROCESS		22	-0.619968	-1.77997	0.00128866	0.007955	0.934	2900	tags=55%, list=20%, signal=68%
GO_REGULATION_OF_PH	GO_REGULATION_OF_PH		60	-0.51566	-1.77681	0.00110865	0.00825642	0.943	3475	tags=50%, list=24%, signal=65%
GO_REPLACEMENT_OSSIFICATION	GO_REPLACEMENT_OSSIFICATION		20	-0.630545	-1.77518	0.002574	0.00838499	0.947	2557	tags=45%, list=18%, signal=55%
GO_CELL_CELL_ADHESION	GO_CELL_CELL_ADHESION		356	-0.44335	-1.77435	0	0.00847849	0.949	2877	tags=35%, list=20%, signal=43%
GO_GOLGI_CISTERNA_MEMBRANE	GO_GOLGI_CISTERNA_MEMBRANE		55	-0.520021	-1.77254	0.00112108	0.00869562	0.951	2712	tags=47%, list=19%, signal=58%
GO_MEMBRANE_DEPOLARIZATION	GO_MEMBRANE_DEPOLARIZATION		45	-0.532308	-1.77119	0	0.00883247	0.952	4428	tags=62%, list=30%, signal=89%
GO_BASAL_LAMINA	GO_BASAL_LAMINA		15	-0.658254	-1.77041	0.00395778	0.00888982	0.954	2163	tags=60%, list=15%, signal=70%
GO_VOLTAGE_GATED_SODIUM_CHANNEL_ACTIVITY	GO_VOLTAGE_GATED_SODIUM_CHANNEL_ACTIVITY		16	-0.666913	-1.76964	0	0.00894673	0.956	1513	tags=50%, list=10%, signal=56%
GO_NODE_OF_RANVIER	GO_NODE_OF_RANVIER		15	-0.670989	-1.76948	0.00135501	0.00893342	0.956	3940	tags=87%, list=27%, signal=119%
GO_BASOLATERAL_PLASMA_MEMBRANE	GO_BASOLATERAL_PLASMA_MEMBRANE		135	-0.464425	-1.7677	0	0.0091765	0.958	3854	tags=44%, list=27%, signal=60%
GO_NERVE_DEVELOPMENT	GO_NERVE_DEVELOPMENT		45	-0.533253	-1.76554	0	0.00939583	0.962	2411	tags=42%, list=17%, signal=50%
GO_POSITIVE_REGULATION_OF_CAMP_METABOLIC_PROCESS	GO_POSITIVE_REGULATION_OF_CAMP_METABOLIC_PROCESS		52	-0.520472	-1.76495	0.00112613	0.00945298	0.964	1849	tags=42%, list=13%, signal=48%
GO_CARGO_RECEPTOR_ACTIVITY	GO_CARGO_RECEPTOR_ACTIVITY		30	-0.570194	-1.76243	0.00121065	0.00975242	0.967	3025	tags=53%, list=21%, signal=67%
GO_SYNAPSE_ORGANIZATION	GO_SYNAPSE_ORGANIZATION		127	-0.46296	-1.76216	0	0.00976422	0.967	4111	tags=50%, list=28%, signal=69%
GO_ORGANIC_ACID_TRANSPORT	GO_ORGANIC_ACID_TRANSPORT		172	-0.457803	-1.76125	0	0.00985511	0.967	3721	tags=46%, list=26%, signal=61%
GO_SECRETORY_VESICLE	GO_SECRETORY_VESICLE		295	-0.44152	-1.75977	0	0.00998924	0.968	2902	tags=36%, list=20%, signal=44%
GO_CARBOHYDRATE_METABOLIC_PROCESS	GO_CARBOHYDRATE_METABOLIC_PROCESS		458	-0.438483	-1.75968	0	0.00995929	0.968	4483	tags=48%, list=31%, signal=68%
GO_SOLUTE_PROTON_SYMPORTER_ACTIVITY	GO_SOLUTE_PROTON_SYMPORTER_ACTIVITY		18	-0.626516	-1.75911	0.00124378	0.0100136	0.968	5181	tags=89%, list=36%, signal=138%
GO_HEPARAN_SULFATE_PROTEOGLYCAN_METABOLIC_PROCESS	GO_HEPARAN_SULFATE_PROTEOGLYCAN_METABOLIC_PROCESS		25	-0.589678	-1.75902	0	0.00998921	0.968	3118	tags=56%, list=21%, signal=71%
GO_AMPA_GLUTAMATE_RECEPTOR_COMPLEX	GO_AMPA_GLUTAMATE_RECEPTOR_COMPLEX		27	-0.590711	-1.759	0	0.00995688	0.968	3307	tags=59%, list=23%, signal=77%
GO_SECRETORY_GRANULE	GO_SECRETORY_GRANULE		198	-0.448018	-1.75895	0	0.00993017	0.968	2902	tags=37%, list=20%, signal=46%
GO_REGULATION_OF_MEMBRANE_LIPID_DISTRIBUTION	GO_REGULATION_OF_MEMBRANE_LIPID_DISTRIBUTION		29	-0.57247	-1.75788	0.00120192	0.0100561	0.969	3805	tags=59%, list=26%, signal=79%
GO_EPIBOLY	GO_EPIBOLY		16	-0.666394	-1.75732	0.00396825	0.0100987	0.97	3367	tags=69%, list=23%, signal=89%
GO_GLYCEROLIPID_CATABOLIC_PROCESS	GO_GLYCEROLIPID_CATABOLIC_PROCESS		22	-0.600866	-1.75698	0.00124224	0.0101196	0.97	4146	tags=73%, list=29%, signal=102%
GO_NEGATIVE_REGULATION_OF_CYTOKINE_SECRETION	GO_NEGATIVE_REGULATION_OF_CYTOKINE_SECRETION		17	-0.650983	-1.75539	0	0.0102942	0.973	2772	tags=53%, list=19%, signal=65%
GO_DIGESTION	GO_DIGESTION		38	-0.547662	-1.75465	0.00116686	0.0103989	0.974	3931	tags=61%, list=27%, signal=83%
GO_GOLGI_CISTERNA	GO_GOLGI_CISTERNA		71	-0.494653	-1.75271	0	0.0106874	0.976	2712	tags=45%, list=19%, signal=55%
GO_CALCIUM_DEPENDENT_CELL_CELL_ADHESION_VIA_PLASMA_MEMBRANE_CELL_ADHESION_MOLECULES	GO_CALCIUM_DEPENDENT_CELL_CELL_ADHESION_VIA_PLASMA_MEMBRANE_CELL_ADHESION_MOLECULES		19	-0.634032	-1.7526	0.0039267	0.0106695	0.976	3385	tags=74%, list=23%, signal=96%
GO_REGULATION_OF_NOTCH_SIGNALING_PATHWAY	GO_REGULATION_OF_NOTCH_SIGNALING_PATHWAY		52	-0.516352	-1.74883	0	0.0112175	0.982	2059	tags=38%, list=14%, signal=45%
GO_SYNAPTIC_MEMBRANE	GO_SYNAPTIC_MEMBRANE		219	-0.446817	-1.74848	0	0.0112293	0.982	2853	tags=38%, list=20%, signal=46%
GO_CELLULAR_MONOVALENT_INORGANIC_CATION_HOMEOSTASIS	GO_CELLULAR_MONOVALENT_INORGANIC_CATION_HOMEOSTASIS		64	-0.502533	-1.74814	0	0.0112307	0.982	3354	tags=48%, list=23%, signal=63%
GO_CELL_SURFACE_RECEPTOR_SIGNALING_PATHWAY_INVOLVED_IN_CELL_CELL_SIGNALING	GO_CELL_SURFACE_RECEPTOR_SIGNALING_PATHWAY_INVOLVED_IN_CELL_CELL_SIGNALING		49	-0.520489	-1.74768	0.00112867	0.0112606	0.983	4123	tags=55%, list=28%, signal=77%
GO_HORMONE_METABOLIC_PROCESS	GO_HORMONE_METABOLIC_PROCESS		88	-0.476946	-1.74712	0	0.0112928	0.984	3725	tags=51%, list=26%, signal=68%
GO_ACTION_POTENTIAL	GO_ACTION_POTENTIAL		73	-0.493069	-1.74265	0	0.0119327	0.987	3664	tags=52%, list=25%, signal=69%
GO_HYDROLASE_ACTIVITY_ACTING_ON_GLYCOSYL_BONDS	GO_HYDROLASE_ACTIVITY_ACTING_ON_GLYCOSYL_BONDS		74	-0.492653	-1.741	0	0.0121554	0.988	4513	tags=57%, list=31%, signal=82%
GO_ION_GATED_CHANNEL_ACTIVITY	GO_ION_GATED_CHANNEL_ACTIVITY		21	-0.611262	-1.73996	0.00377834	0.0122895	0.99	2634	tags=57%, list=18%, signal=70%
GO_POSTSYNAPTIC_MEMBRANE	GO_POSTSYNAPTIC_MEMBRANE		169	-0.451817	-1.73943	0	0.0123361	0.99	3674	tags=44%, list=25%, signal=58%
GO_CYCLIC_NUCLEOTIDE_BIOSYNTHETIC_PROCESS	GO_CYCLIC_NUCLEOTIDE_BIOSYNTHETIC_PROCESS		22	-0.60817	-1.73738	0	0.0126422	0.992	1535	tags=45%, list=11%, signal=51%
GO_PROTEIN_O_LINKED_GLYCOSYLATION	GO_PROTEIN_O_LINKED_GLYCOSYLATION		57	-0.505785	-1.73729	0.00109649	0.0126188	0.992	2802	tags=46%, list=19%, signal=56%
GO_SULFUR_COMPOUND_CATABOLIC_PROCESS	GO_SULFUR_COMPOUND_CATABOLIC_PROCESS		34	-0.551546	-1.73589	0.00241838	0.0127907	0.993	3443	tags=53%, list=24%, signal=69%
GO_RENAL_SYSTEM_PROCESS	GO_RENAL_SYSTEM_PROCESS		64	-0.491798	-1.73506	0.00328947	0.0128731	0.993	2446	tags=44%, list=17%, signal=52%
GO_ER_ASSOCIATED_UBIQUITIN_DEPENDENT_PROTEIN_CATABOLIC_PROCESS	GO_ER_ASSOCIATED_UBIQUITIN_DEPENDENT_PROTEIN_CATABOLIC_PROCESS		58	-0.502764	-1.73373	0	0.0130553	0.994	4433	tags=62%, list=31%, signal=89%
GO_KERATAN_SULFATE_BIOSYNTHETIC_PROCESS	GO_KERATAN_SULFATE_BIOSYNTHETIC_PROCESS		19	-0.613735	-1.73291	0.00388098	0.0131112	0.994	5622	tags=100%, list=39%, signal=163%
GO_CYTOKINE_RECEPTOR_ACTIVITY	GO_CYTOKINE_RECEPTOR_ACTIVITY		38	-0.529323	-1.72772	0	0.0139873	0.996	5514	tags=76%, list=38%, signal=123%
GO_ANGIOGENESIS	GO_ANGIOGENESIS		219	-0.442499	-1.7259	0	0.014232	0.996	3362	tags=39%, list=23%, signal=50%
GO_REGULATION_OF_ACUTE_INFLAMMATORY_RESPONSE	GO_REGULATION_OF_ACUTE_INFLAMMATORY_RESPONSE		30	-0.560272	-1.72543	0.00240964	0.0142741	0.996	4360	tags=67%, list=30%, signal=95%
GO_PEPTIDE_TRANSPORT	GO_PEPTIDE_TRANSPORT		44	-0.517603	-1.72366	0.00226757	0.0145858	0.997	2548	tags=36%, list=18%, signal=44%
GO_ACETYLGLUCOSAMINYLTRANSFERASE_ACTIVITY	GO_ACETYLGLUCOSAMINYLTRANSFERASE_ACTIVITY		34	-0.549739	-1.72311	0.00118343	0.0146462	0.997	3983	tags=68%, list=27%, signal=93%
GO_ENDOPLASMIC_RETICULUM_GOLGI_INTERMEDIATE_COMPARTMENT_MEMBRANE	GO_ENDOPLASMIC_RETICULUM_GOLGI_INTERMEDIATE_COMPARTMENT_MEMBRANE		48	-0.510236	-1.72036	0.00339367	0.0150879	0.999	4071	tags=56%, list=28%, signal=78%
GO_NEURONAL_ACTION_POTENTIAL	GO_NEURONAL_ACTION_POTENTIAL		20	-0.604624	-1.71974	0.00126103	0.0151612	0.999	3664	tags=65%, list=25%, signal=87%
GO_INNER_MITOCHONDRIAL_MEMBRANE_PROTEIN_COMPLEX	GO_INNER_MITOCHONDRIAL_MEMBRANE_PROTEIN_COMPLEX		92	-0.471437	-1.71847	0	0.0153591	1	6129	tags=65%, list=42%, signal=112%
GO_GLYCOSPHINGOLIPID_BIOSYNTHETIC_PROCESS	GO_GLYCOSPHINGOLIPID_BIOSYNTHETIC_PROCESS		18	-0.617355	-1.71495	0.00390625	0.0160461	1	4466	tags=78%, list=31%, signal=112%
GO_STEROL_TRANSPORT	GO_STEROL_TRANSPORT		28	-0.55568	-1.7149	0.00239521	0.0160041	1	1840	tags=39%, list=13%, signal=45%
GO_VASODILATION	GO_VASODILATION		20	-0.614714	-1.71484	0.003861	0.0159647	1	1788	tags=45%, list=12%, signal=51%
GO_PHOSPHOTRANSFERASE_ACTIVITY_FOR_OTHER_SUBSTITUTED_PHOSPHATE_GROUPS	GO_PHOSPHOTRANSFERASE_ACTIVITY_FOR_OTHER_SUBSTITUTED_PHOSPHATE_GROUPS		16	-0.63754	-1.71374	0.00534045	0.0161289	1	3817	tags=63%, list=26%, signal=85%
GO_TRANSMEMBRANE_RECEPTOR_PROTEIN_SERINE_THREONINE_KINASE_ACTIVITY	GO_TRANSMEMBRANE_RECEPTOR_PROTEIN_SERINE_THREONINE_KINASE_ACTIVITY		16	-0.640403	-1.71303	0.00795756	0.0162052	1	3089	tags=50%, list=21%, signal=63%
GO_NEGATIVE_REGULATION_OF_PROTEIN_SECRETION	GO_NEGATIVE_REGULATION_OF_PROTEIN_SECRETION		62	-0.48597	-1.71255	0	0.0162475	1	3587	tags=42%, list=25%, signal=55%
GO_NEURAL_CREST_CELL_DIFFERENTIATION	GO_NEURAL_CREST_CELL_DIFFERENTIATION		59	-0.495607	-1.71231	0.00111483	0.0162366	1	3108	tags=51%, list=21%, signal=64%
GO_REGULATION_OF_MEMBRANE_POTENTIAL	GO_REGULATION_OF_MEMBRANE_POTENTIAL		262	-0.434609	-1.71067	0	0.01652	1	3351	tags=39%, list=23%, signal=50%
GO_BLOOD_VESSEL_REMODELING	GO_BLOOD_VESSEL_REMODELING		23	-0.584139	-1.7095	0.00255428	0.0167158	1	3089	tags=52%, list=21%, signal=66%
GO_NADH_DEHYDROGENASE_COMPLEX	GO_NADH_DEHYDROGENASE_COMPLEX		41	-0.520456	-1.70902	0.00354191	0.0167703	1	6261	tags=85%, list=43%, signal=150%
GO_POSITIVE_REGULATION_OF_CHEMOTAXIS	GO_POSITIVE_REGULATION_OF_CHEMOTAXIS		67	-0.493603	-1.70875	0.00108814	0.0167843	1	3171	tags=45%, list=22%, signal=57%
GO_CARBOHYDRATE_TRANSPORT	GO_CARBOHYDRATE_TRANSPORT		56	-0.501095	-1.70863	0.00221976	0.0167674	1	2433	tags=38%, list=17%, signal=45%
GO_EXCITATORY_POSTSYNAPTIC_POTENTIAL	GO_EXCITATORY_POSTSYNAPTIC_POTENTIAL		23	-0.570249	-1.70689	0.00516796	0.0170736	1	1671	tags=39%, list=12%, signal=44%
GO_ETHANOLAMINE_CONTAINING_COMPOUND_METABOLIC_PROCESS	GO_ETHANOLAMINE_CONTAINING_COMPOUND_METABOLIC_PROCESS		58	-0.494174	-1.70545	0	0.0173594	1	2632	tags=43%, list=18%, signal=52%
GO_VITAMIN_TRANSPORTER_ACTIVITY	GO_VITAMIN_TRANSPORTER_ACTIVITY		15	-0.646861	-1.7054	0.0026738	0.0173223	1	2122	tags=60%, list=15%, signal=70%
GO_REGULATION_OF_AMINE_TRANSPORT	GO_REGULATION_OF_AMINE_TRANSPORT		55	-0.496857	-1.70417	0	0.0175752	1	3380	tags=51%, list=23%, signal=66%
GO_REGULATION_OF_LEUKOCYTE_CHEMOTAXIS	GO_REGULATION_OF_LEUKOCYTE_CHEMOTAXIS		44	-0.508245	-1.70311	0.00227273	0.0177637	1	3992	tags=52%, list=27%, signal=72%
GO_REGULATION_OF_ION_TRANSPORT	GO_REGULATION_OF_ION_TRANSPORT		421	-0.427189	-1.70185	0	0.0180746	1	3384	tags=41%, list=23%, signal=51%
GO_RESPIRATORY_CHAIN	GO_RESPIRATORY_CHAIN		73	-0.478224	-1.70038	0	0.0183466	1	6108	tags=70%, list=42%, signal=120%
GO_POSITIVE_REGULATION_OF_ALCOHOL_BIOSYNTHETIC_PROCESS	GO_POSITIVE_REGULATION_OF_ALCOHOL_BIOSYNTHETIC_PROCESS		15	-0.631642	-1.69925	0.00939597	0.0185431	1	2450	tags=67%, list=17%, signal=80%
GO_TISSUE_REMODELING	GO_TISSUE_REMODELING		58	-0.48604	-1.69918	0	0.0185009	1	1841	tags=33%, list=13%, signal=37%
GO_REGULATION_OF_CALCIUM_ION_DEPENDENT_EXOCYTOSIS	GO_REGULATION_OF_CALCIUM_ION_DEPENDENT_EXOCYTOSIS		61	-0.489341	-1.69823	0.00112108	0.0186591	1	2172	tags=34%, list=15%, signal=40%
GO_REGULATION_OF_ADENYLATE_CYCLASE_ACTIVITY	GO_REGULATION_OF_ADENYLATE_CYCLASE_ACTIVITY		45	-0.506745	-1.69534	0.00453515	0.0192178	1	1788	tags=40%, list=12%, signal=45%
GO_REGULATION_OF_OSTEOBLAST_DIFFERENTIATION	GO_REGULATION_OF_OSTEOBLAST_DIFFERENTIATION		89	-0.462124	-1.69521	0	0.0191993	1	3402	tags=40%, list=23%, signal=53%
GO_LIPOPOLYSACCHARIDE_MEDIATED_SIGNALING_PATHWAY	GO_LIPOPOLYSACCHARIDE_MEDIATED_SIGNALING_PATHWAY		21	-0.58677	-1.69407	0.00766283	0.0194295	1	460	tags=24%, list=3%, signal=25%
GO_REGULATION_OF_ENDOTHELIAL_CELL_DIFFERENTIATION	GO_REGULATION_OF_ENDOTHELIAL_CELL_DIFFERENTIATION		21	-0.597822	-1.69386	0.00889454	0.0194445	1	2450	tags=48%, list=17%, signal=57%
GO_CARBOHYDRATE_DERIVATIVE_CATABOLIC_PROCESS	GO_CARBOHYDRATE_DERIVATIVE_CATABOLIC_PROCESS		130	-0.451246	-1.69212	0	0.0197949	1	2611	tags=36%, list=18%, signal=44%
GO_REGULATION_OF_ANION_TRANSPORT	GO_REGULATION_OF_ANION_TRANSPORT		94	-0.461983	-1.69205	0.00106496	0.0197637	1	3022	tags=43%, list=21%, signal=53%
GO_NEGATIVE_REGULATION_OF_TUMOR_NECROSIS_FACTOR_SUPERFAMILY_CYTOKINE_PRODUCTION	GO_NEGATIVE_REGULATION_OF_TUMOR_NECROSIS_FACTOR_SUPERFAMILY_CYTOKINE_PRODUCTION		21	-0.584187	-1.69067	0.00506329	0.0199875	1	4776	tags=71%, list=33%, signal=106%
GO_NEURON_PROJECTION_GUIDANCE	GO_NEURON_PROJECTION_GUIDANCE		163	-0.439273	-1.69005	0	0.0200775	1	2731	tags=37%, list=19%, signal=46%
GO_RESPONSE_TO_LIPOPROTEIN_PARTICLE	GO_RESPONSE_TO_LIPOPROTEIN_PARTICLE		15	-0.637082	-1.68968	0.00835655	0.020131	1	4074	tags=73%, list=28%, signal=102%
GO_CARBOXYPEPTIDASE_ACTIVITY	GO_CARBOXYPEPTIDASE_ACTIVITY		22	-0.578159	-1.68844	0.00906736	0.0204015	1	2084	tags=45%, list=14%, signal=53%
GO_NEGATIVE_REGULATION_OF_NOTCH_SIGNALING_PATHWAY	GO_NEGATIVE_REGULATION_OF_NOTCH_SIGNALING_PATHWAY		22	-0.57913	-1.68768	0.0109356	0.0205186	1	1758	tags=41%, list=12%, signal=46%
GO_CARDIAC_CONDUCTION	GO_CARDIAC_CONDUCTION		71	-0.474281	-1.68751	0.00108814	0.0205149	1	4428	tags=56%, list=30%, signal=81%
GO_RESPONSE_TO_PH	GO_RESPONSE_TO_PH		23	-0.571821	-1.68675	0.00637755	0.0206665	1	2264	tags=48%, list=16%, signal=57%
GO_HEPARAN_SULFATE_PROTEOGLYCAN_BIOSYNTHETIC_PROCESS	GO_HEPARAN_SULFATE_PROTEOGLYCAN_BIOSYNTHETIC_PROCESS		20	-0.599745	-1.68601	0.00262123	0.0207488	1	3118	tags=60%, list=21%, signal=76%
GO_METALLOPEPTIDASE_ACTIVITY	GO_METALLOPEPTIDASE_ACTIVITY		110	-0.450908	-1.68553	0	0.0208397	1	3752	tags=42%, list=26%, signal=56%
GO_REGULATION_OF_ALCOHOL_BIOSYNTHETIC_PROCESS	GO_REGULATION_OF_ALCOHOL_BIOSYNTHETIC_PROCESS		29	-0.543449	-1.68381	0.00490798	0.0212181	1	1854	tags=45%, list=13%, signal=51%
GO_OSSIFICATION	GO_OSSIFICATION		192	-0.433986	-1.68359	0	0.0212171	1	3573	tags=42%, list=25%, signal=55%
GO_REGULATION_OF_BLOOD_CIRCULATION	GO_REGULATION_OF_BLOOD_CIRCULATION		210	-0.432632	-1.68354	0	0.0211744	1	3860	tags=45%, list=27%, signal=61%
GO_CORONARY_VASCULATURE_DEVELOPMENT	GO_CORONARY_VASCULATURE_DEVELOPMENT		26	-0.555561	-1.68347	0.0121065	0.0211298	1	2334	tags=38%, list=16%, signal=46%
GO_RESPONSE_TO_INTERFERON_ALPHA	GO_RESPONSE_TO_INTERFERON_ALPHA		16	-0.624643	-1.68341	0.00387097	0.0210941	1	2325	tags=56%, list=16%, signal=67%
GO_INWARD_RECTIFIER_POTASSIUM_CHANNEL_ACTIVITY	GO_INWARD_RECTIFIER_POTASSIUM_CHANNEL_ACTIVITY		16	-0.619131	-1.68311	0.0026178	0.021126	1	2465	tags=50%, list=17%, signal=60%
GO_DERMATAN_SULFATE_PROTEOGLYCAN_METABOLIC_PROCESS	GO_DERMATAN_SULFATE_PROTEOGLYCAN_METABOLIC_PROCESS		16	-0.620321	-1.68294	0.00780234	0.0211078	1	3443	tags=63%, list=24%, signal=82%
GO_LIPID_TRANSPORTER_ACTIVITY	GO_LIPID_TRANSPORTER_ACTIVITY		64	-0.478202	-1.68157	0	0.0213989	1	3805	tags=56%, list=26%, signal=76%
GO_DICARBOXYLIC_ACID_TRANSMEMBRANE_TRANSPORTER_ACTIVITY	GO_DICARBOXYLIC_ACID_TRANSMEMBRANE_TRANSPORTER_ACTIVITY		24	-0.570654	-1.68153	0.0060241	0.0213564	1	3327	tags=50%, list=23%, signal=65%
GO_PIGMENT_GRANULE	GO_PIGMENT_GRANULE		87	-0.461254	-1.68132	0.00210748	0.021357	1	3327	tags=41%, list=23%, signal=53%
GO_ACIDIC_AMINO_ACID_TRANSPORT	GO_ACIDIC_AMINO_ACID_TRANSPORT		20	-0.584318	-1.6807	0.0064683	0.0214756	1	3199	tags=50%, list=22%, signal=64%
GO_HEXOSE_METABOLIC_PROCESS	GO_HEXOSE_METABOLIC_PROCESS		116	-0.442439	-1.68038	0.00104822	0.0214846	1	2939	tags=34%, list=20%, signal=42%
GO_AMIDE_TRANSPORT	GO_AMIDE_TRANSPORT		58	-0.493506	-1.68028	0.00110375	0.0214573	1	4524	tags=53%, list=31%, signal=77%
GO_REGULATION_OF_SYNAPSE_STRUCTURE_OR_ACTIVITY	GO_REGULATION_OF_SYNAPSE_STRUCTURE_OR_ACTIVITY		203	-0.428395	-1.6785	0	0.0219006	1	4111	tags=47%, list=28%, signal=64%
GO_GROWTH_FACTOR_ACTIVITY	GO_GROWTH_FACTOR_ACTIVITY		81	-0.464004	-1.67821	0	0.0219362	1	3141	tags=44%, list=22%, signal=56%
GO_PRESYNAPTIC_MEMBRANE	GO_PRESYNAPTIC_MEMBRANE		50	-0.498651	-1.6782	0.00447427	0.0218804	1	2533	tags=44%, list=17%, signal=53%
GO_PROTEIN_LIPID_COMPLEX_SUBUNIT_ORGANIZATION	GO_PROTEIN_LIPID_COMPLEX_SUBUNIT_ORGANIZATION		20	-0.591689	-1.67805	0.00648508	0.0218502	1	1713	tags=45%, list=12%, signal=51%
GO_REGULATION_OF_CELL_SIZE	GO_REGULATION_OF_CELL_SIZE		137	-0.437543	-1.67764	0	0.0218917	1	2731	tags=35%, list=19%, signal=43%
GO_POSITIVE_REGULATION_OF_OSSIFICATION	GO_POSITIVE_REGULATION_OF_OSSIFICATION		67	-0.48429	-1.67759	0	0.0218448	1	2488	tags=37%, list=17%, signal=45%
GO_ENDOPLASMIC_RETICULUM_GOLGI_INTERMEDIATE_COMPARTMENT	GO_ENDOPLASMIC_RETICULUM_GOLGI_INTERMEDIATE_COMPARTMENT		82	-0.464445	-1.67709	0	0.0219386	1	4071	tags=49%, list=28%, signal=67%
GO_SALIVARY_GLAND_DEVELOPMENT	GO_SALIVARY_GLAND_DEVELOPMENT		27	-0.546813	-1.67469	0.00360577	0.022578	1	2731	tags=44%, list=19%, signal=55%
GO_ADENYLATE_CYCLASE_ACTIVATING_G_PROTEIN_COUPLED_RECEPTOR_SIGNALING_PATHWAY	GO_ADENYLATE_CYCLASE_ACTIVATING_G_PROTEIN_COUPLED_RECEPTOR_SIGNALING_PATHWAY		43	-0.510108	-1.67299	0.00114679	0.022953	1	3683	tags=58%, list=25%, signal=78%
GO_TRANSFORMING_GROWTH_FACTOR_BETA_RECEPTOR_BINDING	GO_TRANSFORMING_GROWTH_FACTOR_BETA_RECEPTOR_BINDING		33	-0.532281	-1.67234	0.0058072	0.023083	1	2988	tags=42%, list=21%, signal=53%
GO_REGULATION_OF_THE_FORCE_OF_HEART_CONTRACTION	GO_REGULATION_OF_THE_FORCE_OF_HEART_CONTRACTION		22	-0.579578	-1.67209	0.00374065	0.0231145	1	1640	tags=41%, list=11%, signal=46%
GO_CELL_MORPHOGENESIS_INVOLVED_IN_NEURON_DIFFERENTIATION	GO_CELL_MORPHOGENESIS_INVOLVED_IN_NEURON_DIFFERENTIATION		306	-0.418076	-1.67015	0	0.0235412	1	3197	tags=39%, list=22%, signal=48%
GO_PEPTIDE_CROSS_LINKING	GO_PEPTIDE_CROSS_LINKING		17	-0.614599	-1.67014	0.00508906	0.0234869	1	4022	tags=71%, list=28%, signal=98%
GO_NEGATIVE_REGULATION_OF_OSTEOBLAST_DIFFERENTIATION	GO_NEGATIVE_REGULATION_OF_OSTEOBLAST_DIFFERENTIATION		32	-0.527968	-1.66994	0.00725514	0.0234721	1	3108	tags=44%, list=21%, signal=56%
GO_EXOCRINE_SYSTEM_DEVELOPMENT	GO_EXOCRINE_SYSTEM_DEVELOPMENT		37	-0.516856	-1.66984	0.00232829	0.0234471	1	2731	tags=43%, list=19%, signal=53%
GO_REGULATION_OF_CYTOKINE_SECRETION	GO_REGULATION_OF_CYTOKINE_SECRETION		61	-0.482466	-1.66859	0.00112486	0.0237606	1	3361	tags=43%, list=23%, signal=55%
GO_NEGATIVE_REGULATION_OF_GROWTH	GO_NEGATIVE_REGULATION_OF_GROWTH		168	-0.432409	-1.66847	0	0.0237206	1	2044	tags=29%, list=14%, signal=34%
GO_NEGATIVE_REGULATION_OF_ENDOPLASMIC_RETICULUM_STRESS_INDUCED_INTRINSIC_APOPTOTIC_SIGNALING_PATHWAY	GO_NEGATIVE_REGULATION_OF_ENDOPLASMIC_RETICULUM_STRESS_INDUCED_INTRINSIC_APOPTOTIC_SIGNALING_PATHWAY		16	-0.61896	-1.66843	0.0117188	0.0236665	1	1903	tags=50%, list=13%, signal=57%
GO_COPPER_ION_BINDING	GO_COPPER_ION_BINDING		27	-0.555974	-1.6673	0.00737101	0.0239567	1	4450	tags=67%, list=31%, signal=96%
GO_PROTEIN_MANNOSYLATION	GO_PROTEIN_MANNOSYLATION		16	-0.620351	-1.66723	0.0103093	0.0239003	1	1820	tags=44%, list=13%, signal=50%
GO_ANION_CATION_SYMPORTER_ACTIVITY	GO_ANION_CATION_SYMPORTER_ACTIVITY		30	-0.544943	-1.66675	0.00590319	0.02399	1	3546	tags=60%, list=24%, signal=79%
GO_POSITIVE_REGULATION_OF_BLOOD_PRESSURE	GO_POSITIVE_REGULATION_OF_BLOOD_PRESSURE		23	-0.56233	-1.66566	0.00893997	0.0242004	1	1977	tags=43%, list=14%, signal=50%
GO_STEROID_METABOLIC_PROCESS	GO_STEROID_METABOLIC_PROCESS		124	-0.44085	-1.66476	0	0.0244078	1	4506	tags=52%, list=31%, signal=74%
GO_CELL_COMMUNICATION_INVOLVED_IN_CARDIAC_CONDUCTION	GO_CELL_COMMUNICATION_INVOLVED_IN_CARDIAC_CONDUCTION		32	-0.531525	-1.66426	0.0035461	0.0244938	1	4423	tags=63%, list=30%, signal=90%
GO_POSITIVE_REGULATION_OF_NOTCH_SIGNALING_PATHWAY	GO_POSITIVE_REGULATION_OF_NOTCH_SIGNALING_PATHWAY		26	-0.552676	-1.66386	0.00861009	0.0245471	1	2059	tags=42%, list=14%, signal=49%
GO_REGULATION_OF_HUMORAL_IMMUNE_RESPONSE	GO_REGULATION_OF_HUMORAL_IMMUNE_RESPONSE		16	-0.620767	-1.66336	0.0105402	0.0246044	1	4360	tags=63%, list=30%, signal=89%
GO_ENDODERMAL_CELL_DIFFERENTIATION	GO_ENDODERMAL_CELL_DIFFERENTIATION		30	-0.543018	-1.66323	0.00470035	0.0245774	1	1619	tags=37%, list=11%, signal=41%
GO_PEPTIDE_HORMONE_BINDING	GO_PEPTIDE_HORMONE_BINDING		24	-0.557402	-1.66208	0.00243902	0.0248725	1	4192	tags=63%, list=29%, signal=88%
GO_OXIDATIVE_PHOSPHORYLATION	GO_OXIDATIVE_PHOSPHORYLATION		77	-0.4686	-1.66134	0.00108814	0.0250534	1	6108	tags=71%, list=42%, signal=123%
GO_REGULATION_OF_SYSTEMIC_ARTERIAL_BLOOD_PRESSURE_BY_HORMONE	GO_REGULATION_OF_SYSTEMIC_ARTERIAL_BLOOD_PRESSURE_BY_HORMONE		16	-0.614754	-1.66011	0.00899743	0.0253129	1	1977	tags=56%, list=14%, signal=65%
GO_DIGESTIVE_SYSTEM_PROCESS	GO_DIGESTIVE_SYSTEM_PROCESS		23	-0.56981	-1.65989	0.00485437	0.025316	1	3931	tags=61%, list=27%, signal=83%
GO_NEUROMUSCULAR_JUNCTION	GO_NEUROMUSCULAR_JUNCTION		45	-0.502288	-1.6589	0.0046729	0.0255873	1	4437	tags=58%, list=31%, signal=83%
GO_POSITIVE_REGULATION_OF_TRANSMEMBRANE_RECEPTOR_PROTEIN_SERINE_THREONINE_KINASE_SIGNALING_PATHWAY	GO_POSITIVE_REGULATION_OF_TRANSMEMBRANE_RECEPTOR_PROTEIN_SERINE_THREONINE_KINASE_SIGNALING_PATHWAY		73	-0.464613	-1.65767	0.00326442	0.025881	1	3089	tags=40%, list=21%, signal=50%
GO_RESPONSE_TO_RETINOIC_ACID	GO_RESPONSE_TO_RETINOIC_ACID		74	-0.469972	-1.65625	0.00109409	0.026281	1	2559	tags=35%, list=18%, signal=42%
GO_DEFENSE_RESPONSE_TO_GRAM_NEGATIVE_BACTERIUM	GO_DEFENSE_RESPONSE_TO_GRAM_NEGATIVE_BACTERIUM		19	-0.588416	-1.65365	0.00865266	0.0270101	1	1116	tags=32%, list=8%, signal=34%
GO_ENDOPLASMIC_RETICULUM_CALCIUM_ION_HOMEOSTASIS	GO_ENDOPLASMIC_RETICULUM_CALCIUM_ION_HOMEOSTASIS		19	-0.5789	-1.65359	0.0129199	0.0269604	1	3061	tags=58%, list=21%, signal=73%
GO_SULFUR_COMPOUND_BIOSYNTHETIC_PROCESS	GO_SULFUR_COMPOUND_BIOSYNTHETIC_PROCESS		160	-0.427717	-1.65346	0	0.026944	1	3915	tags=39%, list=27%, signal=52%
GO_PHOSPHATIDYLCHOLINE_METABOLIC_PROCESS	GO_PHOSPHATIDYLCHOLINE_METABOLIC_PROCESS		41	-0.501972	-1.65246	0.00801833	0.0271806	1	4146	tags=61%, list=29%, signal=85%
GO_ENDOPLASMIC_RETICULUM_TO_CYTOSOL_TRANSPORT	GO_ENDOPLASMIC_RETICULUM_TO_CYTOSOL_TRANSPORT		19	-0.595731	-1.65208	0.00804289	0.0272298	1	4254	tags=68%, list=29%, signal=97%
GO_ALCOHOL_METABOLIC_PROCESS	GO_ALCOHOL_METABOLIC_PROCESS		246	-0.418094	-1.6517	0	0.0272844	1	4399	tags=45%, list=30%, signal=64%
GO_ORGANOPHOSPHATE_ESTER_TRANSMEMBRANE_TRANSPORTER_ACTIVITY	GO_ORGANOPHOSPHATE_ESTER_TRANSMEMBRANE_TRANSPORTER_ACTIVITY		20	-0.579935	-1.64916	0.0101394	0.0280339	1	2659	tags=45%, list=18%, signal=55%
GO_ACYLGLYCEROL_O_ACYLTRANSFERASE_ACTIVITY	GO_ACYLGLYCEROL_O_ACYLTRANSFERASE_ACTIVITY		20	-0.584674	-1.64864	0.0113065	0.0281194	1	4378	tags=70%, list=30%, signal=100%
GO_IMPORT_INTO_CELL	GO_IMPORT_INTO_CELL		29	-0.539055	-1.6471	0.00768246	0.0285524	1	3854	tags=55%, list=27%, signal=75%
GO_VOLTAGE_GATED_CALCIUM_CHANNEL_COMPLEX	GO_VOLTAGE_GATED_CALCIUM_CHANNEL_COMPLEX		29	-0.532521	-1.6454	0.00717703	0.029043	1	1662	tags=38%, list=11%, signal=43%
GO_REGULATION_OF_TRANSMEMBRANE_TRANSPORT	GO_REGULATION_OF_TRANSMEMBRANE_TRANSPORT		303	-0.419232	-1.64532	0	0.0289954	1	3384	tags=40%, list=23%, signal=51%
GO_CELL_SUBSTRATE_ADHESION	GO_CELL_SUBSTRATE_ADHESION		120	-0.436233	-1.64514	0	0.0289767	1	4173	tags=47%, list=29%, signal=65%
GO_POSITIVE_REGULATION_OF_OSTEOBLAST_DIFFERENTIATION	GO_POSITIVE_REGULATION_OF_OSTEOBLAST_DIFFERENTIATION		47	-0.498258	-1.64484	0.003367	0.0290075	1	4199	tags=53%, list=29%, signal=75%
GO_PROTEIN_EXIT_FROM_ENDOPLASMIC_RETICULUM	GO_PROTEIN_EXIT_FROM_ENDOPLASMIC_RETICULUM		17	-0.615351	-1.64445	0.0157274	0.0290476	1	4254	tags=71%, list=29%, signal=100%
GO_MONOSACCHARIDE_METABOLIC_PROCESS	GO_MONOSACCHARIDE_METABOLIC_PROCESS		134	-0.43469	-1.6428	0	0.0294953	1	2799	tags=34%, list=19%, signal=41%
GO_TERMINAL_BOUTON	GO_TERMINAL_BOUTON		56	-0.474172	-1.64265	0.00335571	0.0294623	1	2633	tags=34%, list=18%, signal=41%
GO_REGULATION_OF_HEART_CONTRACTION	GO_REGULATION_OF_HEART_CONTRACTION		167	-0.426057	-1.64264	0	0.0293993	1	4531	tags=50%, list=31%, signal=72%
GO_SARCOPLASM	GO_SARCOPLASM		56	-0.474324	-1.64173	0.00442968	0.0296659	1	3991	tags=50%, list=27%, signal=69%
GO_OLIGOSACCHARIDE_LIPID_INTERMEDIATE_BIOSYNTHETIC_PROCESS	GO_OLIGOSACCHARIDE_LIPID_INTERMEDIATE_BIOSYNTHETIC_PROCESS		19	-0.585706	-1.6411	0.0102302	0.0298056	1	2349	tags=53%, list=16%, signal=63%
GO_CELL_MORPHOGENESIS_INVOLVED_IN_DIFFERENTIATION	GO_CELL_MORPHOGENESIS_INVOLVED_IN_DIFFERENTIATION		409	-0.410186	-1.63953	0	0.0302557	1	3043	tags=36%, list=21%, signal=44%
GO_TAXIS	GO_TAXIS		299	-0.419341	-1.63816	0	0.0306795	1	2880	tags=36%, list=20%, signal=45%
GO_NEGATIVE_REGULATION_OF_CELL_PROJECTION_ORGANIZATION	GO_NEGATIVE_REGULATION_OF_CELL_PROJECTION_ORGANIZATION		126	-0.432032	-1.63802	0	0.0306518	1	4403	tags=48%, list=30%, signal=68%
GO_SCAVENGER_RECEPTOR_ACTIVITY	GO_SCAVENGER_RECEPTOR_ACTIVITY		16	-0.604289	-1.63735	0.00903226	0.0308679	1	2682	tags=56%, list=18%, signal=69%
GO_NEPHRON_DEVELOPMENT	GO_NEPHRON_DEVELOPMENT		83	-0.449456	-1.63705	0	0.0309011	1	3048	tags=40%, list=21%, signal=50%
GO_INTRACELLULAR_LIGAND_GATED_ION_CHANNEL_ACTIVITY	GO_INTRACELLULAR_LIGAND_GATED_ION_CHANNEL_ACTIVITY		17	-0.5997	-1.63643	0.0166453	0.0310733	1	3991	tags=65%, list=27%, signal=89%
GO_MAIN_AXON	GO_MAIN_AXON		56	-0.480015	-1.63615	0	0.0311264	1	4085	tags=59%, list=28%, signal=82%
GO_REGULATION_OF_ENDOPLASMIC_RETICULUM_STRESS_INDUCED_INTRINSIC_APOPTOTIC_SIGNALING_PATHWAY	GO_REGULATION_OF_ENDOPLASMIC_RETICULUM_STRESS_INDUCED_INTRINSIC_APOPTOTIC_SIGNALING_PATHWAY		27	-0.540722	-1.63594	0.0083632	0.0311459	1	1903	tags=41%, list=13%, signal=47%
GO_LIPASE_ACTIVITY	GO_LIPASE_ACTIVITY		70	-0.459107	-1.63568	0.00108932	0.0311803	1	3901	tags=51%, list=27%, signal=70%
GO_NEURON_PROJECTION_MORPHOGENESIS	GO_NEURON_PROJECTION_MORPHOGENESIS		328	-0.412261	-1.63554	0	0.0311629	1	2766	tags=35%, list=19%, signal=42%
GO_DETECTION_OF_MECHANICAL_STIMULUS	GO_DETECTION_OF_MECHANICAL_STIMULUS		21	-0.576246	-1.63501	0.0063857	0.0312649	1	1967	tags=43%, list=14%, signal=49%
GO_PEPTIDASE_INHIBITOR_ACTIVITY	GO_PEPTIDASE_INHIBITOR_ACTIVITY		66	-0.463676	-1.63461	0.0010989	0.0313242	1	2189	tags=36%, list=15%, signal=43%
GO_L_ASCORBIC_ACID_BINDING	GO_L_ASCORBIC_ACID_BINDING		15	-0.62516	-1.6346	0.011889	0.0312665	1	4077	tags=73%, list=28%, signal=102%
GO_PROTEIN_LOCALIZATION_TO_ENDOPLASMIC_RETICULUM	GO_PROTEIN_LOCALIZATION_TO_ENDOPLASMIC_RETICULUM		114	-0.43516	-1.63428	0	0.0313218	1	6032	tags=64%, list=42%, signal=109%
GO_VITAMIN_TRANSPORT	GO_VITAMIN_TRANSPORT		19	-0.597544	-1.63335	0.00509554	0.0316241	1	4316	tags=79%, list=30%, signal=112%
GO_ROUGH_ENDOPLASMIC_RETICULUM_MEMBRANE	GO_ROUGH_ENDOPLASMIC_RETICULUM_MEMBRANE		15	-0.61631	-1.63254	0.00935829	0.031858	1	4261	tags=67%, list=29%, signal=94%
GO_STEM_CELL_DIFFERENTIATION	GO_STEM_CELL_DIFFERENTIATION		134	-0.426068	-1.63244	0	0.0318322	1	3108	tags=40%, list=21%, signal=51%
GO_ER_NUCLEUS_SIGNALING_PATHWAY	GO_ER_NUCLEUS_SIGNALING_PATHWAY		28	-0.539349	-1.63108	0.00982801	0.0322506	1	4009	tags=61%, list=28%, signal=84%
GO_BILE_ACID_METABOLIC_PROCESS	GO_BILE_ACID_METABOLIC_PROCESS		15	-0.617063	-1.63041	0.017038	0.0324167	1	3313	tags=53%, list=23%, signal=69%
GO_TERPENOID_METABOLIC_PROCESS	GO_TERPENOID_METABOLIC_PROCESS		56	-0.472154	-1.63037	0.00334076	0.0323647	1	2807	tags=43%, list=19%, signal=53%
GO_REGULATION_OF_LIPID_TRANSPORT	GO_REGULATION_OF_LIPID_TRANSPORT		59	-0.467553	-1.62893	0.00111359	0.0327524	1	2902	tags=37%, list=20%, signal=46%
GO_SARCOLEMMA	GO_SARCOLEMMA		94	-0.448228	-1.62879	0.00210748	0.0327267	1	3940	tags=51%, list=27%, signal=70%
GO_NUCLEOBASE_CONTAINING_COMPOUND_TRANSMEMBRANE_TRANSPORTER_ACTIVITY	GO_NUCLEOBASE_CONTAINING_COMPOUND_TRANSMEMBRANE_TRANSPORTER_ACTIVITY		25	-0.550542	-1.62759	0.00740741	0.0331368	1	4098	tags=56%, list=28%, signal=78%
GO_REGULATION_OF_TISSUE_REMODELING	GO_REGULATION_OF_TISSUE_REMODELING		38	-0.509407	-1.62698	0.00235018	0.0332656	1	2542	tags=37%, list=18%, signal=45%
GO_POSITIVE_REGULATION_OF_LIPID_TRANSPORT	GO_POSITIVE_REGULATION_OF_LIPID_TRANSPORT		32	-0.515865	-1.62596	0.00969697	0.0335825	1	2778	tags=47%, list=19%, signal=58%
GO_AXONAL_FASCICULATION	GO_AXONAL_FASCICULATION		20	-0.577117	-1.62476	0.01287	0.0339721	1	4420	tags=70%, list=30%, signal=100%
GO_RETINA_MORPHOGENESIS_IN_CAMERA_TYPE_EYE	GO_RETINA_MORPHOGENESIS_IN_CAMERA_TYPE_EYE		32	-0.517159	-1.62142	0.00714286	0.0351485	1	1753	tags=38%, list=12%, signal=43%
GO_MODIFIED_AMINO_ACID_TRANSPORT	GO_MODIFIED_AMINO_ACID_TRANSPORT		18	-0.584561	-1.62137	0.0144928	0.0350933	1	4316	tags=67%, list=30%, signal=95%
GO_REGULATION_OF_MULTICELLULAR_ORGANISMAL_METABOLIC_PROCESS	GO_REGULATION_OF_MULTICELLULAR_ORGANISMAL_METABOLIC_PROCESS		22	-0.565509	-1.61845	0.0101394	0.0362412	1	405	tags=23%, list=3%, signal=23%
GO_GLOMERULUS_DEVELOPMENT	GO_GLOMERULUS_DEVELOPMENT		38	-0.502921	-1.61821	0.00574053	0.0362685	1	3048	tags=42%, list=21%, signal=53%
GO_NUCLEOTIDE_TRANSPORT	GO_NUCLEOTIDE_TRANSPORT		21	-0.561401	-1.61741	0.00895141	0.0365293	1	4705	tags=62%, list=32%, signal=91%
GO_POSITIVE_REGULATION_OF_KIDNEY_DEVELOPMENT	GO_POSITIVE_REGULATION_OF_KIDNEY_DEVELOPMENT		21	-0.562894	-1.61687	0.019084	0.0366574	1	3777	tags=62%, list=26%, signal=84%
GO_LONG_CHAIN_FATTY_ACID_METABOLIC_PROCESS	GO_LONG_CHAIN_FATTY_ACID_METABOLIC_PROCESS		52	-0.475199	-1.61684	0.00110742	0.0365839	1	3198	tags=37%, list=22%, signal=47%
GO_POSITIVE_REGULATION_OF_BLOOD_CIRCULATION	GO_POSITIVE_REGULATION_OF_BLOOD_CIRCULATION		59	-0.464927	-1.61399	0.00559284	0.0376974	1	4531	tags=58%, list=31%, signal=83%
GO_BLOOD_VESSEL_MORPHOGENESIS	GO_BLOOD_VESSEL_MORPHOGENESIS		270	-0.409105	-1.61346	0	0.0378293	1	3498	tags=38%, list=24%, signal=49%
GO_NEURON_PROJECTION_TERMINUS	GO_NEURON_PROJECTION_TERMINUS		112	-0.430436	-1.6127	0.0010395	0.0380388	1	2633	tags=34%, list=18%, signal=41%
GO_FRIZZLED_BINDING	GO_FRIZZLED_BINDING		26	-0.535748	-1.61194	0.00990099	0.0382683	1	4951	tags=69%, list=34%, signal=105%
GO_CALCIUM_ION_IMPORT	GO_CALCIUM_ION_IMPORT		47	-0.477562	-1.6118	0.00794552	0.0382374	1	4095	tags=53%, list=28%, signal=74%
GO_REGULATION_OF_POSITIVE_CHEMOTAXIS	GO_REGULATION_OF_POSITIVE_CHEMOTAXIS		16	-0.592217	-1.61015	0.0128205	0.0388452	1	3561	tags=56%, list=25%, signal=74%
GO_O_ACYLTRANSFERASE_ACTIVITY	GO_O_ACYLTRANSFERASE_ACTIVITY		32	-0.512084	-1.61001	0.0108565	0.038832	1	1295	tags=34%, list=9%, signal=38%
GO_REGULATION_OF_NEUROLOGICAL_SYSTEM_PROCESS	GO_REGULATION_OF_NEUROLOGICAL_SYSTEM_PROCESS		44	-0.488439	-1.60959	0.00695249	0.0389115	1	3506	tags=52%, list=24%, signal=69%
GO_SUBSTRATE_ADHESION_DEPENDENT_CELL_SPREADING	GO_SUBSTRATE_ADHESION_DEPENDENT_CELL_SPREADING		33	-0.507166	-1.60871	0.00821596	0.0392003	1	2438	tags=33%, list=17%, signal=40%
GO_PROTEIN_TYROSINE_KINASE_ACTIVITY	GO_PROTEIN_TYROSINE_KINASE_ACTIVITY		127	-0.428133	-1.60861	0.0020555	0.0391676	1	2662	tags=30%, list=18%, signal=36%
GO_NUCLEAR_OUTER_MEMBRANE	GO_NUCLEAR_OUTER_MEMBRANE		15	-0.611563	-1.6078	0.0214765	0.039441	1	1854	tags=47%, list=13%, signal=53%
GO_PHOSPHOLIPID_TRANSPORT	GO_PHOSPHOLIPID_TRANSPORT		36	-0.503119	-1.60744	0.0151515	0.0394967	1	3099	tags=53%, list=21%, signal=67%
GO_ARTERY_MORPHOGENESIS	GO_ARTERY_MORPHOGENESIS		35	-0.500043	-1.60715	0.00470588	0.0395332	1	1836	tags=34%, list=13%, signal=39%
GO_REGULATION_OF_LYASE_ACTIVITY	GO_REGULATION_OF_LYASE_ACTIVITY		52	-0.47585	-1.60623	0.00561798	0.0398161	1	1788	tags=37%, list=12%, signal=42%
GO_NEGATIVE_REGULATION_OF_RESPONSE_TO_EXTERNAL_STIMULUS	GO_NEGATIVE_REGULATION_OF_RESPONSE_TO_EXTERNAL_STIMULUS		179	-0.411419	-1.60302	0.00101937	0.0411916	1	3356	tags=37%, list=23%, signal=48%
GO_ENDOCRINE_PROCESS	GO_ENDOCRINE_PROCESS		22	-0.553724	-1.60236	0.0186567	0.0413668	1	2195	tags=50%, list=15%, signal=59%
GO_REGULATION_OF_INSULIN_SECRETION_INVOLVED_IN_CELLULAR_RESPONSE_TO_GLUCOSE_STIMULUS	GO_REGULATION_OF_INSULIN_SECRETION_INVOLVED_IN_CELLULAR_RESPONSE_TO_GLUCOSE_STIMULUS		39	-0.494436	-1.60114	0.00935672	0.0418587	1	4471	tags=54%, list=31%, signal=78%
GO_REGULATION_OF_ORGANIC_ACID_TRANSPORT	GO_REGULATION_OF_ORGANIC_ACID_TRANSPORT		34	-0.511262	-1.60107	0.0130797	0.041801	1	2967	tags=47%, list=20%, signal=59%
GO_SODIUM_ION_HOMEOSTASIS	GO_SODIUM_ION_HOMEOSTASIS		15	-0.600288	-1.59784	0.0180412	0.0431749	1	3219	tags=67%, list=22%, signal=86%
GO_POSTSYNAPTIC_MEMBRANE_ORGANIZATION	GO_POSTSYNAPTIC_MEMBRANE_ORGANIZATION		21	-0.552769	-1.59779	0.0127389	0.0431113	1	3401	tags=52%, list=23%, signal=68%
GO_NOTCH_BINDING	GO_NOTCH_BINDING		16	-0.589885	-1.5977	0.015894	0.0430681	1	2028	tags=50%, list=14%, signal=58%
GO_REGULATION_OF_SMOOTH_MUSCLE_CONTRACTION	GO_REGULATION_OF_SMOOTH_MUSCLE_CONTRACTION		40	-0.487658	-1.59752	0.0105386	0.0430453	1	3380	tags=48%, list=23%, signal=62%
GO_MEMBRANE_PROTEIN_INTRACELLULAR_DOMAIN_PROTEOLYSIS	GO_MEMBRANE_PROTEIN_INTRACELLULAR_DOMAIN_PROTEOLYSIS		15	-0.60381	-1.59735	0.00922266	0.0430324	1	2113	tags=47%, list=15%, signal=55%
GO_ERAD_PATHWAY	GO_ERAD_PATHWAY		70	-0.450532	-1.59714	0.00651466	0.0430462	1	5628	tags=70%, list=39%, signal=114%
GO_ESTABLISHMENT_OF_PROTEIN_LOCALIZATION_TO_ENDOPLASMIC_RETICULUM	GO_ESTABLISHMENT_OF_PROTEIN_LOCALIZATION_TO_ENDOPLASMIC_RETICULUM		98	-0.433444	-1.59659	0.00214362	0.0432344	1	6008	tags=63%, list=41%, signal=107%
GO_POSITIVE_REGULATION_OF_LEUKOCYTE_CHEMOTAXIS	GO_POSITIVE_REGULATION_OF_LEUKOCYTE_CHEMOTAXIS		36	-0.495886	-1.59567	0.00590319	0.0436026	1	3992	tags=53%, list=27%, signal=73%
GO_REGULATION_OF_CHOLESTEROL_METABOLIC_PROCESS	GO_REGULATION_OF_CHOLESTEROL_METABOLIC_PROCESS		19	-0.568726	-1.59299	0.0165816	0.044817	1	1854	tags=47%, list=13%, signal=54%
GO_EPITHELIAL_CELL_DIFFERENTIATION_INVOLVED_IN_KIDNEY_DEVELOPMENT	GO_EPITHELIAL_CELL_DIFFERENTIATION_INVOLVED_IN_KIDNEY_DEVELOPMENT		20	-0.553399	-1.59204	0.0192061	0.0451673	1	2159	tags=35%, list=15%, signal=41%
GO_TRANSPORT_VESICLE_MEMBRANE	GO_TRANSPORT_VESICLE_MEMBRANE		111	-0.422779	-1.59186	0.00103306	0.0451487	1	3532	tags=41%, list=24%, signal=53%
GO_LIPID_LOCALIZATION	GO_LIPID_LOCALIZATION		159	-0.412117	-1.59106	0	0.0453637	1	3313	tags=40%, list=23%, signal=52%
GO_L_ALPHA_AMINO_ACID_TRANSMEMBRANE_TRANSPORT	GO_L_ALPHA_AMINO_ACID_TRANSMEMBRANE_TRANSPORT		27	-0.525614	-1.59101	0.0072904	0.0452956	1	4201	tags=56%, list=29%, signal=78%
GO_LEUKOCYTE_MIGRATION	GO_LEUKOCYTE_MIGRATION		144	-0.420659	-1.59018	0	0.0456311	1	4751	tags=50%, list=33%, signal=74%
GO_CARTILAGE_DEVELOPMENT	GO_CARTILAGE_DEVELOPMENT		91	-0.431972	-1.59002	0.00317797	0.0456036	1	2600	tags=36%, list=18%, signal=44%
GO_GOLGI_STACK	GO_GOLGI_STACK		102	-0.432361	-1.58991	0.00209864	0.045573	1	2789	tags=37%, list=19%, signal=46%
GO_NEGATIVE_REGULATION_OF_CELL_GROWTH	GO_NEGATIVE_REGULATION_OF_CELL_GROWTH		132	-0.422244	-1.58962	0.00103735	0.0455914	1	4276	tags=45%, list=29%, signal=63%
GO_POSITIVE_REGULATION_OF_CYTOKINE_SECRETION	GO_POSITIVE_REGULATION_OF_CYTOKINE_SECRETION		40	-0.486924	-1.58787	0.00470035	0.0463819	1	3361	tags=45%, list=23%, signal=58%
GO_RETINA_DEVELOPMENT_IN_CAMERA_TYPE_EYE	GO_RETINA_DEVELOPMENT_IN_CAMERA_TYPE_EYE		95	-0.428856	-1.58743	0.0031746	0.0465024	1	1753	tags=27%, list=12%, signal=31%
GO_NEUTRAL_LIPID_METABOLIC_PROCESS	GO_NEUTRAL_LIPID_METABOLIC_PROCESS		46	-0.476893	-1.58706	0.00918485	0.0466015	1	4146	tags=50%, list=29%, signal=70%
GO_ISOPRENOID_METABOLIC_PROCESS	GO_ISOPRENOID_METABOLIC_PROCESS		75	-0.441575	-1.58652	0.00217391	0.0467519	1	3361	tags=43%, list=23%, signal=55%
GO_RESPONSE_TO_PAIN	GO_RESPONSE_TO_PAIN		19	-0.570638	-1.58601	0.0183968	0.0469096	1	4178	tags=68%, list=29%, signal=96%
GO_RETINAL_GANGLION_CELL_AXON_GUIDANCE	GO_RETINAL_GANGLION_CELL_AXON_GUIDANCE		15	-0.604796	-1.58523	0.0188934	0.0472325	1	1642	tags=53%, list=11%, signal=60%
GO_RECEPTOR_MEDIATED_ENDOCYTOSIS	GO_RECEPTOR_MEDIATED_ENDOCYTOSIS		141	-0.414238	-1.58404	0	0.0477442	1	5254	tags=57%, list=36%, signal=88%
GO_ODONTOGENESIS	GO_ODONTOGENESIS		71	-0.451003	-1.58278	0.00536481	0.0482474	1	3108	tags=39%, list=21%, signal=50%
GO_VASCULAR_PROCESS_IN_CIRCULATORY_SYSTEM	GO_VASCULAR_PROCESS_IN_CIRCULATORY_SYSTEM		110	-0.425301	-1.58175	0	0.0487322	1	3737	tags=45%, list=26%, signal=60%
GO_ENDODERM_FORMATION	GO_ENDODERM_FORMATION		36	-0.496784	-1.58137	0.00711744	0.0488256	1	1687	tags=33%, list=12%, signal=38%
GO_ANTIGEN_PROCESSING_AND_PRESENTATION_OF_PEPTIDE_ANTIGEN_VIA_MHC_CLASS_I	GO_ANTIGEN_PROCESSING_AND_PRESENTATION_OF_PEPTIDE_ANTIGEN_VIA_MHC_CLASS_I		73	-0.442105	-1.58117	0.00220022	0.0488485	1	5050	tags=48%, list=35%, signal=73%
GO_RESPONSE_TO_INTERFERON_BETA	GO_RESPONSE_TO_INTERFERON_BETA		18	-0.579429	-1.58117	0.0198511	0.0487583	1	1313	tags=33%, list=9%, signal=37%
GO_S_ACYLTRANSFERASE_ACTIVITY	GO_S_ACYLTRANSFERASE_ACTIVITY		25	-0.538181	-1.58094	0.0236025	0.0487894	1	4993	tags=60%, list=34%, signal=91%
GO_B_CELL_MEDIATED_IMMUNITY	GO_B_CELL_MEDIATED_IMMUNITY		27	-0.521855	-1.58065	0.019656	0.048855	1	2722	tags=41%, list=19%, signal=50%
GO_POSITIVE_REGULATION_OF_EPITHELIAL_CELL_APOPTOTIC_PROCESS	GO_POSITIVE_REGULATION_OF_EPITHELIAL_CELL_APOPTOTIC_PROCESS		16	-0.584826	-1.58062	0.0212483	0.0487795	1	3543	tags=69%, list=24%, signal=91%
GO_HUMORAL_IMMUNE_RESPONSE	GO_HUMORAL_IMMUNE_RESPONSE		44	-0.476987	-1.57964	0.0113379	0.0491831	1	2632	tags=48%, list=18%, signal=58%
GO_OVULATION_CYCLE	GO_OVULATION_CYCLE		76	-0.442223	-1.57923	0.00323276	0.0493045	1	3039	tags=39%, list=21%, signal=50%
GO_GAP_JUNCTION	GO_GAP_JUNCTION		17	-0.589417	-1.57758	0.0182768	0.0500276	1	4199	tags=71%, list=29%, signal=99%
GO_RESPONSE_TO_COLD	GO_RESPONSE_TO_COLD		35	-0.501732	-1.57702	0.012761	0.0502439	1	2382	tags=43%, list=16%, signal=51%
GO_CELL_MATRIX_ADHESION	GO_CELL_MATRIX_ADHESION		80	-0.442139	-1.57689	0.0032538	0.0501963	1	4173	tags=50%, list=29%, signal=70%
GO_RESPONSE_TO_MANGANESE_ION	GO_RESPONSE_TO_MANGANESE_ION		15	-0.594479	-1.57621	0.0233463	0.0504603	1	2370	tags=40%, list=16%, signal=48%
GO_SULFUR_COMPOUND_METABOLIC_PROCESS	GO_SULFUR_COMPOUND_METABOLIC_PROCESS		269	-0.399422	-1.57596	0	0.0505047	1	3457	tags=34%, list=24%, signal=44%
GO_AXON_PART	GO_AXON_PART		197	-0.405895	-1.57585	0	0.0504537	1	4111	tags=43%, list=28%, signal=59%
GO_CELL_DIFFERENTIATION_INVOLVED_IN_KIDNEY_DEVELOPMENT	GO_CELL_DIFFERENTIATION_INVOLVED_IN_KIDNEY_DEVELOPMENT		28	-0.520865	-1.57553	0.00850547	0.0505493	1	2159	tags=32%, list=15%, signal=38%
GO_CRANIAL_NERVE_DEVELOPMENT	GO_CRANIAL_NERVE_DEVELOPMENT		24	-0.532128	-1.57435	0.0232274	0.0510265	1	1902	tags=38%, list=13%, signal=43%
GO_CELLULAR_TRANSITION_METAL_ION_HOMEOSTASIS	GO_CELLULAR_TRANSITION_METAL_ION_HOMEOSTASIS		48	-0.471901	-1.57314	0.0103567	0.0515623	1	4203	tags=58%, list=29%, signal=82%
GO_PEPTIDASE_REGULATOR_ACTIVITY	GO_PEPTIDASE_REGULATOR_ACTIVITY		98	-0.424459	-1.57302	0.00105152	0.0515191	1	3240	tags=38%, list=22%, signal=48%
GO_GANGLIOSIDE_METABOLIC_PROCESS	GO_GANGLIOSIDE_METABOLIC_PROCESS		22	-0.546008	-1.5709	0.0204342	0.0525816	1	4466	tags=64%, list=31%, signal=92%
GO_MORPHOGENESIS_OF_AN_ENDOTHELIUM	GO_MORPHOGENESIS_OF_AN_ENDOTHELIUM		15	-0.579652	-1.57065	0.0197628	0.0525937	1	3171	tags=47%, list=22%, signal=60%
GO_SINGLE_ORGANISM_CELL_ADHESION	GO_SINGLE_ORGANISM_CELL_ADHESION		283	-0.39923	-1.57058	0	0.0525334	1	2877	tags=31%, list=20%, signal=38%
GO_RESPONSE_TO_MECHANICAL_STIMULUS	GO_RESPONSE_TO_MECHANICAL_STIMULUS		148	-0.41184	-1.56855	0	0.053545	1	2098	tags=30%, list=14%, signal=34%
GO_NEGATIVE_REGULATION_OF_OSSIFICATION	GO_NEGATIVE_REGULATION_OF_OSSIFICATION		48	-0.470312	-1.56791	0.00688863	0.053759	1	3108	tags=42%, list=21%, signal=53%
GO_RESPONSE_TO_TRANSITION_METAL_NANOPARTICLE	GO_RESPONSE_TO_TRANSITION_METAL_NANOPARTICLE		97	-0.426954	-1.56758	0.0042061	0.0538453	1	4471	tags=49%, list=31%, signal=71%
GO_POSITIVE_REGULATION_OF_ADENYLATE_CYCLASE_ACTIVITY	GO_POSITIVE_REGULATION_OF_ADENYLATE_CYCLASE_ACTIVITY		33	-0.505361	-1.56702	0.0169492	0.0540167	1	1788	tags=42%, list=12%, signal=48%
GO_IRE1_MEDIATED_UNFOLDED_PROTEIN_RESPONSE	GO_IRE1_MEDIATED_UNFOLDED_PROTEIN_RESPONSE		51	-0.463303	-1.56639	0.00566251	0.0542684	1	4261	tags=49%, list=29%, signal=69%
GO_RETINA_LAYER_FORMATION	GO_RETINA_LAYER_FORMATION		16	-0.577631	-1.56501	0.0197368	0.054997	1	1289	tags=38%, list=9%, signal=41%
GO_SIALYLATION	GO_SIALYLATION		17	-0.563536	-1.56457	0.0184941	0.0551199	1	5493	tags=76%, list=38%, signal=123%
GO_CIRCULATORY_SYSTEM_PROCESS	GO_CIRCULATORY_SYSTEM_PROCESS		241	-0.400687	-1.56351	0	0.0556519	1	3959	tags=43%, list=27%, signal=58%
GO_REGULATION_OF_DEVELOPMENTAL_GROWTH	GO_REGULATION_OF_DEVELOPMENTAL_GROWTH		222	-0.397485	-1.56334	0	0.0556249	1	3048	tags=34%, list=21%, signal=42%
GO_NEGATIVE_REGULATION_OF_REPRODUCTIVE_PROCESS	GO_NEGATIVE_REGULATION_OF_REPRODUCTIVE_PROCESS		26	-0.517695	-1.56268	0.0123916	0.0559245	1	2044	tags=35%, list=14%, signal=40%
GO_POTASSIUM_ION_IMPORT	GO_POTASSIUM_ION_IMPORT		19	-0.558018	-1.56174	0.0220207	0.0563677	1	3854	tags=58%, list=27%, signal=79%
GO_ENDODERM_DEVELOPMENT	GO_ENDODERM_DEVELOPMENT		50	-0.46118	-1.56124	0.0101925	0.0565577	1	1906	tags=32%, list=13%, signal=37%
GO_CYTOPLASMIC_VESICLE_PART	GO_CYTOPLASMIC_VESICLE_PART		418	-0.38991	-1.56109	0	0.0565278	1	3375	tags=35%, list=23%, signal=45%
GO_POSITIVE_REGULATION_OF_NUCLEOTIDE_METABOLIC_PROCESS	GO_POSITIVE_REGULATION_OF_NUCLEOTIDE_METABOLIC_PROCESS		81	-0.430846	-1.55968	0.0063358	0.0572088	1	2542	tags=38%, list=18%, signal=46%
GO_CENTRAL_NERVOUS_SYSTEM_PROJECTION_NEURON_AXONOGENESIS	GO_CENTRAL_NERVOUS_SYSTEM_PROJECTION_NEURON_AXONOGENESIS		21	-0.541025	-1.55781	0.0222222	0.058206	1	3264	tags=57%, list=22%, signal=74%
GO_ATPASE_ACTIVATOR_ACTIVITY	GO_ATPASE_ACTIVATOR_ACTIVITY		16	-0.572871	-1.55747	0.0182768	0.0583093	1	3449	tags=50%, list=24%, signal=66%
GO_MORPHOGENESIS_OF_A_BRANCHING_STRUCTURE	GO_MORPHOGENESIS_OF_A_BRANCHING_STRUCTURE		120	-0.41229	-1.55605	0.00104167	0.0591086	1	3048	tags=39%, list=21%, signal=49%
GO_NEGATIVE_REGULATION_OF_SECRETION	GO_NEGATIVE_REGULATION_OF_SECRETION		121	-0.415531	-1.55566	0.00104058	0.0592158	1	3587	tags=39%, list=25%, signal=51%
GO_REGULATION_OF_KIDNEY_DEVELOPMENT	GO_REGULATION_OF_KIDNEY_DEVELOPMENT		31	-0.499504	-1.55487	0.0119048	0.0595946	1	3777	tags=52%, list=26%, signal=70%
GO_RETINOL_METABOLIC_PROCESS	GO_RETINOL_METABOLIC_PROCESS		19	-0.548727	-1.55466	0.0275	0.0596159	1	2172	tags=42%, list=15%, signal=49%
GO_SYNAPTIC_SIGNALING	GO_SYNAPTIC_SIGNALING		333	-0.388604	-1.55443	0	0.0596609	1	4448	tags=49%, list=31%, signal=69%
GO_ACUTE_INFLAMMATORY_RESPONSE	GO_ACUTE_INFLAMMATORY_RESPONSE		27	-0.510874	-1.55435	0.0228916	0.0596111	1	3992	tags=59%, list=27%, signal=82%
GO_STEROID_BIOSYNTHETIC_PROCESS	GO_STEROID_BIOSYNTHETIC_PROCESS		66	-0.43792	-1.55383	0.00550661	0.0597904	1	4506	tags=50%, list=31%, signal=72%
GO_OSTEOBLAST_DEVELOPMENT	GO_OSTEOBLAST_DEVELOPMENT		15	-0.580947	-1.55094	0.0376623	0.0615412	1	1498	tags=40%, list=10%, signal=45%
GO_MITOCHONDRIAL_RESPIRATORY_CHAIN_COMPLEX_ASSEMBLY	GO_MITOCHONDRIAL_RESPIRATORY_CHAIN_COMPLEX_ASSEMBLY		62	-0.44991	-1.55046	0.00875273	0.0617266	1	6108	tags=69%, list=42%, signal=119%
GO_POSITIVE_REGULATION_OF_LEUKOCYTE_MIGRATION	GO_POSITIVE_REGULATION_OF_LEUKOCYTE_MIGRATION		45	-0.468368	-1.55025	0.0112867	0.0617587	1	3992	tags=49%, list=27%, signal=67%
GO_MAINTENANCE_OF_LOCATION	GO_MAINTENANCE_OF_LOCATION		106	-0.416502	-1.54982	0.00105042	0.0619036	1	4312	tags=45%, list=30%, signal=64%
GO_BRUSH_BORDER	GO_BRUSH_BORDER		61	-0.445303	-1.5494	0.0155383	0.0620478	1	3275	tags=36%, list=23%, signal=46%
GO_DICARBOXYLIC_ACID_TRANSPORT	GO_DICARBOXYLIC_ACID_TRANSPORT		58	-0.455184	-1.54883	0.00670391	0.0623173	1	4395	tags=50%, list=30%, signal=71%
GO_METANEPHRIC_NEPHRON_DEVELOPMENT	GO_METANEPHRIC_NEPHRON_DEVELOPMENT		20	-0.548421	-1.54814	0.0242656	0.0625859	1	1700	tags=40%, list=12%, signal=45%
GO_ELECTRON_TRANSPORT_CHAIN	GO_ELECTRON_TRANSPORT_CHAIN		86	-0.422663	-1.54794	0.00536481	0.0625826	1	6108	tags=65%, list=42%, signal=112%
GO_TISSUE_REGENERATION	GO_TISSUE_REGENERATION		35	-0.488563	-1.54743	0.0117371	0.0628075	1	2493	tags=31%, list=17%, signal=38%
GO_RESPONSE_TO_FUNGUS	GO_RESPONSE_TO_FUNGUS		18	-0.563607	-1.54679	0.0209424	0.0630734	1	4506	tags=61%, list=31%, signal=88%
GO_REGULATION_OF_OSSIFICATION	GO_REGULATION_OF_OSSIFICATION		132	-0.407985	-1.54637	0.00103735	0.0632024	1	3287	tags=37%, list=23%, signal=48%
GO_REGULATION_OF_CYTOSOLIC_CALCIUM_ION_CONCENTRATION	GO_REGULATION_OF_CYTOSOLIC_CALCIUM_ION_CONCENTRATION		120	-0.40977	-1.54614	0.00207684	0.0632429	1	3991	tags=44%, list=27%, signal=60%
GO_BRANCHING_MORPHOGENESIS_OF_AN_EPITHELIAL_TUBE	GO_BRANCHING_MORPHOGENESIS_OF_AN_EPITHELIAL_TUBE		97	-0.422628	-1.54606	0.00421053	0.0631851	1	3048	tags=40%, list=21%, signal=51%
GO_MODULATION_OF_SYNAPTIC_TRANSMISSION	GO_MODULATION_OF_SYNAPTIC_TRANSMISSION		257	-0.393393	-1.54555	0	0.0633912	1	4214	tags=43%, list=29%, signal=59%
GO_TRANSPORT_VESICLE	GO_TRANSPORT_VESICLE		259	-0.39271	-1.54529	0	0.0634342	1	3532	tags=37%, list=24%, signal=48%
GO_NEGATIVE_REGULATION_OF_CYTOKINE_BIOSYNTHETIC_PROCESS	GO_NEGATIVE_REGULATION_OF_CYTOKINE_BIOSYNTHETIC_PROCESS		17	-0.567289	-1.54374	0.021419	0.0642452	1	1994	tags=35%, list=14%, signal=41%
GO_NEURON_MATURATION	GO_NEURON_MATURATION		25	-0.516425	-1.54285	0.0255786	0.0647232	1	3986	tags=56%, list=27%, signal=77%
GO_NEGATIVE_REGULATION_OF_HORMONE_SECRETION	GO_NEGATIVE_REGULATION_OF_HORMONE_SECRETION		50	-0.457582	-1.54241	0.0127315	0.0649049	1	3520	tags=40%, list=24%, signal=53%
GO_POSITIVE_REGULATION_OF_PHAGOCYTOSIS	GO_POSITIVE_REGULATION_OF_PHAGOCYTOSIS		27	-0.516728	-1.54241	0.0281518	0.0647978	1	2895	tags=37%, list=20%, signal=46%
GO_MECHANORECEPTOR_DIFFERENTIATION	GO_MECHANORECEPTOR_DIFFERENTIATION		37	-0.482349	-1.5418	0.0141677	0.0650404	1	3010	tags=41%, list=21%, signal=51%
GO_POSITIVE_REGULATION_OF_LYASE_ACTIVITY	GO_POSITIVE_REGULATION_OF_LYASE_ACTIVITY		38	-0.48509	-1.54177	0.0199531	0.0649464	1	1788	tags=39%, list=12%, signal=45%
GO_NEUROPEPTIDE_HORMONE_ACTIVITY	GO_NEUROPEPTIDE_HORMONE_ACTIVITY		15	-0.580539	-1.54169	0.0319574	0.0648752	1	4085	tags=80%, list=28%, signal=111%
GO_BODY_MORPHOGENESIS	GO_BODY_MORPHOGENESIS		37	-0.479727	-1.54159	0.014977	0.0648271	1	2783	tags=43%, list=19%, signal=53%
GO_BROWN_FAT_CELL_DIFFERENTIATION	GO_BROWN_FAT_CELL_DIFFERENTIATION		20	-0.540883	-1.54044	0.0277428	0.0654102	1	2524	tags=40%, list=17%, signal=48%
GO_CALCIUM_ACTIVATED_CATION_CHANNEL_ACTIVITY	GO_CALCIUM_ACTIVATED_CATION_CHANNEL_ACTIVITY		16	-0.577271	-1.5396	0.0163043	0.065808	1	1319	tags=44%, list=9%, signal=48%
GO_VASCULATURE_DEVELOPMENT	GO_VASCULATURE_DEVELOPMENT		354	-0.384202	-1.53893	0	0.066117	1	3503	tags=36%, list=24%, signal=46%
GO_APOPTOTIC_CELL_CLEARANCE	GO_APOPTOTIC_CELL_CLEARANCE		20	-0.538629	-1.53872	0.0233463	0.066129	1	1033	tags=30%, list=7%, signal=32%
GO_UNSATURATED_FATTY_ACID_METABOLIC_PROCESS	GO_UNSATURATED_FATTY_ACID_METABOLIC_PROCESS		55	-0.451399	-1.5382	0.00997783	0.0663224	1	1174	tags=24%, list=8%, signal=26%
GO_GOLGI_ASSOCIATED_VESICLE	GO_GOLGI_ASSOCIATED_VESICLE		65	-0.439362	-1.53649	0.0109769	0.0673491	1	3213	tags=37%, list=22%, signal=47%
GO_EXOCYTIC_VESICLE	GO_EXOCYTIC_VESICLE		126	-0.407482	-1.53574	0.00104058	0.067729	1	3482	tags=38%, list=24%, signal=50%
GO_APICAL_PLASMA_MEMBRANE	GO_APICAL_PLASMA_MEMBRANE		167	-0.39924	-1.53564	0	0.0676684	1	3248	tags=37%, list=22%, signal=47%
GO_REGULATION_OF_NEURONAL_SYNAPTIC_PLASTICITY	GO_REGULATION_OF_NEURONAL_SYNAPTIC_PLASTICITY		46	-0.462821	-1.53523	0.0136209	0.067837	1	4046	tags=48%, list=28%, signal=66%
GO_MOTOR_NEURON_AXON_GUIDANCE	GO_MOTOR_NEURON_AXON_GUIDANCE		22	-0.529241	-1.53424	0.029703	0.0684206	1	3264	tags=50%, list=22%, signal=64%
GO_NEGATIVE_REGULATION_OF_STAT_CASCADE	GO_NEGATIVE_REGULATION_OF_STAT_CASCADE		34	-0.479732	-1.53422	0.0120627	0.0683201	1	3443	tags=44%, list=24%, signal=58%
GO_REGULATION_OF_AMINO_ACID_TRANSPORT	GO_REGULATION_OF_AMINO_ACID_TRANSPORT		20	-0.548092	-1.53399	0.0335404	0.068363	1	2316	tags=50%, list=16%, signal=59%
GO_PROTON_TRANSPORTING_V_TYPE_ATPASE_COMPLEX	GO_PROTON_TRANSPORTING_V_TYPE_ATPASE_COMPLEX		18	-0.556061	-1.5334	0.0300752	0.0686693	1	3105	tags=44%, list=21%, signal=56%
GO_LIPID_BIOSYNTHETIC_PROCESS	GO_LIPID_BIOSYNTHETIC_PROCESS		388	-0.383064	-1.53316	0	0.0686769	1	4523	tags=45%, list=31%, signal=64%
GO_POSITIVE_REGULATION_OF_VASODILATION	GO_POSITIVE_REGULATION_OF_VASODILATION		19	-0.552417	-1.53288	0.0304183	0.0687509	1	4506	tags=68%, list=31%, signal=99%
GO_RESPONSE_TO_ENDOPLASMIC_RETICULUM_STRESS	GO_RESPONSE_TO_ENDOPLASMIC_RETICULUM_STRESS		197	-0.395743	-1.53277	0.00101523	0.0687074	1	5233	tags=54%, list=36%, signal=83%
GO_CELL_REDOX_HOMEOSTASIS	GO_CELL_REDOX_HOMEOSTASIS		53	-0.451287	-1.53255	0.0102506	0.0687493	1	4504	tags=51%, list=31%, signal=74%
GO_REGULATION_OF_NEURON_PROJECTION_DEVELOPMENT	GO_REGULATION_OF_NEURON_PROJECTION_DEVELOPMENT		361	-0.381404	-1.52974	0	0.070467	1	4437	tags=42%, list=31%, signal=59%
GO_PEPTIDYL_TYROSINE_MODIFICATION	GO_PEPTIDYL_TYROSINE_MODIFICATION		131	-0.402692	-1.52892	0.00208117	0.0709372	1	2662	tags=28%, list=18%, signal=34%
GO_VIRUS_RECEPTOR_ACTIVITY	GO_VIRUS_RECEPTOR_ACTIVITY		41	-0.472109	-1.52889	0.0153302	0.0708504	1	4244	tags=56%, list=29%, signal=79%
GO_POSITIVE_REGULATION_OF_CELL_SUBSTRATE_ADHESION	GO_POSITIVE_REGULATION_OF_CELL_SUBSTRATE_ADHESION		78	-0.432531	-1.52847	0.00650759	0.0710077	1	4149	tags=49%, list=29%, signal=68%
GO_CARBOXYLIC_ESTER_HYDROLASE_ACTIVITY	GO_CARBOXYLIC_ESTER_HYDROLASE_ACTIVITY		74	-0.424169	-1.52823	0.00869565	0.0710495	1	4944	tags=54%, list=34%, signal=82%
GO_CALCIUM_ION_REGULATED_EXOCYTOSIS_OF_NEUROTRANSMITTER	GO_CALCIUM_ION_REGULATED_EXOCYTOSIS_OF_NEUROTRANSMITTER		24	-0.516219	-1.52753	0.0309406	0.0714312	1	1892	tags=38%, list=13%, signal=43%
GO_NEURON_PROJECTION_MEMBRANE	GO_NEURON_PROJECTION_MEMBRANE		32	-0.485708	-1.52734	0.0215827	0.0714355	1	2705	tags=41%, list=19%, signal=50%
GO_LYTIC_VACUOLE_ORGANIZATION	GO_LYTIC_VACUOLE_ORGANIZATION		47	-0.457983	-1.5253	0.0273349	0.0727043	1	3262	tags=47%, list=22%, signal=60%
GO_POSITIVE_CHEMOTAXIS	GO_POSITIVE_CHEMOTAXIS		24	-0.518585	-1.52476	0.0228365	0.0729878	1	4863	tags=71%, list=33%, signal=106%
GO_MITOCHONDRIAL_PROTEIN_COMPLEX	GO_MITOCHONDRIAL_PROTEIN_COMPLEX		118	-0.407487	-1.52364	0.00208117	0.0736594	1	6129	tags=60%, list=42%, signal=103%
GO_REGULATION_OF_REGULATED_SECRETORY_PATHWAY	GO_REGULATION_OF_REGULATED_SECRETORY_PATHWAY		89	-0.419834	-1.52359	0.00539957	0.0735762	1	2545	tags=30%, list=18%, signal=37%
GO_REGULATION_OF_CGMP_METABOLIC_PROCESS	GO_REGULATION_OF_CGMP_METABOLIC_PROCESS		16	-0.569281	-1.52341	0.0274869	0.073604	1	1788	tags=44%, list=12%, signal=50%
GO_PRESYNAPSE	GO_PRESYNAPSE		245	-0.385145	-1.52288	0.00100402	0.0738608	1	2687	tags=31%, list=19%, signal=37%
GO_NEGATIVE_REGULATION_OF_AMINE_TRANSPORT	GO_NEGATIVE_REGULATION_OF_AMINE_TRANSPORT		21	-0.530845	-1.52262	0.0290404	0.0739314	1	3380	tags=57%, list=23%, signal=74%
GO_AMINE_METABOLIC_PROCESS	GO_AMINE_METABOLIC_PROCESS		84	-0.424565	-1.52216	0.00745474	0.0741671	1	4146	tags=46%, list=29%, signal=65%
GO_COFACTOR_TRANSPORT	GO_COFACTOR_TRANSPORT		19	-0.545852	-1.52205	0.0208877	0.0741186	1	4316	tags=68%, list=30%, signal=97%
GO_REGULATION_OF_SECRETION	GO_REGULATION_OF_SECRETION		449	-0.376553	-1.52144	0	0.0744349	1	3397	tags=34%, list=23%, signal=43%
GO_POSITIVE_REGULATION_OF_ANION_TRANSPORT	GO_POSITIVE_REGULATION_OF_ANION_TRANSPORT		37	-0.479584	-1.52124	0.0185615	0.074461	1	3022	tags=46%, list=21%, signal=58%
GO_NOTCH_SIGNALING_PATHWAY	GO_NOTCH_SIGNALING_PATHWAY		89	-0.414553	-1.52124	0.00319829	0.0743442	1	3048	tags=37%, list=21%, signal=47%
GO_AMIDE_BINDING	GO_AMIDE_BINDING		178	-0.394554	-1.52101	0.0020202	0.0743851	1	4916	tags=51%, list=34%, signal=76%
GO_FOLIC_ACID_CONTAINING_COMPOUND_METABOLIC_PROCESS	GO_FOLIC_ACID_CONTAINING_COMPOUND_METABOLIC_PROCESS		23	-0.519096	-1.52059	0.0275	0.0745446	1	4316	tags=52%, list=30%, signal=74%
GO_ORGANIC_HYDROXY_COMPOUND_METABOLIC_PROCESS	GO_ORGANIC_HYDROXY_COMPOUND_METABOLIC_PROCESS		321	-0.38158	-1.51865	0	0.0759066	1	4196	tags=40%, list=29%, signal=56%
GO_CELLULAR_RESPONSE_TO_TOPOLOGICALLY_INCORRECT_PROTEIN	GO_CELLULAR_RESPONSE_TO_TOPOLOGICALLY_INCORRECT_PROTEIN		105	-0.408872	-1.51781	0.00414508	0.0763525	1	5233	tags=54%, list=36%, signal=84%
GO_REGULATION_OF_SYSTEM_PROCESS	GO_REGULATION_OF_SYSTEM_PROCESS		352	-0.381752	-1.51746	0	0.0764813	1	3863	tags=40%, list=27%, signal=53%
GO_MITOCHONDRIAL_RESPIRATORY_CHAIN_COMPLEX_I_BIOGENESIS	GO_MITOCHONDRIAL_RESPIRATORY_CHAIN_COMPLEX_I_BIOGENESIS		50	-0.449307	-1.51596	0.0102273	0.0774409	1	6261	tags=74%, list=43%, signal=130%
GO_NUCLEOTIDE_SUGAR_METABOLIC_PROCESS	GO_NUCLEOTIDE_SUGAR_METABOLIC_PROCESS		32	-0.489125	-1.5141	0.0250597	0.078725	1	3305	tags=41%, list=23%, signal=52%
GO_NEGATIVE_REGULATION_OF_STEM_CELL_DIFFERENTIATION	GO_NEGATIVE_REGULATION_OF_STEM_CELL_DIFFERENTIATION		27	-0.496355	-1.51392	0.0274791	0.0787532	1	1274	tags=30%, list=9%, signal=32%
GO_PURINERGIC_RECEPTOR_SIGNALING_PATHWAY	GO_PURINERGIC_RECEPTOR_SIGNALING_PATHWAY		15	-0.582458	-1.51321	0.0239044	0.0791436	1	3594	tags=60%, list=25%, signal=80%
GO_CARBOHYDRATE_BIOSYNTHETIC_PROCESS	GO_CARBOHYDRATE_BIOSYNTHETIC_PROCESS		88	-0.41871	-1.51315	0.00528541	0.0790699	1	2950	tags=32%, list=20%, signal=40%
GO_EMBRYONIC_FORELIMB_MORPHOGENESIS	GO_EMBRYONIC_FORELIMB_MORPHOGENESIS		19	-0.551997	-1.51275	0.0304183	0.0792985	1	3467	tags=53%, list=24%, signal=69%
GO_REGULATION_OF_LONG_TERM_NEURONAL_SYNAPTIC_PLASTICITY	GO_REGULATION_OF_LONG_TERM_NEURONAL_SYNAPTIC_PLASTICITY		23	-0.511621	-1.51097	0.0363196	0.0805217	1	1877	tags=30%, list=13%, signal=35%
GO_REGULATION_OF_NUCLEOTIDE_METABOLIC_PROCESS	GO_REGULATION_OF_NUCLEOTIDE_METABOLIC_PROCESS		133	-0.397798	-1.51079	0.00412371	0.0805299	1	2542	tags=32%, list=18%, signal=39%
GO_FOLIC_ACID_METABOLIC_PROCESS	GO_FOLIC_ACID_METABOLIC_PROCESS		16	-0.565579	-1.51044	0.0390836	0.0806755	1	4316	tags=56%, list=30%, signal=80%
GO_CELLULAR_MODIFIED_AMINO_ACID_METABOLIC_PROCESS	GO_CELLULAR_MODIFIED_AMINO_ACID_METABOLIC_PROCESS		148	-0.391034	-1.50992	0.00204708	0.080947	1	4316	tags=43%, list=30%, signal=60%
GO_OXIDOREDUCTASE_ACTIVITY_ACTING_ON_NAD_P_H_QUINONE_OR_SIMILAR_COMPOUND_AS_ACCEPTOR	GO_OXIDOREDUCTASE_ACTIVITY_ACTING_ON_NAD_P_H_QUINONE_OR_SIMILAR_COMPOUND_AS_ACCEPTOR		44	-0.459645	-1.50884	0.0171429	0.0816268	1	6261	tags=77%, list=43%, signal=135%
GO_MICROVILLUS	GO_MICROVILLUS		43	-0.462485	-1.50868	0.0241935	0.0816202	1	2168	tags=28%, list=15%, signal=33%
GO_SMALL_RIBOSOMAL_SUBUNIT	GO_SMALL_RIBOSOMAL_SUBUNIT		61	-0.432405	-1.50752	0.0134228	0.0824034	1	6588	tags=72%, list=45%, signal=131%
GO_DETOXIFICATION	GO_DETOXIFICATION		46	-0.449359	-1.50707	0.0181818	0.0826015	1	4435	tags=48%, list=31%, signal=69%
GO_NEGATIVE_REGULATION_OF_EMBRYONIC_DEVELOPMENT	GO_NEGATIVE_REGULATION_OF_EMBRYONIC_DEVELOPMENT		21	-0.536378	-1.50689	0.0340479	0.0826206	1	2488	tags=43%, list=17%, signal=52%
GO_RECEPTOR_REGULATOR_ACTIVITY	GO_RECEPTOR_REGULATOR_ACTIVITY		28	-0.494486	-1.50621	0.0209877	0.0830081	1	4898	tags=61%, list=34%, signal=91%
GO_REGULATION_OF_LEUKOCYTE_MIGRATION	GO_REGULATION_OF_LEUKOCYTE_MIGRATION		69	-0.424822	-1.50569	0.0152672	0.0832602	1	3324	tags=38%, list=23%, signal=49%
GO_IRON_ION_BINDING	GO_IRON_ION_BINDING		73	-0.420728	-1.50439	0.0130011	0.0841439	1	4596	tags=48%, list=32%, signal=70%
GO_REGULATION_OF_GASTRULATION	GO_REGULATION_OF_GASTRULATION		18	-0.540809	-1.50162	0.0241117	0.0861522	1	2488	tags=39%, list=17%, signal=47%
GO_TRIVALENT_INORGANIC_CATION_TRANSPORT	GO_TRIVALENT_INORGANIC_CATION_TRANSPORT		28	-0.494704	-1.50153	0.0264106	0.0860885	1	3146	tags=43%, list=22%, signal=55%
GO_AXON	GO_AXON		365	-0.376894	-1.50146	0	0.0859982	1	2687	tags=30%, list=19%, signal=36%
GO_REGULATION_OF_MUSCLE_CONTRACTION	GO_REGULATION_OF_MUSCLE_CONTRACTION		98	-0.409402	-1.50076	0.00734523	0.0864266	1	3860	tags=45%, list=27%, signal=61%
GO_REGULATION_OF_CATECHOLAMINE_SECRETION	GO_REGULATION_OF_CATECHOLAMINE_SECRETION		34	-0.477819	-1.49895	0.0268692	0.0878002	1	3380	tags=47%, list=23%, signal=61%
GO_RESPONSE_TO_TOPOLOGICALLY_INCORRECT_PROTEIN	GO_RESPONSE_TO_TOPOLOGICALLY_INCORRECT_PROTEIN		140	-0.394473	-1.4989	0.00102881	0.0877064	1	5233	tags=51%, list=36%, signal=79%
GO_LEUKOCYTE_CHEMOTAXIS	GO_LEUKOCYTE_CHEMOTAXIS		51	-0.442009	-1.49878	0.0226501	0.0876563	1	4751	tags=57%, list=33%, signal=84%
GO_MEMBRANE_LIPID_CATABOLIC_PROCESS	GO_MEMBRANE_LIPID_CATABOLIC_PROCESS		20	-0.53034	-1.49847	0.0385604	0.0877808	1	2667	tags=45%, list=18%, signal=55%
GO_RECEPTOR_CLUSTERING	GO_RECEPTOR_CLUSTERING		36	-0.468292	-1.49751	0.0345238	0.0884155	1	2858	tags=39%, list=20%, signal=48%
GO_CALCIUM_CHANNEL_COMPLEX	GO_CALCIUM_CHANNEL_COMPLEX		43	-0.447464	-1.49693	0.0134983	0.0887667	1	1662	tags=30%, list=11%, signal=34%
GO_CELL_CHEMOTAXIS	GO_CELL_CHEMOTAXIS		82	-0.408497	-1.4966	0.00971922	0.0889155	1	4839	tags=56%, list=33%, signal=84%
GO_POSITIVE_REGULATION_OF_LOCOMOTION	GO_POSITIVE_REGULATION_OF_LOCOMOTION		271	-0.378196	-1.4945	0	0.0904916	1	3287	tags=36%, list=23%, signal=46%
GO_CYTOKINE_MEDIATED_SIGNALING_PATHWAY	GO_CYTOKINE_MEDIATED_SIGNALING_PATHWAY		231	-0.384519	-1.49439	0	0.0904516	1	4694	tags=44%, list=32%, signal=64%
GO_CELL_VOLUME_HOMEOSTASIS	GO_CELL_VOLUME_HOMEOSTASIS		15	-0.56658	-1.49437	0.0385604	0.0903384	1	4327	tags=60%, list=30%, signal=85%
GO_CENTRAL_NERVOUS_SYSTEM_NEURON_AXONOGENESIS	GO_CENTRAL_NERVOUS_SYSTEM_NEURON_AXONOGENESIS		25	-0.504618	-1.49407	0.0373494	0.0904184	1	2234	tags=44%, list=15%, signal=52%
GO_REGULATION_OF_CELL_GROWTH	GO_REGULATION_OF_CELL_GROWTH		310	-0.374711	-1.49373	0	0.0905432	1	3257	tags=32%, list=22%, signal=41%
GO_SIDE_OF_MEMBRANE	GO_SIDE_OF_MEMBRANE		236	-0.381981	-1.49274	0	0.0912279	1	2786	tags=33%, list=19%, signal=40%
GO_PEPTIDASE_ACTIVITY	GO_PEPTIDASE_ACTIVITY		357	-0.373967	-1.49273	0	0.0910943	1	4073	tags=38%, list=28%, signal=51%
GO_REGULATION_OF_ENDOTHELIAL_CELL_APOPTOTIC_PROCESS	GO_REGULATION_OF_ENDOTHELIAL_CELL_APOPTOTIC_PROCESS		25	-0.502653	-1.49238	0.0295931	0.091235	1	1246	tags=28%, list=9%, signal=31%
GO_NEURON_PROJECTION_DEVELOPMENT	GO_NEURON_PROJECTION_DEVELOPMENT		449	-0.370994	-1.4919	0	0.0914983	1	3829	tags=38%, list=26%, signal=50%
GO_SYNAPTIC_TRANSMISSION_GLUTAMATERGIC	GO_SYNAPTIC_TRANSMISSION_GLUTAMATERGIC		21	-0.524268	-1.4907	0.0387097	0.0923443	1	4437	tags=62%, list=31%, signal=89%
GO_HYDROGEN_EXPORTING_ATPASE_ACTIVITY	GO_HYDROGEN_EXPORTING_ATPASE_ACTIVITY		22	-0.505087	-1.4902	0.0508685	0.0926322	1	4200	tags=45%, list=29%, signal=64%
GO_EPITHELIAL_CELL_PROLIFERATION	GO_EPITHELIAL_CELL_PROLIFERATION		67	-0.423989	-1.49008	0.0132304	0.0925908	1	1803	tags=28%, list=12%, signal=32%
GO_NEGATIVE_REGULATION_OF_COAGULATION	GO_NEGATIVE_REGULATION_OF_COAGULATION		24	-0.50849	-1.48977	0.0291508	0.0927258	1	2693	tags=50%, list=19%, signal=61%
GO_STEROL_HOMEOSTASIS	GO_STEROL_HOMEOSTASIS		31	-0.477637	-1.48827	0.0241255	0.0938098	1	1589	tags=32%, list=11%, signal=36%
GO_SPECIFICATION_OF_SYMMETRY	GO_SPECIFICATION_OF_SYMMETRY		80	-0.414639	-1.48795	0.00211864	0.0939563	1	3604	tags=35%, list=25%, signal=46%
GO_THREONINE_TYPE_PEPTIDASE_ACTIVITY	GO_THREONINE_TYPE_PEPTIDASE_ACTIVITY		18	-0.541959	-1.48658	0.0433071	0.0949621	1	5729	tags=67%, list=39%, signal=110%
GO_REGULATION_OF_EMBRYONIC_DEVELOPMENT	GO_REGULATION_OF_EMBRYONIC_DEVELOPMENT		81	-0.417735	-1.48581	0.00429646	0.0954797	1	2559	tags=31%, list=18%, signal=37%
GO_PROTEIN_PALMITOYLATION	GO_PROTEIN_PALMITOYLATION		21	-0.518771	-1.48574	0.0485075	0.0953999	1	4993	tags=57%, list=34%, signal=87%
GO_AMEBOIDAL_TYPE_CELL_MIGRATION	GO_AMEBOIDAL_TYPE_CELL_MIGRATION		120	-0.395792	-1.48548	0.00204918	0.0954656	1	2205	tags=29%, list=15%, signal=34%
GO_REGULATION_OF_CELL_MORPHOGENESIS_INVOLVED_IN_DIFFERENTIATION	GO_REGULATION_OF_CELL_MORPHOGENESIS_INVOLVED_IN_DIFFERENTIATION		281	-0.376936	-1.48483	0	0.0958485	1	2781	tags=30%, list=19%, signal=37%
GO_ODONTOGENESIS_OF_DENTIN_CONTAINING_TOOTH	GO_ODONTOGENESIS_OF_DENTIN_CONTAINING_TOOTH		51	-0.439438	-1.48464	0.0242494	0.0958777	1	3073	tags=39%, list=21%, signal=50%
GO_PHOSPHATIDYLGLYCEROL_METABOLIC_PROCESS	GO_PHOSPHATIDYLGLYCEROL_METABOLIC_PROCESS		20	-0.519753	-1.48418	0.0499391	0.0961694	1	4145	tags=60%, list=29%, signal=84%
GO_REGULATION_OF_ANION_TRANSMEMBRANE_TRANSPORT	GO_REGULATION_OF_ANION_TRANSMEMBRANE_TRANSPORT		16	-0.550503	-1.48346	0.0462351	0.0966337	1	2133	tags=44%, list=15%, signal=51%
GO_PHOSPHOLIPID_TRANSPORTER_ACTIVITY	GO_PHOSPHOLIPID_TRANSPORTER_ACTIVITY		35	-0.47008	-1.48262	0.0319527	0.0972716	1	3684	tags=51%, list=25%, signal=69%
GO_STEM_CELL_PROLIFERATION	GO_STEM_CELL_PROLIFERATION		44	-0.444371	-1.48196	0.027907	0.0977039	1	1700	tags=32%, list=12%, signal=36%
GO_EMBRYONIC_SKELETAL_SYSTEM_DEVELOPMENT	GO_EMBRYONIC_SKELETAL_SYSTEM_DEVELOPMENT		68	-0.418854	-1.48136	0.0193757	0.0981116	1	1700	tags=28%, list=12%, signal=31%
GO_PHOSPHOLIPID_CATABOLIC_PROCESS	GO_PHOSPHOLIPID_CATABOLIC_PROCESS		21	-0.519609	-1.48131	0.0371846	0.0979986	1	2403	tags=43%, list=17%, signal=51%
GO_SPERM_MOTILITY	GO_SPERM_MOTILITY		22	-0.521476	-1.48086	0.0355392	0.098226	1	1675	tags=27%, list=12%, signal=31%
GO_MONOCARBOXYLIC_ACID_TRANSPORT	GO_MONOCARBOXYLIC_ACID_TRANSPORT		72	-0.415488	-1.47863	0.0183784	0.0999372	1	3327	tags=42%, list=23%, signal=54%
GO_PHOSPHOLIPASE_ACTIVITY	GO_PHOSPHOLIPASE_ACTIVITY		60	-0.424749	-1.47861	0.0153677	0.0998136	1	4939	tags=58%, list=34%, signal=88%
GO_LIPID_PARTICLE	GO_LIPID_PARTICLE		47	-0.443017	-1.47729	0.0292463	0.100865	1	4378	tags=47%, list=30%, signal=67%
GO_CONNECTIVE_TISSUE_DEVELOPMENT	GO_CONNECTIVE_TISSUE_DEVELOPMENT		131	-0.391795	-1.47661	0.004111	0.101298	1	3048	tags=35%, list=21%, signal=44%
GO_FIBRONECTIN_BINDING	GO_FIBRONECTIN_BINDING		20	-0.520012	-1.47578	0.031211	0.101881	1	4531	tags=60%, list=31%, signal=87%
GO_ATRIOVENTRICULAR_VALVE_DEVELOPMENT	GO_ATRIOVENTRICULAR_VALVE_DEVELOPMENT		15	-0.549778	-1.47374	0.0394218	0.103582	1	3108	tags=60%, list=21%, signal=76%
GO_CELLULAR_HORMONE_METABOLIC_PROCESS	GO_CELLULAR_HORMONE_METABOLIC_PROCESS		53	-0.43003	-1.47316	0.0224215	0.103993	1	2667	tags=38%, list=18%, signal=46%
GO_SKELETAL_SYSTEM_DEVELOPMENT	GO_SKELETAL_SYSTEM_DEVELOPMENT		295	-0.370848	-1.47109	0.00100301	0.105714	1	3573	tags=38%, list=25%, signal=49%
GO_POSITIVE_REGULATION_OF_GLIAL_CELL_DIFFERENTIATION	GO_POSITIVE_REGULATION_OF_GLIAL_CELL_DIFFERENTIATION		24	-0.498731	-1.47107	0.0374065	0.10558	1	4890	tags=46%, list=34%, signal=69%
GO_REGULATION_OF_STEROID_METABOLIC_PROCESS	GO_REGULATION_OF_STEROID_METABOLIC_PROCESS		44	-0.439	-1.47104	0.0352273	0.105443	1	2046	tags=32%, list=14%, signal=37%
GO_AMINO_SUGAR_METABOLIC_PROCESS	GO_AMINO_SUGAR_METABOLIC_PROCESS		30	-0.476048	-1.47099	0.0388693	0.105345	1	2672	tags=37%, list=18%, signal=45%
GO_MONOSACCHARIDE_TRANSPORT	GO_MONOSACCHARIDE_TRANSPORT		33	-0.472928	-1.47037	0.0350665	0.105736	1	2433	tags=33%, list=17%, signal=40%
GO_REGULATION_OF_PROTEIN_SECRETION	GO_REGULATION_OF_PROTEIN_SECRETION		236	-0.373835	-1.47029	0.00100503	0.105654	1	3380	tags=33%, list=23%, signal=43%
GO_REGULATION_OF_STAT_CASCADE	GO_REGULATION_OF_STAT_CASCADE		78	-0.409607	-1.46992	0.0192513	0.10584	1	1946	tags=27%, list=13%, signal=31%
GO_NEGATIVE_REGULATION_OF_VIRAL_GENOME_REPLICATION	GO_NEGATIVE_REGULATION_OF_VIRAL_GENOME_REPLICATION		26	-0.493439	-1.46984	0.0413625	0.105773	1	1023	tags=23%, list=7%, signal=25%
GO_REGULATION_OF_PHAGOCYTOSIS	GO_REGULATION_OF_PHAGOCYTOSIS		40	-0.457002	-1.46844	0.016298	0.10692	1	1977	tags=28%, list=14%, signal=32%
GO_NEUROLOGICAL_SYSTEM_PROCESS	GO_NEUROLOGICAL_SYSTEM_PROCESS		489	-0.366348	-1.4672	0	0.107914	1	3737	tags=38%, list=26%, signal=50%
GO_PATTERNING_OF_BLOOD_VESSELS	GO_PATTERNING_OF_BLOOD_VESSELS		23	-0.505424	-1.46659	0.0496894	0.108332	1	3048	tags=52%, list=21%, signal=66%
GO_LYSOPHOSPHOLIPID_ACYLTRANSFERASE_ACTIVITY	GO_LYSOPHOSPHOLIPID_ACYLTRANSFERASE_ACTIVITY		16	-0.55038	-1.46552	0.0548128	0.109214	1	1295	tags=38%, list=9%, signal=41%
GO_MYOSIN_II_COMPLEX	GO_MYOSIN_II_COMPLEX		17	-0.533456	-1.46402	0.0529801	0.110448	1	3770	tags=53%, list=26%, signal=71%
GO_REGULATION_OF_VASCULATURE_DEVELOPMENT	GO_REGULATION_OF_VASCULATURE_DEVELOPMENT		151	-0.381415	-1.4638	0.0020284	0.110468	1	3171	tags=33%, list=22%, signal=42%
GO_ADAPTIVE_IMMUNE_RESPONSE	GO_ADAPTIVE_IMMUNE_RESPONSE		104	-0.399595	-1.46124	0.00943396	0.112828	1	3392	tags=37%, list=23%, signal=47%
GO_DETECTION_OF_ABIOTIC_STIMULUS	GO_DETECTION_OF_ABIOTIC_STIMULUS		54	-0.428037	-1.46105	0.0221729	0.112839	1	2807	tags=39%, list=19%, signal=48%
GO_NEGATIVE_REGULATION_OF_PEPTIDASE_ACTIVITY	GO_NEGATIVE_REGULATION_OF_PEPTIDASE_ACTIVITY		120	-0.388144	-1.46088	0.0104493	0.112863	1	4662	tags=46%, list=32%, signal=67%
GO_VASCULOGENESIS	GO_VASCULOGENESIS		45	-0.435338	-1.46031	0.0342857	0.113306	1	2909	tags=33%, list=20%, signal=42%
GO_RIBOSOMAL_SUBUNIT	GO_RIBOSOMAL_SUBUNIT		145	-0.382402	-1.45992	0.00306749	0.11353	1	6731	tags=65%, list=46%, signal=120%
GO_CELLULAR_RESPONSE_TO_RETINOIC_ACID	GO_CELLULAR_RESPONSE_TO_RETINOIC_ACID		43	-0.435592	-1.45838	0.0375854	0.114923	1	2559	tags=33%, list=18%, signal=39%
GO_APICAL_PART_OF_CELL	GO_APICAL_PART_OF_CELL		213	-0.372783	-1.45828	0.00302725	0.114851	1	4427	tags=44%, list=30%, signal=62%
GO_PROTEIN_COMPLEX_INVOLVED_IN_CELL_ADHESION	GO_PROTEIN_COMPLEX_INVOLVED_IN_CELL_ADHESION		20	-0.516404	-1.4582	0.0550576	0.114758	1	4173	tags=50%, list=29%, signal=70%
GO_RENAL_TUBULE_DEVELOPMENT	GO_RENAL_TUBULE_DEVELOPMENT		55	-0.425355	-1.45754	0.0225989	0.115233	1	1700	tags=31%, list=12%, signal=35%
GO_NEGATIVE_REGULATION_OF_NEURON_DIFFERENTIATION	GO_NEGATIVE_REGULATION_OF_NEURON_DIFFERENTIATION		161	-0.375313	-1.45665	0.00308008	0.115901	1	2731	tags=31%, list=19%, signal=38%
GO_HOMOLOGOUS_CHROMOSOME_SEGREGATION	GO_HOMOLOGOUS_CHROMOSOME_SEGREGATION		17	-0.52832	-1.45598	0.0481771	0.116434	1	2890	tags=41%, list=20%, signal=51%
GO_ENDOCHONDRAL_BONE_MORPHOGENESIS	GO_ENDOCHONDRAL_BONE_MORPHOGENESIS		34	-0.47036	-1.45565	0.0431739	0.116628	1	2557	tags=32%, list=18%, signal=39%
GO_ATRIOVENTRICULAR_VALVE_MORPHOGENESIS	GO_ATRIOVENTRICULAR_VALVE_MORPHOGENESIS		15	-0.549778	-1.45515	0.0498034	0.116975	1	3108	tags=60%, list=21%, signal=76%
GO_DEVELOPMENTAL_PROGRAMMED_CELL_DEATH	GO_DEVELOPMENTAL_PROGRAMMED_CELL_DEATH		15	-0.546789	-1.4535	0.0548303	0.118439	1	1605	tags=40%, list=11%, signal=45%
GO_NEGATIVE_REGULATION_OF_CELL_DEVELOPMENT	GO_NEGATIVE_REGULATION_OF_CELL_DEVELOPMENT		237	-0.368602	-1.45263	0	0.11913	1	2731	tags=30%, list=19%, signal=36%
GO_CELLULAR_RESPONSE_TO_VITAMIN	GO_CELLULAR_RESPONSE_TO_VITAMIN		16	-0.530857	-1.45256	0.053455	0.119027	1	4316	tags=69%, list=30%, signal=98%
GO_CELLULAR_RESPONSE_TO_NUTRIENT	GO_CELLULAR_RESPONSE_TO_NUTRIENT		26	-0.479486	-1.45164	0.0486618	0.119752	1	4462	tags=54%, list=31%, signal=78%
GO_FATTY_ACID_DERIVATIVE_METABOLIC_PROCESS	GO_FATTY_ACID_DERIVATIVE_METABOLIC_PROCESS		46	-0.440235	-1.45163	0.0398633	0.119602	1	1174	tags=24%, list=8%, signal=26%
GO_METANEPHROS_MORPHOGENESIS	GO_METANEPHROS_MORPHOGENESIS		20	-0.508598	-1.4512	0.0595691	0.119905	1	1505	tags=30%, list=10%, signal=33%
GO_REGULATION_OF_ALPHA_AMINO_3_HYDROXY_5_METHYL_4_ISOXAZOLE_PROPIONATE_SELECTIVE_GLUTAMATE_RECEPTOR_ACTIVITY	GO_REGULATION_OF_ALPHA_AMINO_3_HYDROXY_5_METHYL_4_ISOXAZOLE_PROPIONATE_SELECTIVE_GLUTAMATE_RECEPTOR_ACTIVITY		19	-0.524914	-1.45108	0.0551282	0.119881	1	3191	tags=53%, list=22%, signal=67%
GO_BONE_MORPHOGENESIS	GO_BONE_MORPHOGENESIS		55	-0.420735	-1.45066	0.0288568	0.120203	1	2557	tags=31%, list=18%, signal=37%
GO_HORMONE_BINDING	GO_HORMONE_BINDING		45	-0.439008	-1.45027	0.0405862	0.12044	1	3583	tags=47%, list=25%, signal=62%
GO_PHOSPHATIDIC_ACID_METABOLIC_PROCESS	GO_PHOSPHATIDIC_ACID_METABOLIC_PROCESS		20	-0.507189	-1.45	0.0640523	0.120528	1	1235	tags=30%, list=9%, signal=33%
GO_ADHERENS_JUNCTION_ORGANIZATION	GO_ADHERENS_JUNCTION_ORGANIZATION		57	-0.411895	-1.44952	0.0360767	0.120805	1	2788	tags=33%, list=19%, signal=41%
GO_POSITIVE_REGULATION_OF_CALCIUM_ION_TRANSPORT	GO_POSITIVE_REGULATION_OF_CALCIUM_ION_TRANSPORT		70	-0.411641	-1.44948	0.0258065	0.120679	1	2461	tags=34%, list=17%, signal=41%
GO_FIBROBLAST_GROWTH_FACTOR_BINDING	GO_FIBROBLAST_GROWTH_FACTOR_BINDING		20	-0.508782	-1.44731	0.062341	0.12268	1	5391	tags=70%, list=37%, signal=111%
GO_REGULATION_OF_HORMONE_LEVELS	GO_REGULATION_OF_HORMONE_LEVELS		299	-0.364698	-1.44724	0	0.122594	1	3049	tags=33%, list=21%, signal=41%
GO_HEXOSE_CATABOLIC_PROCESS	GO_HEXOSE_CATABOLIC_PROCESS		35	-0.456741	-1.44681	0.0401891	0.122919	1	4722	tags=46%, list=33%, signal=68%
GO_COGNITION	GO_COGNITION		205	-0.369489	-1.44563	0.0020202	0.123938	1	3737	tags=39%, list=26%, signal=51%
GO_POSITIVE_REGULATION_OF_ION_TRANSPORT	GO_POSITIVE_REGULATION_OF_ION_TRANSPORT		166	-0.377548	-1.44535	0.00101833	0.124071	1	3380	tags=39%, list=23%, signal=50%
GO_NEPHRON_EPITHELIUM_DEVELOPMENT	GO_NEPHRON_EPITHELIUM_DEVELOPMENT		65	-0.407648	-1.44528	0.0306011	0.123989	1	3048	tags=37%, list=21%, signal=47%
GO_PHOSPHOLIPASE_C_ACTIVATING_G_PROTEIN_COUPLED_RECEPTOR_SIGNALING_PATHWAY	GO_PHOSPHOLIPASE_C_ACTIVATING_G_PROTEIN_COUPLED_RECEPTOR_SIGNALING_PATHWAY		49	-0.43209	-1.44417	0.0420455	0.124968	1	1909	tags=33%, list=13%, signal=37%
GO_CELL_CELL_SIGNALING_INVOLVED_IN_CARDIAC_CONDUCTION	GO_CELL_CELL_SIGNALING_INVOLVED_IN_CARDIAC_CONDUCTION		19	-0.516764	-1.44337	0.0714286	0.1256	1	4841	tags=63%, list=33%, signal=95%
GO_PTERIDINE_CONTAINING_COMPOUND_METABOLIC_PROCESS	GO_PTERIDINE_CONTAINING_COMPOUND_METABOLIC_PROCESS		29	-0.474471	-1.4429	0.0484848	0.125945	1	4316	tags=45%, list=30%, signal=64%
GO_PROTEIN_SELF_ASSOCIATION	GO_PROTEIN_SELF_ASSOCIATION		31	-0.459685	-1.44245	0.0492005	0.126252	1	1818	tags=29%, list=13%, signal=33%
GO_CARBOHYDRATE_CATABOLIC_PROCESS	GO_CARBOHYDRATE_CATABOLIC_PROCESS		83	-0.397529	-1.44241	0.0258621	0.126126	1	2939	tags=29%, list=20%, signal=36%
GO_CELLULAR_RESPONSE_TO_MECHANICAL_STIMULUS	GO_CELLULAR_RESPONSE_TO_MECHANICAL_STIMULUS		57	-0.416082	-1.44192	0.0326209	0.126456	1	2098	tags=30%, list=14%, signal=35%
GO_MULTI_MULTICELLULAR_ORGANISM_PROCESS	GO_MULTI_MULTICELLULAR_ORGANISM_PROCESS		129	-0.381134	-1.44119	0.00718686	0.1271	1	4214	tags=43%, list=29%, signal=60%
GO_RESPONSE_TO_COPPER_ION	GO_RESPONSE_TO_COPPER_ION		16	-0.534666	-1.44103	0.0462351	0.1271	1	5408	tags=69%, list=37%, signal=109%
GO_MEMORY	GO_MEMORY		83	-0.394212	-1.44094	0.0174863	0.127024	1	2766	tags=34%, list=19%, signal=41%
GO_MOLTING_CYCLE	GO_MOLTING_CYCLE		52	-0.423908	-1.44081	0.0369955	0.127012	1	4444	tags=46%, list=31%, signal=66%
GO_RENAL_WATER_HOMEOSTASIS	GO_RENAL_WATER_HOMEOSTASIS		23	-0.487566	-1.44022	0.0653266	0.127498	1	1535	tags=35%, list=11%, signal=39%
GO_HEAD_MORPHOGENESIS	GO_HEAD_MORPHOGENESIS		31	-0.459046	-1.4402	0.0570749	0.127352	1	2667	tags=39%, list=18%, signal=47%
GO_REGULATION_OF_SMOOTH_MUSCLE_CELL_DIFFERENTIATION	GO_REGULATION_OF_SMOOTH_MUSCLE_CELL_DIFFERENTIATION		15	-0.5359	-1.43972	0.0607287	0.127703	1	1507	tags=33%, list=10%, signal=37%
GO_SKELETAL_SYSTEM_MORPHOGENESIS	GO_SKELETAL_SYSTEM_MORPHOGENESIS		124	-0.386368	-1.43934	0.00926879	0.127942	1	2714	tags=31%, list=19%, signal=38%
GO_PRIMARY_ALCOHOL_METABOLIC_PROCESS	GO_PRIMARY_ALCOHOL_METABOLIC_PROCESS		32	-0.459962	-1.43933	0.0473373	0.127775	1	5056	tags=56%, list=35%, signal=86%
GO_REGULATION_OF_FIBROBLAST_GROWTH_FACTOR_RECEPTOR_SIGNALING_PATHWAY	GO_REGULATION_OF_FIBROBLAST_GROWTH_FACTOR_RECEPTOR_SIGNALING_PATHWAY		22	-0.498831	-1.43884	0.0630517	0.128105	1	2308	tags=36%, list=16%, signal=43%
GO_NEGATIVE_REGULATION_OF_PEPTIDE_SECRETION	GO_NEGATIVE_REGULATION_OF_PEPTIDE_SECRETION		37	-0.454614	-1.43864	0.034689	0.128148	1	4085	tags=43%, list=28%, signal=60%
GO_POSITIVE_REGULATION_OF_INSULIN_SECRETION_INVOLVED_IN_CELLULAR_RESPONSE_TO_GLUCOSE_STIMULUS	GO_POSITIVE_REGULATION_OF_INSULIN_SECRETION_INVOLVED_IN_CELLULAR_RESPONSE_TO_GLUCOSE_STIMULUS		17	-0.527484	-1.43821	0.0606061	0.128455	1	4471	tags=59%, list=31%, signal=85%
GO_CELLULAR_RESPONSE_TO_VASCULAR_ENDOTHELIAL_GROWTH_FACTOR_STIMULUS	GO_CELLULAR_RESPONSE_TO_VASCULAR_ENDOTHELIAL_GROWTH_FACTOR_STIMULUS		27	-0.472079	-1.43817	0.0566502	0.128348	1	3561	tags=44%, list=25%, signal=59%
GO_PROTEIN_TARGETING_TO_PLASMA_MEMBRANE	GO_PROTEIN_TARGETING_TO_PLASMA_MEMBRANE		23	-0.491977	-1.43813	0.0581542	0.128238	1	2474	tags=35%, list=17%, signal=42%
GO_GLUCOSE_6_PHOSPHATE_METABOLIC_PROCESS	GO_GLUCOSE_6_PHOSPHATE_METABOLIC_PROCESS		17	-0.525728	-1.43764	0.0639148	0.128611	1	5407	tags=71%, list=37%, signal=112%
GO_GLUTATHIONE_DERIVATIVE_METABOLIC_PROCESS	GO_GLUTATHIONE_DERIVATIVE_METABOLIC_PROCESS		16	-0.538573	-1.43745	0.0458716	0.128646	1	5970	tags=81%, list=41%, signal=138%
GO_NEGATIVE_REGULATION_OF_LOCOMOTION	GO_NEGATIVE_REGULATION_OF_LOCOMOTION		191	-0.369787	-1.43631	0.00707786	0.129734	1	3141	tags=35%, list=22%, signal=44%
GO_PHOSPHATIDYLCHOLINE_BIOSYNTHETIC_PROCESS	GO_PHOSPHATIDYLCHOLINE_BIOSYNTHETIC_PROCESS		20	-0.498917	-1.43619	0.0754476	0.129686	1	4146	tags=60%, list=29%, signal=84%
GO_RESPONSE_TO_FLUID_SHEAR_STRESS	GO_RESPONSE_TO_FLUID_SHEAR_STRESS		31	-0.457473	-1.43529	0.0613718	0.130458	1	2316	tags=32%, list=16%, signal=38%
GO_LAMELLIPODIUM_MEMBRANE	GO_LAMELLIPODIUM_MEMBRANE		15	-0.543489	-1.43494	0.0561358	0.130645	1	2438	tags=33%, list=17%, signal=40%
GO_MYOSIN_COMPLEX	GO_MYOSIN_COMPLEX		45	-0.437284	-1.43333	0.0420561	0.132206	1	4592	tags=42%, list=32%, signal=62%
GO_NEGATIVE_REGULATION_OF_ESTABLISHMENT_OF_PROTEIN_LOCALIZATION	GO_NEGATIVE_REGULATION_OF_ESTABLISHMENT_OF_PROTEIN_LOCALIZATION		142	-0.376392	-1.43257	0.00512295	0.132859	1	3380	tags=32%, list=23%, signal=42%
GO_PROTON_TRANSPORTING_TWO_SECTOR_ATPASE_COMPLEX_PROTON_TRANSPORTING_DOMAIN	GO_PROTON_TRANSPORTING_TWO_SECTOR_ATPASE_COMPLEX_PROTON_TRANSPORTING_DOMAIN		16	-0.539578	-1.43227	0.0748031	0.133069	1	4331	tags=56%, list=30%, signal=80%
GO_POSITIVE_REGULATION_OF_MUSCLE_CONTRACTION	GO_POSITIVE_REGULATION_OF_MUSCLE_CONTRACTION		27	-0.475274	-1.43029	0.0535492	0.135136	1	3364	tags=44%, list=23%, signal=58%
GO_DEVELOPMENTAL_MATURATION	GO_DEVELOPMENTAL_MATURATION		136	-0.379237	-1.42929	0.00621762	0.136125	1	3625	tags=38%, list=25%, signal=50%
GO_POSITIVE_REGULATION_OF_TRANSMEMBRANE_TRANSPORT	GO_POSITIVE_REGULATION_OF_TRANSMEMBRANE_TRANSPORT		89	-0.39562	-1.42815	0.017149	0.137261	1	3929	tags=43%, list=27%, signal=58%
GO_REGULATION_OF_TRANSMEMBRANE_RECEPTOR_PROTEIN_SERINE_THREONINE_KINASE_SIGNALING_PATHWAY	GO_REGULATION_OF_TRANSMEMBRANE_RECEPTOR_PROTEIN_SERINE_THREONINE_KINASE_SIGNALING_PATHWAY		155	-0.371199	-1.42693	0.0071066	0.138486	1	3353	tags=35%, list=23%, signal=46%
GO_REGULATION_OF_RECEPTOR_RECYCLING	GO_REGULATION_OF_RECEPTOR_RECYCLING		17	-0.522822	-1.42665	0.0714286	0.138635	1	1511	tags=24%, list=10%, signal=26%
GO_INFLAMMATORY_RESPONSE	GO_INFLAMMATORY_RESPONSE		202	-0.366559	-1.42631	0.00301507	0.138826	1	4320	tags=42%, list=30%, signal=58%
GO_RESPONSE_TO_TYPE_I_INTERFERON	GO_RESPONSE_TO_TYPE_I_INTERFERON		32	-0.452891	-1.42548	0.0508475	0.139586	1	3281	tags=34%, list=23%, signal=44%
GO_EPIDERMIS_MORPHOGENESIS	GO_EPIDERMIS_MORPHOGENESIS		17	-0.523143	-1.42543	0.0559896	0.139482	1	2909	tags=47%, list=20%, signal=59%
GO_EAR_DEVELOPMENT	GO_EAR_DEVELOPMENT		139	-0.373722	-1.42532	0.00932642	0.139424	1	2168	tags=27%, list=15%, signal=31%
GO_RESPONSE_TO_ATP	GO_RESPONSE_TO_ATP		20	-0.502253	-1.42501	0.0613811	0.139613	1	3688	tags=50%, list=25%, signal=67%
GO_PTERIDINE_CONTAINING_COMPOUND_BIOSYNTHETIC_PROCESS	GO_PTERIDINE_CONTAINING_COMPOUND_BIOSYNTHETIC_PROCESS		15	-0.538095	-1.42468	0.0704607	0.139839	1	3834	tags=33%, list=26%, signal=45%
GO_REGULATION_OF_LEUKOCYTE_MEDIATED_CYTOTOXICITY	GO_REGULATION_OF_LEUKOCYTE_MEDIATED_CYTOTOXICITY		22	-0.487407	-1.42405	0.0665025	0.140393	1	2898	tags=45%, list=20%, signal=57%
GO_POSITIVE_REGULATION_OF_CALCIUM_ION_DEPENDENT_EXOCYTOSIS	GO_POSITIVE_REGULATION_OF_CALCIUM_ION_DEPENDENT_EXOCYTOSIS		18	-0.518768	-1.42385	0.0615385	0.14047	1	2172	tags=44%, list=15%, signal=52%
GO_RESPONSE_TO_ZINC_ION	GO_RESPONSE_TO_ZINC_ION		27	-0.47035	-1.42364	0.0623472	0.140539	1	3116	tags=44%, list=21%, signal=56%
GO_TRANSITION_METAL_ION_HOMEOSTASIS	GO_TRANSITION_METAL_ION_HOMEOSTASIS		71	-0.401428	-1.42299	0.0378788	0.141124	1	5122	tags=59%, list=35%, signal=91%
GO_RESPONSE_TO_VITAMIN_D	GO_RESPONSE_TO_VITAMIN_D		21	-0.49864	-1.42282	0.06	0.141122	1	4145	tags=67%, list=29%, signal=93%
GO_G_PROTEIN_COUPLED_AMINE_RECEPTOR_ACTIVITY	GO_G_PROTEIN_COUPLED_AMINE_RECEPTOR_ACTIVITY		27	-0.474809	-1.4222	0.0577164	0.141678	1	3380	tags=63%, list=23%, signal=82%
GO_NEGATIVE_REGULATION_OF_RESPONSE_TO_WOUNDING	GO_NEGATIVE_REGULATION_OF_RESPONSE_TO_WOUNDING		93	-0.391487	-1.42218	0.015873	0.141508	1	4935	tags=51%, list=34%, signal=76%
GO_POSITIVE_REGULATION_OF_RESPONSE_TO_WOUNDING	GO_POSITIVE_REGULATION_OF_RESPONSE_TO_WOUNDING		73	-0.395362	-1.42199	0.0282609	0.141565	1	3380	tags=38%, list=23%, signal=50%
GO_MONOCARBOXYLIC_ACID_TRANSMEMBRANE_TRANSPORTER_ACTIVITY	GO_MONOCARBOXYLIC_ACID_TRANSMEMBRANE_TRANSPORTER_ACTIVITY		23	-0.48351	-1.42168	0.0658537	0.141753	1	3862	tags=65%, list=27%, signal=89%
GO_NEGATIVE_REGULATION_OF_CELL_ADHESION	GO_NEGATIVE_REGULATION_OF_CELL_ADHESION		144	-0.370253	-1.4205	0.0112474	0.14295	1	2298	tags=28%, list=16%, signal=33%
GO_NEUROMUSCULAR_PROCESS	GO_NEUROMUSCULAR_PROCESS		71	-0.401899	-1.42009	0.0230516	0.143241	1	3434	tags=38%, list=24%, signal=50%
GO_NUCLEOSIDE_TRIPHOSPHATE_METABOLIC_PROCESS	GO_NUCLEOSIDE_TRIPHOSPHATE_METABOLIC_PROCESS		196	-0.365213	-1.41972	0.00202225	0.143558	1	6286	tags=58%, list=43%, signal=101%
GO_ARTERY_DEVELOPMENT	GO_ARTERY_DEVELOPMENT		56	-0.409933	-1.41957	0.0427632	0.143573	1	3561	tags=38%, list=25%, signal=49%
GO_LEARNING	GO_LEARNING		115	-0.382723	-1.41952	0.0114226	0.143454	1	4095	tags=44%, list=28%, signal=61%
GO_NEGATIVE_REGULATION_OF_PROTEOLYSIS	GO_NEGATIVE_REGULATION_OF_PROTEOLYSIS		183	-0.365548	-1.41917	0.00303951	0.143686	1	3728	tags=36%, list=26%, signal=47%
GO_HORMONE_TRANSPORT	GO_HORMONE_TRANSPORT		47	-0.42001	-1.41895	0.0413793	0.14376	1	4548	tags=47%, list=31%, signal=68%
GO_RETINA_VASCULATURE_DEVELOPMENT_IN_CAMERA_TYPE_EYE	GO_RETINA_VASCULATURE_DEVELOPMENT_IN_CAMERA_TYPE_EYE		16	-0.533776	-1.41886	0.0810458	0.143682	1	2195	tags=38%, list=15%, signal=44%
GO_REGULATION_OF_RENAL_SYSTEM_PROCESS	GO_REGULATION_OF_RENAL_SYSTEM_PROCESS		20	-0.500522	-1.41868	0.0711563	0.143694	1	4199	tags=65%, list=29%, signal=91%
GO_POSITIVE_REGULATION_OF_AXON_EXTENSION	GO_POSITIVE_REGULATION_OF_AXON_EXTENSION		32	-0.45405	-1.41783	0.0597372	0.144488	1	2513	tags=34%, list=17%, signal=41%
GO_MULTICELLULAR_ORGANISMAL_RESPONSE_TO_STRESS	GO_MULTICELLULAR_ORGANISMAL_RESPONSE_TO_STRESS		54	-0.4109	-1.417	0.0333704	0.145325	1	4178	tags=52%, list=29%, signal=73%
GO_BONE_REMODELING	GO_BONE_REMODELING		22	-0.489624	-1.41511	0.0682382	0.147331	1	1841	tags=32%, list=13%, signal=36%
GO_PHAGOCYTOSIS_ENGULFMENT	GO_PHAGOCYTOSIS_ENGULFMENT		16	-0.535145	-1.41481	0.0625832	0.14749	1	2147	tags=44%, list=15%, signal=51%
GO_POSITIVE_REGULATION_OF_CALCIUM_ION_IMPORT	GO_POSITIVE_REGULATION_OF_CALCIUM_ION_IMPORT		31	-0.45064	-1.41467	0.0670659	0.147471	1	1487	tags=26%, list=10%, signal=29%
GO_POSITIVE_REGULATION_OF_SMOOTHENED_SIGNALING_PATHWAY	GO_POSITIVE_REGULATION_OF_SMOOTHENED_SIGNALING_PATHWAY		20	-0.499215	-1.4146	0.0739796	0.147382	1	3287	tags=45%, list=23%, signal=58%
GO_SKELETAL_MUSCLE_CONTRACTION	GO_SKELETAL_MUSCLE_CONTRACTION		20	-0.491462	-1.41333	0.079646	0.148707	1	3545	tags=55%, list=24%, signal=73%
GO_NEGATIVE_REGULATION_OF_WOUND_HEALING	GO_NEGATIVE_REGULATION_OF_WOUND_HEALING		33	-0.454367	-1.41322	0.0721154	0.148646	1	2693	tags=42%, list=19%, signal=52%
GO_OXIDOREDUCTASE_ACTIVITY_ACTING_ON_NAD_P_H	GO_OXIDOREDUCTASE_ACTIVITY_ACTING_ON_NAD_P_H		70	-0.39853	-1.41292	0.0322928	0.148766	1	6463	tags=71%, list=45%, signal=128%
GO_NEGATIVE_REGULATION_OF_VASCULATURE_DEVELOPMENT	GO_NEGATIVE_REGULATION_OF_VASCULATURE_DEVELOPMENT		49	-0.424495	-1.41193	0.0404494	0.149773	1	1955	tags=29%, list=13%, signal=33%
GO_CLUSTER_OF_ACTIN_BASED_CELL_PROJECTIONS	GO_CLUSTER_OF_ACTIN_BASED_CELL_PROJECTIONS		80	-0.392073	-1.41178	0.0258342	0.149763	1	3416	tags=34%, list=24%, signal=44%
GO_REGULATION_OF_CELL_SUBSTRATE_ADHESION	GO_REGULATION_OF_CELL_SUBSTRATE_ADHESION		135	-0.368359	-1.4117	0.00924025	0.149681	1	3932	tags=40%, list=27%, signal=54%
GO_CAMERA_TYPE_EYE_MORPHOGENESIS	GO_CAMERA_TYPE_EYE_MORPHOGENESIS		76	-0.399953	-1.41137	0.024838	0.1499	1	1836	tags=30%, list=13%, signal=34%
GO_REGULATION_OF_B_CELL_MEDIATED_IMMUNITY	GO_REGULATION_OF_B_CELL_MEDIATED_IMMUNITY		17	-0.52045	-1.41107	0.0804749	0.150045	1	813	tags=18%, list=6%, signal=19%
GO_SKIN_EPIDERMIS_DEVELOPMENT	GO_SKIN_EPIDERMIS_DEVELOPMENT		49	-0.422253	-1.41082	0.0489749	0.150147	1	5155	tags=53%, list=35%, signal=82%
GO_NEUROBLAST_PROLIFERATION	GO_NEUROBLAST_PROLIFERATION		24	-0.481505	-1.41079	0.0669192	0.150004	1	1198	tags=33%, list=8%, signal=36%
GO_ACID_SECRETION	GO_ACID_SECRETION		46	-0.426374	-1.41045	0.0483871	0.150215	1	1923	tags=30%, list=13%, signal=35%
GO_REGULATION_OF_MULTICELLULAR_ORGANISM_GROWTH	GO_REGULATION_OF_MULTICELLULAR_ORGANISM_GROWTH		51	-0.417879	-1.41025	0.0357555	0.150302	1	3021	tags=37%, list=21%, signal=47%
GO_REGULATION_OF_COAGULATION	GO_REGULATION_OF_COAGULATION		49	-0.418212	-1.41015	0.0386364	0.15023	1	2693	tags=35%, list=19%, signal=42%
GO_REGULATION_OF_PEPTIDASE_ACTIVITY	GO_REGULATION_OF_PEPTIDASE_ACTIVITY		232	-0.35773	-1.40936	0.00403633	0.15102	1	4662	tags=40%, list=32%, signal=58%
GO_NEGATIVE_REGULATION_OF_RESPONSE_TO_ENDOPLASMIC_RETICULUM_STRESS	GO_NEGATIVE_REGULATION_OF_RESPONSE_TO_ENDOPLASMIC_RETICULUM_STRESS		34	-0.453883	-1.40934	0.0643204	0.150863	1	2247	tags=35%, list=15%, signal=42%
GO_CELL_BODY	GO_CELL_BODY		415	-0.350246	-1.40827	0	0.151953	1	3594	tags=33%, list=25%, signal=43%
GO_REGULATED_EXOCYTOSIS	GO_REGULATED_EXOCYTOSIS		154	-0.365544	-1.40825	0.0133333	0.151801	1	2820	tags=30%, list=19%, signal=37%
GO_ENDOTHELIUM_DEVELOPMENT	GO_ENDOTHELIUM_DEVELOPMENT		78	-0.392437	-1.40702	0.0368364	0.153005	1	3201	tags=36%, list=22%, signal=46%
GO_REGULATION_OF_RECEPTOR_BINDING	GO_REGULATION_OF_RECEPTOR_BINDING		15	-0.539445	-1.40606	0.0733696	0.154041	1	3317	tags=60%, list=23%, signal=78%
GO_POSITIVE_REGULATION_OF_NERVOUS_SYSTEM_DEVELOPMENT	GO_POSITIVE_REGULATION_OF_NERVOUS_SYSTEM_DEVELOPMENT		352	-0.353759	-1.40573	0.001	0.154248	1	4243	tags=39%, list=29%, signal=54%
GO_GLAND_MORPHOGENESIS	GO_GLAND_MORPHOGENESIS		73	-0.398593	-1.40559	0.0322581	0.154209	1	3141	tags=36%, list=22%, signal=45%
GO_NEGATIVE_REGULATION_OF_ANION_TRANSPORT	GO_NEGATIVE_REGULATION_OF_ANION_TRANSPORT		24	-0.48296	-1.40534	0.0745342	0.154339	1	1724	tags=38%, list=12%, signal=42%
GO_REGULATION_OF_ACTIN_CYTOSKELETON_REORGANIZATION	GO_REGULATION_OF_ACTIN_CYTOSKELETON_REORGANIZATION		28	-0.459147	-1.40424	0.0713422	0.155478	1	5238	tags=61%, list=36%, signal=95%
GO_VESICLE_MEMBRANE	GO_VESICLE_MEMBRANE		383	-0.34767	-1.40384	0.001002	0.155783	1	3375	tags=32%, list=23%, signal=41%
GO_SYNAPTIC_VESICLE_RECYCLING	GO_SYNAPTIC_VESICLE_RECYCLING		21	-0.488833	-1.40353	0.0762389	0.155964	1	5050	tags=62%, list=35%, signal=95%
GO_REGULATION_OF_GLIAL_CELL_DIFFERENTIATION	GO_REGULATION_OF_GLIAL_CELL_DIFFERENTIATION		47	-0.416328	-1.40295	0.0521437	0.156506	1	3940	tags=38%, list=27%, signal=52%
GO_POSITIVE_REGULATION_OF_CATION_TRANSMEMBRANE_TRANSPORT	GO_POSITIVE_REGULATION_OF_CATION_TRANSMEMBRANE_TRANSPORT		70	-0.396151	-1.40291	0.034141	0.156376	1	3929	tags=41%, list=27%, signal=57%
GO_REGULATION_OF_CALCIUM_ION_TRANSPORT	GO_REGULATION_OF_CALCIUM_ION_TRANSPORT		142	-0.368511	-1.40279	0.0164609	0.156355	1	4085	tags=42%, list=28%, signal=57%
GO_REGULATION_OF_EPITHELIAL_CELL_APOPTOTIC_PROCESS	GO_REGULATION_OF_EPITHELIAL_CELL_APOPTOTIC_PROCESS		39	-0.431392	-1.40279	0.0579196	0.156168	1	1246	tags=26%, list=9%, signal=28%
GO_SENSORY_ORGAN_MORPHOGENESIS	GO_SENSORY_ORGAN_MORPHOGENESIS		159	-0.362695	-1.40273	0.0122825	0.156063	1	1848	tags=25%, list=13%, signal=28%
GO_NEGATIVE_REGULATION_OF_EPITHELIAL_TO_MESENCHYMAL_TRANSITION	GO_NEGATIVE_REGULATION_OF_EPITHELIAL_TO_MESENCHYMAL_TRANSITION		16	-0.52732	-1.40236	0.0835476	0.156364	1	3016	tags=44%, list=21%, signal=55%
GO_MICROFILAMENT_MOTOR_ACTIVITY	GO_MICROFILAMENT_MOTOR_ACTIVITY		19	-0.498153	-1.40217	0.0713359	0.156382	1	3217	tags=32%, list=22%, signal=41%
GO_OXIDOREDUCTASE_ACTIVITY_ACTING_ON_PAIRED_DONORS_WITH_INCORPORATION_OR_REDUCTION_OF_MOLECULAR_OXYGEN	GO_OXIDOREDUCTASE_ACTIVITY_ACTING_ON_PAIRED_DONORS_WITH_INCORPORATION_OR_REDUCTION_OF_MOLECULAR_OXYGEN		79	-0.391417	-1.40147	0.0322928	0.157079	1	4296	tags=44%, list=30%, signal=63%
GO_LUNG_MORPHOGENESIS	GO_LUNG_MORPHOGENESIS		36	-0.429753	-1.4005	0.0613718	0.158054	1	2501	tags=31%, list=17%, signal=37%
GO_SENSORY_PERCEPTION_OF_PAIN	GO_SENSORY_PERCEPTION_OF_PAIN		52	-0.409307	-1.40009	0.0494938	0.158386	1	4423	tags=54%, list=30%, signal=77%
GO_SECRETION	GO_SECRETION		401	-0.35141	-1.3987	0	0.160001	1	2545	tags=27%, list=18%, signal=32%
GO_RESPONSE_TO_THYROID_HORMONE	GO_RESPONSE_TO_THYROID_HORMONE		16	-0.51334	-1.39775	0.0726552	0.161008	1	2694	tags=50%, list=19%, signal=61%
GO_POSITIVE_REGULATION_OF_AXONOGENESIS	GO_POSITIVE_REGULATION_OF_AXONOGENESIS		62	-0.402024	-1.39748	0.0378788	0.161142	1	2044	tags=29%, list=14%, signal=34%
GO_RECEPTOR_ACTIVATOR_ACTIVITY	GO_RECEPTOR_ACTIVATOR_ACTIVITY		23	-0.478016	-1.39706	0.078481	0.161462	1	4898	tags=65%, list=34%, signal=98%
GO_CHROMOSOME_ORGANIZATION_INVOLVED_IN_MEIOTIC_CELL_CYCLE	GO_CHROMOSOME_ORGANIZATION_INVOLVED_IN_MEIOTIC_CELL_CYCLE		21	-0.483624	-1.39595	0.0856031	0.162709	1	2890	tags=38%, list=20%, signal=47%
GO_MAMMARY_GLAND_MORPHOGENESIS	GO_MAMMARY_GLAND_MORPHOGENESIS		31	-0.450531	-1.39552	0.0759804	0.163072	1	1588	tags=26%, list=11%, signal=29%
GO_HYALURONAN_METABOLIC_PROCESS	GO_HYALURONAN_METABOLIC_PROCESS		16	-0.520283	-1.3955	0.0876289	0.16291	1	2803	tags=50%, list=19%, signal=62%
GO_DIGESTIVE_TRACT_MORPHOGENESIS	GO_DIGESTIVE_TRACT_MORPHOGENESIS		34	-0.448724	-1.39507	0.0597372	0.163254	1	516	tags=21%, list=4%, signal=21%
GO_ARACHIDONIC_ACID_METABOLIC_PROCESS	GO_ARACHIDONIC_ACID_METABOLIC_PROCESS		22	-0.481115	-1.39456	0.0856777	0.163708	1	3192	tags=41%, list=22%, signal=52%
GO_BASAL_PLASMA_MEMBRANE	GO_BASAL_PLASMA_MEMBRANE		19	-0.504431	-1.39428	0.0807692	0.163863	1	2524	tags=37%, list=17%, signal=45%
GO_REGULATION_OF_GROWTH	GO_REGULATION_OF_GROWTH		472	-0.347103	-1.39406	0	0.16395	1	3187	tags=30%, list=22%, signal=37%
GO_ADRENERGIC_RECEPTOR_SIGNALING_PATHWAY	GO_ADRENERGIC_RECEPTOR_SIGNALING_PATHWAY		16	-0.524185	-1.39399	0.0859788	0.163849	1	3380	tags=56%, list=23%, signal=73%
GO_BASAL_PART_OF_CELL	GO_BASAL_PART_OF_CELL		32	-0.442083	-1.39393	0.0655738	0.163729	1	4517	tags=50%, list=31%, signal=72%
GO_DIGESTIVE_SYSTEM_DEVELOPMENT	GO_DIGESTIVE_SYSTEM_DEVELOPMENT		100	-0.378703	-1.39266	0.0253432	0.165182	1	3346	tags=35%, list=23%, signal=45%
GO_NEGATIVE_REGULATION_OF_MUSCLE_TISSUE_DEVELOPMENT	GO_NEGATIVE_REGULATION_OF_MUSCLE_TISSUE_DEVELOPMENT		24	-0.474237	-1.39222	0.0690088	0.165514	1	2177	tags=29%, list=15%, signal=34%
GO_VACUOLAR_MEMBRANE	GO_VACUOLAR_MEMBRANE		458	-0.346755	-1.39137	0	0.166427	1	3989	tags=34%, list=27%, signal=46%
GO_MULTIVESICULAR_BODY	GO_MULTIVESICULAR_BODY		24	-0.472016	-1.39135	0.08	0.166262	1	4199	tags=50%, list=29%, signal=70%
GO_OLFACTORY_LOBE_DEVELOPMENT	GO_OLFACTORY_LOBE_DEVELOPMENT		32	-0.444037	-1.38959	0.0804322	0.168288	1	3039	tags=34%, list=21%, signal=43%
GO_POSITIVE_REGULATION_OF_RESPONSE_TO_EXTERNAL_STIMULUS	GO_POSITIVE_REGULATION_OF_RESPONSE_TO_EXTERNAL_STIMULUS		161	-0.360113	-1.38884	0.0132653	0.169112	1	3443	tags=35%, list=24%, signal=46%
GO_MAINTENANCE_OF_PROTEIN_LOCALIZATION_IN_ORGANELLE	GO_MAINTENANCE_OF_PROTEIN_LOCALIZATION_IN_ORGANELLE		25	-0.463969	-1.38867	0.0891566	0.169126	1	2939	tags=36%, list=20%, signal=45%
GO_CELL_JUNCTION_ORGANIZATION	GO_CELL_JUNCTION_ORGANIZATION		142	-0.36346	-1.38774	0.0102354	0.170086	1	3064	tags=32%, list=21%, signal=40%
GO_NEURAL_RETINA_DEVELOPMENT	GO_NEURAL_RETINA_DEVELOPMENT		37	-0.428428	-1.38745	0.0674419	0.170239	1	2106	tags=32%, list=15%, signal=38%
GO_ORGANIC_HYDROXY_COMPOUND_BIOSYNTHETIC_PROCESS	GO_ORGANIC_HYDROXY_COMPOUND_BIOSYNTHETIC_PROCESS		112	-0.371571	-1.38703	0.0266525	0.170583	1	4378	tags=43%, list=30%, signal=61%
GO_ANAPHASE_PROMOTING_COMPLEX_DEPENDENT_CATABOLIC_PROCESS	GO_ANAPHASE_PROMOTING_COMPLEX_DEPENDENT_CATABOLIC_PROCESS		72	-0.387517	-1.3866	0.0418964	0.170983	1	5737	tags=47%, list=40%, signal=78%
GO_CYTOSOLIC_SMALL_RIBOSOMAL_SUBUNIT	GO_CYTOSOLIC_SMALL_RIBOSOMAL_SUBUNIT		38	-0.434006	-1.38597	0.0612485	0.171598	1	6588	tags=76%, list=45%, signal=139%
GO_O_GLYCAN_PROCESSING	GO_O_GLYCAN_PROCESSING		24	-0.465424	-1.38563	0.0809102	0.171869	1	4719	tags=63%, list=32%, signal=92%
GO_LIPID_STORAGE	GO_LIPID_STORAGE		18	-0.499574	-1.38535	0.0851334	0.172023	1	1012	tags=28%, list=7%, signal=30%
GO_ENDOCARDIAL_CUSHION_DEVELOPMENT	GO_ENDOCARDIAL_CUSHION_DEVELOPMENT		23	-0.467036	-1.38534	0.0962025	0.171842	1	3108	tags=43%, list=21%, signal=55%
GO_REGULATION_OF_FATTY_ACID_TRANSPORT	GO_REGULATION_OF_FATTY_ACID_TRANSPORT		16	-0.522852	-1.38518	0.0802632	0.171835	1	2778	tags=44%, list=19%, signal=54%
GO_NEGATIVE_REGULATION_OF_T_CELL_PROLIFERATION	GO_NEGATIVE_REGULATION_OF_T_CELL_PROLIFERATION		25	-0.468558	-1.3845	0.0743903	0.172493	1	1676	tags=32%, list=12%, signal=36%
GO_PH_REDUCTION	GO_PH_REDUCTION		28	-0.464824	-1.38376	0.0912365	0.173372	1	1973	tags=32%, list=14%, signal=37%
GO_REGULATION_OF_PHOSPHATIDYLINOSITOL_3_KINASE_ACTIVITY	GO_REGULATION_OF_PHOSPHATIDYLINOSITOL_3_KINASE_ACTIVITY		34	-0.440157	-1.38327	0.0602549	0.173784	1	1507	tags=26%, list=10%, signal=29%
GO_GOLGI_ASSOCIATED_VESICLE_MEMBRANE	GO_GOLGI_ASSOCIATED_VESICLE_MEMBRANE		39	-0.429974	-1.38325	0.0586166	0.173606	1	3532	tags=41%, list=24%, signal=54%
GO_POSITIVE_REGULATION_OF_CALCIUM_ION_TRANSMEMBRANE_TRANSPORT	GO_POSITIVE_REGULATION_OF_CALCIUM_ION_TRANSMEMBRANE_TRANSPORT		41	-0.425719	-1.38318	0.0672748	0.173498	1	3929	tags=41%, list=27%, signal=57%
GO_EYE_MORPHOGENESIS	GO_EYE_MORPHOGENESIS		95	-0.379283	-1.3831	0.0245464	0.173409	1	1836	tags=27%, list=13%, signal=31%
GO_ALCOHOL_BIOSYNTHETIC_PROCESS	GO_ALCOHOL_BIOSYNTHETIC_PROCESS		79	-0.383166	-1.38196	0.0421622	0.174647	1	4505	tags=48%, list=31%, signal=69%
GO_CELLULAR_MODIFIED_AMINO_ACID_BIOSYNTHETIC_PROCESS	GO_CELLULAR_MODIFIED_AMINO_ACID_BIOSYNTHETIC_PROCESS		37	-0.426607	-1.3816	0.0726846	0.174846	1	3834	tags=35%, list=26%, signal=48%
GO_GASTRULATION	GO_GASTRULATION		107	-0.375147	-1.38128	0.0281837	0.175055	1	3064	tags=29%, list=21%, signal=36%
GO_SENSORY_PERCEPTION	GO_SENSORY_PERCEPTION		252	-0.352361	-1.38067	0.00302115	0.175668	1	3730	tags=39%, list=26%, signal=51%
GO_POSITIVE_REGULATION_OF_TRANSCRIPTION_FROM_RNA_POLYMERASE_II_PROMOTER_IN_RESPONSE_TO_STRESS	GO_POSITIVE_REGULATION_OF_TRANSCRIPTION_FROM_RNA_POLYMERASE_II_PROMOTER_IN_RESPONSE_TO_STRESS		19	-0.488765	-1.38062	0.104302	0.175539	1	4069	tags=58%, list=28%, signal=80%
GO_CYTOSOLIC_RIBOSOME	GO_CYTOSOLIC_RIBOSOME		98	-0.378678	-1.38	0.037155	0.176168	1	6021	tags=58%, list=41%, signal=99%
GO_SECRETION_BY_CELL	GO_SECRETION_BY_CELL		342	-0.344994	-1.37903	0.00200803	0.177301	1	2545	tags=26%, list=18%, signal=31%
GO_ANION_HOMEOSTASIS	GO_ANION_HOMEOSTASIS		24	-0.467906	-1.37876	0.0880503	0.177455	1	1589	tags=33%, list=11%, signal=37%
GO_NUCLEOTIDE_TRANSMEMBRANE_TRANSPORTER_ACTIVITY	GO_NUCLEOTIDE_TRANSMEMBRANE_TRANSPORTER_ACTIVITY		16	-0.514835	-1.37868	0.100267	0.177356	1	4705	tags=56%, list=32%, signal=83%
GO_ANTIGEN_PROCESSING_AND_PRESENTATION_OF_EXOGENOUS_PEPTIDE_ANTIGEN_VIA_MHC_CLASS_I	GO_ANTIGEN_PROCESSING_AND_PRESENTATION_OF_EXOGENOUS_PEPTIDE_ANTIGEN_VIA_MHC_CLASS_I		52	-0.405195	-1.37867	0.0453515	0.177166	1	5013	tags=42%, list=35%, signal=64%
GO_TUMOR_NECROSIS_FACTOR_MEDIATED_SIGNALING_PATHWAY	GO_TUMOR_NECROSIS_FACTOR_MEDIATED_SIGNALING_PATHWAY		80	-0.378668	-1.37858	0.0421622	0.177078	1	5013	tags=44%, list=35%, signal=66%
GO_OXIDOREDUCTASE_ACTIVITY_ACTING_ON_A_HEME_GROUP_OF_DONORS	GO_OXIDOREDUCTASE_ACTIVITY_ACTING_ON_A_HEME_GROUP_OF_DONORS		22	-0.476387	-1.37854	0.0904459	0.176923	1	4103	tags=50%, list=28%, signal=70%
GO_HEART_MORPHOGENESIS	GO_HEART_MORPHOGENESIS		158	-0.355714	-1.37811	0.0142421	0.177276	1	3661	tags=35%, list=25%, signal=46%
GO_RESPONSE_TO_TUMOR_NECROSIS_FACTOR	GO_RESPONSE_TO_TUMOR_NECROSIS_FACTOR		139	-0.363323	-1.37781	0.0184426	0.177481	1	4446	tags=40%, list=31%, signal=56%
GO_GLYCEROLIPID_METABOLIC_PROCESS	GO_GLYCEROLIPID_METABOLIC_PROCESS		260	-0.348602	-1.37754	0.00800801	0.177606	1	4523	tags=42%, list=31%, signal=59%
GO_PROTEIN_TARGETING_TO_MEMBRANE	GO_PROTEIN_TARGETING_TO_MEMBRANE		146	-0.360566	-1.37735	0.0122699	0.177691	1	5587	tags=50%, list=38%, signal=80%
GO_REGULATION_OF_EXTRACELLULAR_MATRIX_ORGANIZATION	GO_REGULATION_OF_EXTRACELLULAR_MATRIX_ORGANIZATION		23	-0.479686	-1.37618	0.0817844	0.179056	1	2226	tags=30%, list=15%, signal=36%
GO_ACROSOMAL_VESICLE	GO_ACROSOMAL_VESICLE		41	-0.418895	-1.37586	0.0669746	0.179287	1	4244	tags=46%, list=29%, signal=65%
GO_MAINTENANCE_OF_LOCATION_IN_CELL	GO_MAINTENANCE_OF_LOCATION_IN_CELL		80	-0.383007	-1.37449	0.0475676	0.180998	1	4312	tags=41%, list=30%, signal=58%
GO_RESPONSE_TO_ORGANOPHOSPHORUS	GO_RESPONSE_TO_ORGANOPHOSPHORUS		93	-0.374332	-1.37419	0.0348469	0.1812	1	2461	tags=29%, list=17%, signal=35%
GO_RIBOSOMAL_SMALL_SUBUNIT_ASSEMBLY	GO_RIBOSOMAL_SMALL_SUBUNIT_ASSEMBLY		16	-0.518198	-1.37323	0.10828	0.182292	1	6527	tags=81%, list=45%, signal=147%
GO_MAMMARY_GLAND_DUCT_MORPHOGENESIS	GO_MAMMARY_GLAND_DUCT_MORPHOGENESIS		22	-0.476396	-1.37287	0.0785071	0.182584	1	1187	tags=23%, list=8%, signal=25%
GO_UROGENITAL_SYSTEM_DEVELOPMENT	GO_UROGENITAL_SYSTEM_DEVELOPMENT		220	-0.350592	-1.3708	0.00908174	0.185326	1	3295	tags=34%, list=23%, signal=43%
GO_REGULATION_OF_BONE_REMODELING	GO_REGULATION_OF_BONE_REMODELING		26	-0.457585	-1.37032	0.0912365	0.185812	1	3016	tags=38%, list=21%, signal=48%
GO_REGULATION_OF_ENDOPLASMIC_RETICULUM_UNFOLDED_PROTEIN_RESPONSE	GO_REGULATION_OF_ENDOPLASMIC_RETICULUM_UNFOLDED_PROTEIN_RESPONSE		25	-0.458309	-1.37032	0.0835381	0.185607	1	3851	tags=40%, list=27%, signal=54%
GO_CYTOPLASMIC_SEQUESTERING_OF_PROTEIN	GO_CYTOPLASMIC_SEQUESTERING_OF_PROTEIN		35	-0.429725	-1.37016	0.0617433	0.185607	1	4973	tags=57%, list=34%, signal=87%
GO_MEMBRANE_MICRODOMAIN	GO_MEMBRANE_MICRODOMAIN		230	-0.347303	-1.36822	0.00704935	0.188088	1	3445	tags=33%, list=24%, signal=42%
GO_VERY_LONG_CHAIN_FATTY_ACID_METABOLIC_PROCESS	GO_VERY_LONG_CHAIN_FATTY_ACID_METABOLIC_PROCESS		18	-0.49146	-1.36806	0.0926641	0.188104	1	646	tags=17%, list=4%, signal=17%
GO_REGULATION_OF_EXOCYTOSIS	GO_REGULATION_OF_EXOCYTOSIS		136	-0.360533	-1.36746	0.0339856	0.188743	1	2632	tags=25%, list=18%, signal=30%
GO_CYTOKINE_RECEPTOR_BINDING	GO_CYTOKINE_RECEPTOR_BINDING		118	-0.364959	-1.36731	0.0271682	0.188745	1	3667	tags=36%, list=25%, signal=47%
GO_CELLULAR_RESPONSE_TO_CYTOKINE_STIMULUS	GO_CELLULAR_RESPONSE_TO_CYTOKINE_STIMULUS		341	-0.341345	-1.36704	0.002002	0.188934	1	4490	tags=39%, list=31%, signal=55%
GO_CEREBELLAR_PURKINJE_CELL_LAYER_DEVELOPMENT	GO_CEREBELLAR_PURKINJE_CELL_LAYER_DEVELOPMENT		20	-0.482371	-1.3658	0.0910225	0.190463	1	2271	tags=35%, list=16%, signal=41%
GO_MORPHOGENESIS_OF_AN_EPITHELIAL_SHEET	GO_MORPHOGENESIS_OF_AN_EPITHELIAL_SHEET		32	-0.439639	-1.36554	0.0823389	0.190632	1	3367	tags=47%, list=23%, signal=61%
GO_SENSORY_PERCEPTION_OF_MECHANICAL_STIMULUS	GO_SENSORY_PERCEPTION_OF_MECHANICAL_STIMULUS		88	-0.37227	-1.3651	0.0420712	0.191036	1	2545	tags=31%, list=18%, signal=37%
GO_RESPONSE_TO_AUDITORY_STIMULUS	GO_RESPONSE_TO_AUDITORY_STIMULUS		18	-0.49649	-1.36493	0.12129	0.191096	1	2533	tags=44%, list=17%, signal=54%
GO_MULTICELLULAR_ORGANISMAL_MOVEMENT	GO_MULTICELLULAR_ORGANISMAL_MOVEMENT		29	-0.444089	-1.36397	0.0894988	0.192263	1	3545	tags=45%, list=24%, signal=59%
GO_PROTON_TRANSPORTING_TWO_SECTOR_ATPASE_COMPLEX	GO_PROTON_TRANSPORTING_TWO_SECTOR_ATPASE_COMPLEX		37	-0.421915	-1.36341	0.0706018	0.192874	1	6882	tags=65%, list=47%, signal=123%
GO_MORPHOGENESIS_OF_AN_EPITHELIUM	GO_MORPHOGENESIS_OF_AN_EPITHELIUM		293	-0.346827	-1.36325	0.002002	0.192888	1	3108	tags=31%, list=21%, signal=39%
GO_NEUROMUSCULAR_PROCESS_CONTROLLING_BALANCE	GO_NEUROMUSCULAR_PROCESS_CONTROLLING_BALANCE		41	-0.416389	-1.36165	0.0761246	0.195032	1	3434	tags=37%, list=24%, signal=48%
GO_PHOSPHOLIPID_BIOSYNTHETIC_PROCESS	GO_PHOSPHOLIPID_BIOSYNTHETIC_PROCESS		191	-0.351047	-1.36152	0.0162767	0.194996	1	4523	tags=44%, list=31%, signal=63%
GO_REGULATION_OF_VASOCONSTRICTION	GO_REGULATION_OF_VASOCONSTRICTION		43	-0.417115	-1.3604	0.0582192	0.196431	1	3380	tags=42%, list=23%, signal=54%
GO_METANEPHROS_DEVELOPMENT	GO_METANEPHROS_DEVELOPMENT		56	-0.395939	-1.36016	0.0574324	0.196559	1	1700	tags=25%, list=12%, signal=28%
GO_RECEPTOR_METABOLIC_PROCESS	GO_RECEPTOR_METABOLIC_PROCESS		64	-0.393323	-1.36008	0.0745273	0.196456	1	4951	tags=48%, list=34%, signal=73%
GO_POSITIVE_REGULATION_OF_PEPTIDYL_TYROSINE_PHOSPHORYLATION	GO_POSITIVE_REGULATION_OF_PEPTIDYL_TYROSINE_PHOSPHORYLATION		100	-0.367933	-1.35998	0.0283613	0.19639	1	3667	tags=38%, list=25%, signal=50%
GO_PROTEIN_INSERTION_INTO_MEMBRANE	GO_PROTEIN_INSERTION_INTO_MEMBRANE		16	-0.501589	-1.35943	0.120936	0.196978	1	4471	tags=50%, list=31%, signal=72%
GO_TISSUE_MORPHOGENESIS	GO_TISSUE_MORPHOGENESIS		383	-0.341572	-1.35913	0.001001	0.197205	1	3108	tags=31%, list=21%, signal=38%
GO_INTEGRIN_MEDIATED_SIGNALING_PATHWAY	GO_INTEGRIN_MEDIATED_SIGNALING_PATHWAY		59	-0.39601	-1.35857	0.0529876	0.197829	1	3064	tags=36%, list=21%, signal=45%
GO_DETECTION_OF_STIMULUS	GO_DETECTION_OF_STIMULUS		115	-0.365753	-1.35822	0.0402969	0.19814	1	4456	tags=42%, list=31%, signal=60%
GO_KIDNEY_EPITHELIUM_DEVELOPMENT	GO_KIDNEY_EPITHELIUM_DEVELOPMENT		93	-0.373148	-1.35797	0.0420168	0.198284	1	1700	tags=26%, list=12%, signal=29%
GO_SINGLE_ORGANISM_BEHAVIOR	GO_SINGLE_ORGANISM_BEHAVIOR		304	-0.338793	-1.35684	0.00600601	0.199782	1	3737	tags=37%, list=26%, signal=49%
GO_MONOSACCHARIDE_CATABOLIC_PROCESS	GO_MONOSACCHARIDE_CATABOLIC_PROCESS		44	-0.405438	-1.35649	0.0834286	0.20005	1	2939	tags=30%, list=20%, signal=37%
GO_REGULATION_OF_MUSCLE_SYSTEM_PROCESS	GO_REGULATION_OF_MUSCLE_SYSTEM_PROCESS		141	-0.359668	-1.35632	0.0265577	0.200049	1	3860	tags=38%, list=27%, signal=52%
GO_PEPTIDE_SECRETION	GO_PEPTIDE_SECRETION		36	-0.422357	-1.35573	0.0886525	0.200723	1	1915	tags=25%, list=13%, signal=29%
GO_VITAMIN_BINDING	GO_VITAMIN_BINDING		49	-0.400848	-1.35481	0.0715084	0.201885	1	4483	tags=43%, list=31%, signal=62%
GO_UNSATURATED_FATTY_ACID_BIOSYNTHETIC_PROCESS	GO_UNSATURATED_FATTY_ACID_BIOSYNTHETIC_PROCESS		32	-0.437412	-1.35407	0.0787037	0.202776	1	3266	tags=38%, list=22%, signal=48%
GO_NEGATIVE_REGULATION_OF_NERVOUS_SYSTEM_DEVELOPMENT	GO_NEGATIVE_REGULATION_OF_NERVOUS_SYSTEM_DEVELOPMENT		220	-0.345123	-1.35313	0.0110999	0.203979	1	2731	tags=29%, list=19%, signal=35%
GO_MULTICELLULAR_ORGANISMAL_WATER_HOMEOSTASIS	GO_MULTICELLULAR_ORGANISMAL_WATER_HOMEOSTASIS		33	-0.433332	-1.35294	0.0990338	0.204046	1	2763	tags=39%, list=19%, signal=49%
GO_ORGANIC_HYDROXY_COMPOUND_TRANSPORT	GO_ORGANIC_HYDROXY_COMPOUND_TRANSPORT		83	-0.376528	-1.35288	0.0553746	0.203907	1	2224	tags=30%, list=15%, signal=35%
GO_MESONEPHRIC_TUBULE_MORPHOGENESIS	GO_MESONEPHRIC_TUBULE_MORPHOGENESIS		35	-0.429208	-1.35261	0.0815085	0.204077	1	1700	tags=31%, list=12%, signal=36%
GO_NEGATIVE_REGULATION_OF_CYCLIC_NUCLEOTIDE_METABOLIC_PROCESS	GO_NEGATIVE_REGULATION_OF_CYCLIC_NUCLEOTIDE_METABOLIC_PROCESS		26	-0.444018	-1.35259	0.0874848	0.203875	1	4674	tags=62%, list=32%, signal=91%
GO_RESPIRATORY_SYSTEM_DEVELOPMENT	GO_RESPIRATORY_SYSTEM_DEVELOPMENT		152	-0.353433	-1.35159	0.0256148	0.205105	1	2559	tags=26%, list=18%, signal=31%
GO_RESPONSE_TO_VITAMIN	GO_RESPONSE_TO_VITAMIN		62	-0.388107	-1.35143	0.0614035	0.205133	1	4321	tags=44%, list=30%, signal=62%
GO_G_PROTEIN_COUPLED_RECEPTOR_BINDING	GO_G_PROTEIN_COUPLED_RECEPTOR_BINDING		149	-0.34972	-1.3511	0.0255624	0.205385	1	3396	tags=34%, list=23%, signal=44%
GO_BEHAVIOR	GO_BEHAVIOR		391	-0.336639	-1.35008	0.001002	0.206705	1	3354	tags=34%, list=23%, signal=42%
GO_CALCIUM_CHANNEL_REGULATOR_ACTIVITY	GO_CALCIUM_CHANNEL_REGULATOR_ACTIVITY		30	-0.447751	-1.34978	0.0720189	0.20694	1	4210	tags=57%, list=29%, signal=80%
GO_PHOSPHATIDYLCHOLINE_ACYL_CHAIN_REMODELING	GO_PHOSPHATIDYLCHOLINE_ACYL_CHAIN_REMODELING		15	-0.503343	-1.34976	0.115942	0.206738	1	5435	tags=73%, list=37%, signal=117%
GO_REGULATION_OF_NEURON_DIFFERENTIATION	GO_REGULATION_OF_NEURON_DIFFERENTIATION		462	-0.337253	-1.3489	0	0.207817	1	3115	tags=30%, list=21%, signal=37%
GO_POSITIVE_REGULATION_OF_REGULATED_SECRETORY_PATHWAY	GO_POSITIVE_REGULATION_OF_REGULATED_SECRETORY_PATHWAY		33	-0.426176	-1.34753	0.0878049	0.209675	1	2545	tags=36%, list=18%, signal=44%
GO_POSITIVE_REGULATION_OF_EPIDERMIS_DEVELOPMENT	GO_POSITIVE_REGULATION_OF_EPIDERMIS_DEVELOPMENT		17	-0.495727	-1.34689	0.108974	0.210375	1	3353	tags=47%, list=23%, signal=61%
GO_CELLULAR_RESPONSE_TO_CARBOHYDRATE_STIMULUS	GO_CELLULAR_RESPONSE_TO_CARBOHYDRATE_STIMULUS		54	-0.398945	-1.34665	0.0711939	0.210509	1	2357	tags=26%, list=16%, signal=31%
GO_NEGATIVE_REGULATION_OF_LIPID_METABOLIC_PROCESS	GO_NEGATIVE_REGULATION_OF_LIPID_METABOLIC_PROCESS		49	-0.400182	-1.3466	0.0667421	0.210382	1	4138	tags=43%, list=28%, signal=60%
GO_SENSORY_PERCEPTION_OF_CHEMICAL_STIMULUS	GO_SENSORY_PERCEPTION_OF_CHEMICAL_STIMULUS		25	-0.453689	-1.34563	0.113161	0.211671	1	1919	tags=36%, list=13%, signal=41%
GO_DENDRITE	GO_DENDRITE		401	-0.336334	-1.34458	0.001	0.213114	1	4526	tags=40%, list=31%, signal=56%
GO_POSITIVE_REGULATION_OF_CALCIUM_ION_TRANSPORT_INTO_CYTOSOL	GO_POSITIVE_REGULATION_OF_CALCIUM_ION_TRANSPORT_INTO_CYTOSOL		34	-0.426475	-1.34408	0.103203	0.213645	1	3364	tags=41%, list=23%, signal=53%
GO_CYTOSOLIC_LARGE_RIBOSOMAL_SUBUNIT	GO_CYTOSOLIC_LARGE_RIBOSOMAL_SUBUNIT		53	-0.393339	-1.34386	0.0748299	0.213767	1	6015	tags=57%, list=41%, signal=96%
GO_FORMATION_OF_PRIMARY_GERM_LAYER	GO_FORMATION_OF_PRIMARY_GERM_LAYER		78	-0.375296	-1.34332	0.0594059	0.21436	1	3064	tags=31%, list=21%, signal=39%
GO_PROTEIN_LOCALIZATION_TO_CELL_SURFACE	GO_PROTEIN_LOCALIZATION_TO_CELL_SURFACE		17	-0.49213	-1.34313	0.124332	0.214397	1	3863	tags=47%, list=27%, signal=64%
GO_ATPASE_ACTIVITY_COUPLED	GO_ATPASE_ACTIVITY_COUPLED		257	-0.343163	-1.34302	0.00603622	0.214329	1	3867	tags=31%, list=27%, signal=41%
GO_CELLULAR_RESPIRATION	GO_CELLULAR_RESPIRATION		128	-0.355083	-1.34284	0.035343	0.214402	1	6367	tags=59%, list=44%, signal=103%
GO_HEART_VALVE_DEVELOPMENT	GO_HEART_VALVE_DEVELOPMENT		24	-0.459158	-1.34217	0.11457	0.215285	1	3108	tags=46%, list=21%, signal=58%
GO_ISOMERASE_ACTIVITY	GO_ISOMERASE_ACTIVITY		131	-0.354131	-1.34195	0.0394191	0.215451	1	4504	tags=39%, list=31%, signal=56%
GO_REGULATION_OF_VASCULAR_ENDOTHELIAL_GROWTH_FACTOR_RECEPTOR_SIGNALING_PATHWAY	GO_REGULATION_OF_VASCULAR_ENDOTHELIAL_GROWTH_FACTOR_RECEPTOR_SIGNALING_PATHWAY		23	-0.464277	-1.34175	0.116541	0.215556	1	3883	tags=43%, list=27%, signal=59%
GO_PEPTIDE_CATABOLIC_PROCESS	GO_PEPTIDE_CATABOLIC_PROCESS		15	-0.499928	-1.34161	0.114796	0.215557	1	3699	tags=53%, list=25%, signal=71%
GO_CELL_DIFFERENTIATION_IN_HINDBRAIN	GO_CELL_DIFFERENTIATION_IN_HINDBRAIN		16	-0.502004	-1.34085	0.11583	0.216503	1	3810	tags=56%, list=26%, signal=76%
GO_CELLULAR_LIPID_CATABOLIC_PROCESS	GO_CELLULAR_LIPID_CATABOLIC_PROCESS		112	-0.363318	-1.3407	0.0333333	0.216521	1	4146	tags=34%, list=29%, signal=47%
GO_TRABECULA_MORPHOGENESIS	GO_TRABECULA_MORPHOGENESIS		30	-0.434957	-1.34043	0.099631	0.216707	1	3311	tags=40%, list=23%, signal=52%
GO_REGENERATION	GO_REGENERATION		119	-0.353406	-1.34038	0.0445135	0.216556	1	2515	tags=24%, list=17%, signal=29%
GO_LIPID_CATABOLIC_PROCESS	GO_LIPID_CATABOLIC_PROCESS		160	-0.35041	-1.3403	0.0192893	0.216459	1	4146	tags=34%, list=29%, signal=48%
GO_RESPONSE_TO_METAL_ION	GO_RESPONSE_TO_METAL_ION		231	-0.343394	-1.34029	0.0130785	0.216252	1	4471	tags=41%, list=31%, signal=58%
GO_POSITIVE_REGULATION_OF_ATPASE_ACTIVITY	GO_POSITIVE_REGULATION_OF_ATPASE_ACTIVITY		37	-0.422387	-1.33998	0.0827423	0.216519	1	4032	tags=38%, list=28%, signal=52%
GO_NEGATIVE_REGULATION_OF_LEUKOCYTE_PROLIFERATION	GO_NEGATIVE_REGULATION_OF_LEUKOCYTE_PROLIFERATION		35	-0.42261	-1.33996	0.0912365	0.216338	1	1868	tags=29%, list=13%, signal=33%
GO_MITOCHONDRIAL_ELECTRON_TRANSPORT_CYTOCHROME_C_TO_OXYGEN	GO_MITOCHONDRIAL_ELECTRON_TRANSPORT_CYTOCHROME_C_TO_OXYGEN		15	-0.505791	-1.33994	0.117188	0.216151	1	6719	tags=80%, list=46%, signal=149%
GO_RESPONSE_TO_TEMPERATURE_STIMULUS	GO_RESPONSE_TO_TEMPERATURE_STIMULUS		109	-0.358781	-1.33972	0.0394191	0.216248	1	2443	tags=27%, list=17%, signal=32%
GO_NEGATIVE_REGULATION_OF_MYOBLAST_DIFFERENTIATION	GO_NEGATIVE_REGULATION_OF_MYOBLAST_DIFFERENTIATION		15	-0.505653	-1.3393	0.117569	0.216664	1	1911	tags=33%, list=13%, signal=38%
GO_POSTSYNAPSE	GO_POSTSYNAPSE		328	-0.335437	-1.33884	0.00701403	0.217195	1	3431	tags=31%, list=24%, signal=40%
GO_CARDIAC_MUSCLE_CELL_ACTION_POTENTIAL	GO_CARDIAC_MUSCLE_CELL_ACTION_POTENTIAL		32	-0.421556	-1.3387	0.0850816	0.217204	1	2666	tags=34%, list=18%, signal=42%
GO_REGULATION_OF_STEROID_BIOSYNTHETIC_PROCESS	GO_REGULATION_OF_STEROID_BIOSYNTHETIC_PROCESS		29	-0.440202	-1.33854	0.0942721	0.217233	1	3660	tags=48%, list=25%, signal=64%
GO_POSITIVE_REGULATION_OF_SECRETION	GO_POSITIVE_REGULATION_OF_SECRETION		224	-0.343768	-1.33826	0.016129	0.217444	1	3392	tags=33%, list=23%, signal=42%
GO_REGULATION_OF_ANATOMICAL_STRUCTURE_SIZE	GO_REGULATION_OF_ANATOMICAL_STRUCTURE_SIZE		348	-0.336926	-1.33825	0.00200803	0.217238	1	2731	tags=27%, list=19%, signal=32%
GO_POSITIVE_REGULATION_OF_VASOCONSTRICTION	GO_POSITIVE_REGULATION_OF_VASOCONSTRICTION		21	-0.463945	-1.33802	0.108614	0.217385	1	4199	tags=57%, list=29%, signal=80%
GO_MEMBRANE_ASSEMBLY	GO_MEMBRANE_ASSEMBLY		23	-0.46167	-1.33792	0.116688	0.217313	1	4309	tags=48%, list=30%, signal=68%
GO_WATER_SOLUBLE_VITAMIN_METABOLIC_PROCESS	GO_WATER_SOLUBLE_VITAMIN_METABOLIC_PROCESS		64	-0.387899	-1.33772	0.061674	0.217376	1	4316	tags=36%, list=30%, signal=51%
GO_NEGATIVE_REGULATION_OF_INTRINSIC_APOPTOTIC_SIGNALING_PATHWAY_IN_RESPONSE_TO_DNA_DAMAGE	GO_NEGATIVE_REGULATION_OF_INTRINSIC_APOPTOTIC_SIGNALING_PATHWAY_IN_RESPONSE_TO_DNA_DAMAGE		19	-0.480518	-1.33655	0.0965692	0.219062	1	2778	tags=37%, list=19%, signal=45%
GO_REGULATION_OF_CELL_PROJECTION_ORGANIZATION	GO_REGULATION_OF_CELL_PROJECTION_ORGANIZATION		474	-0.331032	-1.33613	0.001	0.219524	1	4437	tags=36%, list=31%, signal=51%
GO_POSITIVE_REGULATION_OF_INFLAMMATORY_RESPONSE	GO_POSITIVE_REGULATION_OF_INFLAMMATORY_RESPONSE		41	-0.413886	-1.33579	0.08	0.219846	1	4145	tags=46%, list=29%, signal=65%
GO_POSITIVE_REGULATION_OF_CELLULAR_RESPONSE_TO_TRANSFORMING_GROWTH_FACTOR_BETA_STIMULUS	GO_POSITIVE_REGULATION_OF_CELLULAR_RESPONSE_TO_TRANSFORMING_GROWTH_FACTOR_BETA_STIMULUS		22	-0.466227	-1.33514	0.111529	0.220627	1	2249	tags=36%, list=15%, signal=43%
GO_REGULATION_OF_SYNAPTIC_TRANSMISSION_GLUTAMATERGIC	GO_REGULATION_OF_SYNAPTIC_TRANSMISSION_GLUTAMATERGIC		45	-0.407154	-1.33507	0.0900798	0.220514	1	3191	tags=42%, list=22%, signal=54%
GO_REGULATION_OF_METAL_ION_TRANSPORT	GO_REGULATION_OF_METAL_ION_TRANSPORT		238	-0.34022	-1.33462	0.0100705	0.220992	1	3860	tags=38%, list=27%, signal=51%
GO_ER_TO_GOLGI_TRANSPORT_VESICLE	GO_ER_TO_GOLGI_TRANSPORT_VESICLE		44	-0.400782	-1.33369	0.0934256	0.22226	1	4316	tags=43%, list=30%, signal=61%
GO_GLUCOSAMINE_CONTAINING_COMPOUND_METABOLIC_PROCESS	GO_GLUCOSAMINE_CONTAINING_COMPOUND_METABOLIC_PROCESS		17	-0.490046	-1.33308	0.117647	0.22298	1	3305	tags=41%, list=23%, signal=53%
GO_ENERGY_COUPLED_PROTON_TRANSPORT_DOWN_ELECTROCHEMICAL_GRADIENT	GO_ENERGY_COUPLED_PROTON_TRANSPORT_DOWN_ELECTROCHEMICAL_GRADIENT		19	-0.474474	-1.33258	0.11509	0.223569	1	6399	tags=63%, list=44%, signal=113%
GO_PROTEASE_BINDING	GO_PROTEASE_BINDING		71	-0.37592	-1.33253	0.073224	0.223408	1	3474	tags=32%, list=24%, signal=42%
GO_NUCLEOSIDE_MONOPHOSPHATE_METABOLIC_PROCESS	GO_NUCLEOSIDE_MONOPHOSPHATE_METABOLIC_PROCESS		203	-0.343756	-1.33251	0.0141129	0.223205	1	6286	tags=56%, list=43%, signal=98%
GO_ENDOCYTIC_VESICLE_MEMBRANE	GO_ENDOCYTIC_VESICLE_MEMBRANE		103	-0.361516	-1.3317	0.0451681	0.224239	1	2909	tags=34%, list=20%, signal=42%
GO_REGULATION_OF_PHOSPHOLIPID_METABOLIC_PROCESS	GO_REGULATION_OF_PHOSPHOLIPID_METABOLIC_PROCESS		49	-0.393709	-1.33099	0.0825991	0.225164	1	3336	tags=39%, list=23%, signal=50%
GO_POSITIVE_REGULATION_OF_ORGANIC_ACID_TRANSPORT	GO_POSITIVE_REGULATION_OF_ORGANIC_ACID_TRANSPORT		18	-0.478522	-1.33025	0.115637	0.226129	1	2967	tags=50%, list=20%, signal=63%
GO_MEMBRANE_BIOGENESIS	GO_MEMBRANE_BIOGENESIS		28	-0.429841	-1.32979	0.123487	0.226667	1	4309	tags=43%, list=30%, signal=61%
GO_NEGATIVE_REGULATION_OF_BMP_SIGNALING_PATHWAY	GO_NEGATIVE_REGULATION_OF_BMP_SIGNALING_PATHWAY		33	-0.424321	-1.32962	0.0910209	0.226717	1	5619	tags=64%, list=39%, signal=104%
GO_POSITIVE_REGULATION_OF_NEURON_PROJECTION_DEVELOPMENT	GO_POSITIVE_REGULATION_OF_NEURON_PROJECTION_DEVELOPMENT		210	-0.34093	-1.32893	0.0172065	0.227578	1	4480	tags=39%, list=31%, signal=56%
GO_NEGATIVE_REGULATION_OF_CELL_SUBSTRATE_ADHESION	GO_NEGATIVE_REGULATION_OF_CELL_SUBSTRATE_ADHESION		40	-0.411028	-1.32879	0.101033	0.227564	1	3277	tags=38%, list=23%, signal=48%
GO_REGULATION_OF_PEPTIDYL_TYROSINE_PHOSPHORYLATION	GO_REGULATION_OF_PEPTIDYL_TYROSINE_PHOSPHORYLATION		140	-0.349626	-1.32856	0.0348361	0.227705	1	3172	tags=32%, list=22%, signal=41%
GO_ENDOTHELIAL_CELL_PROLIFERATION	GO_ENDOTHELIAL_CELL_PROLIFERATION		20	-0.47462	-1.32828	0.116688	0.227918	1	4243	tags=50%, list=29%, signal=71%
GO_SMAD_PROTEIN_SIGNAL_TRANSDUCTION	GO_SMAD_PROTEIN_SIGNAL_TRANSDUCTION		36	-0.416147	-1.32823	0.102837	0.227788	1	2988	tags=33%, list=21%, signal=42%
GO_AMMONIUM_ION_METABOLIC_PROCESS	GO_AMMONIUM_ION_METABOLIC_PROCESS		120	-0.353775	-1.32793	0.0461066	0.228051	1	4165	tags=43%, list=29%, signal=59%
GO_MONOCARBOXYLIC_ACID_BIOSYNTHETIC_PROCESS	GO_MONOCARBOXYLIC_ACID_BIOSYNTHETIC_PROCESS		112	-0.35771	-1.32793	0.0582726	0.227823	1	3538	tags=33%, list=24%, signal=43%
GO_ORGANIC_HYDROXY_COMPOUND_CATABOLIC_PROCESS	GO_ORGANIC_HYDROXY_COMPOUND_CATABOLIC_PROCESS		47	-0.39644	-1.32777	0.0861678	0.227859	1	2504	tags=28%, list=17%, signal=33%
GO_NEURON_DEATH	GO_NEURON_DEATH		37	-0.411776	-1.32608	0.0882002	0.23038	1	2167	tags=30%, list=15%, signal=35%
GO_LARGE_RIBOSOMAL_SUBUNIT	GO_LARGE_RIBOSOMAL_SUBUNIT		84	-0.366674	-1.32559	0.0688913	0.230937	1	6073	tags=55%, list=42%, signal=94%
GO_TEMPERATURE_HOMEOSTASIS	GO_TEMPERATURE_HOMEOSTASIS		19	-0.477223	-1.32478	0.148428	0.232066	1	2046	tags=42%, list=14%, signal=49%
GO_REGULATION_OF_NATURAL_KILLER_CELL_MEDIATED_IMMUNITY	GO_REGULATION_OF_NATURAL_KILLER_CELL_MEDIATED_IMMUNITY		16	-0.488288	-1.32476	0.1287	0.231894	1	2898	tags=50%, list=20%, signal=62%
GO_REGULATION_OF_INFLAMMATORY_RESPONSE	GO_REGULATION_OF_INFLAMMATORY_RESPONSE		145	-0.347523	-1.32444	0.0347648	0.232154	1	4940	tags=46%, list=34%, signal=69%
GO_COFACTOR_TRANSPORTER_ACTIVITY	GO_COFACTOR_TRANSPORTER_ACTIVITY		15	-0.497088	-1.32405	0.144986	0.232536	1	4316	tags=60%, list=30%, signal=85%
GO_T_TUBULE	GO_T_TUBULE		39	-0.408834	-1.32398	0.10514	0.232417	1	3940	tags=46%, list=27%, signal=63%
GO_NEUTRAL_LIPID_BIOSYNTHETIC_PROCESS	GO_NEUTRAL_LIPID_BIOSYNTHETIC_PROCESS		19	-0.469072	-1.32276	0.126761	0.234153	1	1918	tags=37%, list=13%, signal=42%
GO_REGULATION_OF_OLIGODENDROCYTE_DIFFERENTIATION	GO_REGULATION_OF_OLIGODENDROCYTE_DIFFERENTIATION		23	-0.453073	-1.32266	0.11985	0.234102	1	2538	tags=22%, list=17%, signal=26%
GO_RESPONSE_TO_WOUNDING	GO_RESPONSE_TO_WOUNDING		383	-0.330623	-1.32266	0.00601202	0.233871	1	4711	tags=40%, list=32%, signal=58%
GO_POSITIVE_REGULATION_OF_SMOOTH_MUSCLE_CONTRACTION	GO_POSITIVE_REGULATION_OF_SMOOTH_MUSCLE_CONTRACTION		18	-0.478978	-1.32227	0.12987	0.234246	1	3192	tags=44%, list=22%, signal=57%
GO_POSITIVE_REGULATION_OF_VASCULATURE_DEVELOPMENT	GO_POSITIVE_REGULATION_OF_VASCULATURE_DEVELOPMENT		86	-0.364713	-1.32118	0.0653319	0.235801	1	3171	tags=33%, list=22%, signal=41%
GO_INNER_EAR_RECEPTOR_CELL_DEVELOPMENT	GO_INNER_EAR_RECEPTOR_CELL_DEVELOPMENT		28	-0.441839	-1.32095	0.106152	0.235954	1	4703	tags=50%, list=32%, signal=74%
GO_NEGATIVE_REGULATION_OF_CALCIUM_ION_TRANSPORT	GO_NEGATIVE_REGULATION_OF_CALCIUM_ION_TRANSPORT		34	-0.421727	-1.32008	0.106007	0.237167	1	3678	tags=47%, list=25%, signal=63%
GO_ORGANONITROGEN_COMPOUND_CATABOLIC_PROCESS	GO_ORGANONITROGEN_COMPOUND_CATABOLIC_PROCESS		238	-0.338474	-1.31979	0.0110775	0.237401	1	4003	tags=34%, list=28%, signal=46%
GO_EPHRIN_RECEPTOR_SIGNALING_PATHWAY	GO_EPHRIN_RECEPTOR_SIGNALING_PATHWAY		79	-0.368476	-1.31975	0.0792617	0.237234	1	2554	tags=29%, list=18%, signal=35%
GO_REGULATION_OF_CELLULAR_RESPONSE_TO_GROWTH_FACTOR_STIMULUS	GO_REGULATION_OF_CELLULAR_RESPONSE_TO_GROWTH_FACTOR_STIMULUS		179	-0.338746	-1.31916	0.0274112	0.237947	1	4843	tags=45%, list=33%, signal=67%
GO_MESODERM_DEVELOPMENT	GO_MESODERM_DEVELOPMENT		73	-0.372825	-1.31857	0.080574	0.238684	1	3064	tags=32%, list=21%, signal=40%
GO_HORMONE_BIOSYNTHETIC_PROCESS	GO_HORMONE_BIOSYNTHETIC_PROCESS		21	-0.464788	-1.31845	0.128205	0.23863	1	4506	tags=57%, list=31%, signal=83%
GO_EMBRYONIC_HEART_TUBE_MORPHOGENESIS	GO_EMBRYONIC_HEART_TUBE_MORPHOGENESIS		45	-0.397297	-1.31834	0.109929	0.238562	1	4316	tags=42%, list=30%, signal=60%
GO_REGULATION_OF_CYTOKINE_PRODUCTION_INVOLVED_IN_IMMUNE_RESPONSE	GO_REGULATION_OF_CYTOKINE_PRODUCTION_INVOLVED_IN_IMMUNE_RESPONSE		31	-0.427036	-1.31818	0.131265	0.238606	1	3668	tags=42%, list=25%, signal=56%
GO_PHOSPHOLIPID_METABOLIC_PROCESS	GO_PHOSPHOLIPID_METABOLIC_PROCESS		277	-0.332906	-1.31812	0.003	0.238488	1	4523	tags=41%, list=31%, signal=59%
GO_WATER_HOMEOSTASIS	GO_WATER_HOMEOSTASIS		35	-0.416481	-1.31767	0.11032	0.238947	1	2763	tags=37%, list=19%, signal=46%
GO_ENDOTHELIAL_CELL_DIFFERENTIATION	GO_ENDOTHELIAL_CELL_DIFFERENTIATION		63	-0.376729	-1.31681	0.0767568	0.240145	1	2575	tags=30%, list=18%, signal=36%
GO_OSTEOBLAST_DIFFERENTIATION	GO_OSTEOBLAST_DIFFERENTIATION		106	-0.355614	-1.31676	0.0611399	0.24	1	4233	tags=40%, list=29%, signal=56%
GO_NEGATIVE_REGULATION_OF_HYDROLASE_ACTIVITY	GO_NEGATIVE_REGULATION_OF_HYDROLASE_ACTIVITY		233	-0.33689	-1.31529	0.0141271	0.242184	1	4123	tags=36%, list=28%, signal=50%
GO_RESPONSE_TO_ACETYLCHOLINE	GO_RESPONSE_TO_ACETYLCHOLINE		15	-0.49696	-1.31407	0.143969	0.243965	1	1387	tags=33%, list=10%, signal=37%
GO_REGULATION_OF_MORPHOGENESIS_OF_A_BRANCHING_STRUCTURE	GO_REGULATION_OF_MORPHOGENESIS_OF_A_BRANCHING_STRUCTURE		32	-0.417552	-1.31396	0.124122	0.24392	1	3601	tags=44%, list=25%, signal=58%
GO_GLYCEROLIPID_BIOSYNTHETIC_PROCESS	GO_GLYCEROLIPID_BIOSYNTHETIC_PROCESS		166	-0.340479	-1.31317	0.0367347	0.245032	1	4523	tags=44%, list=31%, signal=63%
GO_POSITIVE_REGULATION_OF_CANONICAL_WNT_SIGNALING_PATHWAY	GO_POSITIVE_REGULATION_OF_CANONICAL_WNT_SIGNALING_PATHWAY		106	-0.351993	-1.31305	0.057652	0.245001	1	5577	tags=46%, list=38%, signal=74%
GO_REGULATION_OF_TUMOR_NECROSIS_FACTOR_SUPERFAMILY_CYTOKINE_PRODUCTION	GO_REGULATION_OF_TUMOR_NECROSIS_FACTOR_SUPERFAMILY_CYTOKINE_PRODUCTION		54	-0.382866	-1.31292	0.0986395	0.244958	1	4929	tags=48%, list=34%, signal=73%
GO_NEGATIVE_REGULATION_OF_CELLULAR_RESPONSE_TO_GROWTH_FACTOR_STIMULUS	GO_NEGATIVE_REGULATION_OF_CELLULAR_RESPONSE_TO_GROWTH_FACTOR_STIMULUS		94	-0.359939	-1.31288	0.0601901	0.244789	1	4280	tags=41%, list=29%, signal=58%
GO_LIGASE_ACTIVITY_FORMING_CARBON_SULFUR_BONDS	GO_LIGASE_ACTIVITY_FORMING_CARBON_SULFUR_BONDS		28	-0.432254	-1.31223	0.117359	0.245628	1	3198	tags=29%, list=22%, signal=37%
GO_CARBOHYDRATE_PHOSPHORYLATION	GO_CARBOHYDRATE_PHOSPHORYLATION		19	-0.467511	-1.31218	0.131086	0.245467	1	5407	tags=63%, list=37%, signal=100%
GO_FORELIMB_MORPHOGENESIS	GO_FORELIMB_MORPHOGENESIS		24	-0.444476	-1.3113	0.124697	0.246738	1	3467	tags=42%, list=24%, signal=55%
GO_DENDRITIC_SPINE_ORGANIZATION	GO_DENDRITIC_SPINE_ORGANIZATION		17	-0.476017	-1.31061	0.144205	0.247753	1	3316	tags=47%, list=23%, signal=61%
GO_ACYL_COA_DEHYDROGENASE_ACTIVITY	GO_ACYL_COA_DEHYDROGENASE_ACTIVITY		15	-0.492584	-1.30893	0.137255	0.250416	1	1552	tags=20%, list=11%, signal=22%
GO_ASSOCIATIVE_LEARNING	GO_ASSOCIATIVE_LEARNING		63	-0.377471	-1.3089	0.0911087	0.250238	1	4095	tags=46%, list=28%, signal=64%
GO_CELLULAR_COMPONENT_MAINTENANCE	GO_CELLULAR_COMPONENT_MAINTENANCE		17	-0.478997	-1.30848	0.146718	0.250708	1	4841	tags=59%, list=33%, signal=88%
GO_REGULATION_OF_HORMONE_METABOLIC_PROCESS	GO_REGULATION_OF_HORMONE_METABOLIC_PROCESS		16	-0.480837	-1.30831	0.142119	0.250778	1	2450	tags=44%, list=17%, signal=53%
GO_EPITHELIAL_CELL_MORPHOGENESIS	GO_EPITHELIAL_CELL_MORPHOGENESIS		28	-0.426093	-1.30757	0.118644	0.251783	1	3288	tags=36%, list=23%, signal=46%
GO_REGULATION_OF_ORGAN_FORMATION	GO_REGULATION_OF_ORGAN_FORMATION		19	-0.462856	-1.3073	0.148055	0.252051	1	1259	tags=26%, list=9%, signal=29%
GO_REGULATION_OF_SYNAPTIC_PLASTICITY	GO_REGULATION_OF_SYNAPTIC_PLASTICITY		132	-0.341345	-1.30683	0.0557851	0.252574	1	3351	tags=33%, list=23%, signal=43%
GO_DENDRITIC_CELL_DIFFERENTIATION	GO_DENDRITIC_CELL_DIFFERENTIATION		19	-0.473233	-1.30667	0.135897	0.252601	1	2291	tags=42%, list=16%, signal=50%
GO_REGULATION_OF_ATPASE_ACTIVITY	GO_REGULATION_OF_ATPASE_ACTIVITY		51	-0.382847	-1.30638	0.114512	0.252844	1	5553	tags=49%, list=38%, signal=79%
GO_MOVEMENT_IN_ENVIRONMENT_OF_OTHER_ORGANISM_INVOLVED_IN_SYMBIOTIC_INTERACTION	GO_MOVEMENT_IN_ENVIRONMENT_OF_OTHER_ORGANISM_INVOLVED_IN_SYMBIOTIC_INTERACTION		56	-0.379857	-1.30601	0.0951848	0.253227	1	4244	tags=46%, list=29%, signal=65%
GO_GAMMA_AMINOBUTYRIC_ACID_SIGNALING_PATHWAY	GO_GAMMA_AMINOBUTYRIC_ACID_SIGNALING_PATHWAY		17	-0.485709	-1.3056	0.137022	0.253708	1	3674	tags=47%, list=25%, signal=63%
GO_NEGATIVE_REGULATION_OF_CYTOKINE_PRODUCTION	GO_NEGATIVE_REGULATION_OF_CYTOKINE_PRODUCTION		122	-0.348778	-1.30455	0.0602285	0.255266	1	3356	tags=30%, list=23%, signal=39%
GO_GLYCEROPHOSPHOLIPID_METABOLIC_PROCESS	GO_GLYCEROPHOSPHOLIPID_METABOLIC_PROCESS		230	-0.334068	-1.30361	0.021148	0.256655	1	3151	tags=30%, list=22%, signal=38%
GO_MEIOTIC_CHROMOSOME_SEGREGATION	GO_MEIOTIC_CHROMOSOME_SEGREGATION		28	-0.428569	-1.30264	0.121739	0.258154	1	2890	tags=29%, list=20%, signal=36%
GO_CELL_PROJECTION_MEMBRANE	GO_CELL_PROJECTION_MEMBRANE		213	-0.330359	-1.30105	0.0282258	0.260655	1	2465	tags=23%, list=17%, signal=27%
GO_ALCOHOL_CATABOLIC_PROCESS	GO_ALCOHOL_CATABOLIC_PROCESS		42	-0.396639	-1.30089	0.116092	0.260725	1	2504	tags=29%, list=17%, signal=34%
GO_FEEDING_BEHAVIOR	GO_FEEDING_BEHAVIOR		54	-0.378957	-1.30053	0.104612	0.261079	1	2687	tags=35%, list=19%, signal=43%
GO_STARTLE_RESPONSE	GO_STARTLE_RESPONSE		20	-0.465074	-1.30026	0.133929	0.261286	1	3975	tags=55%, list=27%, signal=76%
GO_REGULATION_OF_ORGAN_MORPHOGENESIS	GO_REGULATION_OF_ORGAN_MORPHOGENESIS		184	-0.337763	-1.30025	0.0333333	0.261055	1	4703	tags=41%, list=32%, signal=60%
GO_CYTOPLASMIC_SEQUESTERING_OF_TRANSCRIPTION_FACTOR	GO_CYTOPLASMIC_SEQUESTERING_OF_TRANSCRIPTION_FACTOR		16	-0.480676	-1.29952	0.154461	0.262122	1	3345	tags=44%, list=23%, signal=57%
GO_QUINONE_METABOLIC_PROCESS	GO_QUINONE_METABOLIC_PROCESS		19	-0.465143	-1.29797	0.150442	0.264663	1	6543	tags=68%, list=45%, signal=124%
GO_KIDNEY_MORPHOGENESIS	GO_KIDNEY_MORPHOGENESIS		57	-0.377885	-1.2979	0.0993378	0.264522	1	1700	tags=26%, list=12%, signal=30%
GO_BRANCHING_INVOLVED_IN_URETERIC_BUD_MORPHOGENESIS	GO_BRANCHING_INVOLVED_IN_URETERIC_BUD_MORPHOGENESIS		30	-0.424429	-1.29732	0.145477	0.265332	1	1549	tags=30%, list=11%, signal=34%
GO_INNERVATION	GO_INNERVATION		19	-0.464297	-1.297	0.140485	0.26568	1	4678	tags=63%, list=32%, signal=93%
GO_NEGATIVE_REGULATION_OF_CALCIUM_ION_TRANSMEMBRANE_TRANSPORT	GO_NEGATIVE_REGULATION_OF_CALCIUM_ION_TRANSMEMBRANE_TRANSPORT		21	-0.45124	-1.29696	0.143558	0.265476	1	3380	tags=48%, list=23%, signal=62%
GO_LOCALIZATION_WITHIN_MEMBRANE	GO_LOCALIZATION_WITHIN_MEMBRANE		106	-0.350029	-1.29673	0.0712042	0.265669	1	4658	tags=39%, list=32%, signal=57%
GO_GENITALIA_DEVELOPMENT	GO_GENITALIA_DEVELOPMENT		26	-0.435805	-1.29568	0.145161	0.267275	1	2450	tags=35%, list=17%, signal=42%
GO_NEURON_APOPTOTIC_PROCESS	GO_NEURON_APOPTOTIC_PROCESS		29	-0.423516	-1.29568	0.130112	0.267042	1	2167	tags=31%, list=15%, signal=36%
GO_REGULATION_OF_WOUND_HEALING	GO_REGULATION_OF_WOUND_HEALING		77	-0.362493	-1.29544	0.0867725	0.267235	1	3380	tags=34%, list=23%, signal=44%
GO_CYTOCHROME_COMPLEX	GO_CYTOCHROME_COMPLEX		17	-0.478968	-1.29503	0.150667	0.267746	1	5244	tags=53%, list=36%, signal=83%
GO_NEGATIVE_REGULATION_OF_CELL_DIFFERENTIATION	GO_NEGATIVE_REGULATION_OF_CELL_DIFFERENTIATION		415	-0.321807	-1.29352	0.003	0.270271	1	2731	tags=26%, list=19%, signal=31%
GO_HETEROTYPIC_CELL_CELL_ADHESION	GO_HETEROTYPIC_CELL_CELL_ADHESION		16	-0.477247	-1.29346	0.147757	0.27013	1	4074	tags=56%, list=28%, signal=78%
GO_REGULATION_OF_ESTABLISHMENT_OF_PLANAR_POLARITY	GO_REGULATION_OF_ESTABLISHMENT_OF_PLANAR_POLARITY		101	-0.348805	-1.29308	0.0700637	0.270549	1	5013	tags=44%, list=35%, signal=66%
GO_REGULATION_OF_PROTEIN_UBIQUITINATION_INVOLVED_IN_UBIQUITIN_DEPENDENT_PROTEIN_CATABOLIC_PROCESS	GO_REGULATION_OF_PROTEIN_UBIQUITINATION_INVOLVED_IN_UBIQUITIN_DEPENDENT_PROTEIN_CATABOLIC_PROCESS		91	-0.352692	-1.29273	0.0687104	0.270931	1	5737	tags=44%, list=40%, signal=72%
GO_RIBONUCLEOSIDE_TRIPHOSPHATE_BIOSYNTHETIC_PROCESS	GO_RIBONUCLEOSIDE_TRIPHOSPHATE_BIOSYNTHETIC_PROCESS		38	-0.406745	-1.29256	0.109827	0.270991	1	4331	tags=37%, list=30%, signal=52%
GO_SENSORY_PERCEPTION_OF_LIGHT_STIMULUS	GO_SENSORY_PERCEPTION_OF_LIGHT_STIMULUS		97	-0.351543	-1.2922	0.0831579	0.271428	1	3707	tags=38%, list=26%, signal=51%
GO_CYTOSOLIC_CALCIUM_ION_TRANSPORT	GO_CYTOSOLIC_CALCIUM_ION_TRANSPORT		40	-0.396564	-1.29214	0.123147	0.27128	1	4531	tags=50%, list=31%, signal=72%
GO_QUATERNARY_AMMONIUM_GROUP_BINDING	GO_QUATERNARY_AMMONIUM_GROUP_BINDING		23	-0.439253	-1.29205	0.145181	0.271188	1	1720	tags=35%, list=12%, signal=39%
GO_CELLULAR_CARBOHYDRATE_BIOSYNTHETIC_PROCESS	GO_CELLULAR_CARBOHYDRATE_BIOSYNTHETIC_PROCESS		37	-0.403059	-1.29158	0.11138	0.27179	1	2883	tags=27%, list=20%, signal=34%
GO_SKIN_DEVELOPMENT	GO_SKIN_DEVELOPMENT		121	-0.339651	-1.29067	0.073499	0.273121	1	3064	tags=32%, list=21%, signal=41%
GO_FATTY_ACYL_COA_METABOLIC_PROCESS	GO_FATTY_ACYL_COA_METABOLIC_PROCESS		40	-0.400573	-1.29061	0.115075	0.272965	1	3011	tags=25%, list=21%, signal=31%
GO_ATP_BIOSYNTHETIC_PROCESS	GO_ATP_BIOSYNTHETIC_PROCESS		26	-0.432195	-1.29048	0.159119	0.272924	1	4331	tags=42%, list=30%, signal=60%
GO_DOPAMINERGIC_NEURON_DIFFERENTIATION	GO_DOPAMINERGIC_NEURON_DIFFERENTIATION		16	-0.492091	-1.29039	0.146125	0.272822	1	3561	tags=44%, list=25%, signal=58%
GO_REGULATION_OF_ION_HOMEOSTASIS	GO_REGULATION_OF_ION_HOMEOSTASIS		138	-0.341184	-1.28943	0.0651499	0.27431	1	3758	tags=36%, list=26%, signal=47%
GO_NEGATIVE_REGULATION_OF_INFLAMMATORY_RESPONSE	GO_NEGATIVE_REGULATION_OF_INFLAMMATORY_RESPONSE		60	-0.370096	-1.28899	0.102477	0.274879	1	4935	tags=47%, list=34%, signal=70%
GO_MONOCARBOXYLIC_ACID_METABOLIC_PROCESS	GO_MONOCARBOXYLIC_ACID_METABOLIC_PROCESS		329	-0.325944	-1.28827	0.01001	0.275944	1	3538	tags=28%, list=24%, signal=36%
GO_NEGATIVE_REGULATION_OF_RESPONSE_TO_CYTOKINE_STIMULUS	GO_NEGATIVE_REGULATION_OF_RESPONSE_TO_CYTOKINE_STIMULUS		30	-0.415284	-1.28719	0.137349	0.277732	1	5107	tags=47%, list=35%, signal=72%
GO_POSITIVE_REGULATION_OF_PROTEIN_SECRETION	GO_POSITIVE_REGULATION_OF_PROTEIN_SECRETION		115	-0.341615	-1.28585	0.0721003	0.280008	1	3361	tags=31%, list=23%, signal=40%
GO_ADAPTIVE_IMMUNE_RESPONSE_BASED_ON_SOMATIC_RECOMBINATION_OF_IMMUNE_RECEPTORS_BUILT_FROM_IMMUNOGLOBULIN_SUPERFAMILY_DOMAINS	GO_ADAPTIVE_IMMUNE_RESPONSE_BASED_ON_SOMATIC_RECOMBINATION_OF_IMMUNE_RECEPTORS_BUILT_FROM_IMMUNOGLOBULIN_SUPERFAMILY_DOMAINS		56	-0.375469	-1.28568	0.112598	0.280063	1	2756	tags=32%, list=19%, signal=40%
GO_AUDITORY_RECEPTOR_CELL_DIFFERENTIATION	GO_AUDITORY_RECEPTOR_CELL_DIFFERENTIATION		21	-0.451617	-1.28512	0.151399	0.280832	1	1848	tags=29%, list=13%, signal=33%
GO_REGULATION_OF_ACTIVIN_RECEPTOR_SIGNALING_PATHWAY	GO_REGULATION_OF_ACTIVIN_RECEPTOR_SIGNALING_PATHWAY		21	-0.45519	-1.28367	0.164987	0.283265	1	3353	tags=38%, list=23%, signal=49%
GO_IMMUNE_RESPONSE	GO_IMMUNE_RESPONSE		461	-0.320989	-1.28324	0.012	0.283736	1	3339	tags=30%, list=23%, signal=37%
GO_GLYCOSYL_COMPOUND_CATABOLIC_PROCESS	GO_GLYCOSYL_COMPOUND_CATABOLIC_PROCESS		27	-0.417649	-1.28299	0.145103	0.283957	1	2359	tags=26%, list=16%, signal=31%
GO_EMBRYONIC_MORPHOGENESIS	GO_EMBRYONIC_MORPHOGENESIS		366	-0.320922	-1.2828	0.007	0.284063	1	1848	tags=21%, list=13%, signal=23%
GO_NEGATIVE_REGULATION_OF_BLOOD_VESSEL_ENDOTHELIAL_CELL_MIGRATION	GO_NEGATIVE_REGULATION_OF_BLOOD_VESSEL_ENDOTHELIAL_CELL_MIGRATION		16	-0.4664	-1.28271	0.145995	0.28395	1	3089	tags=38%, list=21%, signal=48%
GO_POSITIVE_REGULATION_OF_MYELOID_CELL_DIFFERENTIATION	GO_POSITIVE_REGULATION_OF_MYELOID_CELL_DIFFERENTIATION		52	-0.379799	-1.28269	0.129754	0.283719	1	1721	tags=23%, list=12%, signal=26%
GO_TUBE_MORPHOGENESIS	GO_TUBE_MORPHOGENESIS		250	-0.326837	-1.28244	0.027163	0.283912	1	3604	tags=33%, list=25%, signal=43%
GO_ORGANELLE_SUBCOMPARTMENT	GO_ORGANELLE_SUBCOMPARTMENT		247	-0.323473	-1.28214	0.0230924	0.284188	1	3482	tags=33%, list=24%, signal=43%
GO_REGULATION_OF_LYMPHOCYTE_MIGRATION	GO_REGULATION_OF_LYMPHOCYTE_MIGRATION		16	-0.480002	-1.28191	0.154461	0.284359	1	2554	tags=38%, list=18%, signal=45%
GO_REGULATION_OF_CELL_KILLING	GO_REGULATION_OF_CELL_KILLING		26	-0.417627	-1.28173	0.146012	0.284464	1	2898	tags=38%, list=20%, signal=48%
GO_GASTRULATION_WITH_MOUTH_FORMING_SECOND	GO_GASTRULATION_WITH_MOUTH_FORMING_SECOND		20	-0.453602	-1.28156	0.167305	0.284477	1	187	tags=15%, list=1%, signal=15%
GO_RESPONSE_TO_CAMP	GO_RESPONSE_TO_CAMP		71	-0.35919	-1.28086	0.104978	0.285515	1	2419	tags=27%, list=17%, signal=32%
GO_REGULATION_OF_STEM_CELL_PROLIFERATION	GO_REGULATION_OF_STEM_CELL_PROLIFERATION		64	-0.367879	-1.28061	0.10901	0.285752	1	1591	tags=23%, list=11%, signal=26%
GO_RESPONSE_TO_BMP	GO_RESPONSE_TO_BMP		62	-0.368288	-1.28043	0.118102	0.285831	1	4589	tags=45%, list=32%, signal=66%
GO_MESONEPHROS_DEVELOPMENT	GO_MESONEPHROS_DEVELOPMENT		66	-0.362004	-1.28036	0.10636	0.285696	1	1700	tags=26%, list=12%, signal=29%
GO_CELL_FATE_DETERMINATION	GO_CELL_FATE_DETERMINATION		26	-0.432764	-1.28019	0.143387	0.285768	1	1729	tags=27%, list=12%, signal=31%
GO_OSTEOCLAST_DIFFERENTIATION	GO_OSTEOCLAST_DIFFERENTIATION		23	-0.437556	-1.28018	0.16233	0.285522	1	3021	tags=39%, list=21%, signal=49%
GO_OXIDOREDUCTASE_COMPLEX	GO_OXIDOREDUCTASE_COMPLEX		84	-0.352156	-1.27939	0.0894396	0.286765	1	6286	tags=60%, list=43%, signal=104%
GO_ALKALI_METAL_ION_BINDING	GO_ALKALI_METAL_ION_BINDING		16	-0.476609	-1.27904	0.175462	0.287162	1	2420	tags=44%, list=17%, signal=52%
GO_LUNG_EPITHELIUM_DEVELOPMENT	GO_LUNG_EPITHELIUM_DEVELOPMENT		28	-0.416877	-1.27897	0.152096	0.287033	1	1876	tags=29%, list=13%, signal=33%
GO_CEREBELLAR_CORTEX_DEVELOPMENT	GO_CEREBELLAR_CORTEX_DEVELOPMENT		41	-0.391207	-1.27896	0.134204	0.286794	1	5281	tags=56%, list=36%, signal=88%
GO_REGULATION_OF_PROTEIN_EXIT_FROM_ENDOPLASMIC_RETICULUM	GO_REGULATION_OF_PROTEIN_EXIT_FROM_ENDOPLASMIC_RETICULUM		16	-0.478048	-1.27875	0.155327	0.286926	1	2518	tags=50%, list=17%, signal=60%
GO_EMBRYONIC_DIGIT_MORPHOGENESIS	GO_EMBRYONIC_DIGIT_MORPHOGENESIS		45	-0.385482	-1.27857	0.128814	0.286974	1	4309	tags=40%, list=30%, signal=57%
GO_LYMPHOCYTE_MEDIATED_IMMUNITY	GO_LYMPHOCYTE_MEDIATED_IMMUNITY		48	-0.381466	-1.27849	0.12318	0.28688	1	2756	tags=31%, list=19%, signal=38%
GO_SUBSTRATE_DEPENDENT_CELL_MIGRATION	GO_SUBSTRATE_DEPENDENT_CELL_MIGRATION		21	-0.450469	-1.27813	0.159204	0.287297	1	1754	tags=24%, list=12%, signal=27%
GO_PROTEASOME_COMPLEX	GO_PROTEASOME_COMPLEX		71	-0.358905	-1.2779	0.122004	0.287485	1	5939	tags=49%, list=41%, signal=83%
GO_SMALL_MOLECULE_BIOSYNTHETIC_PROCESS	GO_SMALL_MOLECULE_BIOSYNTHETIC_PROCESS		311	-0.320387	-1.27709	0.0170683	0.288793	1	4506	tags=35%, list=31%, signal=49%
GO_DEVELOPMENTAL_GROWTH_INVOLVED_IN_MORPHOGENESIS	GO_DEVELOPMENTAL_GROWTH_INVOLVED_IN_MORPHOGENESIS		89	-0.348299	-1.27686	0.100956	0.288994	1	3102	tags=33%, list=21%, signal=41%
GO_CENTRAL_NERVOUS_SYSTEM_NEURON_DEVELOPMENT	GO_CENTRAL_NERVOUS_SYSTEM_NEURON_DEVELOPMENT		60	-0.369585	-1.27596	0.125137	0.290469	1	2234	tags=30%, list=15%, signal=35%
GO_NITROGEN_COMPOUND_TRANSPORT	GO_NITROGEN_COMPOUND_TRANSPORT		362	-0.320292	-1.2758	0.0170341	0.290528	1	4210	tags=35%, list=29%, signal=47%
GO_OXIDOREDUCTASE_ACTIVITY_ACTING_ON_SINGLE_DONORS_WITH_INCORPORATION_OF_MOLECULAR_OXYGEN	GO_OXIDOREDUCTASE_ACTIVITY_ACTING_ON_SINGLE_DONORS_WITH_INCORPORATION_OF_MOLECULAR_OXYGEN		17	-0.465121	-1.27539	0.173403	0.291041	1	3109	tags=53%, list=21%, signal=67%
GO_EMBRYONIC_ORGAN_MORPHOGENESIS	GO_EMBRYONIC_ORGAN_MORPHOGENESIS		178	-0.327901	-1.27446	0.0466059	0.292526	1	1848	tags=22%, list=13%, signal=25%
GO_SYNAPTIC_VESICLE_ENDOCYTOSIS	GO_SYNAPTIC_VESICLE_ENDOCYTOSIS		16	-0.476486	-1.27446	0.164575	0.292273	1	5050	tags=63%, list=35%, signal=96%
GO_POSITIVE_REGULATION_OF_CELL_KILLING	GO_POSITIVE_REGULATION_OF_CELL_KILLING		16	-0.473551	-1.27398	0.178893	0.292878	1	2756	tags=44%, list=19%, signal=54%
GO_ENDOPLASMIC_RETICULUM_ORGANIZATION	GO_ENDOPLASMIC_RETICULUM_ORGANIZATION		32	-0.412686	-1.27358	0.154964	0.293381	1	4276	tags=44%, list=29%, signal=62%
GO_NEGATIVE_REGULATION_OF_CELL_ACTIVATION	GO_NEGATIVE_REGULATION_OF_CELL_ACTIVATION		90	-0.346865	-1.27308	0.0930233	0.294037	1	2380	tags=26%, list=16%, signal=30%
GO_TETRAHYDROFOLATE_METABOLIC_PROCESS	GO_TETRAHYDROFOLATE_METABOLIC_PROCESS		15	-0.485559	-1.27282	0.165354	0.294243	1	3933	tags=40%, list=27%, signal=55%
GO_ORGANIC_ACID_SODIUM_SYMPORTER_ACTIVITY	GO_ORGANIC_ACID_SODIUM_SYMPORTER_ACTIVITY		19	-0.451427	-1.27228	0.17298	0.295033	1	4448	tags=68%, list=31%, signal=99%
GO_OVULATION_CYCLE_PROCESS	GO_OVULATION_CYCLE_PROCESS		58	-0.368331	-1.27173	0.133259	0.295844	1	3039	tags=33%, list=21%, signal=41%
GO_TETRAPYRROLE_METABOLIC_PROCESS	GO_TETRAPYRROLE_METABOLIC_PROCESS		40	-0.392181	-1.27149	0.134118	0.296042	1	4949	tags=45%, list=34%, signal=68%
GO_VASOCONSTRICTION	GO_VASOCONSTRICTION		20	-0.44474	-1.27129	0.177546	0.296123	1	1121	tags=30%, list=8%, signal=32%
GO_REGULATION_OF_CELLULAR_AMINO_ACID_METABOLIC_PROCESS	GO_REGULATION_OF_CELLULAR_AMINO_ACID_METABOLIC_PROCESS		54	-0.372008	-1.27092	0.13009	0.296619	1	5939	tags=48%, list=41%, signal=81%
GO_REGULATION_OF_INTERLEUKIN_6_PRODUCTION	GO_REGULATION_OF_INTERLEUKIN_6_PRODUCTION		53	-0.376564	-1.27046	0.146453	0.297203	1	4072	tags=40%, list=28%, signal=55%
GO_NEGATIVE_REGULATION_OF_SYNAPTIC_TRANSMISSION	GO_NEGATIVE_REGULATION_OF_SYNAPTIC_TRANSMISSION		53	-0.369269	-1.26999	0.129032	0.297875	1	3307	tags=36%, list=23%, signal=46%
GO_POSITIVE_REGULATION_OF_WOUND_HEALING	GO_POSITIVE_REGULATION_OF_WOUND_HEALING		27	-0.414115	-1.26998	0.156671	0.297636	1	3380	tags=37%, list=23%, signal=48%
GO_EMBRYONIC_HEART_TUBE_DEVELOPMENT	GO_EMBRYONIC_HEART_TUBE_DEVELOPMENT		54	-0.368642	-1.26924	0.13363	0.298775	1	4316	tags=39%, list=30%, signal=55%
GO_SPROUTING_ANGIOGENESIS	GO_SPROUTING_ANGIOGENESIS		36	-0.395968	-1.26923	0.147268	0.298539	1	4243	tags=44%, list=29%, signal=63%
GO_NEURON_NEURON_SYNAPTIC_TRANSMISSION	GO_NEURON_NEURON_SYNAPTIC_TRANSMISSION		46	-0.383827	-1.2687	0.127021	0.29934	1	4437	tags=50%, list=31%, signal=72%
GO_ORGANIC_ACID_BINDING	GO_ORGANIC_ACID_BINDING		128	-0.337079	-1.26788	0.0673575	0.300655	1	4356	tags=38%, list=30%, signal=54%
GO_STEROL_BIOSYNTHETIC_PROCESS	GO_STEROL_BIOSYNTHETIC_PROCESS		32	-0.40244	-1.26724	0.157125	0.301674	1	4505	tags=50%, list=31%, signal=72%
GO_EPITHELIAL_TUBE_BRANCHING_INVOLVED_IN_LUNG_MORPHOGENESIS	GO_EPITHELIAL_TUBE_BRANCHING_INVOLVED_IN_LUNG_MORPHOGENESIS		22	-0.435558	-1.2669	0.180432	0.302096	1	721	tags=23%, list=5%, signal=24%
GO_SARCOPLASMIC_RETICULUM_MEMBRANE	GO_SARCOPLASMIC_RETICULUM_MEMBRANE		28	-0.417173	-1.26662	0.157959	0.302378	1	3991	tags=46%, list=27%, signal=64%
GO_POSITIVE_REGULATION_OF_HEART_CONTRACTION	GO_POSITIVE_REGULATION_OF_HEART_CONTRACTION		24	-0.432684	-1.26654	0.162673	0.302287	1	4531	tags=54%, list=31%, signal=79%
GO_REGULATION_OF_ENDOTHELIAL_CELL_PROLIFERATION	GO_REGULATION_OF_ENDOTHELIAL_CELL_PROLIFERATION		76	-0.353625	-1.26646	0.108108	0.302167	1	1642	tags=21%, list=11%, signal=24%
GO_EYE_DEVELOPMENT	GO_EYE_DEVELOPMENT		236	-0.32437	-1.26629	0.0372608	0.302221	1	4225	tags=36%, list=29%, signal=51%
GO_SCAFFOLD_PROTEIN_BINDING	GO_SCAFFOLD_PROTEIN_BINDING		37	-0.393572	-1.26617	0.166667	0.302228	1	4320	tags=46%, list=30%, signal=65%
GO_CARBOHYDRATE_KINASE_ACTIVITY	GO_CARBOHYDRATE_KINASE_ACTIVITY		18	-0.462675	-1.26609	0.178618	0.302114	1	5407	tags=61%, list=37%, signal=97%
GO_EXPLORATION_BEHAVIOR	GO_EXPLORATION_BEHAVIOR		20	-0.447916	-1.26604	0.170792	0.301948	1	4480	tags=55%, list=31%, signal=79%
GO_REGULATION_OF_RESPONSE_TO_WOUNDING	GO_REGULATION_OF_RESPONSE_TO_WOUNDING		223	-0.325295	-1.2658	0.0455927	0.302152	1	4940	tags=44%, list=34%, signal=66%
GO_REGULATION_OF_CARDIAC_MUSCLE_CELL_MEMBRANE_REPOLARIZATION	GO_REGULATION_OF_CARDIAC_MUSCLE_CELL_MEMBRANE_REPOLARIZATION		16	-0.473556	-1.26529	0.175938	0.302934	1	818	tags=19%, list=6%, signal=20%
GO_RELAXATION_OF_MUSCLE	GO_RELAXATION_OF_MUSCLE		18	-0.46813	-1.26519	0.16732	0.302871	1	2297	tags=44%, list=16%, signal=53%
GO_REGULATION_OF_CARDIAC_MUSCLE_CELL_ACTION_POTENTIAL	GO_REGULATION_OF_CARDIAC_MUSCLE_CELL_ACTION_POTENTIAL		15	-0.473572	-1.26518	0.198151	0.302634	1	3860	tags=53%, list=27%, signal=73%
GO_FATTY_ACID_BIOSYNTHETIC_PROCESS	GO_FATTY_ACID_BIOSYNTHETIC_PROCESS		74	-0.35822	-1.26507	0.106291	0.3026	1	3361	tags=34%, list=23%, signal=44%
GO_ORGANELLAR_SMALL_RIBOSOMAL_SUBUNIT	GO_ORGANELLAR_SMALL_RIBOSOMAL_SUBUNIT		25	-0.429402	-1.26469	0.160934	0.303078	1	6587	tags=64%, list=45%, signal=117%
GO_TRABECULA_FORMATION	GO_TRABECULA_FORMATION		17	-0.463318	-1.26467	0.177136	0.30287	1	3311	tags=47%, list=23%, signal=61%
GO_RESPONSE_TO_CYTOKINE	GO_RESPONSE_TO_CYTOKINE		420	-0.314116	-1.26461	0.01	0.302707	1	4357	tags=35%, list=30%, signal=48%
GO_PROTEIN_OLIGOMERIZATION	GO_PROTEIN_OLIGOMERIZATION		313	-0.315174	-1.26301	0.0260782	0.305593	1	4550	tags=38%, list=31%, signal=55%
GO_POSITIVE_REGULATION_OF_EXTRINSIC_APOPTOTIC_SIGNALING_PATHWAY	GO_POSITIVE_REGULATION_OF_EXTRINSIC_APOPTOTIC_SIGNALING_PATHWAY		42	-0.387547	-1.26218	0.13631	0.306981	1	3016	tags=31%, list=21%, signal=39%
GO_CALCIUM_ION_IMPORT_INTO_CYTOSOL	GO_CALCIUM_ION_IMPORT_INTO_CYTOSOL		30	-0.412577	-1.2614	0.166466	0.308271	1	3991	tags=50%, list=27%, signal=69%
GO_LEUKOCYTE_CELL_CELL_ADHESION	GO_LEUKOCYTE_CELL_CELL_ADHESION		139	-0.330192	-1.26137	0.0829069	0.308075	1	2325	tags=24%, list=16%, signal=28%
GO_REGULATION_OF_FIBROBLAST_MIGRATION	GO_REGULATION_OF_FIBROBLAST_MIGRATION		24	-0.423212	-1.26081	0.174074	0.308946	1	857	tags=17%, list=6%, signal=18%
GO_OXIDOREDUCTASE_ACTIVITY_ACTING_ON_A_SULFUR_GROUP_OF_DONORS	GO_OXIDOREDUCTASE_ACTIVITY_ACTING_ON_A_SULFUR_GROUP_OF_DONORS		41	-0.39154	-1.26022	0.136312	0.30987	1	4569	tags=46%, list=31%, signal=67%
GO_MYELOID_LEUKOCYTE_MIGRATION	GO_MYELOID_LEUKOCYTE_MIGRATION		45	-0.379608	-1.26	0.145833	0.31005	1	4683	tags=51%, list=32%, signal=75%
GO_ADULT_BEHAVIOR	GO_ADULT_BEHAVIOR		104	-0.34394	-1.25925	0.0969442	0.31124	1	3567	tags=37%, list=25%, signal=48%
GO_POSITIVE_REGULATION_OF_PROTEIN_TYROSINE_KINASE_ACTIVITY	GO_POSITIVE_REGULATION_OF_PROTEIN_TYROSINE_KINASE_ACTIVITY		27	-0.415878	-1.25884	0.17698	0.311776	1	3505	tags=41%, list=24%, signal=54%
GO_POSITIVE_REGULATION_OF_LIPID_METABOLIC_PROCESS	GO_POSITIVE_REGULATION_OF_LIPID_METABOLIC_PROCESS		90	-0.346599	-1.25868	0.105656	0.311797	1	3336	tags=37%, list=23%, signal=47%
GO_REGULATION_OF_BMP_SIGNALING_PATHWAY	GO_REGULATION_OF_BMP_SIGNALING_PATHWAY		58	-0.363782	-1.25814	0.150393	0.312596	1	5619	tags=57%, list=39%, signal=92%
GO_POSITIVE_REGULATION_OF_CATION_CHANNEL_ACTIVITY	GO_POSITIVE_REGULATION_OF_CATION_CHANNEL_ACTIVITY		30	-0.411685	-1.25795	0.166056	0.312659	1	4898	tags=53%, list=34%, signal=80%
GO_LIPID_HOMEOSTASIS	GO_LIPID_HOMEOSTASIS		69	-0.357691	-1.25774	0.130152	0.312832	1	1715	tags=22%, list=12%, signal=25%
GO_BETA_AMYLOID_BINDING	GO_BETA_AMYLOID_BINDING		30	-0.411699	-1.25705	0.169492	0.313965	1	4802	tags=53%, list=33%, signal=80%
GO_SENSORY_ORGAN_DEVELOPMENT	GO_SENSORY_ORGAN_DEVELOPMENT		345	-0.315569	-1.25703	0.0190381	0.313736	1	2621	tags=25%, list=18%, signal=29%
GO_CELLULAR_RESPONSE_TO_CAMP	GO_CELLULAR_RESPONSE_TO_CAMP		35	-0.39586	-1.25678	0.147795	0.313968	1	2921	tags=34%, list=20%, signal=43%
GO_NEGATIVE_REGULATION_OF_LIPID_TRANSPORT	GO_NEGATIVE_REGULATION_OF_LIPID_TRANSPORT		15	-0.473585	-1.25618	0.165527	0.314891	1	1364	tags=27%, list=9%, signal=29%
GO_EXOPEPTIDASE_ACTIVITY	GO_EXOPEPTIDASE_ACTIVITY		69	-0.353753	-1.25615	0.112691	0.314688	1	4855	tags=46%, list=33%, signal=69%
GO_NEGATIVE_REGULATION_OF_LEUKOCYTE_DIFFERENTIATION	GO_NEGATIVE_REGULATION_OF_LEUKOCYTE_DIFFERENTIATION		50	-0.370873	-1.2551	0.145414	0.3165	1	2304	tags=24%, list=16%, signal=28%
GO_EMBRYONIC_SKELETAL_SYSTEM_MORPHOGENESIS	GO_EMBRYONIC_SKELETAL_SYSTEM_MORPHOGENESIS		49	-0.371208	-1.25508	0.139298	0.316264	1	3239	tags=35%, list=22%, signal=45%
GO_ECTODERM_DEVELOPMENT	GO_ECTODERM_DEVELOPMENT		15	-0.468577	-1.25452	0.185984	0.317114	1	4532	tags=40%, list=31%, signal=58%
GO_REGULATION_OF_NEUROTRANSMITTER_RECEPTOR_ACTIVITY	GO_REGULATION_OF_NEUROTRANSMITTER_RECEPTOR_ACTIVITY		29	-0.410368	-1.25436	0.158463	0.317178	1	4277	tags=48%, list=29%, signal=68%
GO_REGULATION_OF_SODIUM_ION_TRANSPORT	GO_REGULATION_OF_SODIUM_ION_TRANSPORT		64	-0.360152	-1.25393	0.133261	0.317777	1	3384	tags=38%, list=23%, signal=49%
GO_NEGATIVE_REGULATION_OF_INTRACELLULAR_PROTEIN_TRANSPORT	GO_NEGATIVE_REGULATION_OF_INTRACELLULAR_PROTEIN_TRANSPORT		70	-0.353455	-1.25322	0.135255	0.318982	1	2493	tags=27%, list=17%, signal=33%
GO_BONE_DEVELOPMENT	GO_BONE_DEVELOPMENT		113	-0.337182	-1.25262	0.084375	0.319937	1	3474	tags=35%, list=24%, signal=45%
GO_PHOSPHOLIPASE_A2_ACTIVITY	GO_PHOSPHOLIPASE_A2_ACTIVITY		17	-0.463558	-1.2526	0.195929	0.319702	1	2804	tags=47%, list=19%, signal=58%
GO_ORGANOPHOSPHATE_BIOSYNTHETIC_PROCESS	GO_ORGANOPHOSPHATE_BIOSYNTHETIC_PROCESS		350	-0.315102	-1.25232	0.021	0.320023	1	4523	tags=37%, list=31%, signal=53%
GO_POSITIVE_REGULATION_OF_ENDOCYTOSIS	GO_POSITIVE_REGULATION_OF_ENDOCYTOSIS		82	-0.343333	-1.25182	0.133976	0.320747	1	4074	tags=40%, list=28%, signal=56%
GO_NEGATIVE_REGULATION_OF_MITOTIC_NUCLEAR_DIVISION	GO_NEGATIVE_REGULATION_OF_MITOTIC_NUCLEAR_DIVISION		25	-0.41871	-1.25167	0.178934	0.320775	1	1267	tags=24%, list=9%, signal=26%
GO_GLUCOSE_CATABOLIC_PROCESS	GO_GLUCOSE_CATABOLIC_PROCESS		22	-0.429264	-1.25113	0.18375	0.321638	1	354	tags=14%, list=2%, signal=14%
GO_REGULATION_OF_PEPTIDE_SECRETION	GO_REGULATION_OF_PEPTIDE_SECRETION		142	-0.325516	-1.25065	0.0958763	0.322321	1	3520	tags=32%, list=24%, signal=42%
GO_PROTEIN_HETEROOLIGOMERIZATION	GO_PROTEIN_HETEROOLIGOMERIZATION		69	-0.35409	-1.25026	0.134509	0.322891	1	4363	tags=41%, list=30%, signal=58%
GO_TRANSMEMBRANE_RECEPTOR_PROTEIN_SERINE_THREONINE_KINASE_SIGNALING_PATHWAY	GO_TRANSMEMBRANE_RECEPTOR_PROTEIN_SERINE_THREONINE_KINASE_SIGNALING_PATHWAY		147	-0.328157	-1.25001	0.0886598	0.3231	1	4108	tags=35%, list=28%, signal=49%
GO_2_IRON_2_SULFUR_CLUSTER_BINDING	GO_2_IRON_2_SULFUR_CLUSTER_BINDING		20	-0.440095	-1.24952	0.189189	0.323845	1	5508	tags=50%, list=38%, signal=80%
GO_PROTEIN_SECRETION	GO_PROTEIN_SECRETION		70	-0.349987	-1.24891	0.126776	0.324816	1	1996	tags=24%, list=14%, signal=28%
GO_UNFOLDED_PROTEIN_BINDING	GO_UNFOLDED_PROTEIN_BINDING		82	-0.351015	-1.24844	0.12433	0.325491	1	3688	tags=29%, list=25%, signal=39%
GO_ESTABLISHMENT_OF_PROTEIN_LOCALIZATION_TO_MEMBRANE	GO_ESTABLISHMENT_OF_PROTEIN_LOCALIZATION_TO_MEMBRANE		239	-0.318601	-1.24755	0.0431294	0.327007	1	4910	tags=41%, list=34%, signal=61%
GO_EPITHELIAL_TO_MESENCHYMAL_TRANSITION	GO_EPITHELIAL_TO_MESENCHYMAL_TRANSITION		39	-0.386048	-1.24747	0.157093	0.326913	1	3043	tags=38%, list=21%, signal=49%
GO_PDZ_DOMAIN_BINDING	GO_PDZ_DOMAIN_BINDING		80	-0.345339	-1.24676	0.135338	0.328081	1	4327	tags=41%, list=30%, signal=58%
GO_REGULATION_OF_CYTOKINE_BIOSYNTHETIC_PROCESS	GO_REGULATION_OF_CYTOKINE_BIOSYNTHETIC_PROCESS		45	-0.380779	-1.24566	0.169897	0.330033	1	1994	tags=22%, list=14%, signal=26%
GO_HEART_PROCESS	GO_HEART_PROCESS		65	-0.35707	-1.24489	0.136463	0.331315	1	2666	tags=28%, list=18%, signal=34%
GO_POSITIVE_REGULATION_OF_NEURON_DIFFERENTIATION	GO_POSITIVE_REGULATION_OF_NEURON_DIFFERENTIATION		255	-0.316607	-1.24471	0.0452716	0.33139	1	4480	tags=38%, list=31%, signal=54%
GO_EAR_MORPHOGENESIS	GO_EAR_MORPHOGENESIS		73	-0.354362	-1.24449	0.127036	0.331588	1	1992	tags=23%, list=14%, signal=27%
GO_FEMALE_SEX_DIFFERENTIATION	GO_FEMALE_SEX_DIFFERENTIATION		78	-0.347276	-1.24406	0.122732	0.332198	1	3039	tags=33%, list=21%, signal=42%
GO_NEGATIVE_REGULATION_OF_INTERLEUKIN_6_PRODUCTION	GO_NEGATIVE_REGULATION_OF_INTERLEUKIN_6_PRODUCTION		16	-0.461583	-1.24404	0.17624	0.331964	1	4574	tags=44%, list=31%, signal=64%
GO_REGULATION_OF_CELLULAR_AMINE_METABOLIC_PROCESS	GO_REGULATION_OF_CELLULAR_AMINE_METABOLIC_PROCESS		72	-0.348725	-1.2438	0.147154	0.332185	1	5013	tags=43%, list=35%, signal=65%
GO_WOUND_HEALING	GO_WOUND_HEALING		311	-0.316411	-1.24318	0.0341023	0.333176	1	3870	tags=32%, list=27%, signal=43%
GO_REGULATION_OF_REPRODUCTIVE_PROCESS	GO_REGULATION_OF_REPRODUCTIVE_PROCESS		73	-0.353588	-1.24311	0.141767	0.333029	1	4815	tags=48%, list=33%, signal=71%
GO_TOXIN_TRANSPORT	GO_TOXIN_TRANSPORT		30	-0.399097	-1.24141	0.172914	0.336352	1	2129	tags=23%, list=15%, signal=27%
GO_SOLUTE_SODIUM_SYMPORTER_ACTIVITY	GO_SOLUTE_SODIUM_SYMPORTER_ACTIVITY		26	-0.415782	-1.2399	0.17064	0.339156	1	3611	tags=62%, list=25%, signal=82%
GO_POSITIVE_REGULATION_OF_EXOCYTOSIS	GO_POSITIVE_REGULATION_OF_EXOCYTOSIS		58	-0.358384	-1.2398	0.148936	0.339104	1	2632	tags=28%, list=18%, signal=34%
GO_TUBE_FORMATION	GO_TUBE_FORMATION		104	-0.336386	-1.23927	0.116156	0.33994	1	4703	tags=41%, list=32%, signal=61%
GO_REGULATION_OF_PROTEIN_MATURATION	GO_REGULATION_OF_PROTEIN_MATURATION		45	-0.372648	-1.23838	0.178654	0.341574	1	5204	tags=51%, list=36%, signal=79%
GO_ORGAN_GROWTH	GO_ORGAN_GROWTH		44	-0.373424	-1.23828	0.161364	0.341467	1	1335	tags=23%, list=9%, signal=25%
GO_PROTEIN_LOCALIZATION_TO_MEMBRANE	GO_PROTEIN_LOCALIZATION_TO_MEMBRANE		337	-0.310529	-1.23773	0.036036	0.342362	1	4910	tags=41%, list=34%, signal=61%
GO_LEUKOCYTE_MEDIATED_IMMUNITY	GO_LEUKOCYTE_MEDIATED_IMMUNITY		71	-0.347966	-1.23738	0.157667	0.34279	1	2756	tags=30%, list=19%, signal=36%
GO_STRUCTURAL_CONSTITUENT_OF_RIBOSOME	GO_STRUCTURAL_CONSTITUENT_OF_RIBOSOME		187	-0.318655	-1.23732	0.0649087	0.342627	1	6939	tags=61%, list=48%, signal=116%
GO_CEREBELLAR_CORTEX_MORPHOGENESIS	GO_CEREBELLAR_CORTEX_MORPHOGENESIS		26	-0.406716	-1.23621	0.198007	0.344722	1	4095	tags=50%, list=28%, signal=70%
GO_EXOCYTOSIS	GO_EXOCYTOSIS		226	-0.317214	-1.2348	0.0702811	0.347501	1	2820	tags=25%, list=19%, signal=31%
GO_LATE_ENDOSOME	GO_LATE_ENDOSOME		163	-0.320221	-1.23472	0.0781089	0.347391	1	4991	tags=42%, list=34%, signal=63%
GO_REGULATION_OF_STRIATED_MUSCLE_CONTRACTION	GO_REGULATION_OF_STRIATED_MUSCLE_CONTRACTION		54	-0.361486	-1.23468	0.159371	0.347202	1	3860	tags=41%, list=27%, signal=55%
GO_NEGATIVE_REGULATION_OF_CARTILAGE_DEVELOPMENT	GO_NEGATIVE_REGULATION_OF_CARTILAGE_DEVELOPMENT		15	-0.465976	-1.23441	0.213439	0.347484	1	1687	tags=33%, list=12%, signal=38%
GO_METALLOEXOPEPTIDASE_ACTIVITY	GO_METALLOEXOPEPTIDASE_ACTIVITY		31	-0.39594	-1.23424	0.18315	0.347573	1	4828	tags=48%, list=33%, signal=72%
GO_REGULATION_OF_GRANULOCYTE_CHEMOTAXIS	GO_REGULATION_OF_GRANULOCYTE_CHEMOTAXIS		18	-0.451969	-1.23378	0.194373	0.348228	1	3992	tags=50%, list=27%, signal=69%
GO_INTERACTION_WITH_HOST	GO_INTERACTION_WITH_HOST		94	-0.33561	-1.23363	0.117078	0.348275	1	2624	tags=28%, list=18%, signal=34%
GO_IRON_ION_TRANSPORT	GO_IRON_ION_TRANSPORT		39	-0.381604	-1.23344	0.177363	0.348383	1	3317	tags=38%, list=23%, signal=50%
GO_ORGANELLE_INNER_MEMBRANE	GO_ORGANELLE_INNER_MEMBRANE		437	-0.308025	-1.23281	0.021	0.349465	1	6731	tags=57%, list=46%, signal=103%
GO_ORGANELLAR_RIBOSOME	GO_ORGANELLAR_RIBOSOME		66	-0.34502	-1.23097	0.14442	0.353204	1	6731	tags=59%, list=46%, signal=110%
GO_CHANNEL_REGULATOR_ACTIVITY	GO_CHANNEL_REGULATOR_ACTIVITY		104	-0.331912	-1.23047	0.111228	0.354014	1	4674	tags=46%, list=32%, signal=68%
GO_LOCOMOTORY_BEHAVIOR	GO_LOCOMOTORY_BEHAVIOR		143	-0.324184	-1.22941	0.0954357	0.356028	1	3354	tags=33%, list=23%, signal=42%
GO_ORGAN_REGENERATION	GO_ORGAN_REGENERATION		60	-0.352801	-1.22939	0.159868	0.355773	1	1640	tags=18%, list=11%, signal=21%
GO_METALLO_SULFUR_CLUSTER_ASSEMBLY	GO_METALLO_SULFUR_CLUSTER_ASSEMBLY		18	-0.445311	-1.22862	0.210594	0.357202	1	5844	tags=50%, list=40%, signal=84%
GO_ACTIN_BASED_CELL_PROJECTION	GO_ACTIN_BASED_CELL_PROJECTION		124	-0.326816	-1.22789	0.0991649	0.358549	1	2226	tags=21%, list=15%, signal=25%
GO_CAMP_MEDIATED_SIGNALING	GO_CAMP_MEDIATED_SIGNALING		30	-0.397668	-1.2267	0.221302	0.360897	1	2700	tags=33%, list=19%, signal=41%
GO_PEPTIDASE_ACTIVATOR_ACTIVITY	GO_PEPTIDASE_ACTIVATOR_ACTIVITY		33	-0.390789	-1.22625	0.200929	0.361636	1	2501	tags=27%, list=17%, signal=33%
GO_PROTEIN_DESTABILIZATION	GO_PROTEIN_DESTABILIZATION		30	-0.399409	-1.22534	0.194614	0.363334	1	2624	tags=27%, list=18%, signal=32%
GO_PHAGOSOME_MATURATION	GO_PHAGOSOME_MATURATION		27	-0.401709	-1.22475	0.207479	0.364329	1	3262	tags=41%, list=22%, signal=52%
GO_POSITIVE_REGULATION_OF_CALCIUM_ION_TRANSMEMBRANE_TRANSPORTER_ACTIVITY	GO_POSITIVE_REGULATION_OF_CALCIUM_ION_TRANSMEMBRANE_TRANSPORTER_ACTIVITY		27	-0.406411	-1.22453	0.203222	0.364556	1	3758	tags=41%, list=26%, signal=55%
GO_NONMOTILE_PRIMARY_CILIUM	GO_NONMOTILE_PRIMARY_CILIUM		88	-0.337976	-1.22442	0.151644	0.364498	1	4985	tags=42%, list=34%, signal=64%
GO_OLIGODENDROCYTE_DEVELOPMENT	GO_OLIGODENDROCYTE_DEVELOPMENT		31	-0.398197	-1.22429	0.213018	0.364504	1	4596	tags=48%, list=32%, signal=71%
GO_RIBOSOME	GO_RIBOSOME		200	-0.315731	-1.22343	0.0952381	0.366179	1	6073	tags=53%, list=42%, signal=90%
GO_LONG_TERM_MEMORY	GO_LONG_TERM_MEMORY		26	-0.396597	-1.22279	0.200758	0.367269	1	2766	tags=35%, list=19%, signal=43%
GO_POSITIVE_REGULATION_OF_FIBROBLAST_PROLIFERATION	GO_POSITIVE_REGULATION_OF_FIBROBLAST_PROLIFERATION		42	-0.370245	-1.22222	0.183815	0.36825	1	2778	tags=31%, list=19%, signal=38%
GO_RESPONSE_TO_XENOBIOTIC_STIMULUS	GO_RESPONSE_TO_XENOBIOTIC_STIMULUS		44	-0.373735	-1.22199	0.181716	0.368482	1	4944	tags=45%, list=34%, signal=69%
GO_RESPONSE_TO_MOLECULE_OF_BACTERIAL_ORIGIN	GO_RESPONSE_TO_MOLECULE_OF_BACTERIAL_ORIGIN		191	-0.315468	-1.22181	0.084264	0.368575	1	4333	tags=34%, list=30%, signal=47%
GO_NEURON_PROJECTION_EXTENSION	GO_NEURON_PROJECTION_EXTENSION		46	-0.370541	-1.22177	0.177752	0.368364	1	3102	tags=35%, list=21%, signal=44%
GO_CELLULAR_RESPONSE_TO_FATTY_ACID	GO_CELLULAR_RESPONSE_TO_FATTY_ACID		32	-0.393178	-1.22136	0.186074	0.368972	1	1177	tags=22%, list=8%, signal=24%
GO_REGULATION_OF_BONE_RESORPTION	GO_REGULATION_OF_BONE_RESORPTION		22	-0.421749	-1.22132	0.213282	0.368766	1	2542	tags=32%, list=18%, signal=39%
GO_NEGATIVE_REGULATION_OF_MUSCLE_CELL_DIFFERENTIATION	GO_NEGATIVE_REGULATION_OF_MUSCLE_CELL_DIFFERENTIATION		36	-0.376568	-1.22119	0.192308	0.368739	1	1911	tags=19%, list=13%, signal=22%
GO_INTRASPECIES_INTERACTION_BETWEEN_ORGANISMS	GO_INTRASPECIES_INTERACTION_BETWEEN_ORGANISMS		34	-0.384667	-1.22073	0.195065	0.369499	1	3549	tags=35%, list=24%, signal=47%
GO_EATING_BEHAVIOR	GO_EATING_BEHAVIOR		17	-0.451713	-1.21992	0.221485	0.370967	1	2357	tags=35%, list=16%, signal=42%
GO_FATTY_ACID_METABOLIC_PROCESS	GO_FATTY_ACID_METABOLIC_PROCESS		197	-0.315073	-1.21968	0.10537	0.371185	1	3361	tags=25%, list=23%, signal=33%
GO_POSITIVE_REGULATION_OF_LIPID_BIOSYNTHETIC_PROCESS	GO_POSITIVE_REGULATION_OF_LIPID_BIOSYNTHETIC_PROCESS		45	-0.36736	-1.21962	0.183411	0.371015	1	3336	tags=44%, list=23%, signal=58%
GO_OXIDOREDUCTASE_ACTIVITY_ACTING_ON_PEROXIDE_AS_ACCEPTOR	GO_OXIDOREDUCTASE_ACTIVITY_ACTING_ON_PEROXIDE_AS_ACCEPTOR		26	-0.406452	-1.21922	0.189904	0.371627	1	4435	tags=42%, list=31%, signal=61%
GO_NEGATIVE_REGULATION_OF_LIPID_BIOSYNTHETIC_PROCESS	GO_NEGATIVE_REGULATION_OF_LIPID_BIOSYNTHETIC_PROCESS		30	-0.39567	-1.21898	0.212817	0.371839	1	3660	tags=37%, list=25%, signal=49%
GO_ADRENERGIC_RECEPTOR_BINDING	GO_ADRENERGIC_RECEPTOR_BINDING		17	-0.447622	-1.21865	0.210997	0.372274	1	240	tags=18%, list=2%, signal=18%
GO_NEUROTRANSMITTER_TRANSPORT	GO_NEUROTRANSMITTER_TRANSPORT		123	-0.32291	-1.21864	0.122934	0.371988	1	4448	tags=41%, list=31%, signal=59%
GO_NEGATIVE_REGULATION_OF_PRODUCTION_OF_MOLECULAR_MEDIATOR_OF_IMMUNE_RESPONSE	GO_NEGATIVE_REGULATION_OF_PRODUCTION_OF_MOLECULAR_MEDIATOR_OF_IMMUNE_RESPONSE		16	-0.452407	-1.21819	0.214844	0.372718	1	4672	tags=50%, list=32%, signal=74%
GO_ACTIN_MYOSIN_FILAMENT_SLIDING	GO_ACTIN_MYOSIN_FILAMENT_SLIDING		24	-0.414901	-1.21802	0.204908	0.372793	1	3648	tags=46%, list=25%, signal=61%
GO_HINDLIMB_MORPHOGENESIS	GO_HINDLIMB_MORPHOGENESIS		24	-0.411224	-1.21704	0.212714	0.374681	1	1935	tags=29%, list=13%, signal=34%
GO_ORGAN_FORMATION	GO_ORGAN_FORMATION		25	-0.40682	-1.21634	0.204489	0.375926	1	1803	tags=24%, list=12%, signal=27%
GO_MODIFIED_AMINO_ACID_BINDING	GO_MODIFIED_AMINO_ACID_BINDING		47	-0.367493	-1.21518	0.188701	0.378245	1	4873	tags=49%, list=34%, signal=73%
GO_ENDOTHELIAL_CELL_MIGRATION	GO_ENDOTHELIAL_CELL_MIGRATION		47	-0.367302	-1.21458	0.194508	0.379353	1	4514	tags=43%, list=31%, signal=62%
GO_CALCIUM_DEPENDENT_PHOSPHOLIPID_BINDING	GO_CALCIUM_DEPENDENT_PHOSPHOLIPID_BINDING		36	-0.379419	-1.21304	0.198606	0.382553	1	4145	tags=44%, list=29%, signal=62%
GO_RECEPTOR_INTERNALIZATION	GO_RECEPTOR_INTERNALIZATION		39	-0.368658	-1.21196	0.216981	0.384816	1	4926	tags=49%, list=34%, signal=74%
GO_DEFENSE_RESPONSE_TO_GRAM_POSITIVE_BACTERIUM	GO_DEFENSE_RESPONSE_TO_GRAM_POSITIVE_BACTERIUM		27	-0.399082	-1.21117	0.226119	0.386288	1	4113	tags=48%, list=28%, signal=67%
GO_GLYCOSYL_COMPOUND_METABOLIC_PROCESS	GO_GLYCOSYL_COMPOUND_METABOLIC_PROCESS		290	-0.307079	-1.21102	0.0703518	0.386314	1	6480	tags=57%, list=45%, signal=100%
GO_PERIKARYON	GO_PERIKARYON		83	-0.33394	-1.21094	0.14791	0.386181	1	2750	tags=30%, list=19%, signal=37%
GO_SYNCYTIUM_FORMATION	GO_SYNCYTIUM_FORMATION		16	-0.45103	-1.21048	0.223841	0.386893	1	2609	tags=38%, list=18%, signal=46%
GO_NEGATIVE_REGULATION_OF_OXIDOREDUCTASE_ACTIVITY	GO_NEGATIVE_REGULATION_OF_OXIDOREDUCTASE_ACTIVITY		16	-0.449395	-1.21034	0.226268	0.386898	1	5245	tags=63%, list=36%, signal=98%
GO_NEGATIVE_REGULATION_OF_CELL_DIVISION	GO_NEGATIVE_REGULATION_OF_CELL_DIVISION		37	-0.375956	-1.21018	0.207991	0.386948	1	1267	tags=19%, list=9%, signal=21%
GO_RESPONSE_TO_PURINE_CONTAINING_COMPOUND	GO_RESPONSE_TO_PURINE_CONTAINING_COMPOUND		110	-0.321122	-1.20953	0.150424	0.388108	1	3688	tags=32%, list=25%, signal=42%
GO_LABYRINTHINE_LAYER_BLOOD_VESSEL_DEVELOPMENT	GO_LABYRINTHINE_LAYER_BLOOD_VESSEL_DEVELOPMENT		16	-0.448811	-1.20923	0.251001	0.388421	1	4123	tags=56%, list=28%, signal=78%
GO_CHEMOATTRACTANT_ACTIVITY	GO_CHEMOATTRACTANT_ACTIVITY		15	-0.459848	-1.20922	0.226562	0.388154	1	4683	tags=60%, list=32%, signal=88%
GO_RESPONSE_TO_DRUG	GO_RESPONSE_TO_DRUG		314	-0.305993	-1.20899	0.0580581	0.388363	1	3016	tags=26%, list=21%, signal=32%
GO_RESPONSE_TO_INTERFERON_GAMMA	GO_RESPONSE_TO_INTERFERON_GAMMA		61	-0.348618	-1.20851	0.186441	0.389124	1	1829	tags=23%, list=13%, signal=26%
GO_OXIDOREDUCTASE_ACTIVITY	GO_OXIDOREDUCTASE_ACTIVITY		495	-0.301101	-1.20815	0.026	0.389593	1	4320	tags=34%, list=30%, signal=47%
GO_REGULATION_OF_HEART_RATE	GO_REGULATION_OF_HEART_RATE		63	-0.345173	-1.20742	0.194906	0.391044	1	1680	tags=21%, list=12%, signal=23%
GO_POLYSACCHARIDE_BIOSYNTHETIC_PROCESS	GO_POLYSACCHARIDE_BIOSYNTHETIC_PROCESS		32	-0.387284	-1.20728	0.21734	0.39107	1	2937	tags=28%, list=20%, signal=35%
GO_EMBRYONIC_ORGAN_DEVELOPMENT	GO_EMBRYONIC_ORGAN_DEVELOPMENT		270	-0.305963	-1.2069	0.0751503	0.391642	1	3604	tags=30%, list=25%, signal=40%
GO_PHOSPHATIDYLSERINE_BINDING	GO_PHOSPHATIDYLSERINE_BINDING		25	-0.411399	-1.20683	0.230024	0.391481	1	2317	tags=32%, list=16%, signal=38%
GO_REGULATION_OF_CHEMOKINE_PRODUCTION	GO_REGULATION_OF_CHEMOKINE_PRODUCTION		33	-0.384169	-1.20618	0.210714	0.392666	1	4302	tags=45%, list=30%, signal=64%
GO_CELL_SUBSTRATE_JUNCTION_ASSEMBLY	GO_CELL_SUBSTRATE_JUNCTION_ASSEMBLY		34	-0.388469	-1.20566	0.199768	0.393552	1	3064	tags=38%, list=21%, signal=48%
GO_APOPTOTIC_PROCESS_INVOLVED_IN_DEVELOPMENT	GO_APOPTOTIC_PROCESS_INVOLVED_IN_DEVELOPMENT		16	-0.451629	-1.20532	0.254876	0.39405	1	3039	tags=50%, list=21%, signal=63%
GO_MAMMARY_GLAND_EPITHELIUM_DEVELOPMENT	GO_MAMMARY_GLAND_EPITHELIUM_DEVELOPMENT		40	-0.370795	-1.20525	0.215457	0.393904	1	1505	tags=20%, list=10%, signal=22%
GO_NEUROMUSCULAR_SYNAPTIC_TRANSMISSION	GO_NEUROMUSCULAR_SYNAPTIC_TRANSMISSION		15	-0.4484	-1.20476	0.239216	0.394688	1	579	tags=33%, list=4%, signal=35%
GO_PREASSEMBLY_OF_GPI_ANCHOR_IN_ER_MEMBRANE	GO_PREASSEMBLY_OF_GPI_ANCHOR_IN_ER_MEMBRANE		15	-0.451488	-1.20443	0.218792	0.395158	1	5387	tags=67%, list=37%, signal=106%
GO_TUBE_DEVELOPMENT	GO_TUBE_DEVELOPMENT		410	-0.301047	-1.2038	0.04004	0.396299	1	3297	tags=28%, list=23%, signal=36%
GO_REGULATION_OF_NEUROTRANSMITTER_SECRETION	GO_REGULATION_OF_NEUROTRANSMITTER_SECRETION		42	-0.369234	-1.20343	0.197039	0.396878	1	3430	tags=31%, list=24%, signal=40%
GO_DENDRITIC_SHAFT	GO_DENDRITIC_SHAFT		35	-0.374748	-1.20335	0.215663	0.396759	1	2838	tags=31%, list=20%, signal=39%
GO_POSITIVE_REGULATION_OF_STEM_CELL_PROLIFERATION	GO_POSITIVE_REGULATION_OF_STEM_CELL_PROLIFERATION		43	-0.365706	-1.20301	0.224118	0.39725	1	1019	tags=21%, list=7%, signal=22%
GO_MITOCHONDRIAL_MEMBRANE_PART	GO_MITOCHONDRIAL_MEMBRANE_PART		147	-0.31974	-1.20256	0.123975	0.397975	1	6129	tags=53%, list=42%, signal=91%
GO_TRANSFERASE_ACTIVITY_TRANSFERRING_ACYL_GROUPS_OTHER_THAN_AMINO_ACYL_GROUPS	GO_TRANSFERASE_ACTIVITY_TRANSFERRING_ACYL_GROUPS_OTHER_THAN_AMINO_ACYL_GROUPS		160	-0.313736	-1.20214	0.125382	0.398663	1	2649	tags=23%, list=18%, signal=28%
GO_MYELOID_LEUKOCYTE_ACTIVATION	GO_MYELOID_LEUKOCYTE_ACTIVATION		62	-0.341394	-1.202	0.199559	0.398657	1	2088	tags=24%, list=14%, signal=28%
GO_HEME_BIOSYNTHETIC_PROCESS	GO_HEME_BIOSYNTHETIC_PROCESS		19	-0.427437	-1.20129	0.228608	0.400017	1	6859	tags=74%, list=47%, signal=139%
GO_RESPONSE_TO_BACTERIUM	GO_RESPONSE_TO_BACTERIUM		244	-0.304358	-1.20103	0.103831	0.400314	1	4333	tags=34%, list=30%, signal=48%
GO_POSITIVE_REGULATION_OF_CHEMOKINE_PRODUCTION	GO_POSITIVE_REGULATION_OF_CHEMOKINE_PRODUCTION		26	-0.405623	-1.20074	0.215539	0.400702	1	3992	tags=46%, list=27%, signal=64%
GO_REGULATION_OF_CELL_ADHESION	GO_REGULATION_OF_CELL_ADHESION		404	-0.30045	-1.20026	0.0420842	0.401511	1	3668	tags=31%, list=25%, signal=40%
GO_POSITIVE_REGULATION_OF_ENDOTHELIAL_CELL_PROLIFERATION	GO_POSITIVE_REGULATION_OF_ENDOTHELIAL_CELL_PROLIFERATION		56	-0.351194	-1.20003	0.183516	0.40173	1	3561	tags=32%, list=25%, signal=42%
GO_VITAMIN_METABOLIC_PROCESS	GO_VITAMIN_METABOLIC_PROCESS		80	-0.330976	-1.19967	0.19544	0.402276	1	4316	tags=34%, list=30%, signal=48%
GO_REGULATION_OF_OSTEOCLAST_DIFFERENTIATION	GO_REGULATION_OF_OSTEOCLAST_DIFFERENTIATION		35	-0.374251	-1.19945	0.207991	0.402501	1	1721	tags=26%, list=12%, signal=29%
GO_ENSHEATHMENT_OF_NEURONS	GO_ENSHEATHMENT_OF_NEURONS		79	-0.331376	-1.19943	0.179787	0.402234	1	4664	tags=42%, list=32%, signal=61%
GO_INNER_EAR_MORPHOGENESIS	GO_INNER_EAR_MORPHOGENESIS		59	-0.353093	-1.19923	0.206174	0.402384	1	1992	tags=24%, list=14%, signal=27%
GO_CELLULAR_RESPONSE_TO_ACID_CHEMICAL	GO_CELLULAR_RESPONSE_TO_ACID_CHEMICAL		119	-0.322295	-1.19867	0.15036	0.403399	1	4316	tags=36%, list=30%, signal=51%
GO_NEGATIVE_REGULATION_OF_TRANSPORT	GO_NEGATIVE_REGULATION_OF_TRANSPORT		314	-0.300706	-1.19864	0.0672016	0.403147	1	1967	tags=20%, list=14%, signal=23%
GO_ANAPHASE_PROMOTING_COMPLEX	GO_ANAPHASE_PROMOTING_COMPLEX		19	-0.426005	-1.19764	0.222791	0.405219	1	5737	tags=63%, list=40%, signal=104%
GO_NEGATIVE_REGULATION_OF_PROTEIN_MATURATION	GO_NEGATIVE_REGULATION_OF_PROTEIN_MATURATION		21	-0.415182	-1.19714	0.245283	0.406117	1	2085	tags=29%, list=14%, signal=33%
GO_MONOSACCHARIDE_BIOSYNTHETIC_PROCESS	GO_MONOSACCHARIDE_BIOSYNTHETIC_PROCESS		38	-0.373874	-1.19608	0.217647	0.408317	1	4575	tags=37%, list=32%, signal=54%
GO_REGULATION_OF_NEUROTRANSMITTER_LEVELS	GO_REGULATION_OF_NEUROTRANSMITTER_LEVELS		150	-0.31422	-1.19586	0.145511	0.408555	1	3611	tags=33%, list=25%, signal=43%
GO_MUSCLE_SYSTEM_PROCESS	GO_MUSCLE_SYSTEM_PROCESS		193	-0.307593	-1.1944	0.114488	0.411645	1	3333	tags=34%, list=23%, signal=43%
GO_REGULATION_OF_HEART_RATE_BY_CARDIAC_CONDUCTION	GO_REGULATION_OF_HEART_RATE_BY_CARDIAC_CONDUCTION		26	-0.398742	-1.19437	0.224816	0.411416	1	1351	tags=23%, list=9%, signal=25%
GO_REGULATION_OF_EPIDERMAL_GROWTH_FACTOR_ACTIVATED_RECEPTOR_ACTIVITY	GO_REGULATION_OF_EPIDERMAL_GROWTH_FACTOR_ACTIVATED_RECEPTOR_ACTIVITY		16	-0.443678	-1.194	0.244156	0.411958	1	3380	tags=44%, list=23%, signal=57%
GO_REGULATION_OF_MEMBRANE_DEPOLARIZATION	GO_REGULATION_OF_MEMBRANE_DEPOLARIZATION		32	-0.379714	-1.19399	0.224199	0.411692	1	1089	tags=22%, list=7%, signal=24%
GO_RIBOSOMAL_SMALL_SUBUNIT_BIOGENESIS	GO_RIBOSOMAL_SMALL_SUBUNIT_BIOGENESIS		53	-0.346287	-1.19324	0.205448	0.413169	1	5968	tags=51%, list=41%, signal=86%
GO_POSITIVE_REGULATION_OF_AMINE_TRANSPORT	GO_POSITIVE_REGULATION_OF_AMINE_TRANSPORT		24	-0.403709	-1.19303	0.223471	0.413347	1	4448	tags=50%, list=31%, signal=72%
GO_RESPONSE_TO_OXYGEN_RADICAL	GO_RESPONSE_TO_OXYGEN_RADICAL		15	-0.448784	-1.19282	0.245333	0.413534	1	4265	tags=40%, list=29%, signal=57%
GO_HAIR_CELL_DIFFERENTIATION	GO_HAIR_CELL_DIFFERENTIATION		24	-0.414386	-1.19267	0.237685	0.413546	1	1848	tags=25%, list=13%, signal=29%
GO_EMBRYONIC_HINDLIMB_MORPHOGENESIS	GO_EMBRYONIC_HINDLIMB_MORPHOGENESIS		20	-0.427799	-1.19267	0.229193	0.41323	1	1935	tags=35%, list=13%, signal=40%
GO_REGULATION_OF_PEPTIDE_TRANSPORT	GO_REGULATION_OF_PEPTIDE_TRANSPORT		166	-0.313001	-1.19265	0.133874	0.412972	1	3520	tags=31%, list=24%, signal=40%
GO_MEMBRANE_RAFT_ORGANIZATION	GO_MEMBRANE_RAFT_ORGANIZATION		15	-0.455828	-1.19227	0.244125	0.413518	1	3863	tags=40%, list=27%, signal=54%
GO_ATP_GENERATION_FROM_ADP	GO_ATP_GENERATION_FROM_ADP		30	-0.391428	-1.19087	0.231971	0.416672	1	6286	tags=60%, list=43%, signal=106%
GO_NEGATIVE_REGULATION_OF_NUCLEOCYTOPLASMIC_TRANSPORT	GO_NEGATIVE_REGULATION_OF_NUCLEOCYTOPLASMIC_TRANSPORT		52	-0.34366	-1.19076	0.206583	0.41662	1	1903	tags=23%, list=13%, signal=26%
GO_SMOOTH_ENDOPLASMIC_RETICULUM	GO_SMOOTH_ENDOPLASMIC_RETICULUM		28	-0.393367	-1.19052	0.24533	0.416895	1	3754	tags=46%, list=26%, signal=62%
GO_PLASMA_MEMBRANE_ORGANIZATION	GO_PLASMA_MEMBRANE_ORGANIZATION		176	-0.307477	-1.1904	0.138664	0.416877	1	3736	tags=32%, list=26%, signal=43%
GO_CELLULAR_RESPONSE_TO_KETONE	GO_CELLULAR_RESPONSE_TO_KETONE		57	-0.349259	-1.19028	0.205357	0.416863	1	2022	tags=23%, list=14%, signal=26%
GO_POSITIVE_REGULATION_OF_SMOOTH_MUSCLE_CELL_PROLIFERATION	GO_POSITIVE_REGULATION_OF_SMOOTH_MUSCLE_CELL_PROLIFERATION		41	-0.366061	-1.18933	0.218928	0.41878	1	693	tags=15%, list=5%, signal=15%
GO_SPERM_PART	GO_SPERM_PART		73	-0.333459	-1.18917	0.195652	0.418828	1	4285	tags=38%, list=30%, signal=54%
GO_STEROL_BINDING	GO_STEROL_BINDING		30	-0.37489	-1.18868	0.240994	0.419758	1	4776	tags=50%, list=33%, signal=74%
GO_REGULATION_OF_LYMPHOCYTE_MEDIATED_IMMUNITY	GO_REGULATION_OF_LYMPHOCYTE_MEDIATED_IMMUNITY		51	-0.354421	-1.18849	0.227324	0.419878	1	2898	tags=27%, list=20%, signal=34%
GO_STRUCTURAL_CONSTITUENT_OF_MUSCLE	GO_STRUCTURAL_CONSTITUENT_OF_MUSCLE		25	-0.401536	-1.18822	0.245524	0.420202	1	3217	tags=40%, list=22%, signal=51%
GO_REGULATION_OF_PROTEIN_OLIGOMERIZATION	GO_REGULATION_OF_PROTEIN_OLIGOMERIZATION		21	-0.414786	-1.18806	0.249042	0.420274	1	2033	tags=29%, list=14%, signal=33%
GO_CENTRAL_NERVOUS_SYSTEM_NEURON_DIFFERENTIATION	GO_CENTRAL_NERVOUS_SYSTEM_NEURON_DIFFERENTIATION		125	-0.315446	-1.18793	0.160164	0.420255	1	4109	tags=39%, list=28%, signal=54%
GO_POSITIVE_REGULATION_OF_NUCLEAR_DIVISION	GO_POSITIVE_REGULATION_OF_NUCLEAR_DIVISION		39	-0.370384	-1.18791	0.206936	0.419981	1	338	tags=13%, list=2%, signal=13%
GO_PROTON_TRANSPORTING_ATP_SYNTHASE_COMPLEX	GO_PROTON_TRANSPORTING_ATP_SYNTHASE_COMPLEX		18	-0.429499	-1.18784	0.266667	0.419847	1	7734	tags=78%, list=53%, signal=166%
GO_REGULATION_OF_LIPASE_ACTIVITY	GO_REGULATION_OF_LIPASE_ACTIVITY		49	-0.353523	-1.18701	0.233871	0.421511	1	1538	tags=24%, list=11%, signal=27%
GO_RESPONSE_TO_CADMIUM_ION	GO_RESPONSE_TO_CADMIUM_ION		28	-0.391112	-1.18657	0.221001	0.42226	1	4363	tags=46%, list=30%, signal=66%
GO_CANONICAL_WNT_SIGNALING_PATHWAY	GO_CANONICAL_WNT_SIGNALING_PATHWAY		70	-0.334842	-1.18636	0.211855	0.422445	1	3016	tags=30%, list=21%, signal=38%
GO_RESPONSE_TO_ACID_CHEMICAL	GO_RESPONSE_TO_ACID_CHEMICAL		213	-0.303538	-1.18622	0.1167	0.422473	1	4683	tags=38%, list=32%, signal=55%
GO_NEGATIVE_REGULATION_OF_NUCLEAR_DIVISION	GO_NEGATIVE_REGULATION_OF_NUCLEAR_DIVISION		29	-0.3858	-1.1862	0.227924	0.422201	1	1267	tags=21%, list=9%, signal=23%
GO_POSITIVE_REGULATION_OF_HOMEOSTATIC_PROCESS	GO_POSITIVE_REGULATION_OF_HOMEOSTATIC_PROCESS		152	-0.309133	-1.18612	0.146543	0.422075	1	3364	tags=27%, list=23%, signal=35%
GO_POSITIVE_REGULATION_OF_CELL_PROJECTION_ORGANIZATION	GO_POSITIVE_REGULATION_OF_CELL_PROJECTION_ORGANIZATION		262	-0.303921	-1.18566	0.0837538	0.42289	1	4480	tags=35%, list=31%, signal=50%
GO_NEGATIVE_REGULATION_OF_CALCIUM_ION_IMPORT	GO_NEGATIVE_REGULATION_OF_CALCIUM_ION_IMPORT		16	-0.438916	-1.18562	0.251989	0.422655	1	3364	tags=44%, list=23%, signal=57%
GO_MORPHOGENESIS_OF_EMBRYONIC_EPITHELIUM	GO_MORPHOGENESIS_OF_EMBRYONIC_EPITHELIUM		105	-0.322175	-1.18442	0.183565	0.425173	1	4550	tags=38%, list=31%, signal=55%
GO_SIGNAL_RELEASE	GO_SIGNAL_RELEASE		129	-0.312321	-1.18436	0.174047	0.424996	1	2545	tags=26%, list=18%, signal=31%
GO_MITOCHONDRIAL_TRANSLATION	GO_MITOCHONDRIAL_TRANSLATION		102	-0.320792	-1.18423	0.18711	0.424996	1	6939	tags=57%, list=48%, signal=108%
GO_INTERCALATED_DISC	GO_INTERCALATED_DISC		43	-0.360109	-1.18396	0.235903	0.425338	1	4376	tags=47%, list=30%, signal=66%
GO_MUSCLE_CONTRACTION	GO_MUSCLE_CONTRACTION		158	-0.308214	-1.18308	0.156187	0.427188	1	4428	tags=44%, list=30%, signal=63%
GO_RESPONSE_TO_INORGANIC_SUBSTANCE	GO_RESPONSE_TO_INORGANIC_SUBSTANCE		333	-0.297622	-1.18194	0.0921844	0.42959	1	4478	tags=35%, list=31%, signal=50%
GO_ATPASE_ACTIVITY	GO_ATPASE_ACTIVITY		340	-0.295399	-1.1815	0.0830831	0.430343	1	4331	tags=30%, list=30%, signal=42%
GO_NEGATIVE_REGULATION_OF_NUCLEOTIDE_METABOLIC_PROCESS	GO_NEGATIVE_REGULATION_OF_NUCLEOTIDE_METABOLIC_PROCESS		41	-0.36698	-1.18149	0.237385	0.430022	1	2447	tags=29%, list=17%, signal=35%
GO_TRACHEA_DEVELOPMENT	GO_TRACHEA_DEVELOPMENT		17	-0.437527	-1.18122	0.253558	0.430382	1	1803	tags=29%, list=12%, signal=34%
GO_MEIOSIS_I	GO_MEIOSIS_I		44	-0.355149	-1.18117	0.229792	0.430191	1	3958	tags=30%, list=27%, signal=40%
GO_TISSUE_HOMEOSTASIS	GO_TISSUE_HOMEOSTASIS		91	-0.31867	-1.18079	0.184989	0.430801	1	5238	tags=48%, list=36%, signal=75%
GO_REGULATION_OF_TRIGLYCERIDE_METABOLIC_PROCESS	GO_REGULATION_OF_TRIGLYCERIDE_METABOLIC_PROCESS		22	-0.405907	-1.18008	0.244246	0.432184	1	947	tags=23%, list=7%, signal=24%
GO_RESPONSE_TO_CORTICOSTEROID	GO_RESPONSE_TO_CORTICOSTEROID		120	-0.314308	-1.17993	0.186848	0.432222	1	2513	tags=25%, list=17%, signal=30%
GO_POSITIVE_REGULATION_OF_RELEASE_OF_SEQUESTERED_CALCIUM_ION_INTO_CYTOSOL	GO_POSITIVE_REGULATION_OF_RELEASE_OF_SEQUESTERED_CALCIUM_ION_INTO_CYTOSOL		24	-0.398922	-1.17976	0.237437	0.43231	1	3364	tags=33%, list=23%, signal=43%
GO_RETROGRADE_VESICLE_MEDIATED_TRANSPORT_GOLGI_TO_ER	GO_RETROGRADE_VESICLE_MEDIATED_TRANSPORT_GOLGI_TO_ER		66	-0.336806	-1.17931	0.208243	0.433117	1	4090	tags=38%, list=28%, signal=52%
GO_REGULATION_OF_DENDRITE_EXTENSION	GO_REGULATION_OF_DENDRITE_EXTENSION		18	-0.427649	-1.1789	0.278626	0.433782	1	2210	tags=28%, list=15%, signal=33%
GO_TRANSFERASE_ACTIVITY_TRANSFERRING_ACYL_GROUPS	GO_TRANSFERASE_ACTIVITY_TRANSFERRING_ACYL_GROUPS		180	-0.304818	-1.17826	0.142568	0.435098	1	2649	tags=22%, list=18%, signal=27%
GO_ENZYME_INHIBITOR_ACTIVITY	GO_ENZYME_INHIBITOR_ACTIVITY		213	-0.301791	-1.17809	0.113017	0.435167	1	3883	tags=33%, list=27%, signal=45%
GO_REGULATION_OF_PLATELET_ACTIVATION	GO_REGULATION_OF_PLATELET_ACTIVATION		22	-0.409813	-1.17793	0.256158	0.435245	1	2380	tags=36%, list=16%, signal=43%
GO_POSITIVE_REGULATION_OF_CALCIUM_MEDIATED_SIGNALING	GO_POSITIVE_REGULATION_OF_CALCIUM_MEDIATED_SIGNALING		27	-0.395027	-1.1779	0.251263	0.434981	1	3498	tags=37%, list=24%, signal=49%
GO_OVARIAN_FOLLICLE_DEVELOPMENT	GO_OVARIAN_FOLLICLE_DEVELOPMENT		38	-0.366797	-1.17775	0.22659	0.435024	1	2227	tags=26%, list=15%, signal=31%
GO_POSITIVE_REGULATION_OF_LIPID_KINASE_ACTIVITY	GO_POSITIVE_REGULATION_OF_LIPID_KINASE_ACTIVITY		27	-0.384848	-1.17732	0.252475	0.435771	1	1507	tags=22%, list=10%, signal=25%
GO_RESPONSE_TO_NUTRIENT	GO_RESPONSE_TO_NUTRIENT		132	-0.310011	-1.17685	0.172054	0.436595	1	4462	tags=37%, list=31%, signal=53%
GO_POSITIVE_REGULATION_OF_EPITHELIAL_CELL_PROLIFERATION	GO_POSITIVE_REGULATION_OF_EPITHELIAL_CELL_PROLIFERATION		112	-0.312646	-1.17672	0.182952	0.436628	1	3561	tags=31%, list=25%, signal=41%
GO_MAMMARY_GLAND_DEVELOPMENT	GO_MAMMARY_GLAND_DEVELOPMENT		82	-0.328437	-1.1766	0.215285	0.436592	1	4462	tags=39%, list=31%, signal=56%
GO_POSITIVE_REGULATION_OF_PHOSPHATIDYLINOSITOL_3_KINASE_SIGNALING	GO_POSITIVE_REGULATION_OF_PHOSPHATIDYLINOSITOL_3_KINASE_SIGNALING		43	-0.357601	-1.17569	0.231405	0.438472	1	3443	tags=30%, list=24%, signal=40%
GO_REGULATION_OF_CARTILAGE_DEVELOPMENT	GO_REGULATION_OF_CARTILAGE_DEVELOPMENT		40	-0.361194	-1.17547	0.235226	0.438705	1	1687	tags=25%, list=12%, signal=28%
GO_ANTIGEN_PROCESSING_AND_PRESENTATION_OF_PEPTIDE_ANTIGEN	GO_ANTIGEN_PROCESSING_AND_PRESENTATION_OF_PEPTIDE_ANTIGEN		130	-0.313308	-1.17529	0.164634	0.438803	1	5050	tags=39%, list=35%, signal=60%
GO_CELL_MATURATION	GO_CELL_MATURATION		82	-0.326851	-1.17527	0.196352	0.438518	1	3625	tags=34%, list=25%, signal=45%
GO_MEMBRANE_INVAGINATION	GO_MEMBRANE_INVAGINATION		25	-0.398414	-1.17515	0.259169	0.438467	1	2147	tags=32%, list=15%, signal=37%
GO_CELLULAR_KETONE_METABOLIC_PROCESS	GO_CELLULAR_KETONE_METABOLIC_PROCESS		40	-0.359188	-1.17439	0.233021	0.439985	1	6543	tags=63%, list=45%, signal=113%
GO_POSITIVE_REGULATION_OF_TRANSPORTER_ACTIVITY	GO_POSITIVE_REGULATION_OF_TRANSPORTER_ACTIVITY		59	-0.34078	-1.17392	0.225806	0.440847	1	3860	tags=41%, list=27%, signal=55%
GO_GROWTH	GO_GROWTH		299	-0.296023	-1.17383	0.094	0.440744	1	3105	tags=26%, list=21%, signal=33%
GO_POSITIVE_REGULATION_OF_MYELOID_LEUKOCYTE_DIFFERENTIATION	GO_POSITIVE_REGULATION_OF_MYELOID_LEUKOCYTE_DIFFERENTIATION		28	-0.380782	-1.17375	0.244947	0.440614	1	1721	tags=29%, list=12%, signal=32%
GO_CILIARY_MEMBRANE	GO_CILIARY_MEMBRANE		48	-0.355297	-1.17327	0.223624	0.441431	1	1753	tags=23%, list=12%, signal=26%
GO_NEGATIVE_REGULATION_OF_PROTEIN_CATABOLIC_PROCESS	GO_NEGATIVE_REGULATION_OF_PROTEIN_CATABOLIC_PROCESS		88	-0.324168	-1.1731	0.181915	0.441564	1	3351	tags=28%, list=23%, signal=37%
GO_NEGATIVE_REGULATION_OF_ION_TRANSPORT	GO_NEGATIVE_REGULATION_OF_ION_TRANSPORT		91	-0.322623	-1.17221	0.202545	0.443477	1	1724	tags=22%, list=12%, signal=25%
GO_COPI_COATED_VESICLE_MEMBRANE	GO_COPI_COATED_VESICLE_MEMBRANE		15	-0.438291	-1.17194	0.280161	0.443846	1	4071	tags=40%, list=28%, signal=56%
GO_AORTA_MORPHOGENESIS	GO_AORTA_MORPHOGENESIS		16	-0.432129	-1.17167	0.264901	0.444183	1	1588	tags=25%, list=11%, signal=28%
GO_NEGATIVE_REGULATION_OF_LEUKOCYTE_APOPTOTIC_PROCESS	GO_NEGATIVE_REGULATION_OF_LEUKOCYTE_APOPTOTIC_PROCESS		27	-0.383031	-1.1713	0.23741	0.444732	1	3668	tags=33%, list=25%, signal=45%
GO_CAMP_BINDING	GO_CAMP_BINDING		18	-0.420539	-1.17098	0.282946	0.445207	1	743	tags=22%, list=5%, signal=23%
GO_BODY_FLUID_SECRETION	GO_BODY_FLUID_SECRETION		42	-0.355387	-1.17079	0.249715	0.445349	1	3561	tags=33%, list=25%, signal=44%
GO_REGULATION_OF_CELLULAR_RESPONSE_TO_TRANSFORMING_GROWTH_FACTOR_BETA_STIMULUS	GO_REGULATION_OF_CELLULAR_RESPONSE_TO_TRANSFORMING_GROWTH_FACTOR_BETA_STIMULUS		81	-0.325396	-1.17065	0.221041	0.44538	1	2334	tags=26%, list=16%, signal=31%
GO_FACE_DEVELOPMENT	GO_FACE_DEVELOPMENT		44	-0.352923	-1.16937	0.264019	0.44817	1	2667	tags=27%, list=18%, signal=33%
GO_MITOCHONDRIAL_ATP_SYNTHESIS_COUPLED_PROTON_TRANSPORT	GO_MITOCHONDRIAL_ATP_SYNTHESIS_COUPLED_PROTON_TRANSPORT		16	-0.431199	-1.16913	0.282967	0.448421	1	7661	tags=75%, list=53%, signal=159%
GO_LYASE_ACTIVITY	GO_LYASE_ACTIVITY		125	-0.310028	-1.16896	0.179012	0.448526	1	5250	tags=36%, list=36%, signal=56%
GO_PLASMA_MEMBRANE_RAFT	GO_PLASMA_MEMBRANE_RAFT		79	-0.32471	-1.16881	0.221505	0.448569	1	3445	tags=34%, list=24%, signal=45%
GO_NEGATIVE_REGULATION_OF_TRANSMEMBRANE_RECEPTOR_PROTEIN_SERINE_THREONINE_KINASE_SIGNALING_PATHWAY	GO_NEGATIVE_REGULATION_OF_TRANSMEMBRANE_RECEPTOR_PROTEIN_SERINE_THREONINE_KINASE_SIGNALING_PATHWAY		82	-0.323569	-1.16881	0.203445	0.448252	1	4280	tags=41%, list=29%, signal=58%
GO_INNER_MITOCHONDRIAL_MEMBRANE_ORGANIZATION	GO_INNER_MITOCHONDRIAL_MEMBRANE_ORGANIZATION		15	-0.435603	-1.1685	0.286472	0.448663	1	6858	tags=80%, list=47%, signal=151%
GO_POSITIVE_REGULATION_OF_POTASSIUM_ION_TRANSPORT	GO_POSITIVE_REGULATION_OF_POTASSIUM_ION_TRANSPORT		32	-0.375808	-1.16826	0.257414	0.448912	1	2297	tags=31%, list=16%, signal=37%
GO_NUCLEAR_TRANSCRIBED_MRNA_CATABOLIC_PROCESS_NONSENSE_MEDIATED_DECAY	GO_NUCLEAR_TRANSCRIBED_MRNA_CATABOLIC_PROCESS_NONSENSE_MEDIATED_DECAY		113	-0.309219	-1.16779	0.205607	0.449773	1	6008	tags=55%, list=41%, signal=93%
GO_CARBOHYDRATE_HOMEOSTASIS	GO_CARBOHYDRATE_HOMEOSTASIS		118	-0.311516	-1.16738	0.201036	0.450493	1	3935	tags=34%, list=27%, signal=46%
GO_REGULATION_OF_CATION_TRANSMEMBRANE_TRANSPORT	GO_REGULATION_OF_CATION_TRANSMEMBRANE_TRANSPORT		160	-0.306461	-1.16704	0.175689	0.451024	1	3384	tags=31%, list=23%, signal=40%
GO_PEPTIDE_METABOLIC_PROCESS	GO_PEPTIDE_METABOLIC_PROCESS		476	-0.29063	-1.16691	0.069	0.451034	1	6219	tags=49%, list=43%, signal=84%
GO_REGULATION_OF_CALCIUM_ION_TRANSPORT_INTO_CYTOSOL	GO_REGULATION_OF_CALCIUM_ION_TRANSPORT_INTO_CYTOSOL		66	-0.335108	-1.16627	0.237158	0.452313	1	3364	tags=32%, list=23%, signal=41%
GO_EPIDERMIS_DEVELOPMENT	GO_EPIDERMIS_DEVELOPMENT		134	-0.308791	-1.16599	0.173647	0.452674	1	5483	tags=50%, list=38%, signal=80%
GO_NEGATIVE_REGULATION_OF_CELLULAR_PROTEIN_CATABOLIC_PROCESS	GO_NEGATIVE_REGULATION_OF_CELLULAR_PROTEIN_CATABOLIC_PROCESS		50	-0.347779	-1.16575	0.238418	0.452934	1	3728	tags=32%, list=26%, signal=43%
GO_NEGATIVE_REGULATION_OF_MULTI_ORGANISM_PROCESS	GO_NEGATIVE_REGULATION_OF_MULTI_ORGANISM_PROCESS		79	-0.329868	-1.16568	0.221861	0.452792	1	2419	tags=22%, list=17%, signal=26%
GO_REGULATION_OF_RESPIRATORY_GASEOUS_EXCHANGE	GO_REGULATION_OF_RESPIRATORY_GASEOUS_EXCHANGE		17	-0.427925	-1.16565	0.264031	0.452537	1	1671	tags=29%, list=12%, signal=33%
GO_PEPTIDYL_PROLINE_MODIFICATION	GO_PEPTIDYL_PROLINE_MODIFICATION		43	-0.358075	-1.16565	0.244621	0.452221	1	4256	tags=42%, list=29%, signal=59%
GO_EXCRETION	GO_EXCRETION		16	-0.439386	-1.16559	0.274431	0.452043	1	4021	tags=50%, list=28%, signal=69%
GO_REGULATION_OF_LIPID_CATABOLIC_PROCESS	GO_REGULATION_OF_LIPID_CATABOLIC_PROCESS		32	-0.373458	-1.16536	0.248184	0.452297	1	1737	tags=25%, list=12%, signal=28%
GO_POSITIVE_REGULATION_OF_CELL_DEVELOPMENT	GO_POSITIVE_REGULATION_OF_CELL_DEVELOPMENT		374	-0.291856	-1.1648	0.0880881	0.453352	1	3705	tags=31%, list=26%, signal=40%
GO_REGULATION_OF_EPITHELIAL_TO_MESENCHYMAL_TRANSITION	GO_REGULATION_OF_EPITHELIAL_TO_MESENCHYMAL_TRANSITION		52	-0.346758	-1.1633	0.258797	0.456711	1	1274	tags=19%, list=9%, signal=21%
GO_NEGATIVE_REGULATION_OF_BLOOD_CIRCULATION	GO_NEGATIVE_REGULATION_OF_BLOOD_CIRCULATION		25	-0.389335	-1.16328	0.253056	0.456426	1	3285	tags=40%, list=23%, signal=52%
GO_POSITIVE_REGULATION_OF_MITOTIC_NUCLEAR_DIVISION	GO_POSITIVE_REGULATION_OF_MITOTIC_NUCLEAR_DIVISION		31	-0.37362	-1.16286	0.255448	0.457159	1	338	tags=13%, list=2%, signal=13%
GO_AMINO_ACID_BINDING	GO_AMINO_ACID_BINDING		76	-0.326653	-1.16226	0.246767	0.458371	1	2407	tags=24%, list=17%, signal=28%
GO_REGULATION_OF_CALCIUM_ION_TRANSMEMBRANE_TRANSPORT	GO_REGULATION_OF_CALCIUM_ION_TRANSMEMBRANE_TRANSPORT		85	-0.318884	-1.16171	0.22293	0.459466	1	4060	tags=35%, list=28%, signal=49%
GO_POSITIVE_REGULATION_OF_MAPK_CASCADE	GO_POSITIVE_REGULATION_OF_MAPK_CASCADE		303	-0.293135	-1.16119	0.121242	0.460389	1	4192	tags=34%, list=29%, signal=47%
GO_REGULATION_OF_PROTEIN_BINDING	GO_REGULATION_OF_PROTEIN_BINDING		142	-0.304622	-1.16115	0.201232	0.460158	1	2783	tags=24%, list=19%, signal=29%
GO_REGULATION_OF_HORMONE_SECRETION	GO_REGULATION_OF_HORMONE_SECRETION		175	-0.303034	-1.16062	0.192661	0.461189	1	3520	tags=31%, list=24%, signal=41%
GO_REGULATION_OF_PRODUCTION_OF_MOLECULAR_MEDIATOR_OF_IMMUNE_RESPONSE	GO_REGULATION_OF_PRODUCTION_OF_MOLECULAR_MEDIATOR_OF_IMMUNE_RESPONSE		48	-0.346498	-1.16038	0.250286	0.461405	1	3668	tags=33%, list=25%, signal=44%
GO_REGULATION_OF_LIPID_STORAGE	GO_REGULATION_OF_LIPID_STORAGE		26	-0.384688	-1.16027	0.267485	0.461382	1	1650	tags=23%, list=11%, signal=26%
GO_POSITIVE_REGULATION_OF_NEURAL_PRECURSOR_CELL_PROLIFERATION	GO_POSITIVE_REGULATION_OF_NEURAL_PRECURSOR_CELL_PROLIFERATION		28	-0.383576	-1.16006	0.263341	0.461559	1	3822	tags=39%, list=26%, signal=53%
GO_ACTIN_MEDIATED_CELL_CONTRACTION	GO_ACTIN_MEDIATED_CELL_CONTRACTION		54	-0.337434	-1.15993	0.246941	0.461519	1	4428	tags=44%, list=30%, signal=64%
GO_FATTY_ACID_DERIVATIVE_BIOSYNTHETIC_PROCESS	GO_FATTY_ACID_DERIVATIVE_BIOSYNTHETIC_PROCESS		25	-0.38969	-1.15986	0.272277	0.461375	1	6125	tags=64%, list=42%, signal=110%
GO_POSITIVE_REGULATION_OF_INTERLEUKIN_6_PRODUCTION	GO_POSITIVE_REGULATION_OF_INTERLEUKIN_6_PRODUCTION		34	-0.366883	-1.15985	0.258865	0.461062	1	4072	tags=44%, list=28%, signal=61%
GO_REGULATION_OF_CELLULAR_COMPONENT_SIZE	GO_REGULATION_OF_CELLULAR_COMPONENT_SIZE		261	-0.29501	-1.15923	0.14257	0.462325	1	2731	tags=24%, list=19%, signal=29%
GO_NEGATIVE_REGULATION_OF_ENDOTHELIAL_CELL_MIGRATION	GO_NEGATIVE_REGULATION_OF_ENDOTHELIAL_CELL_MIGRATION		25	-0.383165	-1.15853	0.273869	0.463765	1	3443	tags=40%, list=24%, signal=52%
GO_RECEPTOR_CATABOLIC_PROCESS	GO_RECEPTOR_CATABOLIC_PROCESS		16	-0.424402	-1.15819	0.286641	0.46428	1	4951	tags=50%, list=34%, signal=76%
GO_MULTICELLULAR_ORGANISMAL_HOMEOSTASIS	GO_MULTICELLULAR_ORGANISMAL_HOMEOSTASIS		157	-0.302194	-1.15805	0.169908	0.464298	1	3777	tags=34%, list=26%, signal=46%
GO_RESPONSE_TO_CARBOHYDRATE	GO_RESPONSE_TO_CARBOHYDRATE		118	-0.308212	-1.15761	0.209034	0.46509	1	4531	tags=35%, list=31%, signal=50%
GO_SMOOTHENED_SIGNALING_PATHWAY	GO_SMOOTHENED_SIGNALING_PATHWAY		57	-0.335658	-1.15732	0.243929	0.465507	1	1559	tags=19%, list=11%, signal=22%
GO_CEREBELLAR_CORTEX_FORMATION	GO_CEREBELLAR_CORTEX_FORMATION		19	-0.413993	-1.15703	0.269231	0.465918	1	4095	tags=47%, list=28%, signal=66%
GO_RESPONSE_TO_PROGESTERONE	GO_RESPONSE_TO_PROGESTERONE		36	-0.357575	-1.15688	0.265161	0.465938	1	2997	tags=28%, list=21%, signal=35%
GO_APPENDAGE_DEVELOPMENT	GO_APPENDAGE_DEVELOPMENT		115	-0.308246	-1.1564	0.216893	0.46683	1	3239	tags=30%, list=22%, signal=38%
GO_NEGATIVE_REGULATION_OF_PROTEIN_BINDING	GO_NEGATIVE_REGULATION_OF_PROTEIN_BINDING		64	-0.331954	-1.15615	0.254425	0.467143	1	2033	tags=23%, list=14%, signal=27%
GO_REGULATION_OF_LEUKOCYTE_MEDIATED_IMMUNITY	GO_REGULATION_OF_LEUKOCYTE_MEDIATED_IMMUNITY		75	-0.320947	-1.15611	0.232409	0.466915	1	2898	tags=25%, list=20%, signal=31%
GO_POSITIVE_REGULATION_OF_NEUROBLAST_PROLIFERATION	GO_POSITIVE_REGULATION_OF_NEUROBLAST_PROLIFERATION		16	-0.426966	-1.15592	0.287154	0.46704	1	3561	tags=44%, list=25%, signal=58%
GO_HYDRO_LYASE_ACTIVITY	GO_HYDRO_LYASE_ACTIVITY		27	-0.384153	-1.1557	0.274631	0.467255	1	7386	tags=63%, list=51%, signal=128%
GO_CYCLIC_NUCLEOTIDE_MEDIATED_SIGNALING	GO_CYCLIC_NUCLEOTIDE_MEDIATED_SIGNALING		37	-0.364439	-1.15447	0.2741	0.469991	1	1535	tags=24%, list=11%, signal=27%
GO_FEMALE_MEIOTIC_DIVISION	GO_FEMALE_MEIOTIC_DIVISION		15	-0.439714	-1.15436	0.279584	0.469951	1	2741	tags=27%, list=19%, signal=33%
GO_CELL_CELL_CONTACT_ZONE	GO_CELL_CELL_CONTACT_ZONE		56	-0.33316	-1.15383	0.255034	0.470937	1	4376	tags=45%, list=30%, signal=64%
GO_REGULATION_OF_TRANSCRIPTION_INVOLVED_IN_CELL_FATE_COMMITMENT	GO_REGULATION_OF_TRANSCRIPTION_INVOLVED_IN_CELL_FATE_COMMITMENT		15	-0.435328	-1.15331	0.298039	0.471932	1	898	tags=20%, list=6%, signal=21%
GO_POSITIVE_REGULATION_OF_BMP_SIGNALING_PATHWAY	GO_POSITIVE_REGULATION_OF_BMP_SIGNALING_PATHWAY		23	-0.398119	-1.1533	0.263556	0.471621	1	4678	tags=52%, list=32%, signal=77%
GO_PHOSPHATIDYLINOSITOL_METABOLIC_PROCESS	GO_PHOSPHATIDYLINOSITOL_METABOLIC_PROCESS		150	-0.301263	-1.15286	0.19898	0.472431	1	3151	tags=27%, list=22%, signal=34%
GO_SECRETORY_GRANULE_MEMBRANE	GO_SECRETORY_GRANULE_MEMBRANE		47	-0.348469	-1.15194	0.239501	0.47446	1	4148	tags=40%, list=29%, signal=56%
GO_NEGATIVE_REGULATION_OF_EPITHELIAL_CELL_DIFFERENTIATION	GO_NEGATIVE_REGULATION_OF_EPITHELIAL_CELL_DIFFERENTIATION		24	-0.38966	-1.15178	0.305521	0.474547	1	3089	tags=38%, list=21%, signal=48%
GO_NEGATIVE_REGULATION_OF_CELL_PROLIFERATION	GO_NEGATIVE_REGULATION_OF_CELL_PROLIFERATION		452	-0.287482	-1.15173	0.093	0.474343	1	1967	tags=18%, list=14%, signal=20%
GO_CELL_PROLIFERATION	GO_CELL_PROLIFERATION		470	-0.286945	-1.15137	0.095	0.474945	1	1960	tags=19%, list=13%, signal=21%
GO_REGULATION_OF_SMOOTH_MUSCLE_CELL_MIGRATION	GO_REGULATION_OF_SMOOTH_MUSCLE_CELL_MIGRATION		36	-0.363231	-1.15125	0.266355	0.474929	1	2168	tags=31%, list=15%, signal=36%
GO_DECIDUALIZATION	GO_DECIDUALIZATION		15	-0.431079	-1.15065	0.30109	0.476122	1	2786	tags=40%, list=19%, signal=49%
GO_SUPEROXIDE_METABOLIC_PROCESS	GO_SUPEROXIDE_METABOLIC_PROCESS		17	-0.415328	-1.15037	0.283525	0.47653	1	2154	tags=24%, list=15%, signal=28%
GO_MYELOID_LEUKOCYTE_DIFFERENTIATION	GO_MYELOID_LEUKOCYTE_DIFFERENTIATION		65	-0.321373	-1.15006	0.248904	0.476934	1	2474	tags=28%, list=17%, signal=33%
GO_TRANS_GOLGI_NETWORK_TRANSPORT_VESICLE	GO_TRANS_GOLGI_NETWORK_TRANSPORT_VESICLE		23	-0.397049	-1.14999	0.305343	0.476784	1	1035	tags=22%, list=7%, signal=23%
GO_REGULATION_OF_ACTIN_FILAMENT_BASED_MOVEMENT	GO_REGULATION_OF_ACTIN_FILAMENT_BASED_MOVEMENT		26	-0.38733	-1.14947	0.275905	0.477769	1	3860	tags=46%, list=27%, signal=63%
GO_MULTI_ORGANISM_METABOLIC_PROCESS	GO_MULTI_ORGANISM_METABOLIC_PROCESS		131	-0.304886	-1.14943	0.204499	0.477519	1	5652	tags=48%, list=39%, signal=78%
GO_RESPONSE_TO_KETONE	GO_RESPONSE_TO_KETONE		132	-0.300262	-1.14913	0.219335	0.477901	1	3039	tags=26%, list=21%, signal=32%
GO_TRANSLATIONAL_ELONGATION	GO_TRANSLATIONAL_ELONGATION		105	-0.306031	-1.14912	0.25625	0.477587	1	6851	tags=58%, list=47%, signal=109%
GO_PURINE_CONTAINING_COMPOUND_BIOSYNTHETIC_PROCESS	GO_PURINE_CONTAINING_COMPOUND_BIOSYNTHETIC_PROCESS		105	-0.30942	-1.14912	0.242072	0.47726	1	4506	tags=33%, list=31%, signal=48%
GO_T_CELL_PROLIFERATION	GO_T_CELL_PROLIFERATION		23	-0.38711	-1.1487	0.3125	0.477994	1	3285	tags=30%, list=23%, signal=39%
GO_EMBRYONIC_DIGESTIVE_TRACT_DEVELOPMENT	GO_EMBRYONIC_DIGESTIVE_TRACT_DEVELOPMENT		21	-0.402841	-1.14837	0.286076	0.478514	1	420	tags=19%, list=3%, signal=20%
GO_POSITIVE_REGULATION_OF_ERK1_AND_ERK2_CASCADE	GO_POSITIVE_REGULATION_OF_ERK1_AND_ERK2_CASCADE		88	-0.316614	-1.1479	0.241489	0.479403	1	4912	tags=45%, list=34%, signal=68%
GO_CELL_CELL_JUNCTION	GO_CELL_CELL_JUNCTION		267	-0.290837	-1.14777	0.156627	0.479381	1	4244	tags=36%, list=29%, signal=50%
GO_STRIATED_MUSCLE_CONTRACTION	GO_STRIATED_MUSCLE_CONTRACTION		72	-0.32143	-1.14774	0.250272	0.479116	1	3661	tags=38%, list=25%, signal=50%
GO_REGULATION_OF_LIPID_KINASE_ACTIVITY	GO_REGULATION_OF_LIPID_KINASE_ACTIVITY		42	-0.352444	-1.14661	0.273256	0.481666	1	1507	tags=21%, list=10%, signal=24%
GO_POSITIVE_REGULATION_OF_SYNAPTIC_TRANSMISSION	GO_POSITIVE_REGULATION_OF_SYNAPTIC_TRANSMISSION		92	-0.31151	-1.14595	0.248168	0.483036	1	3367	tags=32%, list=23%, signal=41%
GO_NUCLEOTIDE_PHOSPHORYLATION	GO_NUCLEOTIDE_PHOSPHORYLATION		48	-0.340659	-1.14503	0.263097	0.485052	1	6454	tags=56%, list=44%, signal=101%
GO_POSITIVE_REGULATION_OF_PROTEIN_DEACETYLATION	GO_POSITIVE_REGULATION_OF_PROTEIN_DEACETYLATION		15	-0.433596	-1.14487	0.278732	0.48513	1	3641	tags=33%, list=25%, signal=44%
GO_NON_CANONICAL_WNT_SIGNALING_PATHWAY	GO_NON_CANONICAL_WNT_SIGNALING_PATHWAY		121	-0.30279	-1.14452	0.223261	0.485721	1	4703	tags=39%, list=32%, signal=57%
GO_MESENCHYME_MORPHOGENESIS	GO_MESENCHYME_MORPHOGENESIS		28	-0.371468	-1.14356	0.301353	0.487799	1	3108	tags=39%, list=21%, signal=50%
GO_ADULT_LOCOMOTORY_BEHAVIOR	GO_ADULT_LOCOMOTORY_BEHAVIOR		65	-0.32785	-1.14343	0.252809	0.48781	1	2271	tags=26%, list=16%, signal=31%
GO_REGULATION_OF_CELL_MORPHOGENESIS	GO_REGULATION_OF_CELL_MORPHOGENESIS		463	-0.283913	-1.14311	0.09	0.48825	1	2814	tags=23%, list=19%, signal=27%
GO_MACROLIDE_BINDING	GO_MACROLIDE_BINDING		17	-0.41957	-1.14258	0.311604	0.489252	1	3514	tags=41%, list=24%, signal=54%
GO_ZYMOGEN_ACTIVATION	GO_ZYMOGEN_ACTIVATION		73	-0.321204	-1.14188	0.257962	0.490708	1	4599	tags=36%, list=32%, signal=52%
GO_AXONAL_GROWTH_CONE	GO_AXONAL_GROWTH_CONE		19	-0.413277	-1.14153	0.301282	0.491274	1	3431	tags=42%, list=24%, signal=55%
GO_DEFENSE_RESPONSE_TO_BACTERIUM	GO_DEFENSE_RESPONSE_TO_BACTERIUM		58	-0.330652	-1.14077	0.267349	0.492893	1	4267	tags=41%, list=29%, signal=58%
GO_NEGATIVE_REGULATION_OF_LYASE_ACTIVITY	GO_NEGATIVE_REGULATION_OF_LYASE_ACTIVITY		17	-0.417569	-1.14076	0.313394	0.492576	1	4674	tags=59%, list=32%, signal=87%
GO_NEGATIVE_REGULATION_OF_LEUKOCYTE_MEDIATED_IMMUNITY	GO_NEGATIVE_REGULATION_OF_LEUKOCYTE_MEDIATED_IMMUNITY		21	-0.394839	-1.14053	0.311392	0.492866	1	4672	tags=38%, list=32%, signal=56%
GO_LEUKOCYTE_DIFFERENTIATION	GO_LEUKOCYTE_DIFFERENTIATION		180	-0.293803	-1.14009	0.217304	0.493669	1	2291	tags=22%, list=16%, signal=26%
GO_REGULATION_OF_BODY_FLUID_LEVELS	GO_REGULATION_OF_BODY_FLUID_LEVELS		312	-0.286011	-1.13987	0.167671	0.493906	1	2880	tags=25%, list=20%, signal=31%
GO_NEGATIVE_REGULATION_OF_TRANSCRIPTION_FACTOR_IMPORT_INTO_NUCLEUS	GO_NEGATIVE_REGULATION_OF_TRANSCRIPTION_FACTOR_IMPORT_INTO_NUCLEUS		30	-0.362398	-1.1396	0.280723	0.494273	1	1903	tags=27%, list=13%, signal=31%
GO_NEGATIVE_REGULATION_OF_GTPASE_ACTIVITY	GO_NEGATIVE_REGULATION_OF_GTPASE_ACTIVITY		37	-0.354236	-1.1393	0.286905	0.494737	1	4393	tags=41%, list=30%, signal=58%
GO_HYDROLASE_ACTIVITY_HYDROLYZING_N_GLYCOSYL_COMPOUNDS	GO_HYDROLASE_ACTIVITY_HYDROLYZING_N_GLYCOSYL_COMPOUNDS		17	-0.417265	-1.13904	0.298103	0.495088	1	3713	tags=41%, list=26%, signal=55%
GO_SECOND_MESSENGER_MEDIATED_SIGNALING	GO_SECOND_MESSENGER_MEDIATED_SIGNALING		110	-0.304518	-1.13831	0.245283	0.496601	1	3925	tags=35%, list=27%, signal=48%
GO_PORPHYRIN_CONTAINING_COMPOUND_METABOLIC_PROCESS	GO_PORPHYRIN_CONTAINING_COMPOUND_METABOLIC_PROCESS		27	-0.37657	-1.13813	0.295567	0.49676	1	6859	tags=67%, list=47%, signal=126%
GO_FATTY_ACID_TRANSPORT	GO_FATTY_ACID_TRANSPORT		37	-0.357023	-1.13754	0.292509	0.497869	1	3198	tags=30%, list=22%, signal=38%
GO_GLUCOSE_METABOLIC_PROCESS	GO_GLUCOSE_METABOLIC_PROCESS		88	-0.311622	-1.1371	0.261099	0.498698	1	2939	tags=22%, list=20%, signal=27%
GO_PHOSPHOLIPASE_C_ACTIVITY	GO_PHOSPHOLIPASE_C_ACTIVITY		21	-0.393861	-1.13651	0.325898	0.499847	1	3758	tags=43%, list=26%, signal=58%
GO_RESPONSE_TO_NICOTINE	GO_RESPONSE_TO_NICOTINE		34	-0.36238	-1.1365	0.29733	0.499536	1	2465	tags=29%, list=17%, signal=35%
GO_RESPONSE_TO_TOXIC_SUBSTANCE	GO_RESPONSE_TO_TOXIC_SUBSTANCE		173	-0.295677	-1.13585	0.211168	0.500835	1	5151	tags=40%, list=35%, signal=62%
GO_POSITIVE_REGULATION_OF_HEMOPOIESIS	GO_POSITIVE_REGULATION_OF_HEMOPOIESIS		97	-0.305423	-1.13496	0.244468	0.502826	1	1721	tags=19%, list=12%, signal=21%
GO_REGULATION_OF_MAPK_CASCADE	GO_REGULATION_OF_MAPK_CASCADE		450	-0.281416	-1.1346	0.115	0.503422	1	4192	tags=33%, list=29%, signal=45%
GO_SPINDLE_CHECKPOINT	GO_SPINDLE_CHECKPOINT		17	-0.414268	-1.13419	0.300645	0.504148	1	1267	tags=24%, list=9%, signal=26%
GO_GLUTATHIONE_TRANSFERASE_ACTIVITY	GO_GLUTATHIONE_TRANSFERASE_ACTIVITY		25	-0.386118	-1.13413	0.295792	0.503952	1	5970	tags=68%, list=41%, signal=115%
GO_NEGATIVE_REGULATION_OF_CELL_CELL_ADHESION	GO_NEGATIVE_REGULATION_OF_CELL_CELL_ADHESION		77	-0.317437	-1.13404	0.26101	0.50387	1	2194	tags=25%, list=15%, signal=29%
GO_REGULATION_OF_MACROPHAGE_DIFFERENTIATION	GO_REGULATION_OF_MACROPHAGE_DIFFERENTIATION		15	-0.428041	-1.13399	0.309746	0.503671	1	3021	tags=40%, list=21%, signal=50%
GO_ENDOCYTOSIS	GO_ENDOCYTOSIS		362	-0.284737	-1.13377	0.13	0.503885	1	4316	tags=34%, list=30%, signal=47%
GO_POSITIVE_REGULATION_OF_PEPTIDASE_ACTIVITY	GO_POSITIVE_REGULATION_OF_PEPTIDASE_ACTIVITY		115	-0.305806	-1.13306	0.259958	0.505394	1	3149	tags=24%, list=22%, signal=31%
GO_CELLULAR_GLUCOSE_HOMEOSTASIS	GO_CELLULAR_GLUCOSE_HOMEOSTASIS		56	-0.331689	-1.1326	0.28921	0.506212	1	3336	tags=30%, list=23%, signal=39%
GO_REGULATION_OF_LIPID_BIOSYNTHETIC_PROCESS	GO_REGULATION_OF_LIPID_BIOSYNTHETIC_PROCESS		86	-0.310835	-1.13246	0.259259	0.506226	1	4145	tags=41%, list=29%, signal=57%
GO_PROTEIN_FOLDING	GO_PROTEIN_FOLDING		183	-0.291641	-1.13167	0.231633	0.507874	1	4370	tags=34%, list=30%, signal=49%
GO_NEGATIVE_REGULATION_OF_INTRINSIC_APOPTOTIC_SIGNALING_PATHWAY	GO_NEGATIVE_REGULATION_OF_INTRINSIC_APOPTOTIC_SIGNALING_PATHWAY		70	-0.321806	-1.13098	0.278132	0.50931	1	4977	tags=43%, list=34%, signal=65%
GO_CELLULAR_CARBOHYDRATE_METABOLIC_PROCESS	GO_CELLULAR_CARBOHYDRATE_METABOLIC_PROCESS		107	-0.305453	-1.13089	0.25579	0.509199	1	3365	tags=27%, list=23%, signal=35%
GO_REGULATION_OF_PROTEIN_TYROSINE_KINASE_ACTIVITY	GO_REGULATION_OF_PROTEIN_TYROSINE_KINASE_ACTIVITY		47	-0.33948	-1.1308	0.292148	0.509087	1	3505	tags=32%, list=24%, signal=42%
GO_SINGLE_FERTILIZATION	GO_SINGLE_FERTILIZATION		42	-0.34321	-1.13036	0.290588	0.509945	1	2454	tags=24%, list=17%, signal=29%
GO_GLIAL_CELL_DEVELOPMENT	GO_GLIAL_CELL_DEVELOPMENT		66	-0.322995	-1.12959	0.281798	0.511556	1	4596	tags=44%, list=32%, signal=64%
GO_REGULATION_OF_VIRAL_GENOME_REPLICATION	GO_REGULATION_OF_VIRAL_GENOME_REPLICATION		47	-0.340761	-1.12939	0.278291	0.511774	1	2459	tags=23%, list=17%, signal=28%
GO_REGULATION_OF_CALCIUM_ION_IMPORT	GO_REGULATION_OF_CALCIUM_ION_IMPORT		66	-0.317392	-1.12826	0.278523	0.514439	1	4085	tags=35%, list=28%, signal=48%
GO_REGULATION_OF_HOMEOSTATIC_PROCESS	GO_REGULATION_OF_HOMEOSTATIC_PROCESS		331	-0.284407	-1.12743	0.157315	0.516281	1	3664	tags=28%, list=25%, signal=37%
GO_GENERATION_OF_PRECURSOR_METABOLITES_AND_ENERGY	GO_GENERATION_OF_PRECURSOR_METABOLITES_AND_ENERGY		242	-0.288675	-1.12712	0.197395	0.516731	1	6367	tags=51%, list=44%, signal=89%
GO_POSITIVE_REGULATION_OF_G_PROTEIN_COUPLED_RECEPTOR_PROTEIN_SIGNALING_PATHWAY	GO_POSITIVE_REGULATION_OF_G_PROTEIN_COUPLED_RECEPTOR_PROTEIN_SIGNALING_PATHWAY		15	-0.425253	-1.127	0.324147	0.516699	1	1818	tags=33%, list=13%, signal=38%
GO_POLYSACCHARIDE_METABOLIC_PROCESS	GO_POLYSACCHARIDE_METABOLIC_PROCESS		59	-0.3301	-1.12669	0.286036	0.517163	1	2937	tags=25%, list=20%, signal=32%
GO_LAMIN_BINDING	GO_LAMIN_BINDING		16	-0.42229	-1.12626	0.303947	0.517934	1	1430	tags=25%, list=10%, signal=28%
GO_ANDROGEN_METABOLIC_PROCESS	GO_ANDROGEN_METABOLIC_PROCESS		15	-0.41369	-1.12573	0.322835	0.519024	1	1291	tags=33%, list=9%, signal=37%
GO_CLATHRIN_BINDING	GO_CLATHRIN_BINDING		51	-0.331341	-1.12497	0.298165	0.520678	1	2385	tags=25%, list=16%, signal=30%
GO_DISULFIDE_OXIDOREDUCTASE_ACTIVITY	GO_DISULFIDE_OXIDOREDUCTASE_ACTIVITY		24	-0.382258	-1.12473	0.32266	0.520972	1	5790	tags=58%, list=40%, signal=97%
GO_SPINDLE_MIDZONE	GO_SPINDLE_MIDZONE		19	-0.401198	-1.12416	0.3125	0.522089	1	1058	tags=16%, list=7%, signal=17%
GO_REGULATION_OF_SODIUM_ION_TRANSMEMBRANE_TRANSPORTER_ACTIVITY	GO_REGULATION_OF_SODIUM_ION_TRANSMEMBRANE_TRANSPORTER_ACTIVITY		31	-0.361427	-1.12399	0.284493	0.522166	1	2666	tags=32%, list=18%, signal=39%
GO_ADP_METABOLIC_PROCESS	GO_ADP_METABOLIC_PROCESS		38	-0.349694	-1.12268	0.308235	0.525355	1	6286	tags=55%, list=43%, signal=97%
GO_POSITIVE_REGULATION_OF_POTASSIUM_ION_TRANSMEMBRANE_TRANSPORT	GO_POSITIVE_REGULATION_OF_POTASSIUM_ION_TRANSMEMBRANE_TRANSPORT		21	-0.387463	-1.12244	0.314433	0.525617	1	2297	tags=29%, list=16%, signal=34%
GO_RESPIRATORY_GASEOUS_EXCHANGE	GO_RESPIRATORY_GASEOUS_EXCHANGE		33	-0.361115	-1.12199	0.31295	0.526506	1	3252	tags=36%, list=22%, signal=47%
GO_CYCLIC_NUCLEOTIDE_METABOLIC_PROCESS	GO_CYCLIC_NUCLEOTIDE_METABOLIC_PROCESS		42	-0.339817	-1.1214	0.309195	0.527752	1	1848	tags=26%, list=13%, signal=30%
GO_NEUROTRANSMITTER_METABOLIC_PROCESS	GO_NEUROTRANSMITTER_METABOLIC_PROCESS		17	-0.412154	-1.12118	0.324468	0.527995	1	1156	tags=35%, list=8%, signal=38%
GO_REGULATION_OF_CARDIAC_MUSCLE_TISSUE_DEVELOPMENT	GO_REGULATION_OF_CARDIAC_MUSCLE_TISSUE_DEVELOPMENT		34	-0.358599	-1.1207	0.307059	0.52894	1	1687	tags=21%, list=12%, signal=23%
GO_CELL_GROWTH	GO_CELL_GROWTH		111	-0.301373	-1.12069	0.266112	0.528608	1	4111	tags=36%, list=28%, signal=50%
GO_MULTI_ORGANISM_REPRODUCTIVE_PROCESS	GO_MULTI_ORGANISM_REPRODUCTIVE_PROCESS		473	-0.277618	-1.12033	0.138	0.529228	1	2915	tags=24%, list=20%, signal=29%
GO_LIGASE_ACTIVITY_FORMING_CARBON_OXYGEN_BONDS	GO_LIGASE_ACTIVITY_FORMING_CARBON_OXYGEN_BONDS		43	-0.343512	-1.11973	0.287897	0.530477	1	5690	tags=47%, list=39%, signal=76%
GO_NUCLEOTIDE_SUGAR_BIOSYNTHETIC_PROCESS	GO_NUCLEOTIDE_SUGAR_BIOSYNTHETIC_PROCESS		19	-0.395699	-1.11965	0.320611	0.530332	1	3305	tags=32%, list=23%, signal=41%
GO_REGULATION_OF_CARDIAC_MUSCLE_CONTRACTION	GO_REGULATION_OF_CARDIAC_MUSCLE_CONTRACTION		50	-0.336325	-1.11958	0.315551	0.530166	1	3860	tags=38%, list=27%, signal=52%
GO_FERROUS_IRON_BINDING	GO_FERROUS_IRON_BINDING		19	-0.402363	-1.11943	0.324183	0.530238	1	4880	tags=47%, list=34%, signal=71%
GO_REPRODUCTIVE_BEHAVIOR	GO_REPRODUCTIVE_BEHAVIOR		22	-0.382642	-1.11918	0.34131	0.530552	1	2357	tags=32%, list=16%, signal=38%
GO_NEGATIVE_REGULATION_OF_TOLL_LIKE_RECEPTOR_SIGNALING_PATHWAY	GO_NEGATIVE_REGULATION_OF_TOLL_LIKE_RECEPTOR_SIGNALING_PATHWAY		18	-0.408333	-1.11912	0.329317	0.53037	1	2046	tags=28%, list=14%, signal=32%
GO_ENDOTHELIAL_CELL_DEVELOPMENT	GO_ENDOTHELIAL_CELL_DEVELOPMENT		39	-0.343142	-1.11888	0.305239	0.530678	1	2400	tags=26%, list=17%, signal=31%
GO_PROTEASOME_BINDING	GO_PROTEASOME_BINDING		15	-0.425087	-1.11859	0.329396	0.531114	1	4438	tags=40%, list=31%, signal=58%
GO_ESTABLISHMENT_OF_PROTEIN_LOCALIZATION_TO_PLASMA_MEMBRANE	GO_ESTABLISHMENT_OF_PROTEIN_LOCALIZATION_TO_PLASMA_MEMBRANE		82	-0.311222	-1.11856	0.283582	0.530852	1	3681	tags=30%, list=25%, signal=41%
GO_TETRAPYRROLE_BIOSYNTHETIC_PROCESS	GO_TETRAPYRROLE_BIOSYNTHETIC_PROCESS		24	-0.37803	-1.11852	0.322785	0.530607	1	6859	tags=63%, list=47%, signal=118%
GO_REGULATION_OF_THYMOCYTE_AGGREGATION	GO_REGULATION_OF_THYMOCYTE_AGGREGATION		15	-0.422984	-1.11834	0.343958	0.530713	1	786	tags=20%, list=5%, signal=21%
GO_RESPONSE_TO_MONOAMINE	GO_RESPONSE_TO_MONOAMINE		32	-0.36012	-1.11802	0.309048	0.531241	1	1640	tags=22%, list=11%, signal=25%
GO_REGULATION_OF_SEQUESTERING_OF_CALCIUM_ION	GO_REGULATION_OF_SEQUESTERING_OF_CALCIUM_ION		75	-0.309104	-1.11675	0.301415	0.534263	1	3991	tags=33%, list=27%, signal=46%
GO_FAT_CELL_DIFFERENTIATION	GO_FAT_CELL_DIFFERENTIATION		82	-0.307069	-1.11656	0.281886	0.534385	1	2524	tags=22%, list=17%, signal=26%
GO_MATERNAL_PROCESS_INVOLVED_IN_FEMALE_PREGNANCY	GO_MATERNAL_PROCESS_INVOLVED_IN_FEMALE_PREGNANCY		40	-0.347135	-1.11628	0.31058	0.534772	1	4145	tags=45%, list=29%, signal=63%
GO_EYE_PHOTORECEPTOR_CELL_DIFFERENTIATION	GO_EYE_PHOTORECEPTOR_CELL_DIFFERENTIATION		27	-0.366122	-1.1159	0.317734	0.535443	1	3990	tags=41%, list=27%, signal=56%
GO_RESPONSE_TO_ESTRADIOL	GO_RESPONSE_TO_ESTRADIOL		118	-0.299133	-1.11532	0.282158	0.536672	1	4531	tags=38%, list=31%, signal=55%
GO_REGULATION_OF_DOPAMINE_SECRETION	GO_REGULATION_OF_DOPAMINE_SECRETION		18	-0.400265	-1.11518	0.336375	0.536687	1	2045	tags=33%, list=14%, signal=39%
GO_POSITIVE_REGULATION_OF_DEVELOPMENTAL_GROWTH	GO_POSITIVE_REGULATION_OF_DEVELOPMENTAL_GROWTH		121	-0.29547	-1.11507	0.27131	0.536628	1	3021	tags=26%, list=21%, signal=33%
GO_LEUKOCYTE_ACTIVATION	GO_LEUKOCYTE_ACTIVATION		240	-0.285065	-1.11484	0.231928	0.536856	1	2898	tags=25%, list=20%, signal=30%
GO_NEGATIVE_REGULATION_OF_CYTOPLASMIC_TRANSPORT	GO_NEGATIVE_REGULATION_OF_CYTOPLASMIC_TRANSPORT		89	-0.306605	-1.11443	0.280553	0.537594	1	1903	tags=21%, list=13%, signal=24%
GO_NEGATIVE_REGULATION_OF_DEFENSE_RESPONSE	GO_NEGATIVE_REGULATION_OF_DEFENSE_RESPONSE		88	-0.307706	-1.11411	0.276302	0.538069	1	4672	tags=39%, list=32%, signal=57%
GO_RESPONSE_TO_AXON_INJURY	GO_RESPONSE_TO_AXON_INJURY		39	-0.343794	-1.11338	0.318182	0.539665	1	4776	tags=49%, list=33%, signal=72%
GO_CRANIAL_SKELETAL_SYSTEM_DEVELOPMENT	GO_CRANIAL_SKELETAL_SYSTEM_DEVELOPMENT		39	-0.343313	-1.11306	0.307692	0.540169	1	5546	tags=54%, list=38%, signal=87%
GO_LONG_CHAIN_FATTY_ACID_TRANSPORT	GO_LONG_CHAIN_FATTY_ACID_TRANSPORT		28	-0.370832	-1.11268	0.339736	0.540852	1	3198	tags=32%, list=22%, signal=41%
GO_RESPONSE_TO_ETHANOL	GO_RESPONSE_TO_ETHANOL		105	-0.296601	-1.11028	0.306017	0.546894	1	4471	tags=41%, list=31%, signal=59%
GO_REGULATION_OF_NEURON_DEATH	GO_REGULATION_OF_NEURON_DEATH		196	-0.285331	-1.1091	0.25355	0.549721	1	1642	tags=18%, list=11%, signal=20%
GO_COPI_COATED_VESICLE	GO_COPI_COATED_VESICLE		21	-0.387809	-1.10882	0.328125	0.550146	1	4071	tags=33%, list=28%, signal=46%
GO_NEGATIVE_REGULATION_OF_LEUKOCYTE_MIGRATION	GO_NEGATIVE_REGULATION_OF_LEUKOCYTE_MIGRATION		17	-0.408516	-1.10863	0.345502	0.550286	1	3039	tags=35%, list=21%, signal=45%
GO_REGULATION_OF_MEMBRANE_PROTEIN_ECTODOMAIN_PROTEOLYSIS	GO_REGULATION_OF_MEMBRANE_PROTEIN_ECTODOMAIN_PROTEOLYSIS		15	-0.424779	-1.10778	0.353247	0.552152	1	3901	tags=53%, list=27%, signal=73%
GO_REGULATION_OF_OXIDOREDUCTASE_ACTIVITY	GO_REGULATION_OF_OXIDOREDUCTASE_ACTIVITY		56	-0.325536	-1.10762	0.320225	0.552203	1	5245	tags=50%, list=36%, signal=78%
GO_MUSCLE_CELL_MIGRATION	GO_MUSCLE_CELL_MIGRATION		16	-0.416547	-1.10759	0.350129	0.551951	1	2909	tags=31%, list=20%, signal=39%
GO_THYMOCYTE_AGGREGATION	GO_THYMOCYTE_AGGREGATION		31	-0.351864	-1.10758	0.346062	0.551604	1	2044	tags=23%, list=14%, signal=26%
GO_REGULATION_OF_CARDIAC_MUSCLE_CONTRACTION_BY_CALCIUM_ION_SIGNALING	GO_REGULATION_OF_CARDIAC_MUSCLE_CONTRACTION_BY_CALCIUM_ION_SIGNALING		20	-0.391343	-1.10753	0.336239	0.551406	1	3661	tags=45%, list=25%, signal=60%
GO_OXIDOREDUCTION_COENZYME_METABOLIC_PROCESS	GO_OXIDOREDUCTION_COENZYME_METABOLIC_PROCESS		82	-0.305187	-1.10752	0.302151	0.551071	1	6594	tags=56%, list=45%, signal=102%
GO_REGULATION_OF_FIBROBLAST_PROLIFERATION	GO_REGULATION_OF_FIBROBLAST_PROLIFERATION		65	-0.312095	-1.10715	0.299555	0.551736	1	2778	tags=29%, list=19%, signal=36%
GO_ORGANIC_ACID_BIOSYNTHETIC_PROCESS	GO_ORGANIC_ACID_BIOSYNTHETIC_PROCESS		183	-0.283544	-1.10702	0.264766	0.551716	1	4395	tags=31%, list=30%, signal=43%
GO_CELL_CELL_RECOGNITION	GO_CELL_CELL_RECOGNITION		22	-0.38795	-1.10695	0.325553	0.551566	1	4940	tags=41%, list=34%, signal=62%
GO_POST_EMBRYONIC_DEVELOPMENT	GO_POST_EMBRYONIC_DEVELOPMENT		75	-0.307338	-1.10657	0.29329	0.552301	1	3561	tags=33%, list=25%, signal=44%
GO_RESPONSE_TO_EXTRACELLULAR_STIMULUS	GO_RESPONSE_TO_EXTRACELLULAR_STIMULUS		306	-0.278586	-1.10492	0.209629	0.556445	1	4462	tags=34%, list=31%, signal=48%
GO_POSITIVE_REGULATION_OF_ESTABLISHMENT_OF_PROTEIN_LOCALIZATION	GO_POSITIVE_REGULATION_OF_ESTABLISHMENT_OF_PROTEIN_LOCALIZATION		338	-0.277335	-1.10441	0.226453	0.557448	1	3159	tags=24%, list=22%, signal=30%
GO_RESPONSE_TO_OXYGEN_LEVELS	GO_RESPONSE_TO_OXYGEN_LEVELS		248	-0.280351	-1.10413	0.254803	0.557834	1	4706	tags=36%, list=32%, signal=53%
GO_SMOOTH_MUSCLE_CELL_DIFFERENTIATION	GO_SMOOTH_MUSCLE_CELL_DIFFERENTIATION		23	-0.38039	-1.10357	0.330873	0.558957	1	2249	tags=26%, list=15%, signal=31%
GO_TISSUE_MIGRATION	GO_TISSUE_MIGRATION		63	-0.31679	-1.10325	0.301111	0.559432	1	4514	tags=38%, list=31%, signal=55%
GO_REGULATION_OF_BLOOD_VESSEL_ENDOTHELIAL_CELL_MIGRATION	GO_REGULATION_OF_BLOOD_VESSEL_ENDOTHELIAL_CELL_MIGRATION		41	-0.33847	-1.10316	0.321429	0.559308	1	3585	tags=39%, list=25%, signal=52%
GO_POSITIVE_REGULATION_OF_EMBRYONIC_DEVELOPMENT	GO_POSITIVE_REGULATION_OF_EMBRYONIC_DEVELOPMENT		20	-0.390439	-1.1031	0.320924	0.559101	1	2559	tags=30%, list=18%, signal=36%
GO_CHAPERONE_MEDIATED_PROTEIN_FOLDING	GO_CHAPERONE_MEDIATED_PROTEIN_FOLDING		43	-0.334849	-1.10285	0.33945	0.559395	1	3514	tags=35%, list=24%, signal=46%
GO_NEGATIVE_REGULATION_OF_IMMUNE_SYSTEM_PROCESS	GO_NEGATIVE_REGULATION_OF_IMMUNE_SYSTEM_PROCESS		211	-0.280586	-1.10256	0.255061	0.559799	1	3054	tags=25%, list=21%, signal=31%
GO_CELL_FATE_COMMITMENT_INVOLVED_IN_FORMATION_OF_PRIMARY_GERM_LAYER	GO_CELL_FATE_COMMITMENT_INVOLVED_IN_FORMATION_OF_PRIMARY_GERM_LAYER		16	-0.411401	-1.10247	0.340027	0.559709	1	1258	tags=19%, list=9%, signal=21%
GO_NEURAL_TUBE_PATTERNING	GO_NEURAL_TUBE_PATTERNING		24	-0.374035	-1.10174	0.340295	0.561301	1	2027	tags=25%, list=14%, signal=29%
GO_CELLULAR_RESPONSE_TO_BIOTIC_STIMULUS	GO_CELLULAR_RESPONSE_TO_BIOTIC_STIMULUS		107	-0.298545	-1.10174	0.293994	0.560945	1	5358	tags=42%, list=37%, signal=66%
GO_MUSCLE_ADAPTATION	GO_MUSCLE_ADAPTATION		20	-0.391163	-1.10164	0.373913	0.560861	1	3804	tags=40%, list=26%, signal=54%
GO_ADAPTATION_OF_SIGNALING_PATHWAY	GO_ADAPTATION_OF_SIGNALING_PATHWAY		16	-0.416404	-1.10144	0.356488	0.561061	1	276	tags=19%, list=2%, signal=19%
GO_ATPASE_BINDING	GO_ATPASE_BINDING		62	-0.319558	-1.10135	0.325194	0.560943	1	2733	tags=26%, list=19%, signal=32%
GO_DEVELOPMENTAL_GROWTH	GO_DEVELOPMENTAL_GROWTH		249	-0.281231	-1.10122	0.246246	0.560941	1	3102	tags=26%, list=21%, signal=32%
GO_DENDRITE_DEVELOPMENT	GO_DENDRITE_DEVELOPMENT		75	-0.305656	-1.1002	0.30712	0.563303	1	2371	tags=24%, list=16%, signal=29%
GO_POSITIVE_REGULATION_OF_WNT_SIGNALING_PATHWAY	GO_POSITIVE_REGULATION_OF_WNT_SIGNALING_PATHWAY		134	-0.292447	-1.10016	0.295572	0.563059	1	5013	tags=38%, list=35%, signal=58%
GO_REGULATION_OF_NEURON_APOPTOTIC_PROCESS	GO_REGULATION_OF_NEURON_APOPTOTIC_PROCESS		152	-0.28739	-1.10009	0.300306	0.562899	1	1642	tags=18%, list=11%, signal=20%
GO_POSITIVE_REGULATION_OF_CELL_JUNCTION_ASSEMBLY	GO_POSITIVE_REGULATION_OF_CELL_JUNCTION_ASSEMBLY		22	-0.386139	-1.09951	0.342711	0.564095	1	3561	tags=36%, list=25%, signal=48%
GO_DIOXYGENASE_ACTIVITY	GO_DIOXYGENASE_ACTIVITY		68	-0.316945	-1.09925	0.326419	0.564424	1	4077	tags=38%, list=28%, signal=53%
GO_GLUTATHIONE_METABOLIC_PROCESS	GO_GLUTATHIONE_METABOLIC_PROCESS		42	-0.339067	-1.09901	0.334471	0.564701	1	5970	tags=55%, list=41%, signal=93%
GO_ORGANELLE_ENVELOPE_LUMEN	GO_ORGANELLE_ENVELOPE_LUMEN		67	-0.309287	-1.09825	0.322089	0.566425	1	3524	tags=30%, list=24%, signal=39%
GO_ER_TO_GOLGI_TRANSPORT_VESICLE_MEMBRANE	GO_ER_TO_GOLGI_TRANSPORT_VESICLE_MEMBRANE		32	-0.354203	-1.09781	0.351807	0.567199	1	4316	tags=41%, list=30%, signal=58%
GO_MULTICELLULAR_ORGANISM_REPRODUCTION	GO_MULTICELLULAR_ORGANISM_REPRODUCTION		421	-0.274987	-1.09754	0.206	0.567594	1	3070	tags=25%, list=21%, signal=30%
GO_MYOFIBRIL_ASSEMBLY	GO_MYOFIBRIL_ASSEMBLY		31	-0.352273	-1.09732	0.343826	0.567834	1	361	tags=13%, list=2%, signal=13%
GO_POSITIVE_REGULATION_OF_PEPTIDYL_THREONINE_PHOSPHORYLATION	GO_POSITIVE_REGULATION_OF_PEPTIDYL_THREONINE_PHOSPHORYLATION		19	-0.39045	-1.09701	0.3509	0.568305	1	1400	tags=21%, list=10%, signal=23%
GO_REGULATION_OF_EPIDERMAL_CELL_DIFFERENTIATION	GO_REGULATION_OF_EPIDERMAL_CELL_DIFFERENTIATION		25	-0.367512	-1.0969	0.348578	0.568242	1	516	tags=16%, list=4%, signal=17%
GO_OXIDOREDUCTASE_ACTIVITY_ACTING_ON_THE_CH_CH_GROUP_OF_DONORS	GO_OXIDOREDUCTASE_ACTIVITY_ACTING_ON_THE_CH_CH_GROUP_OF_DONORS		47	-0.326419	-1.09675	0.34471	0.568255	1	3216	tags=26%, list=22%, signal=33%
GO_NEGATIVE_REGULATION_OF_CELLULAR_PROTEIN_LOCALIZATION	GO_NEGATIVE_REGULATION_OF_CELLULAR_PROTEIN_LOCALIZATION		99	-0.295952	-1.09666	0.312042	0.568141	1	3345	tags=28%, list=23%, signal=36%
GO_PROTEIN_HOMOOLIGOMERIZATION	GO_PROTEIN_HOMOOLIGOMERIZATION		191	-0.280507	-1.09592	0.280203	0.569758	1	4492	tags=35%, list=31%, signal=50%
GO_INSULIN_SECRETION	GO_INSULIN_SECRETION		26	-0.366632	-1.09479	0.352869	0.572552	1	4524	tags=42%, list=31%, signal=61%
GO_FOREBRAIN_REGIONALIZATION	GO_FOREBRAIN_REGIONALIZATION		18	-0.397782	-1.09455	0.371613	0.572808	1	1505	tags=28%, list=10%, signal=31%
GO_PYRUVATE_METABOLIC_PROCESS	GO_PYRUVATE_METABOLIC_PROCESS		45	-0.329349	-1.09451	0.332574	0.572554	1	6286	tags=51%, list=43%, signal=90%
GO_CADHERIN_BINDING	GO_CADHERIN_BINDING		25	-0.36931	-1.09391	0.346341	0.573809	1	2390	tags=32%, list=16%, signal=38%
GO_REGULATION_OF_PROTEIN_TARGETING_TO_MITOCHONDRION	GO_REGULATION_OF_PROTEIN_TARGETING_TO_MITOCHONDRION		76	-0.307732	-1.09278	0.328618	0.576507	1	4706	tags=30%, list=32%, signal=45%
GO_PRECATALYTIC_SPLICEOSOME	GO_PRECATALYTIC_SPLICEOSOME		21	-0.377411	-1.09245	0.351921	0.577049	1	6596	tags=57%, list=45%, signal=105%
GO_CARDIAC_CHAMBER_DEVELOPMENT	GO_CARDIAC_CHAMBER_DEVELOPMENT		105	-0.295206	-1.09229	0.3102	0.577102	1	3965	tags=34%, list=27%, signal=47%
GO_REGULATION_OF_TRANSCRIPTION_FACTOR_IMPORT_INTO_NUCLEUS	GO_REGULATION_OF_TRANSCRIPTION_FACTOR_IMPORT_INTO_NUCLEUS		64	-0.312299	-1.09226	0.332604	0.576791	1	3345	tags=30%, list=23%, signal=38%
GO_AMMONIUM_ION_BINDING	GO_AMMONIUM_ION_BINDING		36	-0.349498	-1.09162	0.346017	0.578178	1	1720	tags=31%, list=12%, signal=35%
GO_MODULATION_OF_EXCITATORY_POSTSYNAPTIC_POTENTIAL	GO_MODULATION_OF_EXCITATORY_POSTSYNAPTIC_POTENTIAL		28	-0.35945	-1.09155	0.351025	0.577995	1	3205	tags=36%, list=22%, signal=46%
GO_AMIDE_BIOSYNTHETIC_PROCESS	GO_AMIDE_BIOSYNTHETIC_PROCESS		441	-0.271846	-1.09109	0.217	0.578873	1	6288	tags=48%, list=43%, signal=83%
GO_NEGATIVE_REGULATION_OF_MYELOID_LEUKOCYTE_DIFFERENTIATION	GO_NEGATIVE_REGULATION_OF_MYELOID_LEUKOCYTE_DIFFERENTIATION		28	-0.360446	-1.09095	0.374248	0.578887	1	2304	tags=25%, list=16%, signal=30%
GO_REGULATION_OF_FAT_CELL_DIFFERENTIATION	GO_REGULATION_OF_FAT_CELL_DIFFERENTIATION		76	-0.310631	-1.0907	0.309446	0.579192	1	2152	tags=22%, list=15%, signal=26%
GO_ENDOSOMAL_PART	GO_ENDOSOMAL_PART		324	-0.275089	-1.08971	0.249749	0.581523	1	3989	tags=29%, list=27%, signal=39%
GO_RESPONSE_TO_CALCIUM_ION	GO_RESPONSE_TO_CALCIUM_ION		87	-0.299293	-1.08871	0.333688	0.583987	1	4471	tags=36%, list=31%, signal=51%
GO_RNA_PHOSPHODIESTER_BOND_HYDROLYSIS_ENDONUCLEOLYTIC	GO_RNA_PHOSPHODIESTER_BOND_HYDROLYSIS_ENDONUCLEOLYTIC		45	-0.328492	-1.08865	0.352601	0.583769	1	6502	tags=56%, list=45%, signal=100%
GO_REGULATION_OF_ENDOTHELIAL_CELL_MIGRATION	GO_REGULATION_OF_ENDOTHELIAL_CELL_MIGRATION		86	-0.300995	-1.0885	0.329753	0.583824	1	4243	tags=40%, list=29%, signal=56%
GO_PURINE_CONTAINING_COMPOUND_METABOLIC_PROCESS	GO_PURINE_CONTAINING_COMPOUND_METABOLIC_PROCESS		312	-0.274511	-1.08824	0.264794	0.58417	1	6286	tags=52%, list=43%, signal=90%
GO_REGULATION_OF_CELL_ADHESION_MEDIATED_BY_INTEGRIN	GO_REGULATION_OF_CELL_ADHESION_MEDIATED_BY_INTEGRIN		29	-0.358745	-1.08808	0.357317	0.584243	1	5954	tags=48%, list=41%, signal=82%
GO_METENCEPHALON_DEVELOPMENT	GO_METENCEPHALON_DEVELOPMENT		85	-0.301492	-1.0875	0.329074	0.585486	1	4552	tags=41%, list=31%, signal=60%
GO_REGULATION_OF_PROTEOLYSIS	GO_REGULATION_OF_PROTEOLYSIS		489	-0.2691	-1.08708	0.21021	0.586254	1	4706	tags=34%, list=32%, signal=48%
GO_DEFENSE_RESPONSE_TO_OTHER_ORGANISM	GO_DEFENSE_RESPONSE_TO_OTHER_ORGANISM		202	-0.280262	-1.08649	0.3	0.587498	1	2898	tags=24%, list=20%, signal=29%
GO_PHAGOSOME_ACIDIFICATION	GO_PHAGOSOME_ACIDIFICATION		18	-0.398045	-1.08613	0.379447	0.588101	1	3105	tags=33%, list=21%, signal=42%
GO_NEGATIVE_REGULATION_OF_HOMOTYPIC_CELL_CELL_ADHESION	GO_NEGATIVE_REGULATION_OF_HOMOTYPIC_CELL_CELL_ADHESION		55	-0.318254	-1.08603	0.364865	0.588017	1	1967	tags=24%, list=14%, signal=27%
GO_CELLULAR_RESPONSE_TO_INORGANIC_SUBSTANCE	GO_CELLULAR_RESPONSE_TO_INORGANIC_SUBSTANCE		105	-0.294357	-1.08601	0.329799	0.587685	1	4478	tags=36%, list=31%, signal=52%
GO_MESODERM_MORPHOGENESIS	GO_MESODERM_MORPHOGENESIS		44	-0.325832	-1.08573	0.33945	0.588122	1	3064	tags=27%, list=21%, signal=34%
GO_FERTILIZATION	GO_FERTILIZATION		55	-0.31763	-1.08566	0.358025	0.587973	1	2660	tags=25%, list=18%, signal=31%
GO_REGULATION_OF_INTRINSIC_APOPTOTIC_SIGNALING_PATHWAY_IN_RESPONSE_TO_DNA_DAMAGE	GO_REGULATION_OF_INTRINSIC_APOPTOTIC_SIGNALING_PATHWAY_IN_RESPONSE_TO_DNA_DAMAGE		26	-0.3591	-1.08545	0.361624	0.588145	1	3770	tags=35%, list=26%, signal=47%
GO_REGULATION_OF_LIPID_METABOLIC_PROCESS	GO_REGULATION_OF_LIPID_METABOLIC_PROCESS		197	-0.278878	-1.08483	0.30715	0.589456	1	4154	tags=34%, list=29%, signal=47%
GO_POSITIVE_REGULATION_OF_RESPONSE_TO_CYTOKINE_STIMULUS	GO_POSITIVE_REGULATION_OF_RESPONSE_TO_CYTOKINE_STIMULUS		21	-0.379322	-1.08456	0.368486	0.589865	1	1037	tags=19%, list=7%, signal=20%
GO_SYNAPTIC_VESICLE_CYCLE	GO_SYNAPTIC_VESICLE_CYCLE		73	-0.30417	-1.08433	0.335519	0.590107	1	2545	tags=23%, list=18%, signal=28%
GO_PYRIMIDINE_NUCLEOSIDE_BIOSYNTHETIC_PROCESS	GO_PYRIMIDINE_NUCLEOSIDE_BIOSYNTHETIC_PROCESS		24	-0.364373	-1.08428	0.35741	0.589867	1	4457	tags=33%, list=31%, signal=48%
GO_SPLICEOSOMAL_TRI_SNRNP_COMPLEX	GO_SPLICEOSOMAL_TRI_SNRNP_COMPLEX		26	-0.3613	-1.08327	0.37439	0.592245	1	6606	tags=62%, list=45%, signal=113%
GO_NUCLEOSIDE_TRIPHOSPHATE_BIOSYNTHETIC_PROCESS	GO_NUCLEOSIDE_TRIPHOSPHATE_BIOSYNTHETIC_PROCESS		50	-0.31918	-1.08176	0.346325	0.595973	1	4331	tags=32%, list=30%, signal=45%
GO_SEX_DIFFERENTIATION	GO_SEX_DIFFERENTIATION		164	-0.280352	-1.08082	0.332311	0.598167	1	2488	tags=24%, list=17%, signal=28%
GO_POSITIVE_REGULATION_OF_LYMPHOCYTE_MEDIATED_IMMUNITY	GO_POSITIVE_REGULATION_OF_LYMPHOCYTE_MEDIATED_IMMUNITY		30	-0.349665	-1.08019	0.383333	0.599513	1	2756	tags=30%, list=19%, signal=37%
GO_THIOESTER_BIOSYNTHETIC_PROCESS	GO_THIOESTER_BIOSYNTHETIC_PROCESS		41	-0.333272	-1.08006	0.367015	0.599525	1	3011	tags=20%, list=21%, signal=25%
GO_DENDRITIC_SPINE_DEVELOPMENT	GO_DENDRITIC_SPINE_DEVELOPMENT		19	-0.377661	-1.07986	0.374036	0.599706	1	2766	tags=32%, list=19%, signal=39%
GO_REGULATION_OF_ASTROCYTE_DIFFERENTIATION	GO_REGULATION_OF_ASTROCYTE_DIFFERENTIATION		23	-0.36529	-1.07936	0.359853	0.600732	1	4890	tags=52%, list=34%, signal=79%
GO_INNER_EAR_RECEPTOR_STEREOCILIUM_ORGANIZATION	GO_INNER_EAR_RECEPTOR_STEREOCILIUM_ORGANIZATION		17	-0.391542	-1.07933	0.371212	0.60043	1	4703	tags=47%, list=32%, signal=70%
GO_REGULATION_OF_ERK1_AND_ERK2_CASCADE	GO_REGULATION_OF_ERK1_AND_ERK2_CASCADE		139	-0.284028	-1.07851	0.332989	0.602279	1	3283	tags=27%, list=23%, signal=34%
GO_DEVELOPMENTAL_CELL_GROWTH	GO_DEVELOPMENTAL_CELL_GROWTH		64	-0.308304	-1.07847	0.349781	0.602035	1	2044	tags=25%, list=14%, signal=29%
GO_PATTERN_SPECIFICATION_PROCESS	GO_PATTERN_SPECIFICATION_PROCESS		272	-0.272477	-1.07792	0.305835	0.60314	1	3632	tags=30%, list=25%, signal=39%
GO_STRUCTURAL_MOLECULE_ACTIVITY	GO_STRUCTURAL_MOLECULE_ACTIVITY		474	-0.268519	-1.07771	0.248	0.603315	1	5622	tags=43%, list=39%, signal=69%
GO_PHOSPHATIDYLINOSITOL_BIOSYNTHETIC_PROCESS	GO_PHOSPHATIDYLINOSITOL_BIOSYNTHETIC_PROCESS		103	-0.292434	-1.07754	0.357367	0.603427	1	4523	tags=38%, list=31%, signal=55%
GO_CALMODULIN_BINDING	GO_CALMODULIN_BINDING		149	-0.279253	-1.07725	0.332993	0.603869	1	3661	tags=29%, list=25%, signal=38%
GO_NEGATIVE_REGULATION_OF_GLIAL_CELL_DIFFERENTIATION	GO_NEGATIVE_REGULATION_OF_GLIAL_CELL_DIFFERENTIATION		22	-0.369159	-1.0765	0.380282	0.605504	1	2538	tags=27%, list=17%, signal=33%
GO_NEGATIVE_REGULATION_OF_HEART_CONTRACTION	GO_NEGATIVE_REGULATION_OF_HEART_CONTRACTION		15	-0.397508	-1.07594	0.384926	0.606642	1	2099	tags=33%, list=14%, signal=39%
GO_RESPONSE_TO_PROSTAGLANDIN	GO_RESPONSE_TO_PROSTAGLANDIN		17	-0.398117	-1.07575	0.392723	0.60682	1	4123	tags=47%, list=28%, signal=66%
GO_RESPONSE_TO_BIOTIC_STIMULUS	GO_RESPONSE_TO_BIOTIC_STIMULUS		454	-0.265733	-1.07572	0.267	0.606531	1	2909	tags=22%, list=20%, signal=27%
GO_REGULATION_OF_CYSTEINE_TYPE_ENDOPEPTIDASE_ACTIVITY_INVOLVED_IN_APOPTOTIC_SIGNALING_PATHWAY	GO_REGULATION_OF_CYSTEINE_TYPE_ENDOPEPTIDASE_ACTIVITY_INVOLVED_IN_APOPTOTIC_SIGNALING_PATHWAY		16	-0.391649	-1.0753	0.370611	0.607329	1	4320	tags=44%, list=30%, signal=62%
GO_REGULATION_OF_NEUROTRANSMITTER_TRANSPORT	GO_REGULATION_OF_NEUROTRANSMITTER_TRANSPORT		52	-0.312438	-1.07506	0.372414	0.607628	1	3430	tags=29%, list=24%, signal=38%
GO_SARCOMERE_ORGANIZATION	GO_SARCOMERE_ORGANIZATION		18	-0.380278	-1.07468	0.383508	0.608277	1	4952	tags=44%, list=34%, signal=67%
GO_POSITIVE_REGULATION_OF_CELL_MORPHOGENESIS_INVOLVED_IN_DIFFERENTIATION	GO_POSITIVE_REGULATION_OF_CELL_MORPHOGENESIS_INVOLVED_IN_DIFFERENTIATION		136	-0.282653	-1.07398	0.345957	0.609806	1	3561	tags=30%, list=25%, signal=40%
GO_COFACTOR_METABOLIC_PROCESS	GO_COFACTOR_METABOLIC_PROCESS		256	-0.270293	-1.07398	0.323972	0.609442	1	6646	tags=50%, list=46%, signal=91%
GO_TELENCEPHALON_DEVELOPMENT	GO_TELENCEPHALON_DEVELOPMENT		200	-0.276505	-1.07362	0.336057	0.610041	1	2027	tags=21%, list=14%, signal=23%
GO_CGMP_METABOLIC_PROCESS	GO_CGMP_METABOLIC_PROCESS		15	-0.400605	-1.07284	0.372093	0.611752	1	429	tags=20%, list=3%, signal=21%
GO_INNATE_IMMUNE_RESPONSE	GO_INNATE_IMMUNE_RESPONSE		256	-0.273453	-1.07172	0.304523	0.614447	1	3131	tags=24%, list=22%, signal=30%
GO_REGULATION_OF_RECEPTOR_INTERNALIZATION	GO_REGULATION_OF_RECEPTOR_INTERNALIZATION		31	-0.339357	-1.07149	0.372479	0.614699	1	4480	tags=42%, list=31%, signal=61%
GO_REGULATION_OF_INTERLEUKIN_8_PRODUCTION	GO_REGULATION_OF_INTERLEUKIN_8_PRODUCTION		25	-0.358074	-1.07127	0.389937	0.61491	1	5483	tags=48%, list=38%, signal=77%
GO_MATURATION_OF_SSU_RRNA_FROM_TRICISTRONIC_RRNA_TRANSCRIPT_SSU_RRNA_5_8S_RRNA_LSU_RRNA_	GO_MATURATION_OF_SSU_RRNA_FROM_TRICISTRONIC_RRNA_TRANSCRIPT_SSU_RRNA_5_8S_RRNA_LSU_RRNA_		33	-0.340021	-1.07118	0.38361	0.614781	1	5968	tags=55%, list=41%, signal=92%
GO_LYMPHOCYTE_ACTIVATION	GO_LYMPHOCYTE_ACTIVATION		197	-0.274784	-1.06989	0.338057	0.618013	1	2858	tags=23%, list=20%, signal=29%
GO_RESPONSE_TO_ESTROGEN	GO_RESPONSE_TO_ESTROGEN		161	-0.278272	-1.06934	0.354508	0.619107	1	4531	tags=35%, list=31%, signal=51%
GO_DETECTION_OF_LIGHT_STIMULUS	GO_DETECTION_OF_LIGHT_STIMULUS		21	-0.372568	-1.06833	0.391521	0.621532	1	4456	tags=48%, list=31%, signal=69%
GO_PHOTORECEPTOR_CELL_MAINTENANCE	GO_PHOTORECEPTOR_CELL_MAINTENANCE		23	-0.362263	-1.06824	0.386503	0.621402	1	3777	tags=35%, list=26%, signal=47%
GO_AGING	GO_AGING		195	-0.276346	-1.06807	0.341759	0.62145	1	3283	tags=25%, list=23%, signal=32%
GO_POSITIVE_REGULATION_OF_MUSCLE_TISSUE_DEVELOPMENT	GO_POSITIVE_REGULATION_OF_MUSCLE_TISSUE_DEVELOPMENT		42	-0.325618	-1.06807	0.367059	0.62108	1	3346	tags=36%, list=23%, signal=46%
GO_CARDIAC_CELL_DEVELOPMENT	GO_CARDIAC_CELL_DEVELOPMENT		33	-0.336863	-1.06785	0.390303	0.621285	1	1121	tags=18%, list=8%, signal=20%
GO_REGULATION_OF_POTASSIUM_ION_TRANSMEMBRANE_TRANSPORT	GO_REGULATION_OF_POTASSIUM_ION_TRANSMEMBRANE_TRANSPORT		50	-0.310748	-1.06763	0.38914	0.621512	1	2297	tags=24%, list=16%, signal=28%
GO_CARDIAC_CHAMBER_MORPHOGENESIS	GO_CARDIAC_CHAMBER_MORPHOGENESIS		73	-0.300385	-1.06735	0.370897	0.62193	1	3965	tags=37%, list=27%, signal=51%
GO_DENDRITE_MEMBRANE	GO_DENDRITE_MEMBRANE		16	-0.394893	-1.06724	0.398639	0.621861	1	2705	tags=38%, list=19%, signal=46%
GO_REPRODUCTIVE_SYSTEM_DEVELOPMENT	GO_REPRODUCTIVE_SYSTEM_DEVELOPMENT		265	-0.270992	-1.06697	0.330661	0.62224	1	3054	tags=26%, list=21%, signal=32%
GO_ENERGY_DERIVATION_BY_OXIDATION_OF_ORGANIC_COMPOUNDS	GO_ENERGY_DERIVATION_BY_OXIDATION_OF_ORGANIC_COMPOUNDS		185	-0.275206	-1.06693	0.352525	0.621966	1	6367	tags=52%, list=44%, signal=92%
GO_TRNA_SPECIFIC_RIBONUCLEASE_ACTIVITY	GO_TRNA_SPECIFIC_RIBONUCLEASE_ACTIVITY		15	-0.400531	-1.0665	0.397668	0.622752	1	6502	tags=73%, list=45%, signal=133%
GO_FEAR_RESPONSE	GO_FEAR_RESPONSE		26	-0.354639	-1.06635	0.384428	0.622789	1	3975	tags=46%, list=27%, signal=63%
GO_TRANSLATIONAL_TERMINATION	GO_TRANSLATIONAL_TERMINATION		89	-0.291598	-1.06558	0.377778	0.624533	1	6851	tags=57%, list=47%, signal=108%
GO_PROTEIN_LOCALIZATION_TO_CELL_PERIPHERY	GO_PROTEIN_LOCALIZATION_TO_CELL_PERIPHERY		135	-0.279431	-1.06544	0.360248	0.624554	1	3681	tags=30%, list=25%, signal=39%
GO_OXIDOREDUCTASE_ACTIVITY_ACTING_ON_THE_CH_OH_GROUP_OF_DONORS_NAD_OR_NADP_AS_ACCEPTOR	GO_OXIDOREDUCTASE_ACTIVITY_ACTING_ON_THE_CH_OH_GROUP_OF_DONORS_NAD_OR_NADP_AS_ACCEPTOR		72	-0.299763	-1.0638	0.376344	0.628705	1	5056	tags=36%, list=35%, signal=55%
GO_ANTIGEN_PROCESSING_AND_PRESENTATION	GO_ANTIGEN_PROCESSING_AND_PRESENTATION		150	-0.278088	-1.0638	0.365226	0.628333	1	5050	tags=37%, list=35%, signal=57%
GO_MATING_BEHAVIOR	GO_MATING_BEHAVIOR		17	-0.385077	-1.06355	0.4	0.628592	1	2357	tags=35%, list=16%, signal=42%
GO_CELL_JUNCTION_ASSEMBLY	GO_CELL_JUNCTION_ASSEMBLY		101	-0.28627	-1.0634	0.364583	0.628594	1	3931	tags=34%, list=27%, signal=46%
GO_POSITIVE_REGULATION_OF_TUMOR_NECROSIS_FACTOR_SUPERFAMILY_CYTOKINE_PRODUCTION	GO_POSITIVE_REGULATION_OF_TUMOR_NECROSIS_FACTOR_SUPERFAMILY_CYTOKINE_PRODUCTION		32	-0.336078	-1.06314	0.386007	0.628908	1	4072	tags=38%, list=28%, signal=52%
GO_FOREBRAIN_DEVELOPMENT	GO_FOREBRAIN_DEVELOPMENT		288	-0.267847	-1.06295	0.315261	0.629082	1	2027	tags=19%, list=14%, signal=22%
GO_ER_TO_GOLGI_VESICLE_MEDIATED_TRANSPORT	GO_ER_TO_GOLGI_VESICLE_MEDIATED_TRANSPORT		143	-0.280278	-1.0629	0.357732	0.628831	1	5685	tags=45%, list=39%, signal=73%
GO_REGULATION_OF_MITOPHAGY	GO_REGULATION_OF_MITOPHAGY		39	-0.330785	-1.06244	0.395105	0.629692	1	6626	tags=54%, list=46%, signal=99%
GO_NEURON_PROJECTION_REGENERATION	GO_NEURON_PROJECTION_REGENERATION		27	-0.351389	-1.06228	0.395657	0.629755	1	3554	tags=41%, list=24%, signal=54%
GO_POSITIVE_REGULATION_OF_FAT_CELL_DIFFERENTIATION	GO_POSITIVE_REGULATION_OF_FAT_CELL_DIFFERENTIATION		37	-0.326999	-1.06206	0.385799	0.629973	1	3336	tags=32%, list=23%, signal=42%
GO_PROSTANOID_METABOLIC_PROCESS	GO_PROSTANOID_METABOLIC_PROCESS		20	-0.373838	-1.06194	0.382872	0.629919	1	1174	tags=20%, list=8%, signal=22%
GO_REGULATION_OF_NEUTROPHIL_MIGRATION	GO_REGULATION_OF_NEUTROPHIL_MIGRATION		15	-0.389265	-1.06088	0.374486	0.632401	1	3992	tags=40%, list=27%, signal=55%
GO_REGULATION_OF_RELEASE_OF_SEQUESTERED_CALCIUM_ION_INTO_CYTOSOL	GO_REGULATION_OF_RELEASE_OF_SEQUESTERED_CALCIUM_ION_INTO_CYTOSOL		53	-0.308828	-1.05924	0.379505	0.636463	1	3991	tags=32%, list=27%, signal=44%
GO_PEPTIDYL_TYROSINE_AUTOPHOSPHORYLATION	GO_PEPTIDYL_TYROSINE_AUTOPHOSPHORYLATION		28	-0.345563	-1.0592	0.409035	0.636184	1	6395	tags=57%, list=44%, signal=102%
GO_POSITIVE_REGULATION_OF_EPITHELIAL_CELL_DIFFERENTIATION	GO_POSITIVE_REGULATION_OF_EPITHELIAL_CELL_DIFFERENTIATION		33	-0.340274	-1.05918	0.389412	0.635864	1	3319	tags=36%, list=23%, signal=47%
GO_POSITIVE_REGULATION_OF_CELL_ADHESION	GO_POSITIVE_REGULATION_OF_CELL_ADHESION		227	-0.270811	-1.05895	0.356713	0.636144	1	4149	tags=34%, list=29%, signal=47%
GO_NEGATIVE_REGULATION_OF_APOPTOTIC_SIGNALING_PATHWAY	GO_NEGATIVE_REGULATION_OF_APOPTOTIC_SIGNALING_PATHWAY		150	-0.27657	-1.05826	0.372934	0.637616	1	5005	tags=38%, list=34%, signal=57%
GO_AEROBIC_RESPIRATION	GO_AEROBIC_RESPIRATION		47	-0.318515	-1.05791	0.395006	0.638203	1	6782	tags=53%, list=47%, signal=99%
GO_RESPONSE_TO_PROSTAGLANDIN_E	GO_RESPONSE_TO_PROSTAGLANDIN_E		15	-0.397825	-1.05771	0.402102	0.638381	1	4123	tags=47%, list=28%, signal=65%
GO_GLAND_DEVELOPMENT	GO_GLAND_DEVELOPMENT		270	-0.267888	-1.05758	0.347695	0.638373	1	3336	tags=27%, list=23%, signal=34%
GO_RIBOSOME_ASSEMBLY	GO_RIBOSOME_ASSEMBLY		47	-0.317061	-1.05705	0.401376	0.639396	1	5833	tags=47%, list=40%, signal=78%
GO_CELLULAR_RESPONSE_TO_PROSTAGLANDIN_STIMULUS	GO_CELLULAR_RESPONSE_TO_PROSTAGLANDIN_STIMULUS		15	-0.399784	-1.05697	0.416999	0.639246	1	4123	tags=47%, list=28%, signal=65%
GO_POSITIVE_REGULATION_OF_EXCITATORY_POSTSYNAPTIC_POTENTIAL	GO_POSITIVE_REGULATION_OF_EXCITATORY_POSTSYNAPTIC_POTENTIAL		20	-0.371053	-1.05587	0.410486	0.641858	1	3102	tags=35%, list=21%, signal=44%
GO_TRANSLATIONAL_INITIATION	GO_TRANSLATIONAL_INITIATION		134	-0.275893	-1.05568	0.389969	0.641994	1	7104	tags=62%, list=49%, signal=120%
GO_REGULATION_OF_ACTION_POTENTIAL	GO_REGULATION_OF_ACTION_POTENTIAL		30	-0.34103	-1.0555	0.390071	0.642111	1	5396	tags=57%, list=37%, signal=90%
GO_IRON_ION_HOMEOSTASIS	GO_IRON_ION_HOMEOSTASIS		46	-0.314887	-1.05543	0.391254	0.641917	1	5122	tags=50%, list=35%, signal=77%
GO_PHOTORECEPTOR_CELL_DIFFERENTIATION	GO_PHOTORECEPTOR_CELL_DIFFERENTIATION		33	-0.334632	-1.05536	0.401434	0.641723	1	3990	tags=36%, list=27%, signal=50%
GO_NEURAL_TUBE_DEVELOPMENT	GO_NEURAL_TUBE_DEVELOPMENT		122	-0.276856	-1.05388	0.391393	0.645423	1	4585	tags=36%, list=32%, signal=52%
GO_NEGATIVE_REGULATION_OF_MUSCLE_CONTRACTION	GO_NEGATIVE_REGULATION_OF_MUSCLE_CONTRACTION		18	-0.380616	-1.05379	0.411321	0.645247	1	3380	tags=39%, list=23%, signal=51%
GO_CELL_ACTIVATION	GO_CELL_ACTIVATION		348	-0.263603	-1.05311	0.341	0.646722	1	2909	tags=24%, list=20%, signal=29%
GO_ELECTRON_CARRIER_ACTIVITY	GO_ELECTRON_CARRIER_ACTIVITY		90	-0.291927	-1.05277	0.409715	0.647264	1	5284	tags=37%, list=36%, signal=57%
GO_APOPTOTIC_SIGNALING_PATHWAY	GO_APOPTOTIC_SIGNALING_PATHWAY		219	-0.269033	-1.0527	0.359879	0.647098	1	4085	tags=30%, list=28%, signal=41%
GO_MULTI_ORGANISM_BEHAVIOR	GO_MULTI_ORGANISM_BEHAVIOR		56	-0.306148	-1.05264	0.404396	0.646876	1	3549	tags=34%, list=24%, signal=45%
GO_POSITIVE_REGULATION_OF_REPRODUCTIVE_PROCESS	GO_POSITIVE_REGULATION_OF_REPRODUCTIVE_PROCESS		32	-0.337759	-1.05262	0.401669	0.646568	1	443	tags=16%, list=3%, signal=16%
GO_POSITIVE_REGULATION_OF_SODIUM_ION_TRANSMEMBRANE_TRANSPORT	GO_POSITIVE_REGULATION_OF_SODIUM_ION_TRANSMEMBRANE_TRANSPORT		15	-0.397442	-1.05234	0.37766	0.646897	1	3664	tags=47%, list=25%, signal=62%
GO_EMBRYONIC_CRANIAL_SKELETON_MORPHOGENESIS	GO_EMBRYONIC_CRANIAL_SKELETON_MORPHOGENESIS		32	-0.336547	-1.0523	0.397561	0.646647	1	5546	tags=53%, list=38%, signal=86%
GO_INTERSTRAND_CROSS_LINK_REPAIR	GO_INTERSTRAND_CROSS_LINK_REPAIR		32	-0.335788	-1.05219	0.397849	0.64655	1	3791	tags=34%, list=26%, signal=46%
GO_SENSORY_PERCEPTION_OF_TEMPERATURE_STIMULUS	GO_SENSORY_PERCEPTION_OF_TEMPERATURE_STIMULUS		15	-0.402734	-1.05216	0.42029	0.646264	1	1671	tags=33%, list=12%, signal=38%
GO_RESPONSE_TO_AMMONIUM_ION	GO_RESPONSE_TO_AMMONIUM_ION		42	-0.318897	-1.05074	0.399313	0.649678	1	4912	tags=43%, list=34%, signal=65%
GO_REGULATION_OF_T_CELL_PROLIFERATION	GO_REGULATION_OF_T_CELL_PROLIFERATION		68	-0.298488	-1.04947	0.415852	0.652824	1	2173	tags=21%, list=15%, signal=24%
GO_POSITIVE_REGULATION_OF_LEUKOCYTE_DIFFERENTIATION	GO_POSITIVE_REGULATION_OF_LEUKOCYTE_DIFFERENTIATION		73	-0.296311	-1.04934	0.404995	0.652799	1	1721	tags=19%, list=12%, signal=22%
GO_REGULATION_OF_CYTOKINE_PRODUCTION	GO_REGULATION_OF_CYTOKINE_PRODUCTION		318	-0.26426	-1.04914	0.368104	0.652962	1	4072	tags=30%, list=28%, signal=41%
GO_POSITIVE_REGULATION_OF_CYTOPLASMIC_TRANSPORT	GO_POSITIVE_REGULATION_OF_CYTOPLASMIC_TRANSPORT		207	-0.266772	-1.04887	0.392354	0.653302	1	3367	tags=24%, list=23%, signal=30%
GO_REGULATION_OF_SMOOTH_MUSCLE_CELL_PROLIFERATION	GO_REGULATION_OF_SMOOTH_MUSCLE_CELL_PROLIFERATION		71	-0.295084	-1.04777	0.401961	0.655972	1	1554	tags=15%, list=11%, signal=17%
GO_REGULATION_OF_COLLATERAL_SPROUTING	GO_REGULATION_OF_COLLATERAL_SPROUTING		15	-0.397124	-1.04764	0.407311	0.655961	1	4844	tags=53%, list=33%, signal=80%
GO_NADP_METABOLIC_PROCESS	GO_NADP_METABOLIC_PROCESS		23	-0.360577	-1.04716	0.41488	0.656927	1	5407	tags=52%, list=37%, signal=83%
GO_STEROID_BINDING	GO_STEROID_BINDING		54	-0.307371	-1.04693	0.386952	0.65718	1	4776	tags=44%, list=33%, signal=66%
GO_WW_DOMAIN_BINDING	GO_WW_DOMAIN_BINDING		21	-0.369159	-1.04661	0.431078	0.657695	1	5169	tags=52%, list=36%, signal=81%
GO_NEGATIVE_REGULATION_OF_VIRAL_PROCESS	GO_NEGATIVE_REGULATION_OF_VIRAL_PROCESS		50	-0.312168	-1.04628	0.420112	0.658233	1	2419	tags=20%, list=17%, signal=24%
GO_RESPONSE_TO_ALCOHOL	GO_RESPONSE_TO_ALCOHOL		273	-0.265111	-1.04588	0.361083	0.658956	1	4531	tags=36%, list=31%, signal=51%
GO_BRANCH_ELONGATION_OF_AN_EPITHELIUM	GO_BRANCH_ELONGATION_OF_AN_EPITHELIUM		15	-0.393643	-1.04572	0.407022	0.658997	1	390	tags=20%, list=3%, signal=21%
GO_POSITIVE_REGULATION_OF_CARDIAC_MUSCLE_TISSUE_DEVELOPMENT	GO_POSITIVE_REGULATION_OF_CARDIAC_MUSCLE_TISSUE_DEVELOPMENT		22	-0.3602	-1.04503	0.409561	0.660508	1	1588	tags=23%, list=11%, signal=25%
GO_RESPONSE_TO_FATTY_ACID	GO_RESPONSE_TO_FATTY_ACID		49	-0.309649	-1.04452	0.410227	0.661498	1	4531	tags=37%, list=31%, signal=53%
GO_REGULATION_OF_ENDOCYTOSIS	GO_REGULATION_OF_ENDOCYTOSIS		147	-0.273375	-1.04452	0.39959	0.661121	1	4074	tags=33%, list=28%, signal=45%
GO_CELLULAR_RESPONSE_TO_ABIOTIC_STIMULUS	GO_CELLULAR_RESPONSE_TO_ABIOTIC_STIMULUS		185	-0.265658	-1.04438	0.408952	0.661112	1	2098	tags=18%, list=14%, signal=21%
GO_NEGATIVE_REGULATION_OF_FAT_CELL_DIFFERENTIATION	GO_NEGATIVE_REGULATION_OF_FAT_CELL_DIFFERENTIATION		28	-0.340515	-1.04436	0.405473	0.660782	1	2010	tags=25%, list=14%, signal=29%
GO_HEME_METABOLIC_PROCESS	GO_HEME_METABOLIC_PROCESS		24	-0.359885	-1.04294	0.416049	0.664394	1	6859	tags=67%, list=47%, signal=126%
GO_NEGATIVE_REGULATION_OF_PEPTIDYL_TYROSINE_PHOSPHORYLATION	GO_NEGATIVE_REGULATION_OF_PEPTIDYL_TYROSINE_PHOSPHORYLATION		31	-0.336182	-1.04182	0.427033	0.667073	1	3058	tags=29%, list=21%, signal=37%
GO_CILIUM_MOVEMENT	GO_CILIUM_MOVEMENT		19	-0.372466	-1.04155	0.428212	0.667431	1	4917	tags=47%, list=34%, signal=72%
GO_RETINA_HOMEOSTASIS	GO_RETINA_HOMEOSTASIS		34	-0.325457	-1.0413	0.421931	0.667722	1	4985	tags=38%, list=34%, signal=58%
GO_PHOTORECEPTOR_CONNECTING_CILIUM	GO_PHOTORECEPTOR_CONNECTING_CILIUM		23	-0.354311	-1.0412	0.417202	0.667614	1	3467	tags=26%, list=24%, signal=34%
GO_POSITIVE_REGULATION_OF_CYTOKINE_BIOSYNTHETIC_PROCESS	GO_POSITIVE_REGULATION_OF_CYTOKINE_BIOSYNTHETIC_PROCESS		24	-0.350327	-1.04103	0.412054	0.667687	1	1994	tags=21%, list=14%, signal=24%
GO_REGULATION_OF_PROTEIN_TARGETING	GO_REGULATION_OF_PROTEIN_TARGETING		223	-0.264849	-1.04098	0.399596	0.667446	1	4243	tags=30%, list=29%, signal=41%
GO_AORTA_DEVELOPMENT	GO_AORTA_DEVELOPMENT		31	-0.33439	-1.04071	0.424674	0.667798	1	3438	tags=29%, list=24%, signal=38%
GO_POSITIVE_REGULATION_OF_SKELETAL_MUSCLE_TISSUE_DEVELOPMENT	GO_POSITIVE_REGULATION_OF_SKELETAL_MUSCLE_TISSUE_DEVELOPMENT		18	-0.373605	-1.04064	0.411613	0.667609	1	3283	tags=44%, list=23%, signal=57%
GO_POSITIVE_REGULATION_OF_CELL_MATRIX_ADHESION	GO_POSITIVE_REGULATION_OF_CELL_MATRIX_ADHESION		33	-0.333462	-1.04046	0.424242	0.667701	1	3863	tags=36%, list=27%, signal=49%
GO_REGULATION_OF_MYOBLAST_DIFFERENTIATION	GO_REGULATION_OF_MYOBLAST_DIFFERENTIATION		29	-0.341635	-1.04039	0.430864	0.667504	1	1911	tags=24%, list=13%, signal=28%
GO_NEGATIVE_REGULATION_OF_INTRACELLULAR_TRANSPORT	GO_NEGATIVE_REGULATION_OF_INTRACELLULAR_TRANSPORT		104	-0.281465	-1.03957	0.4158	0.669326	1	2493	tags=22%, list=17%, signal=27%
GO_NEGATIVE_REGULATION_OF_NEURON_APOPTOTIC_PROCESS	GO_NEGATIVE_REGULATION_OF_NEURON_APOPTOTIC_PROCESS		106	-0.27904	-1.03916	0.411157	0.67006	1	1642	tags=18%, list=11%, signal=20%
GO_ION_CHANNEL_BINDING	GO_ION_CHANNEL_BINDING		97	-0.281502	-1.03916	0.422222	0.669685	1	1926	tags=19%, list=13%, signal=21%
GO_NEGATIVE_REGULATION_OF_EXTRINSIC_APOPTOTIC_SIGNALING_PATHWAY_VIA_DEATH_DOMAIN_RECEPTORS	GO_NEGATIVE_REGULATION_OF_EXTRINSIC_APOPTOTIC_SIGNALING_PATHWAY_VIA_DEATH_DOMAIN_RECEPTORS		20	-0.368699	-1.03835	0.42803	0.671484	1	2488	tags=20%, list=17%, signal=24%
GO_CYTOSOLIC_PART	GO_CYTOSOLIC_PART		176	-0.268021	-1.03826	0.392276	0.671322	1	5591	tags=42%, list=39%, signal=68%
GO_NEGATIVE_REGULATION_OF_BINDING	GO_NEGATIVE_REGULATION_OF_BINDING		97	-0.279875	-1.03706	0.412815	0.674261	1	2033	tags=19%, list=14%, signal=21%
GO_NUCLEAR_MEMBRANE	GO_NUCLEAR_MEMBRANE		226	-0.266552	-1.03692	0.412714	0.674274	1	3885	tags=30%, list=27%, signal=40%
GO_GRANULOCYTE_MIGRATION	GO_GRANULOCYTE_MIGRATION		31	-0.333619	-1.03665	0.450062	0.674652	1	4514	tags=48%, list=31%, signal=70%
GO_AXIS_ELONGATION	GO_AXIS_ELONGATION		23	-0.360389	-1.03627	0.429119	0.675322	1	390	tags=17%, list=3%, signal=18%
GO_GLUTAMATE_SECRETION	GO_GLUTAMATE_SECRETION		26	-0.346687	-1.03607	0.430189	0.675451	1	282	tags=12%, list=2%, signal=12%
GO_RESPONSE_TO_ANTIBIOTIC	GO_RESPONSE_TO_ANTIBIOTIC		34	-0.333069	-1.03606	0.434679	0.675065	1	1442	tags=15%, list=10%, signal=16%
GO_MUSCLE_ORGAN_DEVELOPMENT	GO_MUSCLE_ORGAN_DEVELOPMENT		179	-0.267016	-1.03569	0.411825	0.67569	1	4022	tags=34%, list=28%, signal=46%
GO_T_CELL_ACTIVATION_INVOLVED_IN_IMMUNE_RESPONSE	GO_T_CELL_ACTIVATION_INVOLVED_IN_IMMUNE_RESPONSE		22	-0.355305	-1.03546	0.427371	0.675913	1	1994	tags=27%, list=14%, signal=32%
GO_CELL_KILLING	GO_CELL_KILLING		18	-0.376268	-1.03543	0.434159	0.675582	1	4751	tags=50%, list=33%, signal=74%
GO_REGULATION_OF_EPITHELIAL_CELL_PROLIFERATION	GO_REGULATION_OF_EPITHELIAL_CELL_PROLIFERATION		203	-0.264872	-1.03537	0.420787	0.675377	1	2046	tags=19%, list=14%, signal=22%
GO_REGULATION_OF_HEART_MORPHOGENESIS	GO_REGULATION_OF_HEART_MORPHOGENESIS		21	-0.359451	-1.0353	0.443325	0.675157	1	3108	tags=33%, list=21%, signal=42%
GO_ANATOMICAL_STRUCTURE_HOMEOSTASIS	GO_ANATOMICAL_STRUCTURE_HOMEOSTASIS		174	-0.268357	-1.03491	0.427403	0.675839	1	5912	tags=48%, list=41%, signal=80%
GO_ACTIN_CYTOSKELETON_REORGANIZATION	GO_ACTIN_CYTOSKELETON_REORGANIZATION		47	-0.310756	-1.0347	0.424412	0.676015	1	2781	tags=23%, list=19%, signal=29%
GO_XENOPHAGY	GO_XENOPHAGY		64	-0.298018	-1.03321	0.430143	0.679659	1	2747	tags=23%, list=19%, signal=29%
GO_REGULATION_OF_STEM_CELL_DIFFERENTIATION	GO_REGULATION_OF_STEM_CELL_DIFFERENTIATION		80	-0.287597	-1.0332	0.427332	0.679296	1	1274	tags=16%, list=9%, signal=18%
GO_MUSCLE_STRUCTURE_DEVELOPMENT	GO_MUSCLE_STRUCTURE_DEVELOPMENT		300	-0.26133	-1.03296	0.405405	0.679558	1	4281	tags=35%, list=29%, signal=49%
GO_HINDBRAIN_MORPHOGENESIS	GO_HINDBRAIN_MORPHOGENESIS		33	-0.331227	-1.03287	0.456077	0.679399	1	5281	tags=52%, list=36%, signal=81%
GO_TETRAPYRROLE_BINDING	GO_TETRAPYRROLE_BINDING		57	-0.30423	-1.03244	0.431131	0.680178	1	4296	tags=33%, list=30%, signal=47%
GO_POSITIVE_REGULATION_OF_LEUKOCYTE_MEDIATED_IMMUNITY	GO_POSITIVE_REGULATION_OF_LEUKOCYTE_MEDIATED_IMMUNITY		37	-0.317854	-1.03151	0.436702	0.682381	1	2756	tags=27%, list=19%, signal=33%
GO_PIGMENT_BIOSYNTHETIC_PROCESS	GO_PIGMENT_BIOSYNTHETIC_PROCESS		33	-0.326383	-1.03131	0.424913	0.682534	1	4880	tags=39%, list=34%, signal=59%
GO_CLATHRIN_MEDIATED_ENDOCYTOSIS	GO_CLATHRIN_MEDIATED_ENDOCYTOSIS		34	-0.327119	-1.03105	0.423586	0.682853	1	5050	tags=53%, list=35%, signal=81%
GO_CELLULAR_IRON_ION_HOMEOSTASIS	GO_CELLULAR_IRON_ION_HOMEOSTASIS		28	-0.341635	-1.03096	0.429095	0.682677	1	4066	tags=43%, list=28%, signal=59%
GO_KETONE_BIOSYNTHETIC_PROCESS	GO_KETONE_BIOSYNTHETIC_PROCESS		16	-0.387947	-1.03005	0.449612	0.684779	1	1743	tags=19%, list=12%, signal=21%
GO_VISUAL_BEHAVIOR	GO_VISUAL_BEHAVIOR		42	-0.312069	-1.02935	0.433763	0.686318	1	4095	tags=40%, list=28%, signal=56%
GO_POSITIVE_REGULATION_OF_CYTOKINE_PRODUCTION	GO_POSITIVE_REGULATION_OF_CYTOKINE_PRODUCTION		195	-0.261346	-1.02882	0.441506	0.687364	1	4072	tags=30%, list=28%, signal=41%
GO_REGULATION_OF_PROTEIN_TARGETING_TO_MEMBRANE	GO_REGULATION_OF_PROTEIN_TARGETING_TO_MEMBRANE		16	-0.382572	-1.02877	0.446092	0.687085	1	4615	tags=50%, list=32%, signal=73%
GO_DEVELOPMENTAL_PROCESS_INVOLVED_IN_REPRODUCTION	GO_DEVELOPMENTAL_PROCESS_INVOLVED_IN_REPRODUCTION		370	-0.258703	-1.02863	0.419	0.687108	1	3070	tags=25%, list=21%, signal=31%
GO_CELLULAR_RESPONSE_TO_INTERLEUKIN_1	GO_CELLULAR_RESPONSE_TO_INTERLEUKIN_1		42	-0.315609	-1.02852	0.439815	0.687005	1	3274	tags=29%, list=23%, signal=37%
GO_MATURATION_OF_SSU_RRNA	GO_MATURATION_OF_SSU_RRNA		39	-0.316091	-1.02842	0.431507	0.686884	1	5968	tags=49%, list=41%, signal=82%
GO_REGULATION_OF_PHOSPHOLIPASE_ACTIVITY	GO_REGULATION_OF_PHOSPHOLIPASE_ACTIVITY		40	-0.318033	-1.02783	0.426573	0.688114	1	1507	tags=23%, list=10%, signal=25%
GO_POSITIVE_REGULATION_OF_TYROSINE_PHOSPHORYLATION_OF_STAT3_PROTEIN	GO_POSITIVE_REGULATION_OF_TYROSINE_PHOSPHORYLATION_OF_STAT3_PROTEIN		17	-0.378318	-1.02735	0.449482	0.689043	1	4507	tags=53%, list=31%, signal=77%
GO_NEGATIVE_REGULATION_OF_CATABOLIC_PROCESS	GO_NEGATIVE_REGULATION_OF_CATABOLIC_PROCESS		157	-0.264828	-1.02711	0.440904	0.689284	1	3384	tags=25%, list=23%, signal=32%
GO_PROSTATE_GLAND_MORPHOGENESIS	GO_PROSTATE_GLAND_MORPHOGENESIS		18	-0.373626	-1.02691	0.448408	0.689441	1	3554	tags=44%, list=24%, signal=59%
GO_NEUROEPITHELIAL_CELL_DIFFERENTIATION	GO_NEUROEPITHELIAL_CELL_DIFFERENTIATION		48	-0.305008	-1.02639	0.431328	0.690401	1	1848	tags=21%, list=13%, signal=24%
GO_LUNG_ALVEOLUS_DEVELOPMENT	GO_LUNG_ALVEOLUS_DEVELOPMENT		28	-0.330602	-1.02575	0.425767	0.691725	1	2168	tags=25%, list=15%, signal=29%
GO_REGULATION_OF_LEUKOCYTE_DIFFERENTIATION	GO_REGULATION_OF_LEUKOCYTE_DIFFERENTIATION		131	-0.269905	-1.02427	0.442606	0.695433	1	1721	tags=17%, list=12%, signal=19%
GO_NEGATIVE_REGULATION_OF_RESPONSE_TO_DNA_DAMAGE_STIMULUS	GO_NEGATIVE_REGULATION_OF_RESPONSE_TO_DNA_DAMAGE_STIMULUS		42	-0.313627	-1.02405	0.452546	0.695645	1	4829	tags=38%, list=33%, signal=57%
GO_REGULATION_OF_HEMOPOIESIS	GO_REGULATION_OF_HEMOPOIESIS		188	-0.260657	-1.02252	0.432323	0.69935	1	1721	tags=16%, list=12%, signal=18%
GO_POSITIVE_REGULATION_OF_ENDOTHELIAL_CELL_MIGRATION	GO_POSITIVE_REGULATION_OF_ENDOTHELIAL_CELL_MIGRATION		54	-0.299889	-1.0221	0.448588	0.700108	1	4243	tags=37%, list=29%, signal=52%
GO_AXON_EXTENSION	GO_AXON_EXTENSION		33	-0.32723	-1.02145	0.44994	0.701498	1	3102	tags=33%, list=21%, signal=42%
GO_POSITIVE_REGULATION_OF_SMOOTH_MUSCLE_CELL_MIGRATION	GO_POSITIVE_REGULATION_OF_SMOOTH_MUSCLE_CELL_MIGRATION		20	-0.367634	-1.02138	0.461343	0.701275	1	1642	tags=25%, list=11%, signal=28%
GO_CELLULAR_RESPONSE_TO_OSMOTIC_STRESS	GO_CELLULAR_RESPONSE_TO_OSMOTIC_STRESS		16	-0.371652	-1.02129	0.43303	0.701119	1	1487	tags=19%, list=10%, signal=21%
GO_NEGATIVE_REGULATION_OF_LYMPHOCYTE_MEDIATED_IMMUNITY	GO_NEGATIVE_REGULATION_OF_LYMPHOCYTE_MEDIATED_IMMUNITY		15	-0.388796	-1.02052	0.426893	0.702807	1	4672	tags=40%, list=32%, signal=59%
GO_MORPHOGENESIS_OF_A_POLARIZED_EPITHELIUM	GO_MORPHOGENESIS_OF_A_POLARIZED_EPITHELIUM		21	-0.35617	-1.01935	0.464151	0.70562	1	1992	tags=24%, list=14%, signal=28%
GO_GLANDULAR_EPITHELIAL_CELL_DIFFERENTIATION	GO_GLANDULAR_EPITHELIAL_CELL_DIFFERENTIATION		25	-0.34346	-1.0193	0.453532	0.705359	1	1407	tags=20%, list=10%, signal=22%
GO_REGULATION_OF_VASCULAR_PERMEABILITY	GO_REGULATION_OF_VASCULAR_PERMEABILITY		23	-0.352534	-1.01913	0.433041	0.705442	1	4506	tags=52%, list=31%, signal=76%
GO_PLACENTA_BLOOD_VESSEL_DEVELOPMENT	GO_PLACENTA_BLOOD_VESSEL_DEVELOPMENT		26	-0.336614	-1.01865	0.440491	0.706363	1	4123	tags=42%, list=28%, signal=59%
GO_TOLL_LIKE_RECEPTOR_SIGNALING_PATHWAY	GO_TOLL_LIKE_RECEPTOR_SIGNALING_PATHWAY		61	-0.29429	-1.01768	0.434543	0.708623	1	2898	tags=23%, list=20%, signal=29%
GO_SINGLE_ORGANISM_MEMBRANE_BUDDING	GO_SINGLE_ORGANISM_MEMBRANE_BUDDING		64	-0.291691	-1.01739	0.471698	0.708999	1	5643	tags=45%, list=39%, signal=74%
GO_MACROMITOPHAGY	GO_MACROMITOPHAGY		99	-0.272421	-1.01693	0.457663	0.709874	1	5062	tags=37%, list=35%, signal=57%
GO_ONE_CARBON_METABOLIC_PROCESS	GO_ONE_CARBON_METABOLIC_PROCESS		19	-0.367616	-1.01605	0.463768	0.711896	1	3933	tags=37%, list=27%, signal=50%
GO_POSITIVE_REGULATION_OF_INTRACELLULAR_PROTEIN_TRANSPORT	GO_POSITIVE_REGULATION_OF_INTRACELLULAR_PROTEIN_TRANSPORT		185	-0.260577	-1.01589	0.463094	0.71194	1	4662	tags=32%, list=32%, signal=47%
GO_METAL_CLUSTER_BINDING	GO_METAL_CLUSTER_BINDING		54	-0.297705	-1.01521	0.451902	0.713388	1	5910	tags=50%, list=41%, signal=84%
GO_RESPONSE_TO_NERVE_GROWTH_FACTOR	GO_RESPONSE_TO_NERVE_GROWTH_FACTOR		36	-0.318149	-1.01518	0.456907	0.713056	1	1010	tags=14%, list=7%, signal=15%
GO_NEGATIVE_REGULATION_OF_RESPONSE_TO_EXTRACELLULAR_STIMULUS	GO_NEGATIVE_REGULATION_OF_RESPONSE_TO_EXTRACELLULAR_STIMULUS		26	-0.340919	-1.01504	0.45466	0.713022	1	1094	tags=15%, list=8%, signal=17%
GO_MRNA_TRANSCRIPTION	GO_MRNA_TRANSCRIPTION		17	-0.364734	-1.01472	0.459424	0.71351	1	214	tags=12%, list=1%, signal=12%
GO_POSITIVE_REGULATION_OF_CELL_GROWTH	GO_POSITIVE_REGULATION_OF_CELL_GROWTH		119	-0.268847	-1.01457	0.469729	0.713511	1	2654	tags=21%, list=18%, signal=25%
GO_CELL_FATE_COMMITMENT	GO_CELL_FATE_COMMITMENT		134	-0.26735	-1.01404	0.477459	0.71455	1	3048	tags=27%, list=21%, signal=34%
GO_REGULATION_OF_POTASSIUM_ION_TRANSPORT	GO_REGULATION_OF_POTASSIUM_ION_TRANSPORT		70	-0.288989	-1.01403	0.482796	0.714173	1	1671	tags=20%, list=12%, signal=22%
GO_POSITIVE_REGULATION_OF_STAT_CASCADE	GO_POSITIVE_REGULATION_OF_STAT_CASCADE		35	-0.315243	-1.01393	0.470024	0.714027	1	5818	tags=51%, list=40%, signal=86%
GO_HEART_DEVELOPMENT	GO_HEART_DEVELOPMENT		356	-0.255242	-1.0132	0.46	0.71563	1	4316	tags=32%, list=30%, signal=45%
GO_SMALL_MOLECULE_CATABOLIC_PROCESS	GO_SMALL_MOLECULE_CATABOLIC_PROCESS		240	-0.258088	-1.01283	0.457831	0.716256	1	4079	tags=26%, list=28%, signal=36%
GO_POSITIVE_REGULATION_OF_PRODUCTION_OF_MOLECULAR_MEDIATOR_OF_IMMUNE_RESPONSE	GO_POSITIVE_REGULATION_OF_PRODUCTION_OF_MOLECULAR_MEDIATOR_OF_IMMUNE_RESPONSE		27	-0.335417	-1.01215	0.464548	0.717678	1	1037	tags=19%, list=7%, signal=20%
GO_EMBRYO_DEVELOPMENT_ENDING_IN_BIRTH_OR_EGG_HATCHING	GO_EMBRYO_DEVELOPMENT_ENDING_IN_BIRTH_OR_EGG_HATCHING		391	-0.254425	-1.01188	0.46994	0.718034	1	4316	tags=30%, list=30%, signal=42%
GO_DEOXYRIBOSE_PHOSPHATE_CATABOLIC_PROCESS	GO_DEOXYRIBOSE_PHOSPHATE_CATABOLIC_PROCESS		19	-0.358204	-1.0113	0.454902	0.719217	1	4722	tags=42%, list=33%, signal=62%
GO_CELL_FATE_SPECIFICATION	GO_CELL_FATE_SPECIFICATION		35	-0.319958	-1.01126	0.457008	0.718924	1	1642	tags=23%, list=11%, signal=26%
GO_SKELETAL_MUSCLE_ORGAN_DEVELOPMENT	GO_SKELETAL_MUSCLE_ORGAN_DEVELOPMENT		84	-0.281702	-1.01076	0.457844	0.719862	1	3474	tags=32%, list=24%, signal=42%
GO_SYNTAXIN_BINDING	GO_SYNTAXIN_BINDING		76	-0.285272	-1.01074	0.480916	0.719502	1	2277	tags=20%, list=16%, signal=23%
GO_TUMOR_NECROSIS_FACTOR_RECEPTOR_SUPERFAMILY_BINDING	GO_TUMOR_NECROSIS_FACTOR_RECEPTOR_SUPERFAMILY_BINDING		27	-0.337241	-1.01074	0.475962	0.719104	1	2117	tags=22%, list=15%, signal=26%
GO_HEART_TRABECULA_MORPHOGENESIS	GO_HEART_TRABECULA_MORPHOGENESIS		20	-0.355829	-1.01073	0.446292	0.718736	1	598	tags=15%, list=4%, signal=16%
GO_POSITIVE_REGULATION_OF_INTERLEUKIN_8_PRODUCTION	GO_POSITIVE_REGULATION_OF_INTERLEUKIN_8_PRODUCTION		19	-0.361213	-1.01006	0.472956	0.720171	1	5358	tags=47%, list=37%, signal=75%
GO_REGULATION_OF_SODIUM_ION_TRANSMEMBRANE_TRANSPORT	GO_REGULATION_OF_SODIUM_ION_TRANSMEMBRANE_TRANSPORT		40	-0.307386	-1.00975	0.467816	0.720588	1	4423	tags=43%, list=30%, signal=61%
GO_REGULATION_OF_INTRACELLULAR_PROTEIN_TRANSPORT	GO_REGULATION_OF_INTRACELLULAR_PROTEIN_TRANSPORT		282	-0.255425	-1.00956	0.486895	0.720698	1	2522	tags=20%, list=17%, signal=23%
GO_REGULATION_OF_INTERFERON_GAMMA_PRODUCTION	GO_REGULATION_OF_INTERFERON_GAMMA_PRODUCTION		35	-0.320688	-1.00947	0.459524	0.720525	1	3197	tags=31%, list=22%, signal=40%
GO_T_CELL_DIFFERENTIATION	GO_T_CELL_DIFFERENTIATION		74	-0.281227	-1.00934	0.455947	0.720468	1	2109	tags=20%, list=15%, signal=24%
GO_CELLULAR_RESPONSE_TO_EXTERNAL_STIMULUS	GO_CELLULAR_RESPONSE_TO_EXTERNAL_STIMULUS		196	-0.257394	-1.00866	0.481744	0.721853	1	4471	tags=32%, list=31%, signal=46%
GO_CARDIAC_VENTRICLE_MORPHOGENESIS	GO_CARDIAC_VENTRICLE_MORPHOGENESIS		42	-0.306964	-1.00862	0.46659	0.721548	1	3965	tags=38%, list=27%, signal=52%
GO_PROTEIN_TRIMERIZATION	GO_PROTEIN_TRIMERIZATION		23	-0.347206	-1.00806	0.458704	0.722627	1	2860	tags=30%, list=20%, signal=38%
GO_RESPONSE_TO_GLUCAGON	GO_RESPONSE_TO_GLUCAGON		39	-0.311504	-1.0079	0.467667	0.722624	1	2446	tags=26%, list=17%, signal=31%
GO_SMOOTH_MUSCLE_CONTRACTION	GO_SMOOTH_MUSCLE_CONTRACTION		33	-0.32718	-1.00748	0.450602	0.723291	1	3285	tags=39%, list=23%, signal=51%
GO_CELLULAR_RESPONSE_TO_GLUCAGON_STIMULUS	GO_CELLULAR_RESPONSE_TO_GLUCAGON_STIMULUS		30	-0.321856	-1.00684	0.462545	0.724611	1	2446	tags=30%, list=17%, signal=36%
GO_MUSCLE_TISSUE_DEVELOPMENT	GO_MUSCLE_TISSUE_DEVELOPMENT		187	-0.260502	-1.00643	0.487335	0.725291	1	4281	tags=36%, list=29%, signal=51%
GO_REGULATION_OF_NITRIC_OXIDE_BIOSYNTHETIC_PROCESS	GO_REGULATION_OF_NITRIC_OXIDE_BIOSYNTHETIC_PROCESS		33	-0.322217	-1.00629	0.483948	0.725274	1	5238	tags=48%, list=36%, signal=76%
GO_REGULATION_OF_CELL_MATRIX_ADHESION	GO_REGULATION_OF_CELL_MATRIX_ADHESION		73	-0.280317	-1.00608	0.469945	0.725404	1	3632	tags=30%, list=25%, signal=40%
GO_ACTIN_FILAMENT_BASED_MOVEMENT	GO_ACTIN_FILAMENT_BASED_MOVEMENT		73	-0.280959	-1.00571	0.472252	0.725994	1	4428	tags=40%, list=30%, signal=57%
GO_OUTFLOW_TRACT_MORPHOGENESIS	GO_OUTFLOW_TRACT_MORPHOGENESIS		42	-0.307811	-1.00545	0.455934	0.726271	1	3561	tags=38%, list=25%, signal=50%
GO_REGULATION_OF_VIRAL_ENTRY_INTO_HOST_CELL	GO_REGULATION_OF_VIRAL_ENTRY_INTO_HOST_CELL		17	-0.372058	-1.00541	0.451571	0.725967	1	2231	tags=29%, list=15%, signal=35%
GO_B_CELL_ACTIVATION_INVOLVED_IN_IMMUNE_RESPONSE	GO_B_CELL_ACTIVATION_INVOLVED_IN_IMMUNE_RESPONSE		21	-0.356438	-1.00473	0.481108	0.727365	1	5958	tags=57%, list=41%, signal=97%
GO_REGULATION_OF_GLIOGENESIS	GO_REGULATION_OF_GLIOGENESIS		73	-0.281832	-1.00273	0.487541	0.732409	1	3940	tags=32%, list=27%, signal=43%
GO_EXCITATORY_SYNAPSE	GO_EXCITATORY_SYNAPSE		187	-0.259466	-1.00236	0.493952	0.733012	1	3411	tags=26%, list=23%, signal=33%
GO_GROWTH_FACTOR_RECEPTOR_BINDING	GO_GROWTH_FACTOR_RECEPTOR_BINDING		76	-0.282706	-1.00201	0.480435	0.733527	1	2168	tags=21%, list=15%, signal=25%
GO_NUCLEAR_ENVELOPE	GO_NUCLEAR_ENVELOPE		330	-0.251678	-1.00122	0.491474	0.735177	1	3456	tags=25%, list=24%, signal=32%
GO_CARDIAC_EPITHELIAL_TO_MESENCHYMAL_TRANSITION	GO_CARDIAC_EPITHELIAL_TO_MESENCHYMAL_TRANSITION		17	-0.366175	-1.00095	0.47878	0.735486	1	4276	tags=47%, list=29%, signal=67%
GO_DORSAL_VENTRAL_PATTERN_FORMATION	GO_DORSAL_VENTRAL_PATTERN_FORMATION		58	-0.286937	-1.00078	0.472379	0.735522	1	3467	tags=29%, list=24%, signal=38%
GO_MUSCLE_FIBER_DEVELOPMENT	GO_MUSCLE_FIBER_DEVELOPMENT		28	-0.325102	-1.00049	0.479705	0.735906	1	4486	tags=50%, list=31%, signal=72%
GO_POSITIVE_REGULATION_OF_RECEPTOR_ACTIVITY	GO_POSITIVE_REGULATION_OF_RECEPTOR_ACTIVITY		37	-0.314177	-1.0001	0.497027	0.736562	1	4898	tags=46%, list=34%, signal=69%
GO_POSITIVE_REGULATION_OF_STRIATED_MUSCLE_CELL_DIFFERENTIATION	GO_POSITIVE_REGULATION_OF_STRIATED_MUSCLE_CELL_DIFFERENTIATION		32	-0.315627	-1.00008	0.477791	0.736191	1	858	tags=16%, list=6%, signal=17%
GO_MICROTUBULE_END	GO_MICROTUBULE_END		18	-0.361933	-0.999476	0.479791	0.737398	1	2356	tags=22%, list=16%, signal=26%
GO_DENDRITE_MORPHOGENESIS	GO_DENDRITE_MORPHOGENESIS		41	-0.30567	-0.998921	0.46311	0.738444	1	3191	tags=29%, list=22%, signal=37%
GO_RESPONSE_TO_TRANSFORMING_GROWTH_FACTOR_BETA	GO_RESPONSE_TO_TRANSFORMING_GROWTH_FACTOR_BETA		122	-0.265041	-0.99888	0.492179	0.738155	1	4164	tags=34%, list=29%, signal=48%
GO_AMINO_ACID_ACTIVATION	GO_AMINO_ACID_ACTIVATION		50	-0.293651	-0.998482	0.497175	0.73882	1	5690	tags=42%, list=39%, signal=69%
GO_MESODERMAL_CELL_DIFFERENTIATION	GO_MESODERMAL_CELL_DIFFERENTIATION		16	-0.369059	-0.998479	0.476744	0.738422	1	263	tags=13%, list=2%, signal=13%
GO_NEGATIVE_REGULATION_OF_EPITHELIAL_CELL_MIGRATION	GO_NEGATIVE_REGULATION_OF_EPITHELIAL_CELL_MIGRATION		36	-0.315441	-0.998002	0.481657	0.739279	1	1473	tags=19%, list=10%, signal=22%
GO_POSITIVE_REGULATION_OF_MITOCHONDRIAL_MEMBRANE_PERMEABILITY	GO_POSITIVE_REGULATION_OF_MITOCHONDRIAL_MEMBRANE_PERMEABILITY		16	-0.372135	-0.99799	0.48489	0.738905	1	1337	tags=19%, list=9%, signal=21%
GO_NEGATIVE_REGULATION_OF_CATION_TRANSMEMBRANE_TRANSPORT	GO_NEGATIVE_REGULATION_OF_CATION_TRANSMEMBRANE_TRANSPORT		43	-0.304564	-0.997901	0.4937	0.738734	1	3664	tags=33%, list=25%, signal=43%
GO_REGULATION_OF_RESPONSE_TO_REACTIVE_OXYGEN_SPECIES	GO_REGULATION_OF_RESPONSE_TO_REACTIVE_OXYGEN_SPECIES		25	-0.331148	-0.997756	0.49284	0.738722	1	4983	tags=48%, list=34%, signal=73%
GO_REGULATION_OF_RESPONSE_TO_CYTOKINE_STIMULUS	GO_REGULATION_OF_RESPONSE_TO_CYTOKINE_STIMULUS		97	-0.273523	-0.996848	0.48156	0.740631	1	4694	tags=33%, list=32%, signal=48%
GO_REGULATION_OF_LEUKOCYTE_APOPTOTIC_PROCESS	GO_REGULATION_OF_LEUKOCYTE_APOPTOTIC_PROCESS		47	-0.29937	-0.996747	0.480813	0.740507	1	2316	tags=21%, list=16%, signal=25%
GO_OOGENESIS	GO_OOGENESIS		30	-0.319148	-0.996202	0.492925	0.741561	1	1677	tags=20%, list=12%, signal=23%
GO_REGULATION_OF_TRANSFORMING_GROWTH_FACTOR_BETA_PRODUCTION	GO_REGULATION_OF_TRANSFORMING_GROWTH_FACTOR_BETA_PRODUCTION		15	-0.376052	-0.995876	0.481333	0.742017	1	1554	tags=33%, list=11%, signal=37%
GO_REGULATION_OF_ERAD_PATHWAY	GO_REGULATION_OF_ERAD_PATHWAY		27	-0.330028	-0.995629	0.492234	0.742266	1	2518	tags=30%, list=17%, signal=36%
GO_NEGATIVE_REGULATION_OF_CHROMOSOME_SEGREGATION	GO_NEGATIVE_REGULATION_OF_CHROMOSOME_SEGREGATION		18	-0.363984	-0.995547	0.467617	0.742074	1	1267	tags=22%, list=9%, signal=24%
GO_COENZYME_METABOLIC_PROCESS	GO_COENZYME_METABOLIC_PROCESS		205	-0.255894	-0.995249	0.501514	0.742461	1	6594	tags=49%, list=45%, signal=88%
GO_CIS_GOLGI_NETWORK	GO_CIS_GOLGI_NETWORK		39	-0.305861	-0.995133	0.491822	0.742362	1	3079	tags=33%, list=21%, signal=42%
GO_RESPONSE_TO_GROWTH_FACTOR	GO_RESPONSE_TO_GROWTH_FACTOR		369	-0.250015	-0.99496	0.522	0.742414	1	4839	tags=36%, list=33%, signal=52%
GO_TRANSFORMING_GROWTH_FACTOR_BETA_RECEPTOR_SIGNALING_PATHWAY	GO_TRANSFORMING_GROWTH_FACTOR_BETA_RECEPTOR_SIGNALING_PATHWAY		84	-0.274771	-0.994864	0.504301	0.742248	1	4683	tags=38%, list=32%, signal=56%
GO_THIOESTER_METABOLIC_PROCESS	GO_THIOESTER_METABOLIC_PROCESS		61	-0.290062	-0.994479	0.494469	0.742875	1	3023	tags=20%, list=21%, signal=25%
GO_REGULATION_OF_DEFENSE_RESPONSE	GO_REGULATION_OF_DEFENSE_RESPONSE		450	-0.248795	-0.994355	0.531532	0.742805	1	4713	tags=34%, list=32%, signal=48%
GO_RESPONSE_TO_GONADOTROPIN	GO_RESPONSE_TO_GONADOTROPIN		18	-0.364892	-0.993679	0.489848	0.744193	1	1576	tags=22%, list=11%, signal=25%
GO_REGULATION_OF_CANONICAL_WNT_SIGNALING_PATHWAY	GO_REGULATION_OF_CANONICAL_WNT_SIGNALING_PATHWAY		204	-0.256737	-0.993447	0.516162	0.744424	1	3390	tags=25%, list=23%, signal=33%
GO_PALATE_DEVELOPMENT	GO_PALATE_DEVELOPMENT		64	-0.282048	-0.993295	0.492881	0.744417	1	1935	tags=20%, list=13%, signal=23%
GO_POSITIVE_REGULATION_OF_CARTILAGE_DEVELOPMENT	GO_POSITIVE_REGULATION_OF_CARTILAGE_DEVELOPMENT		20	-0.347179	-0.993262	0.48582	0.744093	1	3089	tags=35%, list=21%, signal=44%
GO_POSITIVE_REGULATION_OF_INTRACELLULAR_TRANSPORT	GO_POSITIVE_REGULATION_OF_INTRACELLULAR_TRANSPORT		271	-0.25129	-0.992611	0.512538	0.745424	1	3367	tags=23%, list=23%, signal=29%
GO_REGULATION_OF_GLYCOPROTEIN_METABOLIC_PROCESS	GO_REGULATION_OF_GLYCOPROTEIN_METABOLIC_PROCESS		31	-0.313838	-0.992579	0.490887	0.745093	1	3883	tags=39%, list=27%, signal=53%
GO__DE_NOVO_PROTEIN_FOLDING	GO__DE_NOVO_PROTEIN_FOLDING		18	-0.357081	-0.992544	0.467974	0.744787	1	3910	tags=33%, list=27%, signal=46%
GO_REGULATION_OF_NEUROBLAST_PROLIFERATION	GO_REGULATION_OF_NEUROBLAST_PROLIFERATION		22	-0.335957	-0.992472	0.490421	0.744563	1	517	tags=18%, list=4%, signal=19%
GO_ENDORIBONUCLEASE_COMPLEX	GO_ENDORIBONUCLEASE_COMPLEX		17	-0.365799	-0.991835	0.503302	0.745831	1	6502	tags=59%, list=45%, signal=106%
GO_REGULATION_OF_B_CELL_DIFFERENTIATION	GO_REGULATION_OF_B_CELL_DIFFERENTIATION		18	-0.360938	-0.991538	0.489873	0.746222	1	3336	tags=22%, list=23%, signal=29%
GO_NEGATIVE_REGULATION_OF_CALCIUM_ION_TRANSPORT_INTO_CYTOSOL	GO_NEGATIVE_REGULATION_OF_CALCIUM_ION_TRANSPORT_INTO_CYTOSOL		15	-0.374601	-0.991385	0.488491	0.746214	1	1487	tags=27%, list=10%, signal=30%
GO_REGULATION_OF_VESICLE_MEDIATED_TRANSPORT	GO_REGULATION_OF_VESICLE_MEDIATED_TRANSPORT		348	-0.248189	-0.991382	0.535536	0.745825	1	3448	tags=24%, list=24%, signal=31%
GO_POSITIVE_REGULATION_OF_LIPASE_ACTIVITY	GO_POSITIVE_REGULATION_OF_LIPASE_ACTIVITY		38	-0.311082	-0.991333	0.490676	0.745542	1	1507	tags=21%, list=10%, signal=23%
GO_NEGATIVE_REGULATION_OF_ENDOTHELIAL_CELL_PROLIFERATION	GO_NEGATIVE_REGULATION_OF_ENDOTHELIAL_CELL_PROLIFERATION		24	-0.335023	-0.991242	0.476612	0.745359	1	1367	tags=21%, list=9%, signal=23%
GO_TRANSMEMBRANE_RECEPTOR_PROTEIN_TYROSINE_KINASE_SIGNALING_PATHWAY	GO_TRANSMEMBRANE_RECEPTOR_PROTEIN_TYROSINE_KINASE_SIGNALING_PATHWAY		399	-0.245645	-0.99121	0.527054	0.745048	1	3566	tags=26%, list=25%, signal=34%
GO_CARDIAC_SEPTUM_DEVELOPMENT	GO_CARDIAC_SEPTUM_DEVELOPMENT		63	-0.281504	-0.990946	0.5054	0.745318	1	3043	tags=27%, list=21%, signal=34%
GO_POSITIVE_REGULATION_OF_PHOSPHOLIPID_METABOLIC_PROCESS	GO_POSITIVE_REGULATION_OF_PHOSPHOLIPID_METABOLIC_PROCESS		33	-0.310799	-0.990486	0.484813	0.746103	1	3336	tags=33%, list=23%, signal=43%
GO_NEURAL_PRECURSOR_CELL_PROLIFERATION	GO_NEURAL_PRECURSOR_CELL_PROLIFERATION		53	-0.292413	-0.990403	0.489865	0.745918	1	1935	tags=23%, list=13%, signal=26%
GO_LEUKOCYTE_PROLIFERATION	GO_LEUKOCYTE_PROLIFERATION		41	-0.303265	-0.990175	0.495926	0.746139	1	3529	tags=32%, list=24%, signal=42%
GO_DOPAMINE_METABOLIC_PROCESS	GO_DOPAMINE_METABOLIC_PROCESS		16	-0.358503	-0.989978	0.460212	0.746254	1	4165	tags=38%, list=29%, signal=53%
GO_POSITIVE_REGULATION_OF_LYMPHOCYTE_DIFFERENTIATION	GO_POSITIVE_REGULATION_OF_LYMPHOCYTE_DIFFERENTIATION		42	-0.302484	-0.98974	0.516279	0.746471	1	1037	tags=14%, list=7%, signal=15%
GO_POST_TRANSLATIONAL_PROTEIN_MODIFICATION	GO_POST_TRANSLATIONAL_PROTEIN_MODIFICATION		25	-0.334276	-0.989451	0.505733	0.746847	1	5964	tags=52%, list=41%, signal=88%
GO_RESPONSE_TO_OSMOTIC_STRESS	GO_RESPONSE_TO_OSMOTIC_STRESS		48	-0.29801	-0.989382	0.5	0.746621	1	1487	tags=17%, list=10%, signal=19%
GO_NEURAL_TUBE_FORMATION	GO_NEURAL_TUBE_FORMATION		82	-0.276949	-0.988917	0.5	0.747412	1	4550	tags=37%, list=31%, signal=53%
GO_POSITIVE_REGULATION_OF_REACTIVE_OXYGEN_SPECIES_METABOLIC_PROCESS	GO_POSITIVE_REGULATION_OF_REACTIVE_OXYGEN_SPECIES_METABOLIC_PROCESS		51	-0.289961	-0.988643	0.49093	0.747731	1	1977	tags=22%, list=14%, signal=25%
GO_POSITIVE_REGULATION_OF_NEURON_APOPTOTIC_PROCESS	GO_POSITIVE_REGULATION_OF_NEURON_APOPTOTIC_PROCESS		40	-0.306738	-0.988305	0.498821	0.748207	1	1337	tags=15%, list=9%, signal=16%
GO_POSITIVE_REGULATION_OF_GROWTH	GO_POSITIVE_REGULATION_OF_GROWTH		180	-0.253479	-0.988204	0.509128	0.74808	1	3052	tags=23%, list=21%, signal=29%
GO_NEGATIVE_REGULATION_OF_IMMUNE_EFFECTOR_PROCESS	GO_NEGATIVE_REGULATION_OF_IMMUNE_EFFECTOR_PROCESS		53	-0.289562	-0.987654	0.50056	0.749078	1	4672	tags=34%, list=32%, signal=50%
GO_NEGATIVE_REGULATION_OF_POTASSIUM_ION_TRANSPORT	GO_NEGATIVE_REGULATION_OF_POTASSIUM_ION_TRANSPORT		24	-0.332407	-0.987625	0.48805	0.748759	1	276	tags=13%, list=2%, signal=13%
GO_ENDOSOME_LUMEN	GO_ENDOSOME_LUMEN		16	-0.366186	-0.987326	0.484646	0.749108	1	1321	tags=25%, list=9%, signal=27%
GO_RELEASE_OF_CYTOCHROME_C_FROM_MITOCHONDRIA	GO_RELEASE_OF_CYTOCHROME_C_FROM_MITOCHONDRIA		19	-0.34932	-0.986697	0.501882	0.75037	1	4662	tags=47%, list=32%, signal=70%
GO_REGULATION_OF_PHOSPHOLIPASE_C_ACTIVITY	GO_REGULATION_OF_PHOSPHOLIPASE_C_ACTIVITY		23	-0.337609	-0.985629	0.501272	0.752683	1	1507	tags=26%, list=10%, signal=29%
GO_REGULATION_OF_INTRINSIC_APOPTOTIC_SIGNALING_PATHWAY	GO_REGULATION_OF_INTRINSIC_APOPTOTIC_SIGNALING_PATHWAY		114	-0.264969	-0.985601	0.519251	0.752364	1	5009	tags=39%, list=34%, signal=58%
GO_RESPONSE_TO_ISCHEMIA	GO_RESPONSE_TO_ISCHEMIA		27	-0.328495	-0.98548	0.475787	0.752257	1	3846	tags=33%, list=26%, signal=45%
GO_POSITIVE_REGULATION_OF_MAP_KINASE_ACTIVITY	GO_POSITIVE_REGULATION_OF_MAP_KINASE_ACTIVITY		145	-0.255659	-0.985219	0.543501	0.752503	1	3601	tags=28%, list=25%, signal=36%
GO_CARDIAC_MUSCLE_TISSUE_DEVELOPMENT	GO_CARDIAC_MUSCLE_TISSUE_DEVELOPMENT		97	-0.26963	-0.984852	0.5132	0.753027	1	4244	tags=36%, list=29%, signal=51%
GO_EMBRYONIC_PLACENTA_DEVELOPMENT	GO_EMBRYONIC_PLACENTA_DEVELOPMENT		59	-0.281951	-0.98447	0.494481	0.75359	1	2559	tags=24%, list=18%, signal=29%
GO_REGULATION_OF_TYROSINE_PHOSPHORYLATION_OF_STAT3_PROTEIN	GO_REGULATION_OF_TYROSINE_PHOSPHORYLATION_OF_STAT3_PROTEIN		23	-0.336102	-0.984427	0.494354	0.753296	1	4507	tags=43%, list=31%, signal=63%
GO_REGULATION_OF_RECEPTOR_BIOSYNTHETIC_PROCESS	GO_REGULATION_OF_RECEPTOR_BIOSYNTHETIC_PROCESS		16	-0.359595	-0.984142	0.480845	0.753626	1	2046	tags=25%, list=14%, signal=29%
GO_NEGATIVE_REGULATION_OF_INNATE_IMMUNE_RESPONSE	GO_NEGATIVE_REGULATION_OF_INNATE_IMMUNE_RESPONSE		24	-0.335025	-0.983639	0.506234	0.754505	1	2898	tags=25%, list=20%, signal=31%
GO_NEGATIVE_REGULATION_OF_CELL_MATRIX_ADHESION	GO_NEGATIVE_REGULATION_OF_CELL_MATRIX_ADHESION		24	-0.334963	-0.983175	0.490637	0.75525	1	3277	tags=33%, list=23%, signal=43%
GO_MYOTUBE_DIFFERENTIATION	GO_MYOTUBE_DIFFERENTIATION		34	-0.315026	-0.982832	0.503513	0.755744	1	3024	tags=29%, list=21%, signal=37%
GO_CALCIUM_ION_REGULATED_EXOCYTOSIS	GO_CALCIUM_ION_REGULATED_EXOCYTOSIS		61	-0.280116	-0.982553	0.51652	0.756047	1	4559	tags=38%, list=31%, signal=55%
GO_CARDIAC_MUSCLE_CELL_CONTRACTION	GO_CARDIAC_MUSCLE_CELL_CONTRACTION		25	-0.33342	-0.982413	0.497525	0.755992	1	5028	tags=52%, list=35%, signal=79%
GO_ADRENAL_GLAND_DEVELOPMENT	GO_ADRENAL_GLAND_DEVELOPMENT		16	-0.371925	-0.981951	0.51711	0.756765	1	2370	tags=31%, list=16%, signal=37%
GO_CHAPERONE_BINDING	GO_CHAPERONE_BINDING		72	-0.275546	-0.98117	0.527957	0.758369	1	3889	tags=28%, list=27%, signal=38%
GO_REGULATION_OF_CYSTEINE_TYPE_ENDOPEPTIDASE_ACTIVITY	GO_REGULATION_OF_CYSTEINE_TYPE_ENDOPEPTIDASE_ACTIVITY		158	-0.254562	-0.980734	0.546381	0.759063	1	4662	tags=34%, list=32%, signal=49%
GO_NUCLEOSIDE_PHOSPHATE_BIOSYNTHETIC_PROCESS	GO_NUCLEOSIDE_PHOSPHATE_BIOSYNTHETIC_PROCESS		140	-0.259451	-0.980562	0.542218	0.759092	1	4512	tags=30%, list=31%, signal=43%
GO_REGULATION_OF_TRANSPORTER_ACTIVITY	GO_REGULATION_OF_TRANSPORTER_ACTIVITY		157	-0.25543	-0.980383	0.529111	0.759123	1	4428	tags=38%, list=30%, signal=54%
GO_PRESYNAPTIC_ACTIVE_ZONE	GO_PRESYNAPTIC_ACTIVE_ZONE		28	-0.321627	-0.97861	0.480048	0.763226	1	1671	tags=21%, list=12%, signal=24%
GO_REGULATION_OF_DEFENSE_RESPONSE_TO_VIRUS_BY_HOST	GO_REGULATION_OF_DEFENSE_RESPONSE_TO_VIRUS_BY_HOST		78	-0.272831	-0.978272	0.523044	0.763686	1	2747	tags=22%, list=19%, signal=27%
GO_REGULATION_OF_ADHERENS_JUNCTION_ORGANIZATION	GO_REGULATION_OF_ADHERENS_JUNCTION_ORGANIZATION		46	-0.295933	-0.977978	0.512791	0.764065	1	3632	tags=30%, list=25%, signal=40%
GO_PHENOL_CONTAINING_COMPOUND_BIOSYNTHETIC_PROCESS	GO_PHENOL_CONTAINING_COMPOUND_BIOSYNTHETIC_PROCESS		15	-0.366677	-0.977928	0.488889	0.763789	1	4846	tags=40%, list=33%, signal=60%
GO_MUSCLE_ORGAN_MORPHOGENESIS	GO_MUSCLE_ORGAN_MORPHOGENESIS		42	-0.296893	-0.977479	0.507991	0.764532	1	4022	tags=36%, list=28%, signal=49%
GO_AUTONOMIC_NERVOUS_SYSTEM_DEVELOPMENT	GO_AUTONOMIC_NERVOUS_SYSTEM_DEVELOPMENT		22	-0.344442	-0.976668	0.51125	0.766208	1	1902	tags=23%, list=13%, signal=26%
GO_REGULATION_OF_RECEPTOR_ACTIVITY	GO_REGULATION_OF_RECEPTOR_ACTIVITY		99	-0.265428	-0.976618	0.525762	0.765934	1	4320	tags=37%, list=30%, signal=53%
GO_VIRAL_LIFE_CYCLE	GO_VIRAL_LIFE_CYCLE		237	-0.249454	-0.976557	0.561616	0.765675	1	5587	tags=43%, list=38%, signal=68%
GO_STEREOCILIUM_BUNDLE	GO_STEREOCILIUM_BUNDLE		24	-0.329257	-0.975766	0.524528	0.767306	1	1398	tags=21%, list=10%, signal=23%
GO_GLIAL_CELL_MIGRATION	GO_GLIAL_CELL_MIGRATION		30	-0.319504	-0.975481	0.496917	0.767627	1	1461	tags=20%, list=10%, signal=22%
GO_MANGANESE_ION_BINDING	GO_MANGANESE_ION_BINDING		37	-0.310013	-0.97508	0.518029	0.768271	1	3752	tags=30%, list=26%, signal=40%
GO_REGULATION_OF_PROTEIN_KINASE_B_SIGNALING	GO_REGULATION_OF_PROTEIN_KINASE_B_SIGNALING		82	-0.271348	-0.97473	0.538462	0.768753	1	2419	tags=22%, list=17%, signal=26%
GO_MYOBLAST_DIFFERENTIATION	GO_MYOBLAST_DIFFERENTIATION		27	-0.324974	-0.974535	0.5199	0.76884	1	1588	tags=22%, list=11%, signal=25%
GO_ALCOHOL_BINDING	GO_ALCOHOL_BINDING		65	-0.277593	-0.973709	0.519565	0.770576	1	4776	tags=45%, list=33%, signal=66%
GO_NEGATIVE_REGULATION_OF_NEURON_DEATH	GO_NEGATIVE_REGULATION_OF_NEURON_DEATH		129	-0.25904	-0.973705	0.531828	0.77018	1	4364	tags=34%, list=30%, signal=48%
GO_PRESYNAPTIC_PROCESS_INVOLVED_IN_SYNAPTIC_TRANSMISSION	GO_PRESYNAPTIC_PROCESS_INVOLVED_IN_SYNAPTIC_TRANSMISSION		96	-0.262406	-0.973694	0.536403	0.769807	1	2545	tags=23%, list=18%, signal=28%
GO_REGULATION_OF_ESTABLISHMENT_OF_PROTEIN_LOCALIZATION_TO_MITOCHONDRION	GO_REGULATION_OF_ESTABLISHMENT_OF_PROTEIN_LOCALIZATION_TO_MITOCHONDRION		101	-0.26476	-0.973334	0.550694	0.770349	1	1887	tags=14%, list=13%, signal=16%
GO_POSITIVE_REGULATION_OF_DEPHOSPHORYLATION	GO_POSITIVE_REGULATION_OF_DEPHOSPHORYLATION		35	-0.304639	-0.971992	0.525687	0.77336	1	1671	tags=20%, list=12%, signal=23%
GO_HINDBRAIN_DEVELOPMENT	GO_HINDBRAIN_DEVELOPMENT		110	-0.264341	-0.971725	0.549325	0.773626	1	2533	tags=23%, list=17%, signal=27%
GO_CYCLIC_NUCLEOTIDE_BINDING	GO_CYCLIC_NUCLEOTIDE_BINDING		25	-0.330305	-0.971466	0.51677	0.7739	1	1395	tags=20%, list=10%, signal=22%
GO_INTRINSIC_COMPONENT_OF_MITOCHONDRIAL_INNER_MEMBRANE	GO_INTRINSIC_COMPONENT_OF_MITOCHONDRIAL_INNER_MEMBRANE		15	-0.366653	-0.971325	0.541393	0.773852	1	5949	tags=47%, list=41%, signal=79%
GO_POSITIVE_REGULATION_OF_PHOSPHOLIPASE_ACTIVITY	GO_POSITIVE_REGULATION_OF_PHOSPHOLIPASE_ACTIVITY		32	-0.312258	-0.970975	0.52512	0.774332	1	1507	tags=22%, list=10%, signal=24%
GO_RESPONSE_TO_PEPTIDE	GO_RESPONSE_TO_PEPTIDE		302	-0.243223	-0.970967	0.583501	0.773955	1	2542	tags=20%, list=18%, signal=23%
GO_MITOCHONDRIAL_RNA_METABOLIC_PROCESS	GO_MITOCHONDRIAL_RNA_METABOLIC_PROCESS		22	-0.335816	-0.970249	0.496193	0.775402	1	7521	tags=73%, list=52%, signal=151%
GO_ENDOCYTIC_VESICLE	GO_ENDOCYTIC_VESICLE		179	-0.254424	-0.969219	0.566363	0.777603	1	2792	tags=24%, list=19%, signal=29%
GO_REGULATION_OF_APOPTOTIC_SIGNALING_PATHWAY	GO_REGULATION_OF_APOPTOTIC_SIGNALING_PATHWAY		278	-0.242999	-0.968534	0.595596	0.778873	1	2778	tags=21%, list=19%, signal=25%
GO_VESICLE_TARGETING	GO_VESICLE_TARGETING		67	-0.273147	-0.968347	0.547778	0.778926	1	5643	tags=43%, list=39%, signal=70%
GO_NEGATIVE_REGULATION_OF_INTRACELLULAR_SIGNAL_TRANSDUCTION	GO_NEGATIVE_REGULATION_OF_INTRACELLULAR_SIGNAL_TRANSDUCTION		343	-0.243703	-0.967848	0.610442	0.7798	1	3443	tags=25%, list=24%, signal=32%
GO_REGULATION_OF_ENDOCRINE_PROCESS	GO_REGULATION_OF_ENDOCRINE_PROCESS		26	-0.323396	-0.967553	0.52497	0.780113	1	3520	tags=35%, list=24%, signal=46%
GO_REGULATION_OF_MEMBRANE_REPOLARIZATION	GO_REGULATION_OF_MEMBRANE_REPOLARIZATION		24	-0.330901	-0.967454	0.529777	0.779976	1	818	tags=13%, list=6%, signal=13%
GO_NEGATIVE_REGULATION_OF_NF_KAPPAB_TRANSCRIPTION_FACTOR_ACTIVITY	GO_NEGATIVE_REGULATION_OF_NF_KAPPAB_TRANSCRIPTION_FACTOR_ACTIVITY		48	-0.28844	-0.967036	0.531719	0.78061	1	3543	tags=25%, list=24%, signal=33%
GO_CYSTEINE_TYPE_ENDOPEPTIDASE_ACTIVITY	GO_CYSTEINE_TYPE_ENDOPEPTIDASE_ACTIVITY		64	-0.278755	-0.966439	0.536453	0.781668	1	3487	tags=25%, list=24%, signal=33%
GO_CARBON_OXYGEN_LYASE_ACTIVITY	GO_CARBON_OXYGEN_LYASE_ACTIVITY		45	-0.291659	-0.965237	0.555814	0.784241	1	4831	tags=31%, list=33%, signal=46%
GO_REGULATION_OF_IMMUNE_EFFECTOR_PROCESS	GO_REGULATION_OF_IMMUNE_EFFECTOR_PROCESS		228	-0.2474	-0.964865	0.600604	0.784775	1	4028	tags=29%, list=28%, signal=39%
GO_ANTERIOR_POSTERIOR_PATTERN_SPECIFICATION	GO_ANTERIOR_POSTERIOR_PATTERN_SPECIFICATION		117	-0.258076	-0.964583	0.564021	0.785067	1	3048	tags=25%, list=21%, signal=31%
GO_POSITIVE_REGULATION_OF_MUSCLE_CELL_DIFFERENTIATION	GO_POSITIVE_REGULATION_OF_MUSCLE_CELL_DIFFERENTIATION		61	-0.277322	-0.964544	0.551802	0.784755	1	1507	tags=16%, list=10%, signal=18%
GO_LEADING_EDGE_MEMBRANE	GO_LEADING_EDGE_MEMBRANE		116	-0.259751	-0.964359	0.591097	0.784797	1	2705	tags=20%, list=19%, signal=24%
GO_REGULATION_OF_INCLUSION_BODY_ASSEMBLY	GO_REGULATION_OF_INCLUSION_BODY_ASSEMBLY		15	-0.36773	-0.964092	0.52381	0.785053	1	3939	tags=33%, list=27%, signal=46%
GO_ANCHORING_JUNCTION	GO_ANCHORING_JUNCTION		423	-0.240997	-0.96406	0.61962	0.784716	1	4347	tags=30%, list=30%, signal=42%
GO_NEGATIVE_REGULATION_OF_HOMEOSTATIC_PROCESS	GO_NEGATIVE_REGULATION_OF_HOMEOSTATIC_PROCESS		98	-0.263443	-0.963826	0.559788	0.784895	1	3991	tags=32%, list=27%, signal=43%
GO_POSITIVE_REGULATION_OF_RECEPTOR_INTERNALIZATION	GO_POSITIVE_REGULATION_OF_RECEPTOR_INTERNALIZATION		19	-0.34216	-0.963818	0.534121	0.784511	1	4480	tags=47%, list=31%, signal=68%
GO_ENDORIBONUCLEASE_ACTIVITY	GO_ENDORIBONUCLEASE_ACTIVITY		36	-0.302642	-0.963167	0.530466	0.785714	1	6502	tags=56%, list=45%, signal=100%
GO_DEVELOPMENT_OF_PRIMARY_SEXUAL_CHARACTERISTICS	GO_DEVELOPMENT_OF_PRIMARY_SEXUAL_CHARACTERISTICS		131	-0.252001	-0.962765	0.570686	0.786305	1	3039	tags=25%, list=21%, signal=32%
GO_MAST_CELL_ACTIVATION	GO_MAST_CELL_ACTIVATION		15	-0.366215	-0.961972	0.525199	0.787867	1	1507	tags=20%, list=10%, signal=22%
GO_NEGATIVE_REGULATION_OF_LYMPHOCYTE_DIFFERENTIATION	GO_NEGATIVE_REGULATION_OF_LYMPHOCYTE_DIFFERENTIATION		25	-0.326744	-0.961687	0.506901	0.788165	1	1389	tags=16%, list=10%, signal=18%
GO_CARDIAC_MUSCLE_TISSUE_MORPHOGENESIS	GO_CARDIAC_MUSCLE_TISSUE_MORPHOGENESIS		35	-0.299231	-0.961607	0.525626	0.787949	1	3965	tags=34%, list=27%, signal=47%
GO_FLAVIN_ADENINE_DINUCLEOTIDE_BINDING	GO_FLAVIN_ADENINE_DINUCLEOTIDE_BINDING		62	-0.27403	-0.960883	0.551225	0.789325	1	2512	tags=18%, list=17%, signal=21%
GO_KINESIN_BINDING	GO_KINESIN_BINDING		28	-0.316115	-0.960299	0.555006	0.790372	1	3826	tags=29%, list=26%, signal=39%
GO_MUSCLE_CELL_DIFFERENTIATION	GO_MUSCLE_CELL_DIFFERENTIATION		165	-0.251292	-0.96026	0.586489	0.790069	1	4244	tags=34%, list=29%, signal=47%
GO_ENDOMEMBRANE_SYSTEM_ORGANIZATION	GO_ENDOMEMBRANE_SYSTEM_ORGANIZATION		401	-0.240089	-0.960009	0.62963	0.790255	1	4180	tags=30%, list=29%, signal=42%
GO_SEXUAL_REPRODUCTION	GO_SEXUAL_REPRODUCTION		373	-0.239597	-0.959848	0.631632	0.790255	1	2825	tags=21%, list=19%, signal=25%
GO_COATED_VESICLE	GO_COATED_VESICLE		179	-0.247541	-0.959486	0.598778	0.790775	1	3532	tags=27%, list=24%, signal=35%
GO_REGULATION_OF_MESENCHYMAL_CELL_PROLIFERATION	GO_REGULATION_OF_MESENCHYMAL_CELL_PROLIFERATION		28	-0.316412	-0.959478	0.528571	0.790388	1	2997	tags=29%, list=21%, signal=36%
GO_NEGATIVE_REGULATION_OF_T_CELL_DIFFERENTIATION	GO_NEGATIVE_REGULATION_OF_T_CELL_DIFFERENTIATION		20	-0.337831	-0.958781	0.529188	0.791736	1	1037	tags=15%, list=7%, signal=16%
GO_COATED_PIT	GO_COATED_PIT		59	-0.27611	-0.958706	0.566999	0.791512	1	1010	tags=14%, list=7%, signal=15%
GO_BRAIN_MORPHOGENESIS	GO_BRAIN_MORPHOGENESIS		23	-0.328986	-0.958333	0.531451	0.792007	1	3354	tags=39%, list=23%, signal=51%
GO_LATE_ENDOSOME_MEMBRANE	GO_LATE_ENDOSOME_MEMBRANE		78	-0.266345	-0.958234	0.577991	0.791853	1	6077	tags=49%, list=42%, signal=83%
GO_PHOSPHORIC_DIESTER_HYDROLASE_ACTIVITY	GO_PHOSPHORIC_DIESTER_HYDROLASE_ACTIVITY		65	-0.26996	-0.957829	0.577851	0.792475	1	2569	tags=25%, list=18%, signal=30%
GO_IONOTROPIC_GLUTAMATE_RECEPTOR_BINDING	GO_IONOTROPIC_GLUTAMATE_RECEPTOR_BINDING		23	-0.32914	-0.957772	0.546482	0.792235	1	2918	tags=30%, list=20%, signal=38%
GO_FATTY_ACID_BETA_OXIDATION_USING_ACYL_COA_DEHYDROGENASE	GO_FATTY_ACID_BETA_OXIDATION_USING_ACYL_COA_DEHYDROGENASE		16	-0.35784	-0.95744	0.523057	0.79264	1	2539	tags=19%, list=17%, signal=23%
GO_RRNA_METABOLIC_PROCESS	GO_RRNA_METABOLIC_PROCESS		232	-0.246572	-0.957038	0.61809	0.793212	1	6008	tags=44%, list=41%, signal=74%
GO_NUCLEOBASE_CONTAINING_SMALL_MOLECULE_METABOLIC_PROCESS	GO_NUCLEOBASE_CONTAINING_SMALL_MOLECULE_METABOLIC_PROCESS		419	-0.239223	-0.95693	0.639	0.793078	1	6480	tags=50%, list=45%, signal=88%
GO_PYRIMIDINE_RIBONUCLEOSIDE_METABOLIC_PROCESS	GO_PYRIMIDINE_RIBONUCLEOSIDE_METABOLIC_PROCESS		21	-0.327393	-0.955462	0.526976	0.796224	1	6465	tags=52%, list=45%, signal=94%
GO_REGULATION_OF_NECROTIC_CELL_DEATH	GO_REGULATION_OF_NECROTIC_CELL_DEATH		20	-0.335164	-0.955451	0.523688	0.795849	1	6961	tags=60%, list=48%, signal=115%
GO_RESPONSE_TO_TESTOSTERONE	GO_RESPONSE_TO_TESTOSTERONE		26	-0.319246	-0.955448	0.547995	0.795447	1	2721	tags=23%, list=19%, signal=28%
GO_ORGANELLAR_LARGE_RIBOSOMAL_SUBUNIT	GO_ORGANELLAR_LARGE_RIBOSOMAL_SUBUNIT		29	-0.312284	-0.955151	0.55	0.79576	1	6073	tags=52%, list=42%, signal=89%
GO_REGULATION_OF_INTRACELLULAR_TRANSPORT	GO_REGULATION_OF_INTRACELLULAR_TRANSPORT		473	-0.235795	-0.953935	0.68	0.798325	1	2549	tags=18%, list=18%, signal=21%
GO_REGULATION_OF_EPITHELIAL_CELL_MIGRATION	GO_REGULATION_OF_EPITHELIAL_CELL_MIGRATION		126	-0.25256	-0.953426	0.587384	0.799123	1	4243	tags=33%, list=29%, signal=47%
GO_NADH_METABOLIC_PROCESS	GO_NADH_METABOLIC_PROCESS		29	-0.311806	-0.953417	0.549161	0.798737	1	6570	tags=55%, list=45%, signal=101%
GO_COCHLEA_DEVELOPMENT	GO_COCHLEA_DEVELOPMENT		32	-0.30535	-0.952822	0.552727	0.799777	1	2513	tags=31%, list=17%, signal=38%
GO_4_IRON_4_SULFUR_CLUSTER_BINDING	GO_4_IRON_4_SULFUR_CLUSTER_BINDING		34	-0.304058	-0.952554	0.545559	0.800013	1	5910	tags=50%, list=41%, signal=84%
GO_ATPASE_REGULATOR_ACTIVITY	GO_ATPASE_REGULATOR_ACTIVITY		28	-0.312247	-0.952329	0.532044	0.800156	1	4032	tags=36%, list=28%, signal=49%
GO_HEART_GROWTH	GO_HEART_GROWTH		16	-0.355484	-0.951998	0.540323	0.800501	1	1121	tags=19%, list=8%, signal=20%
GO_LYMPHOCYTE_DIFFERENTIATION	GO_LYMPHOCYTE_DIFFERENTIATION		124	-0.25125	-0.951125	0.601031	0.802179	1	2291	tags=19%, list=16%, signal=23%
GO_REGULATION_OF_SMOOTHENED_SIGNALING_PATHWAY	GO_REGULATION_OF_SMOOTHENED_SIGNALING_PATHWAY		56	-0.27711	-0.950976	0.570304	0.802132	1	3467	tags=29%, list=24%, signal=37%
GO_LONG_TERM_SYNAPTIC_POTENTIATION	GO_LONG_TERM_SYNAPTIC_POTENTIATION		36	-0.300268	-0.950545	0.551804	0.802735	1	3351	tags=33%, list=23%, signal=43%
GO_POSITIVE_REGULATION_OF_I_KAPPAB_KINASE_NF_KAPPAB_SIGNALING	GO_POSITIVE_REGULATION_OF_I_KAPPAB_KINASE_NF_KAPPAB_SIGNALING		123	-0.253081	-0.950419	0.603909	0.802628	1	4694	tags=33%, list=32%, signal=48%
GO_OLIGODENDROCYTE_DIFFERENTIATION	GO_OLIGODENDROCYTE_DIFFERENTIATION		56	-0.278217	-0.949537	0.554444	0.804369	1	4596	tags=39%, list=32%, signal=57%
GO_REGULATION_OF_EXTRINSIC_APOPTOTIC_SIGNALING_PATHWAY_IN_ABSENCE_OF_LIGAND	GO_REGULATION_OF_EXTRINSIC_APOPTOTIC_SIGNALING_PATHWAY_IN_ABSENCE_OF_LIGAND		30	-0.307044	-0.949447	0.553699	0.804176	1	2741	tags=23%, list=19%, signal=29%
GO_PHAGOCYTOSIS	GO_PHAGOCYTOSIS		126	-0.251646	-0.949197	0.593782	0.80437	1	3758	tags=28%, list=26%, signal=37%
GO_NEURON_MIGRATION	GO_NEURON_MIGRATION		83	-0.262021	-0.9478	0.596133	0.807323	1	2513	tags=22%, list=17%, signal=26%
GO_PROTEIN_LOCALIZATION_TO_LYSOSOME	GO_PROTEIN_LOCALIZATION_TO_LYSOSOME		16	-0.351026	-0.947466	0.535443	0.807709	1	2971	tags=38%, list=20%, signal=47%
GO_PHOTORECEPTOR_OUTER_SEGMENT	GO_PHOTORECEPTOR_OUTER_SEGMENT		36	-0.294004	-0.946714	0.552693	0.809092	1	3777	tags=28%, list=26%, signal=37%
GO_CELLULAR_RESPONSE_TO_INTERFERON_GAMMA	GO_CELLULAR_RESPONSE_TO_INTERFERON_GAMMA		50	-0.27936	-0.944844	0.569284	0.813195	1	1829	tags=20%, list=13%, signal=23%
GO_NEGATIVE_REGULATION_OF_TRANSFORMING_GROWTH_FACTOR_BETA_RECEPTOR_SIGNALING_PATHWAY	GO_NEGATIVE_REGULATION_OF_TRANSFORMING_GROWTH_FACTOR_BETA_RECEPTOR_SIGNALING_PATHWAY		54	-0.274194	-0.944808	0.571269	0.812875	1	4194	tags=35%, list=29%, signal=49%
GO_SITE_OF_POLARIZED_GROWTH	GO_SITE_OF_POLARIZED_GROWTH		130	-0.254206	-0.944288	0.615779	0.813766	1	4111	tags=31%, list=28%, signal=43%
GO_SMOOTH_MUSCLE_TISSUE_DEVELOPMENT	GO_SMOOTH_MUSCLE_TISSUE_DEVELOPMENT		16	-0.347146	-0.944287	0.565722	0.813357	1	1836	tags=31%, list=13%, signal=36%
GO_POSITIVE_REGULATION_OF_PROTEIN_BINDING	GO_POSITIVE_REGULATION_OF_PROTEIN_BINDING		63	-0.271994	-0.944272	0.576923	0.812984	1	2918	tags=24%, list=20%, signal=30%
GO_OXIDOREDUCTASE_ACTIVITY_ACTING_ON_CH_OH_GROUP_OF_DONORS	GO_OXIDOREDUCTASE_ACTIVITY_ACTING_ON_CH_OH_GROUP_OF_DONORS		86	-0.258962	-0.943559	0.581568	0.814299	1	5413	tags=37%, list=37%, signal=59%
GO_NF_KAPPAB_BINDING	GO_NF_KAPPAB_BINDING		26	-0.313736	-0.943122	0.563615	0.814941	1	1133	tags=12%, list=8%, signal=12%
GO_CELL_CELL_ADHERENS_JUNCTION	GO_CELL_CELL_ADHERENS_JUNCTION		39	-0.291278	-0.943109	0.561692	0.814564	1	2918	tags=26%, list=20%, signal=32%
GO_SOMATIC_STEM_CELL_DIVISION	GO_SOMATIC_STEM_CELL_DIVISION		17	-0.343796	-0.942468	0.533333	0.815743	1	2996	tags=41%, list=21%, signal=52%
GO_PLATELET_MORPHOGENESIS	GO_PLATELET_MORPHOGENESIS		15	-0.357204	-0.942276	0.550069	0.815774	1	3498	tags=33%, list=24%, signal=44%
GO_REGULATION_OF_PROTEIN_LOCALIZATION_TO_NUCLEUS	GO_REGULATION_OF_PROTEIN_LOCALIZATION_TO_NUCLEUS		162	-0.245515	-0.941249	0.632757	0.81782	1	2493	tags=19%, list=17%, signal=22%
GO_CARDIAC_VENTRICLE_DEVELOPMENT	GO_CARDIAC_VENTRICLE_DEVELOPMENT		75	-0.264738	-0.940565	0.576509	0.818997	1	3965	tags=33%, list=27%, signal=46%
GO_POSITIVE_REGULATION_OF_MITOCHONDRION_ORGANIZATION	GO_POSITIVE_REGULATION_OF_MITOCHONDRION_ORGANIZATION		129	-0.245786	-0.940154	0.612203	0.819576	1	4662	tags=29%, list=32%, signal=43%
GO_CAMP_METABOLIC_PROCESS	GO_CAMP_METABOLIC_PROCESS		27	-0.309307	-0.938834	0.564134	0.82232	1	1535	tags=26%, list=11%, signal=29%
GO_REACTIVE_OXYGEN_SPECIES_METABOLIC_PROCESS	GO_REACTIVE_OXYGEN_SPECIES_METABOLIC_PROCESS		61	-0.269487	-0.938773	0.588043	0.822052	1	4683	tags=38%, list=32%, signal=55%
GO_RESPONSE_TO_STEROL	GO_RESPONSE_TO_STEROL		19	-0.332577	-0.937959	0.542459	0.823553	1	5991	tags=58%, list=41%, signal=98%
GO_REGULATION_OF_MYELOID_LEUKOCYTE_DIFFERENTIATION	GO_REGULATION_OF_MYELOID_LEUKOCYTE_DIFFERENTIATION		65	-0.26885	-0.937909	0.615642	0.823254	1	2304	tags=22%, list=16%, signal=25%
GO_REGIONALIZATION	GO_REGIONALIZATION		194	-0.24026	-0.937113	0.634615	0.824775	1	2027	tags=18%, list=14%, signal=20%
GO_DRUG_BINDING	GO_DRUG_BINDING		77	-0.264358	-0.936025	0.588108	0.826916	1	2297	tags=22%, list=16%, signal=26%
GO_NEGATIVE_REGULATION_OF_FIBROBLAST_PROLIFERATION	GO_NEGATIVE_REGULATION_OF_FIBROBLAST_PROLIFERATION		22	-0.323666	-0.936006	0.555276	0.82655	1	1521	tags=27%, list=10%, signal=30%
GO_SYNAPTIC_VESICLE_LOCALIZATION	GO_SYNAPTIC_VESICLE_LOCALIZATION		87	-0.257524	-0.935839	0.613734	0.826538	1	4777	tags=34%, list=33%, signal=51%
GO_DESMOSOME	GO_DESMOSOME		16	-0.349467	-0.93529	0.567674	0.827391	1	6047	tags=69%, list=42%, signal=118%
GO_POSITIVE_REGULATION_OF_CELLULAR_PROTEIN_LOCALIZATION	GO_POSITIVE_REGULATION_OF_CELLULAR_PROTEIN_LOCALIZATION		270	-0.238168	-0.93521	0.680361	0.827168	1	4517	tags=30%, list=31%, signal=43%
GO_AXONEME_ASSEMBLY	GO_AXONEME_ASSEMBLY		22	-0.319659	-0.934817	0.565107	0.827651	1	5220	tags=45%, list=36%, signal=71%
GO_LEFT_RIGHT_PATTERN_FORMATION	GO_LEFT_RIGHT_PATTERN_FORMATION		15	-0.356239	-0.93475	0.555701	0.827389	1	516	tags=13%, list=4%, signal=14%
GO_INTRINSIC_APOPTOTIC_SIGNALING_PATHWAY_BY_P53_CLASS_MEDIATOR	GO_INTRINSIC_APOPTOTIC_SIGNALING_PATHWAY_BY_P53_CLASS_MEDIATOR		41	-0.284586	-0.93473	0.582192	0.827023	1	2447	tags=22%, list=17%, signal=26%
GO_CARDIOCYTE_DIFFERENTIATION	GO_CARDIOCYTE_DIFFERENTIATION		67	-0.265511	-0.933942	0.605863	0.828481	1	4316	tags=37%, list=30%, signal=53%
GO_EMBRYONIC_PATTERN_SPECIFICATION	GO_EMBRYONIC_PATTERN_SPECIFICATION		37	-0.291248	-0.933474	0.578645	0.829176	1	2173	tags=22%, list=15%, signal=25%
GO_LENS_FIBER_CELL_DIFFERENTIATION	GO_LENS_FIBER_CELL_DIFFERENTIATION		20	-0.327435	-0.933266	0.550378	0.829277	1	2595	tags=30%, list=18%, signal=36%
GO_PROTEIN_DISULFIDE_OXIDOREDUCTASE_ACTIVITY	GO_PROTEIN_DISULFIDE_OXIDOREDUCTASE_ACTIVITY		19	-0.333571	-0.932587	0.561449	0.830503	1	5790	tags=53%, list=40%, signal=87%
GO_HOMOTYPIC_CELL_CELL_ADHESION	GO_HOMOTYPIC_CELL_CELL_ADHESION		39	-0.289268	-0.932311	0.596512	0.830749	1	6816	tags=67%, list=47%, signal=125%
[truncated: 768 more rows]

## Sheet: CNTR
NAME	GS<br> follow link to MSigDB	GS DETAILS	SIZE	ES	NES	NOM p-val	FDR q-val	FWER p-val	RANK AT MAX	LEADING EDGE
GO_RNA_POLYMERASE_II_TRANSCRIPTION_FACTOR_ACTIVITY_SEQUENCE_SPECIFIC_DNA_BINDING	GO_RNA_POLYMERASE_II_TRANSCRIPTION_FACTOR_ACTIVITY_SEQUENCE_SPECIFIC_DNA_BINDING	Details ...	364	0.399045	2.56108	0	0.00409569	0.002	3490	tags=50%, list=24%, signal=64%
GO_REGULATION_OF_ALTERNATIVE_MRNA_SPLICING_VIA_SPLICEOSOME	GO_REGULATION_OF_ALTERNATIVE_MRNA_SPLICING_VIA_SPLICEOSOME	Details ...	33	0.584051	2.45216	0	0.00423361	0.004	3569	tags=58%, list=25%, signal=76%
GO_UBIQUITIN_LIKE_PROTEIN_CONJUGATING_ENZYME_BINDING	GO_UBIQUITIN_LIKE_PROTEIN_CONJUGATING_ENZYME_BINDING	Details ...	30	0.613988	2.41854	0	0.0034936	0.005	2508	tags=50%, list=17%, signal=60%
GO_TRANSCRIPTIONAL_REPRESSOR_COMPLEX	GO_TRANSCRIPTIONAL_REPRESSOR_COMPLEX	Details ...	65	0.490797	2.40693	0	0.00313455	0.006	3841	tags=58%, list=26%, signal=79%
GO_NUCLEAR_SPECK	GO_NUCLEAR_SPECK	Details ...	170	0.410897	2.3977	0	0.00292575	0.007	3177	tags=41%, list=22%, signal=51%
GO_CORE_PROMOTER_SEQUENCE_SPECIFIC_DNA_BINDING	GO_CORE_PROMOTER_SEQUENCE_SPECIFIC_DNA_BINDING	Details ...	76	0.47446	2.36647	0	0.00316577	0.009	3663	tags=59%, list=25%, signal=79%
GO_CUL3_RING_UBIQUITIN_LIGASE_COMPLEX	GO_CUL3_RING_UBIQUITIN_LIGASE_COMPLEX	Details ...	50	0.510481	2.33438	0	0.00568969	0.019	3722	tags=58%, list=26%, signal=78%
GO_CORE_PROMOTER_BINDING	GO_CORE_PROMOTER_BINDING	Details ...	114	0.422919	2.30553	0	0.00679074	0.026	3366	tags=49%, list=23%, signal=63%
GO_TRANSCRIPTION_FACTOR_ACTIVITY_RNA_POLYMERASE_II_CORE_PROMOTER_PROXIMAL_REGION_SEQUENCE_SPECIFIC_BINDING	GO_TRANSCRIPTION_FACTOR_ACTIVITY_RNA_POLYMERASE_II_CORE_PROMOTER_PROXIMAL_REGION_SEQUENCE_SPECIFIC_BINDING	Details ...	205	0.396823	2.29642	0	0.00628502	0.027	3486	tags=48%, list=24%, signal=63%
GO_TRANSCRIPTIONAL_ACTIVATOR_ACTIVITY_RNA_POLYMERASE_II_TRANSCRIPTION_REGULATORY_REGION_SEQUENCE_SPECIFIC_BINDING	GO_TRANSCRIPTIONAL_ACTIVATOR_ACTIVITY_RNA_POLYMERASE_II_TRANSCRIPTION_REGULATORY_REGION_SEQUENCE_SPECIFIC_BINDING	Details ...	187	0.411246	2.28607	0	0.00607383	0.029	3366	tags=49%, list=23%, signal=63%
GO_REGULATORY_REGION_NUCLEIC_ACID_BINDING	GO_REGULATORY_REGION_NUCLEIC_ACID_BINDING	Details ...	485	0.347046	2.28553	0	0.00552166	0.029	3512	tags=42%, list=24%, signal=54%
GO_MRNA_BINDING	GO_MRNA_BINDING	Details ...	132	0.419427	2.25886	0	0.00663417	0.038	2797	tags=39%, list=19%, signal=47%
GO_TRANSCRIPTIONAL_ACTIVATOR_ACTIVITY_RNA_POLYMERASE_II_CORE_PROMOTER_PROXIMAL_REGION_SEQUENCE_SPECIFIC_BINDING	GO_TRANSCRIPTIONAL_ACTIVATOR_ACTIVITY_RNA_POLYMERASE_II_CORE_PROMOTER_PROXIMAL_REGION_SEQUENCE_SPECIFIC_BINDING	Details ...	138	0.409747	2.24251	0	0.0079139	0.048	3366	tags=47%, list=23%, signal=61%
GO_ENHANCER_BINDING	GO_ENHANCER_BINDING	Details ...	68	0.443289	2.21459	0	0.00929764	0.061	3000	tags=47%, list=21%, signal=59%
GO_CYCLIC_NUCLEOTIDE_PHOSPHODIESTERASE_ACTIVITY	GO_CYCLIC_NUCLEOTIDE_PHOSPHODIESTERASE_ACTIVITY	Details ...	18	0.638534	2.19289	0	0.0119405	0.084	2899	tags=56%, list=20%, signal=69%
GO_HISTONE_BINDING	GO_HISTONE_BINDING	Details ...	125	0.40798	2.18468	0	0.0117034	0.087	3675	tags=41%, list=25%, signal=54%
GO_EUCHROMATIN	GO_EUCHROMATIN	Details ...	25	0.570572	2.15497	0	0.0165972	0.125	3705	tags=56%, list=26%, signal=75%
GO_TRANSCRIPTION_FACTOR_ACTIVITY_RNA_POLYMERASE_II_DISTAL_ENHANCER_SEQUENCE_SPECIFIC_BINDING	GO_TRANSCRIPTION_FACTOR_ACTIVITY_RNA_POLYMERASE_II_DISTAL_ENHANCER_SEQUENCE_SPECIFIC_BINDING	Details ...	61	0.448558	2.14442	0	0.0171861	0.136	1603	tags=36%, list=11%, signal=40%
GO_CELLULAR_PROTEIN_COMPLEX_LOCALIZATION	GO_CELLULAR_PROTEIN_COMPLEX_LOCALIZATION	Details ...	18	0.602921	2.13965	0	0.0169537	0.141	2114	tags=39%, list=15%, signal=45%
GO_GDP_BINDING	GO_GDP_BINDING	Details ...	42	0.486476	2.13706	0	0.0165251	0.145	3170	tags=50%, list=22%, signal=64%
GO_CYTOPLASMIC_STRESS_GRANULE	GO_CYTOPLASMIC_STRESS_GRANULE		28	0.54492	2.12805	0	0.0174552	0.158	3447	tags=71%, list=24%, signal=93%
GO_MRNA_3_UTR_BINDING	GO_MRNA_3_UTR_BINDING		43	0.49183	2.1225	0	0.0180012	0.166	1956	tags=44%, list=13%, signal=51%
GO_REGULATION_OF_MRNA_SPLICING_VIA_SPLICEOSOME	GO_REGULATION_OF_MRNA_SPLICING_VIA_SPLICEOSOME		57	0.459736	2.11828	0	0.0176813	0.169	3335	tags=49%, list=23%, signal=64%
GO_REGULATION_OF_CENTROSOME_CYCLE	GO_REGULATION_OF_CENTROSOME_CYCLE		33	0.511874	2.10767	0	0.0188025	0.184	1808	tags=30%, list=12%, signal=35%
GO_CYCLIC_NUCLEOTIDE_CATABOLIC_PROCESS	GO_CYCLIC_NUCLEOTIDE_CATABOLIC_PROCESS		15	0.640257	2.10156	0	0.0183784	0.188	2727	tags=53%, list=19%, signal=66%
GO_NUCLEAR_BODY	GO_NUCLEAR_BODY		294	0.36971	2.0991	0	0.0179196	0.19	3466	tags=41%, list=24%, signal=53%
GO_SIGNALING_ADAPTOR_ACTIVITY	GO_SIGNALING_ADAPTOR_ACTIVITY		58	0.451001	2.09567	0	0.0177167	0.195	2427	tags=43%, list=17%, signal=52%
GO_ANDROGEN_RECEPTOR_SIGNALING_PATHWAY	GO_ANDROGEN_RECEPTOR_SIGNALING_PATHWAY		38	0.492379	2.0939	0	0.017165	0.196	3178	tags=53%, list=22%, signal=67%
GO_HISTONE_DEACETYLASE_BINDING	GO_HISTONE_DEACETYLASE_BINDING		90	0.398761	2.08987	0	0.0170944	0.202	2732	tags=33%, list=19%, signal=41%
GO_CORE_PROMOTER_PROXIMAL_REGION_DNA_BINDING	GO_CORE_PROMOTER_PROXIMAL_REGION_DNA_BINDING		205	0.371855	2.07188	0	0.0195597	0.233	1741	tags=28%, list=12%, signal=32%
GO_REGULATION_OF_RNA_SPLICING	GO_REGULATION_OF_RNA_SPLICING		84	0.417229	2.06886	0	0.019473	0.24	3375	tags=46%, list=23%, signal=60%
GO_PHOSPHOLIPASE_BINDING	GO_PHOSPHOLIPASE_BINDING		16	0.611109	2.0648	0	0.0193997	0.248	2427	tags=38%, list=17%, signal=45%
GO_CIRCADIAN_REGULATION_OF_GENE_EXPRESSION	GO_CIRCADIAN_REGULATION_OF_GENE_EXPRESSION		50	0.448098	2.06389	0	0.0190552	0.25	3473	tags=50%, list=24%, signal=65%
GO_LUNG_CELL_DIFFERENTIATION	GO_LUNG_CELL_DIFFERENTIATION		19	0.589844	2.05274	0	0.0205639	0.275	2693	tags=53%, list=19%, signal=65%
GO_METHYLATED_HISTONE_BINDING	GO_METHYLATED_HISTONE_BINDING		40	0.461116	2.04592	0	0.0210597	0.286	3838	tags=45%, list=26%, signal=61%
GO_INTRACELLULAR_RECEPTOR_SIGNALING_PATHWAY	GO_INTRACELLULAR_RECEPTOR_SIGNALING_PATHWAY		137	0.375011	2.04307	0	0.0208367	0.288	3403	tags=48%, list=23%, signal=62%
GO_POLY_PURINE_TRACT_BINDING	GO_POLY_PURINE_TRACT_BINDING		17	0.60241	2.01981	0	0.0257891	0.351	3043	tags=59%, list=21%, signal=74%
GO_REGULATION_OF_MRNA_METABOLIC_PROCESS	GO_REGULATION_OF_MRNA_METABOLIC_PROCESS		104	0.387648	1.98585	0	0.0337379	0.452	3480	tags=44%, list=24%, signal=58%
GO_RAN_GTPASE_BINDING	GO_RAN_GTPASE_BINDING		28	0.489586	1.97827	0	0.0353707	0.474	2536	tags=43%, list=17%, signal=52%
GO_CYCLIN_DEPENDENT_PROTEIN_KINASE_HOLOENZYME_COMPLEX	GO_CYCLIN_DEPENDENT_PROTEIN_KINASE_HOLOENZYME_COMPLEX		28	0.506767	1.97467	0	0.0359059	0.487	2091	tags=43%, list=14%, signal=50%
GO_SPINDLE_MICROTUBULE	GO_SPINDLE_MICROTUBULE		47	0.437887	1.97303	0	0.0355443	0.491	2759	tags=45%, list=19%, signal=55%
GO_NUCLEAR_EUCHROMATIN	GO_NUCLEAR_EUCHROMATIN		19	0.561259	1.96027	0	0.0376172	0.517	3273	tags=47%, list=23%, signal=61%
GO_REGULATION_OF_CENTROSOME_DUPLICATION	GO_REGULATION_OF_CENTROSOME_DUPLICATION		27	0.486932	1.95629	0.00546448	0.0380207	0.529	1808	tags=33%, list=12%, signal=38%
GO_PROTEIN_MONOUBIQUITINATION	GO_PROTEIN_MONOUBIQUITINATION		48	0.420796	1.94862	0	0.0395288	0.551	3474	tags=46%, list=24%, signal=60%
GO_TRANSCRIPTION_FACTOR_COMPLEX	GO_TRANSCRIPTION_FACTOR_COMPLEX		218	0.319711	1.94509	0	0.0399557	0.567	3841	tags=44%, list=26%, signal=58%
GO_HISTONE_MONOUBIQUITINATION	GO_HISTONE_MONOUBIQUITINATION		21	0.544743	1.94077	0	0.0403782	0.577	3474	tags=57%, list=24%, signal=75%
GO_STEROID_HORMONE_RECEPTOR_ACTIVITY	GO_STEROID_HORMONE_RECEPTOR_ACTIVITY		43	0.442249	1.93825	0.00675676	0.0402225	0.582	1528	tags=35%, list=11%, signal=39%
GO_INTRACELLULAR_STEROID_HORMONE_RECEPTOR_SIGNALING_PATHWAY	GO_INTRACELLULAR_STEROID_HORMONE_RECEPTOR_SIGNALING_PATHWAY		61	0.406021	1.93655	0	0.0399165	0.586	3377	tags=46%, list=23%, signal=60%
GO_RNA_POLYMERASE_II_DISTAL_ENHANCER_SEQUENCE_SPECIFIC_DNA_BINDING	GO_RNA_POLYMERASE_II_DISTAL_ENHANCER_SEQUENCE_SPECIFIC_DNA_BINDING		50	0.424158	1.93169	0	0.0404884	0.602	2953	tags=42%, list=20%, signal=53%
GO_PML_BODY	GO_PML_BODY		78	0.382755	1.92239	0	0.0423876	0.625	3221	tags=40%, list=22%, signal=51%
GO_PHOSPHATIDYLINOSITOL_PHOSPHATE_PHOSPHATASE_ACTIVITY	GO_PHOSPHATIDYLINOSITOL_PHOSPHATE_PHOSPHATASE_ACTIVITY		27	0.471607	1.91465	0	0.0440275	0.642	2601	tags=48%, list=18%, signal=59%
GO_HISTONE_DEMETHYLASE_ACTIVITY	GO_HISTONE_DEMETHYLASE_ACTIVITY		23	0.523313	1.90876	0.011976	0.0449257	0.658	3672	tags=48%, list=25%, signal=64%
GO_WNT_SIGNALING_PATHWAY_CALCIUM_MODULATING_PATHWAY	GO_WNT_SIGNALING_PATHWAY_CALCIUM_MODULATING_PATHWAY		27	0.488023	1.89659	0	0.0479718	0.69	2218	tags=41%, list=15%, signal=48%
GO_SPLEEN_DEVELOPMENT	GO_SPLEEN_DEVELOPMENT		23	0.508183	1.89631	0	0.0471223	0.69	1359	tags=35%, list=9%, signal=38%
GO_PHOSPHATIDYLINOSITOL_DEPHOSPHORYLATION	GO_PHOSPHATIDYLINOSITOL_DEPHOSPHORYLATION		21	0.522614	1.89079	0.00487805	0.0483932	0.714	3139	tags=52%, list=22%, signal=67%
GO_PROTEIN_K48_LINKED_DEUBIQUITINATION	GO_PROTEIN_K48_LINKED_DEUBIQUITINATION		19	0.542286	1.88949	0.00490196	0.0479838	0.716	2678	tags=47%, list=18%, signal=58%
GO_POSITIVE_REGULATION_OF_HISTONE_METHYLATION	GO_POSITIVE_REGULATION_OF_HISTONE_METHYLATION		21	0.513087	1.88668	0.005	0.0482583	0.724	2032	tags=43%, list=14%, signal=50%
GO_SH3_SH2_ADAPTOR_ACTIVITY	GO_SH3_SH2_ADAPTOR_ACTIVITY		39	0.435634	1.88326	0	0.0483714	0.728	2427	tags=44%, list=17%, signal=52%
GO_HISTONE_UBIQUITINATION	GO_HISTONE_UBIQUITINATION		31	0.475536	1.88093	0	0.0485216	0.733	3474	tags=48%, list=24%, signal=63%
GO_ESTABLISHMENT_OF_MITOTIC_SPINDLE_LOCALIZATION	GO_ESTABLISHMENT_OF_MITOTIC_SPINDLE_LOCALIZATION		20	0.52988	1.8806	0.00843882	0.0479649	0.734	3079	tags=50%, list=21%, signal=63%
GO_SINGLE_STRANDED_RNA_BINDING	GO_SINGLE_STRANDED_RNA_BINDING		53	0.406824	1.87702	0	0.0485111	0.742	3724	tags=45%, list=26%, signal=61%
GO_TRANSCRIPTION_FACTOR_ACTIVITY_DIRECT_LIGAND_REGULATED_SEQUENCE_SPECIFIC_DNA_BINDING	GO_TRANSCRIPTION_FACTOR_ACTIVITY_DIRECT_LIGAND_REGULATED_SEQUENCE_SPECIFIC_DNA_BINDING		34	0.44475	1.87491	0	0.0484757	0.748	3366	tags=59%, list=23%, signal=76%
GO_REGULATION_OF_GLUCOSE_IMPORT	GO_REGULATION_OF_GLUCOSE_IMPORT		43	0.427825	1.87115	0	0.0488925	0.754	3041	tags=56%, list=21%, signal=70%
GO_PHOSPHOLIPID_DEPHOSPHORYLATION	GO_PHOSPHOLIPID_DEPHOSPHORYLATION		22	0.504802	1.86877	0	0.0488218	0.76	3139	tags=50%, list=22%, signal=64%
GO_RIBONUCLEOPROTEIN_GRANULE	GO_RIBONUCLEOPROTEIN_GRANULE		114	0.346961	1.84858	0	0.056094	0.814	3528	tags=42%, list=24%, signal=55%
GO_STEROID_HORMONE_MEDIATED_SIGNALING_PATHWAY	GO_STEROID_HORMONE_MEDIATED_SIGNALING_PATHWAY		102	0.341576	1.84436	0	0.0572171	0.827	3377	tags=44%, list=23%, signal=57%
GO_UBIQUITIN_LIKE_PROTEIN_SPECIFIC_PROTEASE_ACTIVITY	GO_UBIQUITIN_LIKE_PROTEIN_SPECIFIC_PROTEASE_ACTIVITY		86	0.365035	1.83708	0	0.0587048	0.838	2678	tags=34%, list=18%, signal=41%
GO_TRANSCRIPTIONAL_ACTIVATOR_ACTIVITY_RNA_POLYMERASE_II_DISTAL_ENHANCER_SEQUENCE_SPECIFIC_BINDING	GO_TRANSCRIPTIONAL_ACTIVATOR_ACTIVITY_RNA_POLYMERASE_II_DISTAL_ENHANCER_SEQUENCE_SPECIFIC_BINDING		17	0.520037	1.83122	0.00847458	0.0603877	0.849	2953	tags=59%, list=20%, signal=74%
GO_NUCLEAR_PERIPHERY	GO_NUCLEAR_PERIPHERY		103	0.345673	1.83065	0	0.0597585	0.851	3262	tags=40%, list=22%, signal=51%
GO_REGULATION_OF_SULFUR_METABOLIC_PROCESS	GO_REGULATION_OF_SULFUR_METABOLIC_PROCESS		18	0.529438	1.83022	0.00840336	0.0590583	0.851	374	tags=22%, list=3%, signal=23%
GO_THIOL_DEPENDENT_UBIQUITIN_SPECIFIC_PROTEASE_ACTIVITY	GO_THIOL_DEPENDENT_UBIQUITIN_SPECIFIC_PROTEASE_ACTIVITY		64	0.37966	1.8298	0	0.0584628	0.852	2678	tags=34%, list=18%, signal=42%
GO_MITOTIC_SPINDLE_ASSEMBLY	GO_MITOTIC_SPINDLE_ASSEMBLY		30	0.461051	1.82256	0	0.0603787	0.862	3460	tags=50%, list=24%, signal=66%
GO_REGULATION_OF_PROTEIN_SUMOYLATION	GO_REGULATION_OF_PROTEIN_SUMOYLATION		17	0.536292	1.82097	0.012605	0.0599098	0.862	2252	tags=47%, list=16%, signal=56%
GO_SMALL_GTPASE_MEDIATED_SIGNAL_TRANSDUCTION	GO_SMALL_GTPASE_MEDIATED_SIGNAL_TRANSDUCTION		295	0.300876	1.81664	0	0.0608405	0.869	3170	tags=36%, list=22%, signal=45%
GO_POLY_PYRIMIDINE_TRACT_BINDING	GO_POLY_PYRIMIDINE_TRACT_BINDING		17	0.532872	1.80955	0.00896861	0.0635928	0.887	2080	tags=41%, list=14%, signal=48%
GO_REGULATION_OF_HISTONE_METHYLATION	GO_REGULATION_OF_HISTONE_METHYLATION		35	0.424737	1.8034	0	0.0657845	0.9	2032	tags=37%, list=14%, signal=43%
GO_ANDROGEN_RECEPTOR_BINDING	GO_ANDROGEN_RECEPTOR_BINDING		37	0.420746	1.79854	0	0.0669743	0.907	3202	tags=41%, list=22%, signal=52%
GO_BETA_CATENIN_TCF_COMPLEX_ASSEMBLY	GO_BETA_CATENIN_TCF_COMPLEX_ASSEMBLY		28	0.463523	1.79792	0.0052356	0.0664162	0.908	252	tags=18%, list=2%, signal=18%
GO_PRE_MRNA_BINDING	GO_PRE_MRNA_BINDING		24	0.475883	1.7883	0.00502513	0.070321	0.922	3365	tags=50%, list=23%, signal=65%
GO_TRANSCRIPTION_COFACTOR_BINDING	GO_TRANSCRIPTION_COFACTOR_BINDING		20	0.519281	1.7864	0.0144928	0.070137	0.925	3479	tags=55%, list=24%, signal=72%
GO_SNAP_RECEPTOR_ACTIVITY	GO_SNAP_RECEPTOR_ACTIVITY		31	0.449119	1.78172	0.00546448	0.0712482	0.932	3628	tags=55%, list=25%, signal=73%
GO_PROTEIN_KINASE_COMPLEX	GO_PROTEIN_KINASE_COMPLEX		82	0.356596	1.78029	0	0.0710439	0.936	2200	tags=33%, list=15%, signal=39%
GO_POSITIVE_REGULATION_OF_MRNA_METABOLIC_PROCESS	GO_POSITIVE_REGULATION_OF_MRNA_METABOLIC_PROCESS		39	0.393885	1.77833	0	0.0711508	0.937	3171	tags=38%, list=22%, signal=49%
GO_MICROVILLUS_ORGANIZATION	GO_MICROVILLUS_ORGANIZATION		17	0.519701	1.77503	0.00440529	0.0721939	0.941	3009	tags=53%, list=21%, signal=67%
GO_PROTEIN_SERINE_THREONINE_KINASE_INHIBITOR_ACTIVITY	GO_PROTEIN_SERINE_THREONINE_KINASE_INHIBITOR_ACTIVITY		28	0.434669	1.76717	0	0.0753605	0.949	3291	tags=54%, list=23%, signal=69%
GO_REGULATION_OF_CELLULAR_RESPONSE_TO_INSULIN_STIMULUS	GO_REGULATION_OF_CELLULAR_RESPONSE_TO_INSULIN_STIMULUS		46	0.415398	1.76611	0.00813008	0.075009	0.95	2626	tags=46%, list=18%, signal=56%
GO_TRANSCRIPTIONAL_REPRESSOR_ACTIVITY_RNA_POLYMERASE_II_TRANSCRIPTION_REGULATORY_REGION_SEQUENCE_SPECIFIC_BINDING	GO_TRANSCRIPTIONAL_REPRESSOR_ACTIVITY_RNA_POLYMERASE_II_TRANSCRIPTION_REGULATORY_REGION_SEQUENCE_SPECIFIC_BINDING		99	0.34501	1.76097	0	0.0768338	0.959	3302	tags=44%, list=23%, signal=57%
GO_CLATHRIN_VESICLE_COAT	GO_CLATHRIN_VESICLE_COAT		22	0.468834	1.75491	0.00490196	0.0790805	0.961	2844	tags=50%, list=20%, signal=62%
GO_NLS_BEARING_PROTEIN_IMPORT_INTO_NUCLEUS	GO_NLS_BEARING_PROTEIN_IMPORT_INTO_NUCLEUS		20	0.483664	1.75246	0.0097561	0.0792777	0.962	3496	tags=65%, list=24%, signal=85%
GO_HISTONE_METHYLATION	GO_HISTONE_METHYLATION		61	0.359978	1.74982	0	0.0798284	0.965	2898	tags=31%, list=20%, signal=39%
GO_NUCLEAR_TRANSCRIPTIONAL_REPRESSOR_COMPLEX	GO_NUCLEAR_TRANSCRIPTIONAL_REPRESSOR_COMPLEX		20	0.486982	1.74078	0.0135747	0.0843363	0.974	3791	tags=55%, list=26%, signal=74%
GO_PHOSPHATIDYLINOSITOL_3_PHOSPHATE_BIOSYNTHETIC_PROCESS	GO_PHOSPHATIDYLINOSITOL_3_PHOSPHATE_BIOSYNTHETIC_PROCESS		34	0.419042	1.73648	0.0117647	0.0862548	0.976	2427	tags=50%, list=17%, signal=60%
GO_GENETIC_IMPRINTING	GO_GENETIC_IMPRINTING		15	0.513436	1.72647	0.0165289	0.0911709	0.986	1266	tags=40%, list=9%, signal=44%
GO_HISTONE_H3_K4_METHYLATION	GO_HISTONE_H3_K4_METHYLATION		22	0.466843	1.72226	0.0204082	0.0928462	0.989	2886	tags=41%, list=20%, signal=51%
GO_TRANSLATION_REGULATOR_ACTIVITY_NUCLEIC_ACID_BINDING	GO_TRANSLATION_REGULATOR_ACTIVITY_NUCLEIC_ACID_BINDING		15	0.523065	1.72174	0.00420168	0.0921161	0.989	3043	tags=60%, list=21%, signal=76%
GO_CELL_PROLIFERATION_IN_FOREBRAIN	GO_CELL_PROLIFERATION_IN_FOREBRAIN		20	0.470203	1.71517	0.0146341	0.0959514	0.991	1769	tags=40%, list=12%, signal=45%
GO_TRANSCRIPTION_ELONGATION_FACTOR_COMPLEX	GO_TRANSCRIPTION_ELONGATION_FACTOR_COMPLEX		31	0.428902	1.71364	0.00617284	0.0958837	0.991	3171	tags=45%, list=22%, signal=58%
GO_POSITIVE_REGULATION_OF_GLUCOSE_TRANSPORT	GO_POSITIVE_REGULATION_OF_GLUCOSE_TRANSPORT		29	0.436448	1.71202	0.00591716	0.0957929	0.991	2961	tags=55%, list=20%, signal=69%
GO_CYTOPLASMIC_MRNA_PROCESSING_BODY	GO_CYTOPLASMIC_MRNA_PROCESSING_BODY		51	0.351019	1.70575	0.00952381	0.0987029	0.991	1880	tags=27%, list=13%, signal=31%
GO_CIRCADIAN_RHYTHM	GO_CIRCADIAN_RHYTHM		104	0.324964	1.70335	0	0.0990062	0.991	2124	tags=32%, list=15%, signal=37%
GO_REGULATION_OF_GLYCOGEN_METABOLIC_PROCESS	GO_REGULATION_OF_GLYCOGEN_METABOLIC_PROCESS		28	0.429845	1.69678	0.011236	0.10213	0.993	2544	tags=43%, list=18%, signal=52%
GO_ESTROGEN_RECEPTOR_BINDING	GO_ESTROGEN_RECEPTOR_BINDING		36	0.400954	1.68524	0.00680272	0.109118	0.993	2511	tags=36%, list=17%, signal=44%
GO_CORTICAL_CYTOSKELETON_ORGANIZATION	GO_CORTICAL_CYTOSKELETON_ORGANIZATION		31	0.416199	1.67997	0	0.111326	0.995	2906	tags=45%, list=20%, signal=56%
GO_CELLULAR_RESPONSE_TO_HEAT	GO_CELLULAR_RESPONSE_TO_HEAT		25	0.461258	1.67664	0.0106952	0.112683	0.995	1908	tags=32%, list=13%, signal=37%
GO_COVALENT_CHROMATIN_MODIFICATION	GO_COVALENT_CHROMATIN_MODIFICATION		281	0.289491	1.6746	0	0.113099	0.995	2910	tags=30%, list=20%, signal=37%
GO_ALPHA_BETA_T_CELL_DIFFERENTIATION	GO_ALPHA_BETA_T_CELL_DIFFERENTIATION		24	0.44795	1.67044	0.0110497	0.115332	0.995	1849	tags=42%, list=13%, signal=48%
GO_GMP_METABOLIC_PROCESS	GO_GMP_METABOLIC_PROCESS		15	0.494126	1.66892	0.0284553	0.115461	0.996	1836	tags=33%, list=13%, signal=38%
GO_STEROID_HORMONE_RECEPTOR_BINDING	GO_STEROID_HORMONE_RECEPTOR_BINDING		74	0.334762	1.6645	0	0.117642	0.996	3373	tags=39%, list=23%, signal=51%
GO_MITOTIC_SPINDLE_ORGANIZATION	GO_MITOTIC_SPINDLE_ORGANIZATION		50	0.363181	1.66181	0.0245902	0.118549	0.996	3786	tags=44%, list=26%, signal=59%
GO_POSITIVE_REGULATION_OF_RESPONSE_TO_DNA_DAMAGE_STIMULUS	GO_POSITIVE_REGULATION_OF_RESPONSE_TO_DNA_DAMAGE_STIMULUS		55	0.354896	1.65497	0	0.123101	0.997	2693	tags=36%, list=19%, signal=44%
GO_SIN3_TYPE_COMPLEX	GO_SIN3_TYPE_COMPLEX		16	0.492047	1.65079	0.00826446	0.125653	0.998	4253	tags=50%, list=29%, signal=71%
GO_HISTONE_ACETYLTRANSFERASE_BINDING	GO_HISTONE_ACETYLTRANSFERASE_BINDING		24	0.446082	1.6502	0.0104167	0.125146	0.998	3234	tags=54%, list=22%, signal=70%
GO_MRNA_3_END_PROCESSING	GO_MRNA_3_END_PROCESSING		66	0.342283	1.64896	0	0.125014	0.998	3171	tags=38%, list=22%, signal=48%
GO_CHROMATIN_REMODELING	GO_CHROMATIN_REMODELING		111	0.319492	1.64867	0	0.124068	0.998	2910	tags=31%, list=20%, signal=38%
GO_BAF_TYPE_COMPLEX	GO_BAF_TYPE_COMPLEX		22	0.457959	1.64687	0.0294118	0.124574	0.998	4449	tags=64%, list=31%, signal=92%
GO_DEMETHYLATION	GO_DEMETHYLATION		38	0.378682	1.64207	0.015873	0.127534	0.999	2430	tags=37%, list=17%, signal=44%
GO_UBIQUITIN_LIGASE_COMPLEX	GO_UBIQUITIN_LIGASE_COMPLEX		228	0.244012	1.64167	0	0.12681	0.999	3474	tags=36%, list=24%, signal=47%
GO_TRANSCRIPTION_INITIATION_FROM_RNA_POLYMERASE_II_PROMOTER	GO_TRANSCRIPTION_INITIATION_FROM_RNA_POLYMERASE_II_PROMOTER		129	0.296548	1.64131	0	0.12597	0.999	1823	tags=22%, list=13%, signal=25%
GO_REGULATION_OF_VOLTAGE_GATED_CALCIUM_CHANNEL_ACTIVITY	GO_REGULATION_OF_VOLTAGE_GATED_CALCIUM_CHANNEL_ACTIVITY		21	0.438777	1.64085	0.00531915	0.125337	0.999	2041	tags=43%, list=14%, signal=50%
GO_HISTONE_DEUBIQUITINATION	GO_HISTONE_DEUBIQUITINATION		19	0.470264	1.63743	0.0217391	0.126976	1	3398	tags=53%, list=23%, signal=69%
GO_AU_RICH_ELEMENT_BINDING	GO_AU_RICH_ELEMENT_BINDING		22	0.455716	1.63628	0.0183486	0.126798	1	1798	tags=36%, list=12%, signal=41%
GO_SPINDLE_LOCALIZATION	GO_SPINDLE_LOCALIZATION		32	0.40096	1.63428	0.0188679	0.127543	1	3079	tags=44%, list=21%, signal=55%
GO_TRANSCRIPTION_COACTIVATOR_ACTIVITY	GO_TRANSCRIPTION_COACTIVATOR_ACTIVITY		251	0.280996	1.63402	0	0.126728	1	3399	tags=36%, list=23%, signal=47%
GO_CHROMATIN_BINDING	GO_CHROMATIN_BINDING		340	0.284091	1.63224	0	0.12717	1	3486	tags=37%, list=24%, signal=48%
GO_MICROTUBULE_POLYMERIZATION	GO_MICROTUBULE_POLYMERIZATION		23	0.439518	1.63219	0.0236686	0.126236	1	3182	tags=48%, list=22%, signal=61%
GO_INACTIVATION_OF_MAPK_ACTIVITY	GO_INACTIVATION_OF_MAPK_ACTIVITY		24	0.445147	1.62744	0.0376344	0.129186	1	2648	tags=38%, list=18%, signal=46%
GO_PHOSPHATASE_COMPLEX	GO_PHOSPHATASE_COMPLEX		40	0.374464	1.6241	0.00787402	0.130887	1	3418	tags=40%, list=24%, signal=52%
GO_RAS_PROTEIN_SIGNAL_TRANSDUCTION	GO_RAS_PROTEIN_SIGNAL_TRANSDUCTION		122	0.289298	1.62403	0	0.129899	1	3052	tags=35%, list=21%, signal=44%
GO_RNA_POLYMERASE_II_CORE_PROMOTER_SEQUENCE_SPECIFIC_DNA_BINDING	GO_RNA_POLYMERASE_II_CORE_PROMOTER_SEQUENCE_SPECIFIC_DNA_BINDING		39	0.393215	1.62375	0.00787402	0.129158	1	3366	tags=51%, list=23%, signal=67%
GO_PROTEIN_TYROSINE_SERINE_THREONINE_PHOSPHATASE_ACTIVITY	GO_PROTEIN_TYROSINE_SERINE_THREONINE_PHOSPHATASE_ACTIVITY		35	0.394324	1.62194	0.00657895	0.129798	1	2468	tags=43%, list=17%, signal=52%
GO_PEPTIDYL_THREONINE_MODIFICATION	GO_PEPTIDYL_THREONINE_MODIFICATION		40	0.368483	1.62039	0.0390625	0.130048	1	2329	tags=40%, list=16%, signal=48%
GO_NUCLEAR_CHROMATIN	GO_NUCLEAR_CHROMATIN		210	0.282924	1.61936	0	0.13025	1	3355	tags=36%, list=23%, signal=46%
GO_TRANSLATION_REPRESSOR_ACTIVITY	GO_TRANSLATION_REPRESSOR_ACTIVITY		16	0.475917	1.61677	0.0378151	0.131214	1	2695	tags=56%, list=19%, signal=69%
GO_UBIQUITIN_LIKE_PROTEIN_CONJUGATING_ENZYME_ACTIVITY	GO_UBIQUITIN_LIKE_PROTEIN_CONJUGATING_ENZYME_ACTIVITY		26	0.417131	1.61416	0.00595238	0.132391	1	4009	tags=58%, list=28%, signal=80%
GO_JNK_CASCADE	GO_JNK_CASCADE		63	0.341074	1.6138	0	0.131831	1	1801	tags=29%, list=12%, signal=32%
GO_SOMATIC_CELL_DNA_RECOMBINATION	GO_SOMATIC_CELL_DNA_RECOMBINATION		26	0.41618	1.61229	0.0273224	0.132195	1	1765	tags=27%, list=12%, signal=31%
GO_PHOSPHATIDYLINOSITOL_3_4_BISPHOSPHATE_BINDING	GO_PHOSPHATIDYLINOSITOL_3_4_BISPHOSPHATE_BINDING		15	0.507235	1.61224	0.0311284	0.131261	1	1707	tags=40%, list=12%, signal=45%
GO_SUBPALLIUM_DEVELOPMENT	GO_SUBPALLIUM_DEVELOPMENT		19	0.444104	1.61155	0.0321101	0.131049	1	2041	tags=37%, list=14%, signal=43%
GO_NUCLEAR_MATRIX	GO_NUCLEAR_MATRIX		81	0.320894	1.61135	0	0.130256	1	3082	tags=36%, list=21%, signal=45%
GO_DNA_PACKAGING	GO_DNA_PACKAGING		106	0.306341	1.60914	0	0.131087	1	3082	tags=29%, list=21%, signal=37%
GO_HISTONE_METHYLTRANSFERASE_COMPLEX	GO_HISTONE_METHYLTRANSFERASE_COMPLEX		58	0.351072	1.60809	0.00934579	0.130815	1	3920	tags=47%, list=27%, signal=64%
GO_CHROMATIN_ASSEMBLY_OR_DISASSEMBLY	GO_CHROMATIN_ASSEMBLY_OR_DISASSEMBLY		99	0.316812	1.60512	0	0.132329	1	2908	tags=27%, list=20%, signal=34%
GO_NEGATIVE_REGULATION_OF_MRNA_SPLICING_VIA_SPLICEOSOME	GO_NEGATIVE_REGULATION_OF_MRNA_SPLICING_VIA_SPLICEOSOME		18	0.455022	1.60231	0.0294118	0.133613	1	3100	tags=44%, list=21%, signal=56%
GO_TRANSCRIPTION_COREPRESSOR_ACTIVITY	GO_TRANSCRIPTION_COREPRESSOR_ACTIVITY		166	0.278397	1.60198	0	0.132919	1	3302	tags=40%, list=23%, signal=51%
GO_RETINOIC_ACID_RECEPTOR_BINDING	GO_RETINOIC_ACID_RECEPTOR_BINDING		25	0.415613	1.59857	0.0167598	0.134588	1	3373	tags=52%, list=23%, signal=68%
GO_MRNA_SPLICE_SITE_SELECTION	GO_MRNA_SPLICE_SITE_SELECTION		26	0.427525	1.59652	0.0229885	0.135555	1	3070	tags=50%, list=21%, signal=63%
GO_RNA_POLYMERASE_II_TRANSCRIPTION_FACTOR_BINDING	GO_RNA_POLYMERASE_II_TRANSCRIPTION_FACTOR_BINDING		79	0.318508	1.59551	0	0.135298	1	3362	tags=41%, list=23%, signal=52%
GO_TRANSCRIPTION_FACTOR_ACTIVITY_RNA_POLYMERASE_II_TRANSCRIPTION_FACTOR_BINDING	GO_TRANSCRIPTION_FACTOR_ACTIVITY_RNA_POLYMERASE_II_TRANSCRIPTION_FACTOR_BINDING		103	0.287623	1.59289	0	0.136395	1	3479	tags=39%, list=24%, signal=51%
GO_SNARE_COMPLEX	GO_SNARE_COMPLEX		45	0.362879	1.58984	0	0.138163	1	3222	tags=49%, list=22%, signal=63%
GO_BHLH_TRANSCRIPTION_FACTOR_BINDING	GO_BHLH_TRANSCRIPTION_FACTOR_BINDING		24	0.426344	1.58776	0.0205128	0.138885	1	4164	tags=58%, list=29%, signal=82%
GO_PHOSPHATIDYLINOSITOL_3_4_5_TRISPHOSPHATE_BINDING	GO_PHOSPHATIDYLINOSITOL_3_4_5_TRISPHOSPHATE_BINDING		27	0.396465	1.58747	0.0285714	0.138259	1	1707	tags=26%, list=12%, signal=29%
GO_NUCLEOSIDE_TRIPHOSPHATASE_REGULATOR_ACTIVITY	GO_NUCLEOSIDE_TRIPHOSPHATASE_REGULATOR_ACTIVITY		281	0.266012	1.58672	0	0.13806	1	2965	tags=32%, list=20%, signal=39%
GO_LIGAND_DEPENDENT_NUCLEAR_RECEPTOR_BINDING	GO_LIGAND_DEPENDENT_NUCLEAR_RECEPTOR_BINDING		22	0.428404	1.58457	0.0151515	0.139169	1	3799	tags=55%, list=26%, signal=74%
GO_CHROMATIN_DNA_BINDING	GO_CHROMATIN_DNA_BINDING		62	0.330237	1.58076	0	0.14129	1	2782	tags=37%, list=19%, signal=46%
GO_POSITIVE_REGULATION_OF_TRANSLATIONAL_INITIATION	GO_POSITIVE_REGULATION_OF_TRANSLATIONAL_INITIATION		18	0.450712	1.5799	0.0166667	0.141074	1	2956	tags=50%, list=20%, signal=63%
GO_POSITIVE_REGULATION_OF_G1_S_TRANSITION_OF_MITOTIC_CELL_CYCLE	GO_POSITIVE_REGULATION_OF_G1_S_TRANSITION_OF_MITOTIC_CELL_CYCLE		21	0.439001	1.57948	0.0390244	0.14058	1	3392	tags=52%, list=23%, signal=68%
GO_EPIDERMAL_GROWTH_FACTOR_RECEPTOR_SIGNALING_PATHWAY	GO_EPIDERMAL_GROWTH_FACTOR_RECEPTOR_SIGNALING_PATHWAY		44	0.362323	1.57829	0.00826446	0.140522	1	2896	tags=43%, list=20%, signal=54%
GO_STRESS_ACTIVATED_PROTEIN_KINASE_SIGNALING_CASCADE	GO_STRESS_ACTIVATED_PROTEIN_KINASE_SIGNALING_CASCADE		80	0.304624	1.57771	0	0.140018	1	1801	tags=25%, list=12%, signal=28%
GO_REGULATION_OF_MRNA_3_END_PROCESSING	GO_REGULATION_OF_MRNA_3_END_PROCESSING		24	0.415595	1.57202	0.0154639	0.143908	1	3480	tags=46%, list=24%, signal=60%
GO_MEGAKARYOCYTE_DIFFERENTIATION	GO_MEGAKARYOCYTE_DIFFERENTIATION		15	0.477391	1.57019	0.0396825	0.144486	1	2874	tags=53%, list=20%, signal=66%
GO_HORMONE_RECEPTOR_BINDING	GO_HORMONE_RECEPTOR_BINDING		131	0.284368	1.57011	0	0.143656	1	2671	tags=31%, list=18%, signal=37%
GO_PEPTIDYL_LYSINE_TRIMETHYLATION	GO_PEPTIDYL_LYSINE_TRIMETHYLATION		15	0.493271	1.56908	0.0509804	0.1436	1	2276	tags=40%, list=16%, signal=47%
GO_PEPTIDYL_SERINE_MODIFICATION	GO_PEPTIDYL_SERINE_MODIFICATION		127	0.287518	1.5687	0	0.143007	1	2408	tags=34%, list=17%, signal=40%
GO_PROTEIN_MODIFICATION_BY_SMALL_PROTEIN_REMOVAL	GO_PROTEIN_MODIFICATION_BY_SMALL_PROTEIN_REMOVAL		101	0.307038	1.56715	0	0.143705	1	3398	tags=36%, list=23%, signal=46%
GO_REGULATION_OF_TELOMERE_CAPPING	GO_REGULATION_OF_TELOMERE_CAPPING		18	0.460947	1.5645	0.025641	0.145106	1	1988	tags=28%, list=14%, signal=32%
GO_REGULATION_OF_GLUCOSE_TRANSPORT	GO_REGULATION_OF_GLUCOSE_TRANSPORT		75	0.324177	1.56362	0.0116279	0.14487	1	3195	tags=44%, list=22%, signal=56%
GO_HIPPO_SIGNALING	GO_HIPPO_SIGNALING		26	0.403191	1.55817	0.027027	0.149289	1	2680	tags=50%, list=18%, signal=61%
GO_APICAL_JUNCTION_COMPLEX	GO_APICAL_JUNCTION_COMPLEX		89	0.307082	1.55807	0	0.148516	1	2202	tags=34%, list=15%, signal=39%
GO_PROTEIN_DNA_COMPLEX_SUBUNIT_ORGANIZATION	GO_PROTEIN_DNA_COMPLEX_SUBUNIT_ORGANIZATION		147	0.289152	1.5579	0	0.147816	1	4285	tags=41%, list=30%, signal=58%
GO_PEPTIDYL_LYSINE_MODIFICATION	GO_PEPTIDYL_LYSINE_MODIFICATION		252	0.256172	1.5567	0	0.1479	1	2938	tags=29%, list=20%, signal=36%
GO_HISTONE_DEACETYLASE_COMPLEX	GO_HISTONE_DEACETYLASE_COMPLEX		56	0.33163	1.55614	0.0105263	0.147522	1	2720	tags=30%, list=19%, signal=37%
GO_POSITIVE_REGULATION_OF_PROTEIN_EXPORT_FROM_NUCLEUS	GO_POSITIVE_REGULATION_OF_PROTEIN_EXPORT_FROM_NUCLEUS		15	0.470222	1.55558	0.0322581	0.147184	1	1009	tags=33%, list=7%, signal=36%
GO_DEVELOPMENTAL_PIGMENTATION	GO_DEVELOPMENTAL_PIGMENTATION		28	0.391812	1.5546	0.030303	0.147089	1	2211	tags=36%, list=15%, signal=42%
GO_DEMETHYLASE_ACTIVITY	GO_DEMETHYLASE_ACTIVITY		28	0.395566	1.55426	0.0163043	0.146647	1	2898	tags=36%, list=20%, signal=45%
GO_REGULATION_OF_PROTEIN_EXPORT_FROM_NUCLEUS	GO_REGULATION_OF_PROTEIN_EXPORT_FROM_NUCLEUS		25	0.40173	1.55214	0.0207254	0.147948	1	1670	tags=32%, list=11%, signal=36%
GO_CYCLIN_DEPENDENT_PROTEIN_SERINE_THREONINE_KINASE_REGULATOR_ACTIVITY	GO_CYCLIN_DEPENDENT_PROTEIN_SERINE_THREONINE_KINASE_REGULATOR_ACTIVITY		24	0.409614	1.55199	0.0294118	0.14724	1	3256	tags=50%, list=22%, signal=64%
GO_POSITIVE_REGULATION_OF_GLUCOSE_METABOLIC_PROCESS	GO_POSITIVE_REGULATION_OF_GLUCOSE_METABOLIC_PROCESS		25	0.405675	1.5509	0.0104167	0.147331	1	2755	tags=44%, list=19%, signal=54%
GO_TRANSLATION_REGULATOR_ACTIVITY	GO_TRANSLATION_REGULATOR_ACTIVITY		25	0.412083	1.54666	0.0306122	0.150407	1	3043	tags=48%, list=21%, signal=61%
GO_HORMONE_MEDIATED_SIGNALING_PATHWAY	GO_HORMONE_MEDIATED_SIGNALING_PATHWAY		122	0.284493	1.54644	0	0.149836	1	1528	tags=24%, list=11%, signal=26%
GO_PROTEIN_ALKYLATION	GO_PROTEIN_ALKYLATION		83	0.299607	1.54535	0	0.149988	1	2898	tags=30%, list=20%, signal=37%
GO_DNA_TEMPLATED_TRANSCRIPTION_INITIATION	GO_DNA_TEMPLATED_TRANSCRIPTION_INITIATION		164	0.280368	1.5452	0	0.149312	1	1823	tags=21%, list=13%, signal=23%
GO_REGULATION_OF_GENERATION_OF_PRECURSOR_METABOLITES_AND_ENERGY	GO_REGULATION_OF_GENERATION_OF_PRECURSOR_METABOLITES_AND_ENERGY		69	0.324304	1.54451	0	0.149253	1	2662	tags=36%, list=18%, signal=44%
GO_DNA_PACKAGING_COMPLEX	GO_DNA_PACKAGING_COMPLEX		31	0.37478	1.54027	0.0118343	0.152023	1	898	tags=19%, list=6%, signal=21%
GO_PEPTIDYL_LYSINE_METHYLATION	GO_PEPTIDYL_LYSINE_METHYLATION		50	0.340594	1.5388	0.0192308	0.152608	1	2898	tags=34%, list=20%, signal=42%
GO_TRANSCRIPTION_FACTOR_ACTIVITY_PROTEIN_BINDING	GO_TRANSCRIPTION_FACTOR_ACTIVITY_PROTEIN_BINDING		462	0.266774	1.5387	0	0.151839	1	3567	tags=38%, list=25%, signal=49%
GO_NUCLEOTIDE_KINASE_ACTIVITY	GO_NUCLEOTIDE_KINASE_ACTIVITY		23	0.41003	1.538	0.0255102	0.151604	1	2395	tags=35%, list=16%, signal=42%
GO_PROTEIN_DEALKYLATION	GO_PROTEIN_DEALKYLATION		26	0.387568	1.53769	0.0277778	0.151109	1	2898	tags=35%, list=20%, signal=43%
GO_REGULATION_OF_INSULIN_RECEPTOR_SIGNALING_PATHWAY	GO_REGULATION_OF_INSULIN_RECEPTOR_SIGNALING_PATHWAY		34	0.370328	1.53198	0.023622	0.155302	1	2626	tags=41%, list=18%, signal=50%
GO_STRIATUM_DEVELOPMENT	GO_STRIATUM_DEVELOPMENT		15	0.460116	1.5307	0.0466102	0.155657	1	2041	tags=40%, list=14%, signal=46%
GO_INTRA_GOLGI_VESICLE_MEDIATED_TRANSPORT	GO_INTRA_GOLGI_VESICLE_MEDIATED_TRANSPORT		38	0.367346	1.52839	0.0314465	0.157004	1	3130	tags=42%, list=22%, signal=54%
GO_REGULATION_OF_CHROMATIN_ORGANIZATION	GO_REGULATION_OF_CHROMATIN_ORGANIZATION		115	0.285815	1.51988	0	0.164658	1	2119	tags=26%, list=15%, signal=30%
GO_REGULATION_OF_CHROMATIN_SILENCING	GO_REGULATION_OF_CHROMATIN_SILENCING		18	0.439175	1.51936	0.0442478	0.164275	1	2032	tags=28%, list=14%, signal=32%
GO_MRNA_CLEAVAGE_FACTOR_COMPLEX	GO_MRNA_CLEAVAGE_FACTOR_COMPLEX		17	0.444543	1.51787	0.055336	0.164963	1	2609	tags=47%, list=18%, signal=57%
GO_PHOSPHATIDYLINOSITOL_BINDING	GO_PHOSPHATIDYLINOSITOL_BINDING		169	0.262818	1.51458	0	0.167383	1	2973	tags=33%, list=20%, signal=41%
GO_MICROTUBULE_ANCHORING	GO_MICROTUBULE_ANCHORING		17	0.453718	1.51342	0.0334728	0.167586	1	2534	tags=47%, list=17%, signal=57%
GO_ALPHA_BETA_T_CELL_ACTIVATION	GO_ALPHA_BETA_T_CELL_ACTIVATION		27	0.380877	1.50782	0.0337079	0.172233	1	1849	tags=37%, list=13%, signal=42%
GO_PROTEIN_KINASE_A_BINDING	GO_PROTEIN_KINASE_A_BINDING		35	0.362415	1.5064	0	0.172985	1	3291	tags=46%, list=23%, signal=59%
GO_CENTROMERE_COMPLEX_ASSEMBLY	GO_CENTROMERE_COMPLEX_ASSEMBLY		27	0.388217	1.50545	0.0523256	0.173162	1	2525	tags=33%, list=17%, signal=40%
GO_POSITIVE_REGULATION_OF_PROTEIN_ACETYLATION	GO_POSITIVE_REGULATION_OF_PROTEIN_ACETYLATION		29	0.372059	1.50393	0.0263158	0.173839	1	1266	tags=28%, list=9%, signal=30%
GO_GUANYL_NUCLEOTIDE_BINDING	GO_GUANYL_NUCLEOTIDE_BINDING		292	0.227612	1.50318	0	0.17365	1	3170	tags=30%, list=22%, signal=38%
GO_GTPASE_BINDING	GO_GTPASE_BINDING		262	0.253745	1.50154	0	0.17459	1	2751	tags=29%, list=19%, signal=35%
GO_UBIQUITIN_LIKE_PROTEIN_BINDING	GO_UBIQUITIN_LIKE_PROTEIN_BINDING		109	0.270924	1.49899	0	0.176223	1	3377	tags=36%, list=23%, signal=46%
GO_SWI_SNF_SUPERFAMILY_TYPE_COMPLEX	GO_SWI_SNF_SUPERFAMILY_TYPE_COMPLEX		69	0.313782	1.49863	0.0111111	0.175679	1	2837	tags=32%, list=20%, signal=39%
GO_POSITIVE_REGULATION_OF_INTERLEUKIN_12_PRODUCTION	GO_POSITIVE_REGULATION_OF_INTERLEUKIN_12_PRODUCTION		16	0.447307	1.49564	0.064	0.177915	1	2961	tags=44%, list=20%, signal=55%
GO_METHYLTRANSFERASE_COMPLEX	GO_METHYLTRANSFERASE_COMPLEX		76	0.293829	1.48771	0	0.185459	1	3920	tags=43%, list=27%, signal=59%
GO_RNA_POLYMERASE_II_TRANSCRIPTION_COACTIVATOR_ACTIVITY	GO_RNA_POLYMERASE_II_TRANSCRIPTION_COACTIVATOR_ACTIVITY		29	0.372179	1.48649	0.045977	0.185902	1	3399	tags=48%, list=23%, signal=63%
GO_RESPONSE_TO_MINERALOCORTICOID	GO_RESPONSE_TO_MINERALOCORTICOID		31	0.364876	1.48589	0.0235294	0.185648	1	2542	tags=39%, list=18%, signal=47%
GO_ESTABLISHMENT_OF_CELL_POLARITY	GO_ESTABLISHMENT_OF_CELL_POLARITY		78	0.289547	1.48448	0	0.186354	1	2911	tags=37%, list=20%, signal=46%
GO_NEGATIVE_REGULATION_OF_EXOCYTOSIS	GO_NEGATIVE_REGULATION_OF_EXOCYTOSIS		19	0.414356	1.48339	0.0304348	0.18682	1	1783	tags=37%, list=12%, signal=42%
GO_GTPASE_ACTIVITY	GO_GTPASE_ACTIVITY		201	0.248845	1.48107	0	0.188435	1	2457	tags=25%, list=17%, signal=30%
GO_RETROGRADE_TRANSPORT_VESICLE_RECYCLING_WITHIN_GOLGI	GO_RETROGRADE_TRANSPORT_VESICLE_RECYCLING_WITHIN_GOLGI		17	0.454186	1.4803	0.059633	0.188275	1	2150	tags=41%, list=15%, signal=48%
GO_CHD_TYPE_COMPLEX	GO_CHD_TYPE_COMPLEX		17	0.432609	1.48018	0.0616114	0.187516	1	3177	tags=41%, list=22%, signal=53%
GO_POSITIVE_REGULATION_OF_CELLULAR_RESPONSE_TO_INSULIN_STIMULUS	GO_POSITIVE_REGULATION_OF_CELLULAR_RESPONSE_TO_INSULIN_STIMULUS		17	0.440316	1.4778	0.0714286	0.189446	1	2427	tags=53%, list=17%, signal=63%
GO_CELL_DEATH_IN_RESPONSE_TO_OXIDATIVE_STRESS	GO_CELL_DEATH_IN_RESPONSE_TO_OXIDATIVE_STRESS		16	0.433772	1.47738	0.0625	0.188968	1	1207	tags=25%, list=8%, signal=27%
GO_POSTTRANSCRIPTIONAL_GENE_SILENCING	GO_POSTTRANSCRIPTIONAL_GENE_SILENCING		34	0.352404	1.47553	0.0175439	0.189903	1	3536	tags=47%, list=24%, signal=62%
GO_ESTABLISHMENT_OF_MITOTIC_SPINDLE_ORIENTATION	GO_ESTABLISHMENT_OF_MITOTIC_SPINDLE_ORIENTATION		17	0.434567	1.4751	0.0546218	0.189478	1	3576	tags=53%, list=25%, signal=70%
GO_REGULATION_OF_GENE_SILENCING	GO_REGULATION_OF_GENE_SILENCING		34	0.356398	1.475	0.0535714	0.18881	1	2032	tags=32%, list=14%, signal=38%
GO_MACROMOLECULE_METHYLATION	GO_MACROMOLECULE_METHYLATION		142	0.278339	1.47458	0	0.18842	1	2987	tags=30%, list=21%, signal=38%
GO_SOMATIC_DIVERSIFICATION_OF_IMMUNE_RECEPTORS	GO_SOMATIC_DIVERSIFICATION_OF_IMMUNE_RECEPTORS		32	0.353322	1.47422	0.04	0.187848	1	1765	tags=25%, list=12%, signal=28%
GO_RETROGRADE_TRANSPORT_ENDOSOME_TO_GOLGI	GO_RETROGRADE_TRANSPORT_ENDOSOME_TO_GOLGI		55	0.311286	1.47193	0.0183486	0.18985	1	3455	tags=40%, list=24%, signal=52%
GO_POSITIVE_REGULATION_OF_B_CELL_PROLIFERATION	GO_POSITIVE_REGULATION_OF_B_CELL_PROLIFERATION		21	0.411111	1.46991	0.0368421	0.191014	1	1717	tags=33%, list=12%, signal=38%
GO_POSITIVE_REGULATION_OF_INTERLEUKIN_2_PRODUCTION	GO_POSITIVE_REGULATION_OF_INTERLEUKIN_2_PRODUCTION		18	0.426947	1.46943	0.0641026	0.190575	1	2066	tags=39%, list=14%, signal=45%
GO_TRANSCRIPTIONAL_REPRESSOR_ACTIVITY_RNA_POLYMERASE_II_ACTIVATING_TRANSCRIPTION_FACTOR_BINDING	GO_TRANSCRIPTIONAL_REPRESSOR_ACTIVITY_RNA_POLYMERASE_II_ACTIVATING_TRANSCRIPTION_FACTOR_BINDING		39	0.352422	1.4666	0.0402685	0.193103	1	3466	tags=49%, list=24%, signal=64%
GO_PROTEIN_DEPHOSPHORYLATION	GO_PROTEIN_DEPHOSPHORYLATION		159	0.259981	1.4597	0	0.199886	1	2468	tags=31%, list=17%, signal=37%
GO_LYMPHOCYTE_COSTIMULATION	GO_LYMPHOCYTE_COSTIMULATION		34	0.34913	1.45881	0.0206897	0.19989	1	3757	tags=44%, list=26%, signal=59%
GO_PROXIMAL_DISTAL_PATTERN_FORMATION	GO_PROXIMAL_DISTAL_PATTERN_FORMATION		18	0.427919	1.45725	0.0372093	0.200947	1	820	tags=22%, list=6%, signal=24%
GO_POSITIVE_REGULATION_OF_STEM_CELL_DIFFERENTIATION	GO_POSITIVE_REGULATION_OF_STEM_CELL_DIFFERENTIATION		37	0.34805	1.45498	0.0413793	0.20284	1	860	tags=24%, list=6%, signal=26%
GO_PHOSPHATIDYLINOSITOL_BISPHOSPHATE_BINDING	GO_PHOSPHATIDYLINOSITOL_BISPHOSPHATE_BINDING		57	0.316775	1.45262	0.0265487	0.204657	1	1730	tags=28%, list=12%, signal=32%
GO_REGULATION_OF_COFACTOR_METABOLIC_PROCESS	GO_REGULATION_OF_COFACTOR_METABOLIC_PROCESS		41	0.336756	1.45189	0.0229008	0.204556	1	2662	tags=34%, list=18%, signal=42%
GO_PROTEIN_LOCALIZATION_TO_CYTOSKELETON	GO_PROTEIN_LOCALIZATION_TO_CYTOSKELETON		24	0.388873	1.45161	0.07	0.20391	1	1915	tags=29%, list=13%, signal=34%
GO_CULLIN_RING_UBIQUITIN_LIGASE_COMPLEX	GO_CULLIN_RING_UBIQUITIN_LIGASE_COMPLEX		125	0.259025	1.44919	0	0.205586	1	3296	tags=34%, list=23%, signal=44%
GO_POSITIVE_REGULATION_OF_CHROMATIN_MODIFICATION	GO_POSITIVE_REGULATION_OF_CHROMATIN_MODIFICATION		64	0.294291	1.44801	0.025641	0.206359	1	2119	tags=28%, list=15%, signal=33%
GO_PCG_PROTEIN_COMPLEX	GO_PCG_PROTEIN_COMPLEX		40	0.341669	1.4464	0	0.207359	1	3672	tags=43%, list=25%, signal=57%
GO_LAMELLIPODIUM_ASSEMBLY	GO_LAMELLIPODIUM_ASSEMBLY		27	0.378963	1.4435	0.0377359	0.209821	1	2388	tags=41%, list=16%, signal=49%
GO_REGULATION_OF_B_CELL_PROLIFERATION	GO_REGULATION_OF_B_CELL_PROLIFERATION		31	0.359784	1.44336	0.0409357	0.209064	1	775	tags=23%, list=5%, signal=24%
GO_POSITIVE_REGULATION_OF_FATTY_ACID_METABOLIC_PROCESS	GO_POSITIVE_REGULATION_OF_FATTY_ACID_METABOLIC_PROCESS		19	0.417292	1.44278	0.0657277	0.208912	1	2642	tags=42%, list=18%, signal=51%
GO_CYTOKINESIS	GO_CYTOKINESIS		71	0.279576	1.44158	0	0.209539	1	2791	tags=30%, list=19%, signal=36%
GO_MODULATION_OF_TRANSCRIPTION_IN_OTHER_ORGANISM_INVOLVED_IN_SYMBIOTIC_INTERACTION	GO_MODULATION_OF_TRANSCRIPTION_IN_OTHER_ORGANISM_INVOLVED_IN_SYMBIOTIC_INTERACTION		15	0.447211	1.4383	0.0775862	0.212582	1	2742	tags=40%, list=19%, signal=49%
GO_PROTEIN_SUMOYLATION	GO_PROTEIN_SUMOYLATION		102	0.266587	1.43223	0	0.219443	1	3583	tags=36%, list=25%, signal=48%
GO_NEGATIVE_REGULATION_OF_RNA_SPLICING	GO_NEGATIVE_REGULATION_OF_RNA_SPLICING		23	0.378685	1.43216	0.0471204	0.218633	1	3100	tags=43%, list=21%, signal=55%
GO_NEGATIVE_REGULATION_OF_CELLULAR_RESPONSE_TO_INSULIN_STIMULUS	GO_NEGATIVE_REGULATION_OF_CELLULAR_RESPONSE_TO_INSULIN_STIMULUS		26	0.375841	1.4297	0.0598802	0.22092	1	2626	tags=38%, list=18%, signal=47%
GO_REGULATION_OF_HISTONE_H3_K4_METHYLATION	GO_REGULATION_OF_HISTONE_H3_K4_METHYLATION		16	0.433711	1.42893	0.0614754	0.221028	1	1627	tags=31%, list=11%, signal=35%
GO_REGULATION_OF_GENE_EXPRESSION_EPIGENETIC	GO_REGULATION_OF_GENE_EXPRESSION_EPIGENETIC		153	0.25025	1.42282	0	0.228187	1	3720	tags=36%, list=26%, signal=48%
GO_EMBRYONIC_CAMERA_TYPE_EYE_MORPHOGENESIS	GO_EMBRYONIC_CAMERA_TYPE_EYE_MORPHOGENESIS		20	0.400038	1.42256	0.0723982	0.227582	1	1962	tags=45%, list=14%, signal=52%
GO_PROTEIN_TYROSINE_KINASE_BINDING	GO_PROTEIN_TYROSINE_KINASE_BINDING		42	0.317967	1.42149	0.0428571	0.228017	1	2627	tags=38%, list=18%, signal=46%
GO_ESTABLISHMENT_OR_MAINTENANCE_OF_CELL_POLARITY	GO_ESTABLISHMENT_OR_MAINTENANCE_OF_CELL_POLARITY		117	0.263202	1.42149	0.025	0.22709	1	2809	tags=34%, list=19%, signal=42%
GO_POSITIVE_REGULATION_OF_MYOTUBE_DIFFERENTIATION	GO_POSITIVE_REGULATION_OF_MYOTUBE_DIFFERENTIATION		16	0.425124	1.42082	0.0708333	0.227092	1	137	tags=19%, list=1%, signal=19%
GO_REGULATION_OF_CLATHRIN_MEDIATED_ENDOCYTOSIS	GO_REGULATION_OF_CLATHRIN_MEDIATED_ENDOCYTOSIS		15	0.438473	1.42061	0.0781893	0.226491	1	2735	tags=53%, list=19%, signal=66%
GO_ATP_DEPENDENT_CHROMATIN_REMODELING	GO_ATP_DEPENDENT_CHROMATIN_REMODELING		52	0.321295	1.42037	0.0353982	0.22593	1	2837	tags=31%, list=20%, signal=38%
GO_UBIQUITIN_LIKE_PROTEIN_LIGASE_ACTIVITY	GO_UBIQUITIN_LIKE_PROTEIN_LIGASE_ACTIVITY		168	0.255026	1.41888	0	0.227016	1	2867	tags=33%, list=20%, signal=40%
GO_RNA_LOCALIZATION	GO_RNA_LOCALIZATION		157	0.248629	1.41248	0	0.234189	1	2046	tags=20%, list=14%, signal=23%
GO_REGULATION_OF_DNA_TEMPLATED_TRANSCRIPTION_INITIATION	GO_REGULATION_OF_DNA_TEMPLATED_TRANSCRIPTION_INITIATION		26	0.362753	1.41229	0.056962	0.233446	1	3931	tags=50%, list=27%, signal=68%
GO_POSTTRANSCRIPTIONAL_REGULATION_OF_GENE_EXPRESSION	GO_POSTTRANSCRIPTIONAL_REGULATION_OF_GENE_EXPRESSION		370	0.187134	1.41225	0	0.232564	1	2718	tags=24%, list=19%, signal=28%
GO_POSITIVE_REGULATION_OF_CHROMOSOME_ORGANIZATION	GO_POSITIVE_REGULATION_OF_CHROMOSOME_ORGANIZATION		117	0.258131	1.41079	0	0.233634	1	2204	tags=24%, list=15%, signal=28%
GO_REGULATION_OF_POLYSACCHARIDE_METABOLIC_PROCESS	GO_REGULATION_OF_POLYSACCHARIDE_METABOLIC_PROCESS		33	0.342297	1.41011	0.0304878	0.233648	1	2544	tags=39%, list=18%, signal=48%
GO_TRANSCRIPTIONAL_REPRESSOR_ACTIVITY_RNA_POLYMERASE_II_CORE_PROMOTER_PROXIMAL_REGION_SEQUENCE_SPECIFIC_BINDING	GO_TRANSCRIPTIONAL_REPRESSOR_ACTIVITY_RNA_POLYMERASE_II_CORE_PROMOTER_PROXIMAL_REGION_SEQUENCE_SPECIFIC_BINDING		65	0.292393	1.40932	0	0.233655	1	3475	tags=45%, list=24%, signal=58%
GO_CUL4_RING_E3_UBIQUITIN_LIGASE_COMPLEX	GO_CUL4_RING_E3_UBIQUITIN_LIGASE_COMPLEX		24	0.38005	1.40892	0.0436893	0.233137	1	2794	tags=33%, list=19%, signal=41%
GO_REGULATION_OF_ALPHA_BETA_T_CELL_DIFFERENTIATION	GO_REGULATION_OF_ALPHA_BETA_T_CELL_DIFFERENTIATION		25	0.368919	1.40725	0.0789474	0.234747	1	1717	tags=28%, list=12%, signal=32%
GO_PROTEIN_PHOSPHORYLATED_AMINO_ACID_BINDING	GO_PROTEIN_PHOSPHORYLATED_AMINO_ACID_BINDING		22	0.378714	1.40539	0.0782123	0.236303	1	4523	tags=64%, list=31%, signal=92%
GO_RNA_SPLICING	GO_RNA_SPLICING		322	0.231732	1.40302	0	0.23864	1	3137	tags=28%, list=22%, signal=35%
GO_CYTOPLASMIC_PATTERN_RECOGNITION_RECEPTOR_SIGNALING_PATHWAY	GO_CYTOPLASMIC_PATTERN_RECOGNITION_RECEPTOR_SIGNALING_PATHWAY		29	0.343942	1.403	0.0634921	0.237767	1	3618	tags=52%, list=25%, signal=69%
GO_METHYL_CPG_BINDING	GO_METHYL_CPG_BINDING		15	0.42759	1.40246	0.100877	0.237595	1	1978	tags=33%, list=14%, signal=39%
GO_MITOGEN_ACTIVATED_PROTEIN_KINASE_KINASE_BINDING	GO_MITOGEN_ACTIVATED_PROTEIN_KINASE_KINASE_BINDING		15	0.430085	1.4022	0.0756303	0.237	1	1786	tags=33%, list=12%, signal=38%
GO_KERATINOCYTE_DIFFERENTIATION	GO_KERATINOCYTE_DIFFERENTIATION		42	0.30868	1.40006	0.0503597	0.238863	1	1823	tags=33%, list=13%, signal=38%
GO_CELLULAR_RESPONSE_TO_GROWTH_HORMONE_STIMULUS	GO_CELLULAR_RESPONSE_TO_GROWTH_HORMONE_STIMULUS		16	0.421822	1.39845	0.121739	0.240183	1	3737	tags=50%, list=26%, signal=67%
GO_CEREBRAL_CORTEX_RADIALLY_ORIENTED_CELL_MIGRATION	GO_CEREBRAL_CORTEX_RADIALLY_ORIENTED_CELL_MIGRATION		25	0.371667	1.39764	0.0611111	0.240373	1	3079	tags=48%, list=21%, signal=61%
GO_SPINDLE	GO_SPINDLE		226	0.222125	1.39637	0	0.241213	1	3196	tags=30%, list=22%, signal=37%
GO_1_PHOSPHATIDYLINOSITOL_BINDING	GO_1_PHOSPHATIDYLINOSITOL_BINDING		17	0.400975	1.39461	0.0813008	0.242655	1	2973	tags=53%, list=20%, signal=66%
GO_HISTONE_LYSINE_N_METHYLTRANSFERASE_ACTIVITY	GO_HISTONE_LYSINE_N_METHYLTRANSFERASE_ACTIVITY		30	0.336322	1.39293	0.0614525	0.243929	1	2886	tags=30%, list=20%, signal=37%
GO_ACTIVATING_TRANSCRIPTION_FACTOR_BINDING	GO_ACTIVATING_TRANSCRIPTION_FACTOR_BINDING		43	0.314108	1.39227	0.024	0.243976	1	3250	tags=44%, list=22%, signal=57%
GO_PROTEIN_K48_LINKED_UBIQUITINATION	GO_PROTEIN_K48_LINKED_UBIQUITINATION		43	0.31045	1.38955	0.0212766	0.246788	1	4384	tags=58%, list=30%, signal=83%
GO_RIBONUCLEOTIDE_CATABOLIC_PROCESS	GO_RIBONUCLEOTIDE_CATABOLIC_PROCESS		24	0.373458	1.38608	0.0597826	0.25049	1	2205	tags=29%, list=15%, signal=34%
GO_BETA_CATENIN_BINDING	GO_BETA_CATENIN_BINDING		77	0.284349	1.38497	0.0121951	0.250929	1	1309	tags=22%, list=9%, signal=24%
GO_NUCLEAR_TRANSPORT	GO_NUCLEAR_TRANSPORT		304	0.234913	1.3836	0	0.251991	1	3195	tags=30%, list=22%, signal=38%
GO_PROTEIN_COMPLEX_LOCALIZATION	GO_PROTEIN_COMPLEX_LOCALIZATION		45	0.310949	1.38199	0.0431035	0.25314	1	2114	tags=20%, list=15%, signal=23%
GO_REGULATION_OF_SMALL_GTPASE_MEDIATED_SIGNAL_TRANSDUCTION	GO_REGULATION_OF_SMALL_GTPASE_MEDIATED_SIGNAL_TRANSDUCTION		236	0.242275	1.38138	0	0.253124	1	2809	tags=29%, list=19%, signal=35%
GO_MITOTIC_NUCLEAR_DIVISION	GO_MITOTIC_NUCLEAR_DIVISION		284	0.224827	1.38122	0	0.252447	1	2878	tags=29%, list=20%, signal=35%
GO_RNA_3_END_PROCESSING	GO_RNA_3_END_PROCESSING		89	0.261192	1.37982	0.0204082	0.253588	1	2746	tags=28%, list=19%, signal=34%
GO_POSITIVE_REGULATION_OF_CELL_CYCLE_G1_S_PHASE_TRANSITION	GO_POSITIVE_REGULATION_OF_CELL_CYCLE_G1_S_PHASE_TRANSITION		24	0.370885	1.37952	0.0815217	0.253076	1	2926	tags=46%, list=20%, signal=57%
GO_RNA_POLYMERASE_BINDING	GO_RNA_POLYMERASE_BINDING		29	0.352255	1.37857	0.0875	0.253628	1	1841	tags=31%, list=13%, signal=35%
GO_REGULATION_OF_AUTOPHAGOSOME_ASSEMBLY	GO_REGULATION_OF_AUTOPHAGOSOME_ASSEMBLY		30	0.351933	1.37561	0.0677966	0.256782	1	2311	tags=30%, list=16%, signal=36%
GO_RNA_POLYADENYLATION	GO_RNA_POLYADENYLATION		27	0.344514	1.37547	0.0604396	0.256022	1	3171	tags=41%, list=22%, signal=52%
GO_PROTEIN_AUTOUBIQUITINATION	GO_PROTEIN_AUTOUBIQUITINATION		44	0.310137	1.37539	0.0496454	0.255199	1	3456	tags=39%, list=24%, signal=51%
GO_TRANSCRIPTIONALLY_ACTIVE_CHROMATIN	GO_TRANSCRIPTIONALLY_ACTIVE_CHROMATIN		16	0.404239	1.37332	0.100877	0.257456	1	337	tags=19%, list=2%, signal=19%
GO_SIGNAL_TRANSDUCTION_IN_ABSENCE_OF_LIGAND	GO_SIGNAL_TRANSDUCTION_IN_ABSENCE_OF_LIGAND		24	0.364229	1.37276	0.120603	0.257323	1	2680	tags=38%, list=18%, signal=46%
GO_PEPTIDE_N_ACETYLTRANSFERASE_ACTIVITY	GO_PEPTIDE_N_ACETYLTRANSFERASE_ACTIVITY		55	0.296168	1.37249	0.0103093	0.256787	1	2783	tags=31%, list=19%, signal=38%
GO_N_TERMINAL_PROTEIN_AMINO_ACID_MODIFICATION	GO_N_TERMINAL_PROTEIN_AMINO_ACID_MODIFICATION		20	0.379687	1.37248	0.0780488	0.255907	1	2555	tags=40%, list=18%, signal=48%
GO_PHOSPHATIDYLINOSITOL_4_PHOSPHATE_BINDING	GO_PHOSPHATIDYLINOSITOL_4_PHOSPHATE_BINDING		18	0.399485	1.37096	0.138249	0.257205	1	3372	tags=44%, list=23%, signal=58%
GO_HISTONE_EXCHANGE	GO_HISTONE_EXCHANGE		31	0.337696	1.36951	0.0493827	0.258282	1	2525	tags=29%, list=17%, signal=35%
GO_TRANSCRIPTION_FACTOR_TFIID_COMPLEX	GO_TRANSCRIPTION_FACTOR_TFIID_COMPLEX		18	0.384437	1.36918	0.0759494	0.257854	1	4228	tags=56%, list=29%, signal=78%
GO_PHOSPHATIDYLINOSITOL_PHOSPHATE_BINDING	GO_PHOSPHATIDYLINOSITOL_PHOSPHATE_BINDING		99	0.266315	1.36477	0.0338983	0.26336	1	2588	tags=29%, list=18%, signal=35%
GO_PROTEIN_PHOSPHATASE_2A_BINDING	GO_PROTEIN_PHOSPHATASE_2A_BINDING		24	0.361425	1.36448	0.0820513	0.262866	1	3272	tags=42%, list=23%, signal=54%
GO_CYSTEINE_TYPE_ENDOPEPTIDASE_INHIBITOR_ACTIVITY_INVOLVED_IN_APOPTOTIC_PROCESS	GO_CYSTEINE_TYPE_ENDOPEPTIDASE_INHIBITOR_ACTIVITY_INVOLVED_IN_APOPTOTIC_PROCESS		17	0.393762	1.36349	0.109091	0.263355	1	2199	tags=41%, list=15%, signal=48%
GO_SPINDLE_ASSEMBLY	GO_SPINDLE_ASSEMBLY		54	0.296247	1.36295	0.059322	0.263102	1	3460	tags=35%, list=24%, signal=46%
GO_CYSTEINE_TYPE_ENDOPEPTIDASE_REGULATOR_ACTIVITY_INVOLVED_IN_APOPTOTIC_PROCESS	GO_CYSTEINE_TYPE_ENDOPEPTIDASE_REGULATOR_ACTIVITY_INVOLVED_IN_APOPTOTIC_PROCESS		30	0.338236	1.36171	0.0930233	0.264016	1	2680	tags=40%, list=18%, signal=49%
GO_LYSINE_ACETYLATED_HISTONE_BINDING	GO_LYSINE_ACETYLATED_HISTONE_BINDING		15	0.409251	1.36012	0.0846774	0.26546	1	8584	tags=100%, list=59%, signal=244%
GO_DNA_METHYLATION_OR_DEMETHYLATION	GO_DNA_METHYLATION_OR_DEMETHYLATION		37	0.315778	1.35987	0.0649351	0.264908	1	3177	tags=41%, list=22%, signal=52%
GO_SMAD_BINDING	GO_SMAD_BINDING		61	0.283366	1.35957	0.0408163	0.264325	1	2718	tags=33%, list=19%, signal=40%
GO_LAMELLIPODIUM_ORGANIZATION	GO_LAMELLIPODIUM_ORGANIZATION		33	0.335316	1.3594	0.0613497	0.263724	1	2388	tags=33%, list=16%, signal=40%
GO_REGULATION_OF_CHROMOSOME_ORGANIZATION	GO_REGULATION_OF_CHROMOSOME_ORGANIZATION		212	0.236324	1.35892	0	0.263629	1	2505	tags=25%, list=17%, signal=29%
GO_ACTIN_POLYMERIZATION_OR_DEPOLYMERIZATION	GO_ACTIN_POLYMERIZATION_OR_DEPOLYMERIZATION		31	0.332737	1.35626	0.0691824	0.266672	1	1291	tags=26%, list=9%, signal=28%
GO_MITOGEN_ACTIVATED_PROTEIN_KINASE_KINASE_KINASE_BINDING	GO_MITOGEN_ACTIVATED_PROTEIN_KINASE_KINASE_KINASE_BINDING		16	0.404571	1.3551	0.101215	0.267477	1	1567	tags=31%, list=11%, signal=35%
GO_REGULATION_OF_MRNA_CATABOLIC_PROCESS	GO_REGULATION_OF_MRNA_CATABOLIC_PROCESS		22	0.367791	1.35445	0.103286	0.267591	1	3043	tags=41%, list=21%, signal=52%
GO_RIBONUCLEOPROTEIN_COMPLEX_LOCALIZATION	GO_RIBONUCLEOPROTEIN_COMPLEX_LOCALIZATION		106	0.255851	1.35426	0.0196078	0.266935	1	3583	tags=33%, list=25%, signal=44%
GO_RNA_POLYMERASE_CORE_ENZYME_BINDING	GO_RNA_POLYMERASE_CORE_ENZYME_BINDING		17	0.400286	1.35394	0.0857143	0.266527	1	1841	tags=29%, list=13%, signal=34%
GO_REGULATION_OF_PROTEIN_ACETYLATION	GO_REGULATION_OF_PROTEIN_ACETYLATION		50	0.301787	1.35308	0.0618557	0.266907	1	1266	tags=22%, list=9%, signal=24%
GO_DEPHOSPHORYLATION	GO_DEPHOSPHORYLATION		223	0.225115	1.35278	0	0.266443	1	2499	tags=28%, list=17%, signal=33%
GO_NUCLEAR_CHROMOSOME	GO_NUCLEAR_CHROMOSOME		370	0.207779	1.35262	0	0.265777	1	3355	tags=30%, list=23%, signal=38%
GO_POSITIVE_REGULATION_OF_MRNA_3_END_PROCESSING	GO_POSITIVE_REGULATION_OF_MRNA_3_END_PROCESSING		16	0.402151	1.35179	0.100877	0.266271	1	3480	tags=44%, list=24%, signal=57%
GO_NUCLEOSOME_BINDING	GO_NUCLEOSOME_BINDING		41	0.30867	1.35117	0.0479042	0.266272	1	2995	tags=34%, list=21%, signal=43%
GO_REGULATION_OF_HEMATOPOIETIC_PROGENITOR_CELL_DIFFERENTIATION	GO_REGULATION_OF_HEMATOPOIETIC_PROGENITOR_CELL_DIFFERENTIATION		22	0.354779	1.34974	0.0837696	0.267463	1	2441	tags=41%, list=17%, signal=49%
GO_PROTEIN_DNA_COMPLEX	GO_PROTEIN_DNA_COMPLEX		88	0.281411	1.34923	0.0181818	0.26735	1	1100	tags=16%, list=8%, signal=17%
GO_RHO_GUANYL_NUCLEOTIDE_EXCHANGE_FACTOR_ACTIVITY	GO_RHO_GUANYL_NUCLEOTIDE_EXCHANGE_FACTOR_ACTIVITY		61	0.283504	1.34598	0.0337079	0.271259	1	2506	tags=28%, list=17%, signal=34%
GO_DSRNA_FRAGMENTATION	GO_DSRNA_FRAGMENTATION		16	0.410656	1.34528	0.08	0.271218	1	3872	tags=56%, list=27%, signal=77%
GO_NUCLEAR_PORE	GO_NUCLEAR_PORE		65	0.283378	1.34477	0.0588235	0.271155	1	3583	tags=38%, list=25%, signal=51%
GO_REGULATION_OF_ACTIN_FILAMENT_LENGTH	GO_REGULATION_OF_ACTIN_FILAMENT_LENGTH		118	0.247713	1.34436	0	0.27092	1	3071	tags=31%, list=21%, signal=39%
GO_CELL_DIVISION	GO_CELL_DIVISION		372	0.233633	1.34173	0	0.274054	1	3007	tags=30%, list=21%, signal=37%
GO_REGULATION_OF_KERATINOCYTE_PROLIFERATION	GO_REGULATION_OF_KERATINOCYTE_PROLIFERATION		15	0.409697	1.34114	0.135458	0.274077	1	2645	tags=60%, list=18%, signal=73%
GO_POSITIVE_REGULATION_OF_NUCLEOSIDE_METABOLIC_PROCESS	GO_POSITIVE_REGULATION_OF_NUCLEOSIDE_METABOLIC_PROCESS		19	0.377229	1.34028	0.10757	0.274494	1	2662	tags=47%, list=18%, signal=58%
GO_REGULATION_OF_CYTOKINESIS	GO_REGULATION_OF_CYTOKINESIS		40	0.308884	1.33999	0.0559441	0.273999	1	3985	tags=43%, list=27%, signal=58%
GO_INSULIN_RECEPTOR_BINDING	GO_INSULIN_RECEPTOR_BINDING		26	0.350244	1.33874	0.0994152	0.27498	1	2427	tags=35%, list=17%, signal=41%
GO_REGULATION_OF_ARP2_3_COMPLEX_MEDIATED_ACTIN_NUCLEATION	GO_REGULATION_OF_ARP2_3_COMPLEX_MEDIATED_ACTIN_NUCLEATION		15	0.401601	1.33696	0.126866	0.276652	1	1161	tags=20%, list=8%, signal=22%
GO_PERICENTRIOLAR_MATERIAL	GO_PERICENTRIOLAR_MATERIAL		18	0.396557	1.33673	0.118943	0.276132	1	2164	tags=33%, list=15%, signal=39%
GO_EMBRYONIC_CAMERA_TYPE_EYE_DEVELOPMENT	GO_EMBRYONIC_CAMERA_TYPE_EYE_DEVELOPMENT		30	0.320457	1.33383	0.0726257	0.279747	1	1962	tags=33%, list=14%, signal=38%
GO_NEGATIVE_REGULATION_OF_STRESS_ACTIVATED_PROTEIN_KINASE_SIGNALING_CASCADE	GO_NEGATIVE_REGULATION_OF_STRESS_ACTIVATED_PROTEIN_KINASE_SIGNALING_CASCADE		33	0.318764	1.33244	0.0858896	0.281023	1	2674	tags=33%, list=18%, signal=41%
GO_RNA_POLYMERASE_II_TRANSCRIPTION_COFACTOR_ACTIVITY	GO_RNA_POLYMERASE_II_TRANSCRIPTION_COFACTOR_ACTIVITY		74	0.2664	1.32994	0.0253165	0.283938	1	3895	tags=41%, list=27%, signal=55%
GO_MLL1_2_COMPLEX	GO_MLL1_2_COMPLEX		24	0.353419	1.32948	0.0812183	0.28375	1	3920	tags=46%, list=27%, signal=63%
GO_PROTEIN_K63_LINKED_UBIQUITINATION	GO_PROTEIN_K63_LINKED_UBIQUITINATION		30	0.327201	1.32814	0.0691824	0.284751	1	4009	tags=50%, list=28%, signal=69%
GO_POLYSOME	GO_POLYSOME		34	0.324918	1.32701	0.0875912	0.285522	1	1906	tags=26%, list=13%, signal=30%
GO_TERMINATION_OF_RNA_POLYMERASE_II_TRANSCRIPTION	GO_TERMINATION_OF_RNA_POLYMERASE_II_TRANSCRIPTION		58	0.295259	1.32629	0.0337079	0.285972	1	3087	tags=33%, list=21%, signal=41%
GO_REGULATION_OF_ALPHA_BETA_T_CELL_ACTIVATION	GO_REGULATION_OF_ALPHA_BETA_T_CELL_ACTIVATION		34	0.314052	1.32581	0.0559006	0.285864	1	1904	tags=26%, list=13%, signal=30%
GO_REGULATION_OF_PROTEIN_COMPLEX_DISASSEMBLY	GO_REGULATION_OF_PROTEIN_COMPLEX_DISASSEMBLY		162	0.220749	1.32443	0	0.287324	1	2231	tags=23%, list=15%, signal=27%
GO_RNA_POLYMERASE_II_ACTIVATING_TRANSCRIPTION_FACTOR_BINDING	GO_RNA_POLYMERASE_II_ACTIVATING_TRANSCRIPTION_FACTOR_BINDING		27	0.330811	1.32401	0.0813954	0.286988	1	3250	tags=44%, list=22%, signal=57%
GO_POSITIVE_REGULATION_OF_CYTOKINESIS	GO_POSITIVE_REGULATION_OF_CYTOKINESIS		17	0.374552	1.32356	0.107438	0.286827	1	3288	tags=41%, list=23%, signal=53%
GO_POLYUBIQUITIN_BINDING	GO_POLYUBIQUITIN_BINDING		37	0.316828	1.3227	0.0671141	0.287228	1	3363	tags=41%, list=23%, signal=53%
GO_HISTONE_H2A_UBIQUITINATION	GO_HISTONE_H2A_UBIQUITINATION		15	0.385211	1.32261	0.129412	0.286482	1	3304	tags=47%, list=23%, signal=60%
GO_PURINE_CONTAINING_COMPOUND_CATABOLIC_PROCESS	GO_PURINE_CONTAINING_COMPOUND_CATABOLIC_PROCESS		40	0.297675	1.32207	0.0559441	0.286456	1	2205	tags=23%, list=15%, signal=26%
GO_RAC_GTPASE_BINDING	GO_RAC_GTPASE_BINDING		34	0.323383	1.31986	0.0552147	0.289246	1	3688	tags=44%, list=25%, signal=59%
GO_RESPONSE_TO_CORTICOSTERONE	GO_RESPONSE_TO_CORTICOSTERONE		24	0.35599	1.31964	0.115789	0.288726	1	2542	tags=42%, list=18%, signal=50%
GO_REGULATION_OF_ACTIN_NUCLEATION	GO_REGULATION_OF_ACTIN_NUCLEATION		23	0.356801	1.31922	0.0947368	0.288596	1	1572	tags=26%, list=11%, signal=29%
GO_STRUCTURE_SPECIFIC_DNA_BINDING	GO_STRUCTURE_SPECIFIC_DNA_BINDING		93	0.248011	1.31842	0.0147059	0.28911	1	2995	tags=31%, list=21%, signal=39%
GO_CLATHRIN_COAT_OF_COATED_PIT	GO_CLATHRIN_COAT_OF_COATED_PIT		16	0.391331	1.31725	0.114894	0.289979	1	2844	tags=44%, list=20%, signal=54%
GO_ACETYLTRANSFERASE_COMPLEX	GO_ACETYLTRANSFERASE_COMPLEX		80	0.263456	1.31314	0.0447761	0.29574	1	4165	tags=46%, list=29%, signal=64%
GO_ORGANELLE_FISSION	GO_ORGANELLE_FISSION		354	0.198732	1.31293	0	0.29526	1	2891	tags=27%, list=20%, signal=33%
GO_SKELETAL_MUSCLE_CELL_DIFFERENTIATION	GO_SKELETAL_MUSCLE_CELL_DIFFERENTIATION		34	0.314593	1.3126	0.0955414	0.294925	1	2732	tags=44%, list=19%, signal=54%
GO_DNA_REPLICATION_INDEPENDENT_NUCLEOSOME_ORGANIZATION	GO_DNA_REPLICATION_INDEPENDENT_NUCLEOSOME_ORGANIZATION		34	0.314351	1.31246	0.119718	0.294273	1	2604	tags=29%, list=18%, signal=36%
GO_DNA_CATABOLIC_PROCESS	GO_DNA_CATABOLIC_PROCESS		19	0.371854	1.31232	0.135965	0.293596	1	9128	tags=100%, list=63%, signal=269%
GO_CAJAL_BODY	GO_CAJAL_BODY		44	0.292423	1.31184	0.0366972	0.293461	1	1983	tags=25%, list=14%, signal=29%
GO_RHO_GTPASE_BINDING	GO_RHO_GTPASE_BINDING		67	0.272188	1.31111	0.0289855	0.293801	1	2751	tags=33%, list=19%, signal=40%
GO_PHOSPHATIDYLINOSITOL_KINASE_ACTIVITY	GO_PHOSPHATIDYLINOSITOL_KINASE_ACTIVITY		34	0.332178	1.31103	0.107595	0.293089	1	2427	tags=38%, list=17%, signal=46%
GO_MULTIVESICULAR_BODY_ORGANIZATION	GO_MULTIVESICULAR_BODY_ORGANIZATION		27	0.340361	1.3108	0.118919	0.292592	1	3692	tags=52%, list=25%, signal=69%
GO_REGULATION_OF_PROTEIN_COMPLEX_ASSEMBLY	GO_REGULATION_OF_PROTEIN_COMPLEX_ASSEMBLY		290	0.206755	1.30891	0	0.294607	1	2889	tags=29%, list=20%, signal=35%
GO_REGULATION_OF_ORGANELLE_ASSEMBLY	GO_REGULATION_OF_ORGANELLE_ASSEMBLY		125	0.243865	1.30823	0.0512821	0.294863	1	1883	tags=21%, list=13%, signal=24%
GO_REPRESSING_TRANSCRIPTION_FACTOR_BINDING	GO_REPRESSING_TRANSCRIPTION_FACTOR_BINDING		49	0.29464	1.30798	0.072	0.294473	1	3841	tags=43%, list=26%, signal=58%
GO_EMBRYONIC_EYE_MORPHOGENESIS	GO_EMBRYONIC_EYE_MORPHOGENESIS		26	0.347714	1.29863	0.121053	0.309024	1	1962	tags=38%, list=14%, signal=44%
GO_PIGMENT_CELL_DIFFERENTIATION	GO_PIGMENT_CELL_DIFFERENTIATION		22	0.352541	1.29847	0.125654	0.308409	1	2211	tags=32%, list=15%, signal=37%
GO_MEMBRANE_FUSION	GO_MEMBRANE_FUSION		112	0.242949	1.29804	0	0.308245	1	2715	tags=33%, list=19%, signal=40%
GO_PITUITARY_GLAND_DEVELOPMENT	GO_PITUITARY_GLAND_DEVELOPMENT		26	0.326412	1.29594	0.101695	0.310816	1	2041	tags=31%, list=14%, signal=36%
GO_REGULATION_OF_CARBOHYDRATE_CATABOLIC_PROCESS	GO_REGULATION_OF_CARBOHYDRATE_CATABOLIC_PROCESS		33	0.307988	1.29537	0.129771	0.310862	1	2662	tags=36%, list=18%, signal=44%
GO_NEGATIVE_REGULATION_OF_CELLULAR_AMIDE_METABOLIC_PROCESS	GO_NEGATIVE_REGULATION_OF_CELLULAR_AMIDE_METABOLIC_PROCESS		105	0.245551	1.29399	0.0444444	0.312206	1	3536	tags=39%, list=24%, signal=51%
GO_KINESIN_COMPLEX	GO_KINESIN_COMPLEX		38	0.300381	1.29273	0.0979021	0.313581	1	3572	tags=37%, list=25%, signal=49%
GO_NEGATIVE_REGULATION_OF_MYELOID_CELL_DIFFERENTIATION	GO_NEGATIVE_REGULATION_OF_MYELOID_CELL_DIFFERENTIATION		50	0.280366	1.29272	0.0967742	0.312721	1	1908	tags=26%, list=13%, signal=30%
GO_REGULATION_OF_CELLULAR_RESPONSE_TO_HEAT	GO_REGULATION_OF_CELLULAR_RESPONSE_TO_HEAT		71	0.261184	1.29237	0.0454545	0.312355	1	3195	tags=31%, list=22%, signal=40%
GO_CLATHRIN_ADAPTOR_COMPLEX	GO_CLATHRIN_ADAPTOR_COMPLEX		26	0.327525	1.29199	0.127551	0.312122	1	2844	tags=35%, list=20%, signal=43%
GO_ERYTHROCYTE_DEVELOPMENT	GO_ERYTHROCYTE_DEVELOPMENT		15	0.390145	1.29075	0.141667	0.313273	1	1167	tags=27%, list=8%, signal=29%
GO_NUCLEAR_LOCALIZATION_SEQUENCE_BINDING	GO_NUCLEAR_LOCALIZATION_SEQUENCE_BINDING		19	0.370575	1.29068	0.130841	0.312533	1	2231	tags=42%, list=15%, signal=50%
GO_STEM_CELL_DIVISION	GO_STEM_CELL_DIVISION		24	0.346341	1.29011	0.105	0.312659	1	1383	tags=38%, list=10%, signal=41%
GO_NEGATIVE_REGULATION_OF_ERK1_AND_ERK2_CASCADE	GO_NEGATIVE_REGULATION_OF_ERK1_AND_ERK2_CASCADE		41	0.295094	1.28771	0.104895	0.315816	1	2452	tags=27%, list=17%, signal=32%
GO_CELLULAR_COMPONENT_DISASSEMBLY_INVOLVED_IN_EXECUTION_PHASE_OF_APOPTOSIS	GO_CELLULAR_COMPONENT_DISASSEMBLY_INVOLVED_IN_EXECUTION_PHASE_OF_APOPTOSIS		35	0.312315	1.2868	0.0807453	0.316446	1	2970	tags=34%, list=20%, signal=43%
GO_POSITIVE_REGULATION_OF_ORGANELLE_ASSEMBLY	GO_POSITIVE_REGULATION_OF_ORGANELLE_ASSEMBLY		37	0.306046	1.28658	0.105263	0.315956	1	4053	tags=43%, list=28%, signal=60%
GO_PROTEIN_K63_LINKED_DEUBIQUITINATION	GO_PROTEIN_K63_LINKED_DEUBIQUITINATION		23	0.3429	1.28544	0.146465	0.317146	1	4323	tags=61%, list=30%, signal=87%
GO_INTERACTION_WITH_SYMBIONT	GO_INTERACTION_WITH_SYMBIONT		32	0.303267	1.28441	0.109677	0.318123	1	3061	tags=34%, list=21%, signal=43%
GO_POSITIVE_REGULATION_OF_NIK_NF_KAPPAB_SIGNALING	GO_POSITIVE_REGULATION_OF_NIK_NF_KAPPAB_SIGNALING		21	0.353111	1.28299	0.125	0.319851	1	2555	tags=43%, list=18%, signal=52%
GO_NEGATIVE_REGULATION_OF_CELL_CYCLE_G1_S_PHASE_TRANSITION	GO_NEGATIVE_REGULATION_OF_CELL_CYCLE_G1_S_PHASE_TRANSITION		79	0.254352	1.28186	0.0375	0.321038	1	1827	tags=22%, list=13%, signal=24%
GO_CELLULAR_RESPONSE_TO_STEROID_HORMONE_STIMULUS	GO_CELLULAR_RESPONSE_TO_STEROID_HORMONE_STIMULUS		169	0.2306	1.28102	0	0.321701	1	3392	tags=37%, list=23%, signal=48%
GO_FC_GAMMA_RECEPTOR_SIGNALING_PATHWAY	GO_FC_GAMMA_RECEPTOR_SIGNALING_PATHWAY		64	0.27339	1.28093	0.0705882	0.320981	1	3168	tags=31%, list=22%, signal=40%
GO_HISTONE_PHOSPHORYLATION	GO_HISTONE_PHOSPHORYLATION		20	0.364807	1.28002	0.158654	0.321553	1	979	tags=30%, list=7%, signal=32%
GO_REGULATION_OF_NUCLEOTIDE_CATABOLIC_PROCESS	GO_REGULATION_OF_NUCLEOTIDE_CATABOLIC_PROCESS		28	0.315863	1.27916	0.120219	0.322283	1	1596	tags=29%, list=11%, signal=32%
GO_PHOSPHATIDYLINOSITOL_4_5_BISPHOSPHATE_BINDING	GO_PHOSPHATIDYLINOSITOL_4_5_BISPHOSPHATE_BINDING		37	0.303565	1.27915	0.108696	0.321466	1	1730	tags=27%, list=12%, signal=31%
GO_B_CELL_RECEPTOR_SIGNALING_PATHWAY	GO_B_CELL_RECEPTOR_SIGNALING_PATHWAY		24	0.332768	1.27523	0.117647	0.327338	1	1583	tags=21%, list=11%, signal=23%
GO_REGULATION_OF_VIRAL_RELEASE_FROM_HOST_CELL	GO_REGULATION_OF_VIRAL_RELEASE_FROM_HOST_CELL		25	0.343244	1.27519	0.135678	0.326555	1	3061	tags=36%, list=21%, signal=46%
GO_POSITIVE_REGULATION_OF_ALPHA_BETA_T_CELL_DIFFERENTIATION	GO_POSITIVE_REGULATION_OF_ALPHA_BETA_T_CELL_DIFFERENTIATION		20	0.348973	1.27427	0.144681	0.327397	1	1594	tags=25%, list=11%, signal=28%
GO_NUCLEOCYTOPLASMIC_TRANSPORTER_ACTIVITY	GO_NUCLEOCYTOPLASMIC_TRANSPORTER_ACTIVITY		22	0.336736	1.27374	0.150838	0.327447	1	3553	tags=41%, list=24%, signal=54%
GO_MITOTIC_SISTER_CHROMATID_SEGREGATION	GO_MITOTIC_SISTER_CHROMATID_SEGREGATION		65	0.261933	1.27277	0.0465116	0.328175	1	2759	tags=31%, list=19%, signal=38%
GO_ACTIN_FILAMENT	GO_ACTIN_FILAMENT		63	0.263615	1.27195	0.0348837	0.328682	1	1572	tags=21%, list=11%, signal=23%
GO_HISTONE_METHYLTRANSFERASE_ACTIVITY	GO_HISTONE_METHYLTRANSFERASE_ACTIVITY		42	0.288766	1.27191	0.0983607	0.327918	1	2886	tags=24%, list=20%, signal=30%
GO_PROTEIN_TYROSINE_PHOSPHATASE_ACTIVITY	GO_PROTEIN_TYROSINE_PHOSPHATASE_ACTIVITY		88	0.246331	1.26931	0.0645161	0.331583	1	2468	tags=33%, list=17%, signal=39%
GO_TRANSCRIPTIONAL_REPRESSOR_ACTIVITY_RNA_POLYMERASE_II_TRANSCRIPTION_FACTOR_BINDING	GO_TRANSCRIPTIONAL_REPRESSOR_ACTIVITY_RNA_POLYMERASE_II_TRANSCRIPTION_FACTOR_BINDING		62	0.269636	1.26474	0.0947368	0.338826	1	3479	tags=39%, list=24%, signal=51%
GO_MAP_KINASE_KINASE_KINASE_ACTIVITY	GO_MAP_KINASE_KINASE_KINASE_ACTIVITY		16	0.379412	1.26389	0.13278	0.339391	1	3757	tags=56%, list=26%, signal=76%
GO_REGULATION_OF_FILOPODIUM_ASSEMBLY	GO_REGULATION_OF_FILOPODIUM_ASSEMBLY		31	0.310884	1.26331	0.158228	0.339529	1	1995	tags=26%, list=14%, signal=30%
GO_POSITIVE_REGULATION_OF_MITOTIC_CELL_CYCLE	GO_POSITIVE_REGULATION_OF_MITOTIC_CELL_CYCLE		93	0.243327	1.26264	0.031746	0.339851	1	2971	tags=35%, list=20%, signal=44%
GO_PIGMENT_GRANULE_ORGANIZATION	GO_PIGMENT_GRANULE_ORGANIZATION		15	0.384039	1.26159	0.181416	0.340885	1	2038	tags=33%, list=14%, signal=39%
GO_MICROTUBULE_BINDING	GO_MICROTUBULE_BINDING		162	0.214763	1.26027	0.0434783	0.342494	1	3572	tags=37%, list=25%, signal=49%
GO_CD4_POSITIVE_ALPHA_BETA_T_CELL_ACTIVATION	GO_CD4_POSITIVE_ALPHA_BETA_T_CELL_ACTIVATION		16	0.386772	1.25925	0.150407	0.343538	1	1849	tags=44%, list=13%, signal=50%
GO_POSITIVE_REGULATION_OF_MRNA_PROCESSING	GO_POSITIVE_REGULATION_OF_MRNA_PROCESSING		29	0.315597	1.25658	0.132911	0.347395	1	3480	tags=38%, list=24%, signal=50%
GO_B_CELL_HOMEOSTASIS	GO_B_CELL_HOMEOSTASIS		18	0.362915	1.25655	0.14554	0.34655	1	2680	tags=39%, list=18%, signal=48%
GO_REGULATION_OF_PROTEIN_HOMODIMERIZATION_ACTIVITY	GO_REGULATION_OF_PROTEIN_HOMODIMERIZATION_ACTIVITY		20	0.352182	1.25604	0.157025	0.346585	1	2794	tags=30%, list=19%, signal=37%
GO_REGULATION_OF_PLASMA_MEMBRANE_ORGANIZATION	GO_REGULATION_OF_PLASMA_MEMBRANE_ORGANIZATION		58	0.270112	1.25537	0.091954	0.346825	1	1847	tags=33%, list=13%, signal=37%
GO_RESPONSE_TO_ARSENIC_CONTAINING_SUBSTANCE	GO_RESPONSE_TO_ARSENIC_CONTAINING_SUBSTANCE		24	0.336233	1.25442	0.150485	0.347476	1	677	tags=17%, list=5%, signal=17%
GO_E_BOX_BINDING	GO_E_BOX_BINDING		21	0.339133	1.25416	0.162679	0.34703	1	3466	tags=48%, list=24%, signal=62%
GO_REGULATION_OF_GLUCOSE_METABOLIC_PROCESS	GO_REGULATION_OF_GLUCOSE_METABOLIC_PROCESS		73	0.250239	1.25353	0.0555556	0.347298	1	2755	tags=33%, list=19%, signal=40%
GO_REGULATION_OF_PROTEIN_POLYMERIZATION	GO_REGULATION_OF_PROTEIN_POLYMERIZATION		137	0.221001	1.2535	0	0.346481	1	3071	tags=30%, list=21%, signal=38%
GO_CARBOXY_TERMINAL_DOMAIN_PROTEIN_KINASE_COMPLEX	GO_CARBOXY_TERMINAL_DOMAIN_PROTEIN_KINASE_COMPLEX		21	0.342467	1.25301	0.17561	0.346572	1	3154	tags=38%, list=22%, signal=49%
GO_MULTI_ORGANISM_ORGANELLE_ORGANIZATION	GO_MULTI_ORGANISM_ORGANELLE_ORGANIZATION		20	0.335554	1.25294	0.141026	0.345829	1	1808	tags=30%, list=12%, signal=34%
GO_ENDOCRINE_SYSTEM_DEVELOPMENT	GO_ENDOCRINE_SYSTEM_DEVELOPMENT		72	0.252766	1.25185	0.0875	0.346891	1	2041	tags=29%, list=14%, signal=34%
GO_NUCLEAR_EXPORT	GO_NUCLEAR_EXPORT		131	0.230624	1.24985	0	0.349874	1	2580	tags=24%, list=18%, signal=29%
GO_POLYOL_CATABOLIC_PROCESS	GO_POLYOL_CATABOLIC_PROCESS		16	0.370666	1.24924	0.176724	0.350104	1	2717	tags=38%, list=19%, signal=46%
GO_RESPONSE_TO_AMPHETAMINE	GO_RESPONSE_TO_AMPHETAMINE		23	0.341647	1.24739	0.152284	0.352613	1	2041	tags=39%, list=14%, signal=45%
GO_POSITIVE_REGULATION_OF_CELL_CYCLE	GO_POSITIVE_REGULATION_OF_CELL_CYCLE		243	0.210938	1.24515	0	0.355934	1	2783	tags=29%, list=19%, signal=35%
GO_R_SMAD_BINDING	GO_R_SMAD_BINDING		18	0.362952	1.24041	0.165939	0.363502	1	2718	tags=39%, list=19%, signal=48%
GO_REGULATION_OF_PHOSPHOPROTEIN_PHOSPHATASE_ACTIVITY	GO_REGULATION_OF_PHOSPHOPROTEIN_PHOSPHATASE_ACTIVITY		49	0.266637	1.24004	0.100917	0.363228	1	4065	tags=47%, list=28%, signal=65%
GO_POSITIVE_REGULATION_OF_CELL_CYCLE_PHASE_TRANSITION	GO_POSITIVE_REGULATION_OF_CELL_CYCLE_PHASE_TRANSITION		52	0.261345	1.23804	0.125	0.366231	1	2926	tags=37%, list=20%, signal=46%
GO_BASAL_TRANSCRIPTION_MACHINERY_BINDING	GO_BASAL_TRANSCRIPTION_MACHINERY_BINDING		21	0.33179	1.2369	0.178947	0.36751	1	3348	tags=38%, list=23%, signal=49%
GO_REGULATION_OF_CELL_CYCLE_G1_S_PHASE_TRANSITION	GO_REGULATION_OF_CELL_CYCLE_G1_S_PHASE_TRANSITION		122	0.237923	1.23663	0.0833333	0.367151	1	2555	tags=26%, list=18%, signal=32%
GO_PROLINE_RICH_REGION_BINDING	GO_PROLINE_RICH_REGION_BINDING		17	0.358827	1.23591	0.183486	0.367634	1	3377	tags=59%, list=23%, signal=77%
GO_REGULATION_OF_EPITHELIAL_CELL_DIFFERENTIATION	GO_REGULATION_OF_EPITHELIAL_CELL_DIFFERENTIATION		76	0.242787	1.23151	0.0735294	0.37523	1	1933	tags=29%, list=13%, signal=33%
GO_POSITIVE_REGULATION_OF_FILOPODIUM_ASSEMBLY	GO_POSITIVE_REGULATION_OF_FILOPODIUM_ASSEMBLY		21	0.323458	1.23138	0.144928	0.374628	1	1346	tags=24%, list=9%, signal=26%
GO_CELL_CYCLE_G1_S_PHASE_TRANSITION	GO_CELL_CYCLE_G1_S_PHASE_TRANSITION		91	0.236509	1.23099	0.0925926	0.374483	1	3007	tags=26%, list=21%, signal=33%
GO_CHROMOSOME_SEGREGATION	GO_CHROMOSOME_SEGREGATION		191	0.218045	1.23068	0	0.374115	1	3583	tags=34%, list=25%, signal=45%
GO_CLATHRIN_COAT	GO_CLATHRIN_COAT		43	0.288622	1.22982	0.131579	0.374986	1	2844	tags=35%, list=20%, signal=43%
GO_RNA_POLYMERASE_II_TRANSCRIPTION_FACTOR_COMPLEX	GO_RNA_POLYMERASE_II_TRANSCRIPTION_FACTOR_COMPLEX		81	0.240516	1.22747	0.0740741	0.378622	1	3714	tags=36%, list=26%, signal=48%
GO_POSITIVE_REGULATION_OF_PROTEASOMAL_PROTEIN_CATABOLIC_PROCESS	GO_POSITIVE_REGULATION_OF_PROTEASOMAL_PROTEIN_CATABOLIC_PROCESS		92	0.239308	1.22474	0.0740741	0.383144	1	3017	tags=32%, list=21%, signal=40%
GO_SH2_DOMAIN_BINDING	GO_SH2_DOMAIN_BINDING		22	0.327025	1.22319	0.163462	0.385226	1	1936	tags=32%, list=13%, signal=37%
GO_RNA_SECONDARY_STRUCTURE_UNWINDING	GO_RNA_SECONDARY_STRUCTURE_UNWINDING		36	0.28466	1.22197	0.11976	0.386776	1	9562	tags=97%, list=66%, signal=284%
GO_PHOSPHORIC_ESTER_HYDROLASE_ACTIVITY	GO_PHOSPHORIC_ESTER_HYDROLASE_ACTIVITY		279	0.184623	1.22072	0	0.388304	1	2499	tags=26%, list=17%, signal=31%
GO_MAINTENANCE_OF_CELL_NUMBER	GO_MAINTENANCE_OF_CELL_NUMBER		104	0.232843	1.22004	0.0540541	0.388774	1	1948	tags=24%, list=13%, signal=28%
GO_DNA_INTEGRITY_CHECKPOINT	GO_DNA_INTEGRITY_CHECKPOINT		117	0.227378	1.21974	0.0857143	0.388579	1	1266	tags=15%, list=9%, signal=17%
GO_REGULATION_OF_CIRCADIAN_RHYTHM	GO_REGULATION_OF_CIRCADIAN_RHYTHM		81	0.246283	1.21893	0.0983607	0.389211	1	3976	tags=47%, list=27%, signal=64%
GO_MYELOID_CELL_DEVELOPMENT	GO_MYELOID_CELL_DEVELOPMENT		33	0.304079	1.21804	0.16	0.39014	1	2427	tags=36%, list=17%, signal=44%
GO_REGULATION_OF_PROTEASOMAL_UBIQUITIN_DEPENDENT_PROTEIN_CATABOLIC_PROCESS	GO_REGULATION_OF_PROTEASOMAL_UBIQUITIN_DEPENDENT_PROTEIN_CATABOLIC_PROCESS		129	0.230606	1.21746	0	0.390298	1	3105	tags=34%, list=21%, signal=43%
GO_MITOCHONDRIAL_GENOME_MAINTENANCE	GO_MITOCHONDRIAL_GENOME_MAINTENANCE		18	0.354609	1.21656	0.192982	0.391215	1	1765	tags=33%, list=12%, signal=38%
GO_PROTEIN_POLYMERIZATION	GO_PROTEIN_POLYMERIZATION		52	0.273054	1.21633	0.133333	0.390772	1	3485	tags=38%, list=24%, signal=50%
GO_ESTABLISHMENT_OR_MAINTENANCE_OF_BIPOLAR_CELL_POLARITY	GO_ESTABLISHMENT_OR_MAINTENANCE_OF_BIPOLAR_CELL_POLARITY		28	0.309156	1.21555	0.193069	0.391402	1	1836	tags=29%, list=13%, signal=33%
GO_ERBB_SIGNALING_PATHWAY	GO_ERBB_SIGNALING_PATHWAY		67	0.251524	1.21545	0.121951	0.39068	1	2896	tags=34%, list=20%, signal=43%
GO_MICROTUBULE_CYTOSKELETON_ORGANIZATION	GO_MICROTUBULE_CYTOSKELETON_ORGANIZATION		266	0.190746	1.21528	0	0.390127	1	3092	tags=29%, list=21%, signal=36%
GO_APICAL_JUNCTION_ASSEMBLY	GO_APICAL_JUNCTION_ASSEMBLY		29	0.311505	1.21518	0.159091	0.38942	1	1436	tags=28%, list=10%, signal=31%
GO_METHYLATION	GO_METHYLATION		192	0.201984	1.21369	0	0.391468	1	2910	tags=26%, list=20%, signal=32%
GO_NON_RECOMBINATIONAL_REPAIR	GO_NON_RECOMBINATIONAL_REPAIR		50	0.270271	1.21335	0.157895	0.391334	1	1765	tags=22%, list=12%, signal=25%
GO_DNA_CONFORMATION_CHANGE	GO_DNA_CONFORMATION_CHANGE		175	0.215405	1.2117	0.0714286	0.393637	1	3082	tags=23%, list=21%, signal=29%
GO_REGULATION_OF_CD4_POSITIVE_ALPHA_BETA_T_CELL_ACTIVATION	GO_REGULATION_OF_CD4_POSITIVE_ALPHA_BETA_T_CELL_ACTIVATION		16	0.355833	1.21161	0.217391	0.392959	1	2577	tags=31%, list=18%, signal=38%
GO_NUCLEOTIDE_BINDING_DOMAIN_LEUCINE_RICH_REPEAT_CONTAINING_RECEPTOR_SIGNALING_PATHWAY	GO_NUCLEOTIDE_BINDING_DOMAIN_LEUCINE_RICH_REPEAT_CONTAINING_RECEPTOR_SIGNALING_PATHWAY		25	0.31507	1.20971	0.184615	0.395771	1	3618	tags=48%, list=25%, signal=64%
GO_CLATHRIN_COATED_ENDOCYTIC_VESICLE	GO_CLATHRIN_COATED_ENDOCYTIC_VESICLE		40	0.286411	1.20735	0.107692	0.399865	1	2095	tags=28%, list=14%, signal=32%
GO_TRANSFERASE_COMPLEX_TRANSFERRING_PHOSPHORUS_CONTAINING_GROUPS	GO_TRANSFERASE_COMPLEX_TRANSFERRING_PHOSPHORUS_CONTAINING_GROUPS		210	0.216784	1.20662	0	0.400355	1	2200	tags=20%, list=15%, signal=24%
GO_REGULATION_OF_INTRACELLULAR_STEROID_HORMONE_RECEPTOR_SIGNALING_PATHWAY	GO_REGULATION_OF_INTRACELLULAR_STEROID_HORMONE_RECEPTOR_SIGNALING_PATHWAY		47	0.265799	1.20636	0.133929	0.399995	1	3762	tags=45%, list=26%, signal=60%
GO_POSITIVE_REGULATION_OF_TRANSCRIPTION_FROM_RNA_POLYMERASE_II_PROMOTER_INVOLVED_IN_CELLULAR_RESPONSE_TO_CHEMICAL_STIMULUS	GO_POSITIVE_REGULATION_OF_TRANSCRIPTION_FROM_RNA_POLYMERASE_II_PROMOTER_INVOLVED_IN_CELLULAR_RESPONSE_TO_CHEMICAL_STIMULUS		25	0.319982	1.20501	0.21134	0.40173	1	3146	tags=40%, list=22%, signal=51%
GO_CYTOSKELETON_DEPENDENT_CYTOKINESIS	GO_CYTOSKELETON_DEPENDENT_CYTOKINESIS		31	0.290588	1.20414	0.155689	0.4024	1	2768	tags=39%, list=19%, signal=48%
GO_POSITIVE_REGULATION_OF_CARBOHYDRATE_METABOLIC_PROCESS	GO_POSITIVE_REGULATION_OF_CARBOHYDRATE_METABOLIC_PROCESS		50	0.263112	1.2032	0.156522	0.403285	1	2761	tags=38%, list=19%, signal=47%
GO_DNA_ALKYLATION	GO_DNA_ALKYLATION		28	0.309303	1.20273	0.186813	0.403404	1	3177	tags=39%, list=22%, signal=50%
GO_AMMONIUM_TRANSPORT	GO_AMMONIUM_TRANSPORT		32	0.295845	1.2011	0.182927	0.405923	1	893	tags=16%, list=6%, signal=17%
GO_MICROTUBULE_NUCLEATION	GO_MICROTUBULE_NUCLEATION		18	0.35339	1.2007	0.203704	0.405743	1	3182	tags=44%, list=22%, signal=57%
GO_POSITIVE_REGULATION_OF_ERYTHROCYTE_DIFFERENTIATION	GO_POSITIVE_REGULATION_OF_ERYTHROCYTE_DIFFERENTIATION		20	0.332402	1.20039	0.218009	0.405531	1	2961	tags=30%, list=20%, signal=38%
GO_HISTONE_H4_ACETYLATION	GO_HISTONE_H4_ACETYLATION		38	0.281852	1.19909	0.206349	0.407356	1	4149	tags=42%, list=29%, signal=59%
GO_MELANOCYTE_DIFFERENTIATION	GO_MELANOCYTE_DIFFERENTIATION		15	0.371723	1.19907	0.196154	0.406481	1	2211	tags=33%, list=15%, signal=39%
GO_RNA_POLYMERASE_II_REPRESSING_TRANSCRIPTION_FACTOR_BINDING	GO_RNA_POLYMERASE_II_REPRESSING_TRANSCRIPTION_FACTOR_BINDING		23	0.320673	1.19906	0.196078	0.40563	1	3362	tags=35%, list=23%, signal=45%
GO_RESPONSE_TO_ACTIVITY	GO_RESPONSE_TO_ACTIVITY		46	0.259647	1.1978	0.161765	0.40727	1	957	tags=22%, list=7%, signal=23%
GO_REGULATION_OF_MYOTUBE_DIFFERENTIATION	GO_REGULATION_OF_MYOTUBE_DIFFERENTIATION		34	0.286244	1.19772	0.191083	0.406543	1	1717	tags=21%, list=12%, signal=23%
GO_UBIQUITIN_LIKE_PROTEIN_LIGASE_BINDING	GO_UBIQUITIN_LIKE_PROTEIN_LIGASE_BINDING		228	0.198499	1.19567	0.0909091	0.409563	1	2718	tags=26%, list=19%, signal=31%
GO_MYOSIN_V_BINDING	GO_MYOSIN_V_BINDING		16	0.357046	1.19565	0.1893	0.408701	1	2904	tags=56%, list=20%, signal=70%
GO_NEGATIVE_REGULATION_OF_TYPE_I_INTERFERON_PRODUCTION	GO_NEGATIVE_REGULATION_OF_TYPE_I_INTERFERON_PRODUCTION		31	0.30619	1.19435	0.229299	0.410236	1	4323	tags=52%, list=30%, signal=73%
GO_REGULATION_OF_FATTY_ACID_BIOSYNTHETIC_PROCESS	GO_REGULATION_OF_FATTY_ACID_BIOSYNTHETIC_PROCESS		24	0.315518	1.19433	0.215789	0.409368	1	3740	tags=54%, list=26%, signal=73%
GO_ENDOSOME_ORGANIZATION	GO_ENDOSOME_ORGANIZATION		53	0.260732	1.19253	0.161905	0.412068	1	3238	tags=36%, list=22%, signal=46%
GO_POSITIVE_REGULATION_OF_CELL_CYCLE_PROCESS	GO_POSITIVE_REGULATION_OF_CELL_CYCLE_PROCESS		175	0.210211	1.1925	0.133333	0.411236	1	3038	tags=30%, list=21%, signal=37%
GO_REGULATION_OF_TRANSCRIPTION_FROM_RNA_POLYMERASE_II_PROMOTER_IN_RESPONSE_TO_HYPOXIA	GO_REGULATION_OF_TRANSCRIPTION_FROM_RNA_POLYMERASE_II_PROMOTER_IN_RESPONSE_TO_HYPOXIA		26	0.305947	1.19111	0.190722	0.412941	1	4111	tags=58%, list=28%, signal=80%
GO_CYTOPLASMIC_MICROTUBULE_ORGANIZATION	GO_CYTOPLASMIC_MICROTUBULE_ORGANIZATION		36	0.281597	1.19058	0.201258	0.413087	1	3182	tags=44%, list=22%, signal=57%
GO_AP_TYPE_MEMBRANE_COAT_ADAPTOR_COMPLEX	GO_AP_TYPE_MEMBRANE_COAT_ADAPTOR_COMPLEX		35	0.285577	1.18964	0.189655	0.414082	1	2844	tags=29%, list=20%, signal=35%
GO_REGULATION_OF_VACUOLE_ORGANIZATION	GO_REGULATION_OF_VACUOLE_ORGANIZATION		35	0.282351	1.18959	0.156627	0.413329	1	2624	tags=31%, list=18%, signal=38%
GO_REGULATION_OF_GLIAL_CELL_PROLIFERATION	GO_REGULATION_OF_GLIAL_CELL_PROLIFERATION		18	0.342028	1.18871	0.256757	0.414312	1	1436	tags=28%, list=10%, signal=31%
GO_NEGATIVE_REGULATION_OF_DNA_BINDING	GO_NEGATIVE_REGULATION_OF_DNA_BINDING		30	0.297887	1.18862	0.179191	0.413591	1	1283	tags=20%, list=9%, signal=22%
GO_SAGA_TYPE_COMPLEX	GO_SAGA_TYPE_COMPLEX		27	0.30687	1.18838	0.1875	0.413228	1	4253	tags=59%, list=29%, signal=84%
GO_CELLULAR_RESPONSE_TO_INSULIN_STIMULUS	GO_CELLULAR_RESPONSE_TO_INSULIN_STIMULUS		125	0.223286	1.18831	0.027027	0.412556	1	2371	tags=30%, list=16%, signal=35%
GO_MICROTUBULE_POLYMERIZATION_OR_DEPOLYMERIZATION	GO_MICROTUBULE_POLYMERIZATION_OR_DEPOLYMERIZATION		30	0.291692	1.18761	0.181818	0.413254	1	3182	tags=40%, list=22%, signal=51%
GO_GLOBAL_GENOME_NUCLEOTIDE_EXCISION_REPAIR	GO_GLOBAL_GENOME_NUCLEOTIDE_EXCISION_REPAIR		32	0.288552	1.18735	0.148571	0.412888	1	2802	tags=28%, list=19%, signal=35%
GO_REGULATION_OF_RAS_PROTEIN_SIGNAL_TRANSDUCTION	GO_REGULATION_OF_RAS_PROTEIN_SIGNAL_TRANSDUCTION		154	0.218926	1.18532	0.05	0.4163	1	2809	tags=29%, list=19%, signal=35%
GO_ENZYME_ACTIVATOR_ACTIVITY	GO_ENZYME_ACTIVATOR_ACTIVITY		376	0.18974	1.18528	0	0.415544	1	2965	tags=28%, list=20%, signal=35%
GO_BINDING_BRIDGING	GO_BINDING_BRIDGING		137	0.212865	1.18233	0.117647	0.420723	1	1822	tags=22%, list=13%, signal=25%
GO_SPLICEOSOMAL_COMPLEX_ASSEMBLY	GO_SPLICEOSOMAL_COMPLEX_ASSEMBLY		51	0.2494	1.18216	0.166667	0.420196	1	2695	tags=27%, list=19%, signal=34%
GO_MITOCHONDRION_LOCALIZATION	GO_MITOCHONDRION_LOCALIZATION		28	0.296791	1.17957	0.177215	0.424849	1	2768	tags=36%, list=19%, signal=44%
GO_REGULATION_OF_SPINDLE_ORGANIZATION	GO_REGULATION_OF_SPINDLE_ORGANIZATION		18	0.330495	1.17896	0.24359	0.425339	1	1808	tags=44%, list=12%, signal=51%
GO_POSITIVE_REGULATION_OF_VIRAL_GENOME_REPLICATION	GO_POSITIVE_REGULATION_OF_VIRAL_GENOME_REPLICATION		25	0.316544	1.17761	0.20904	0.427491	1	3082	tags=52%, list=21%, signal=66%
GO_REGULATION_OF_CELL_CYCLE_PROCESS	GO_REGULATION_OF_CELL_CYCLE_PROCESS		434	0.188645	1.1776	0	0.426604	1	2251	tags=19%, list=16%, signal=22%
GO_REGULATION_OF_POSTTRANSCRIPTIONAL_GENE_SILENCING	GO_REGULATION_OF_POSTTRANSCRIPTIONAL_GENE_SILENCING		15	0.353536	1.17654	0.215139	0.428011	1	1777	tags=40%, list=12%, signal=46%
GO_REGULATION_OF_MYELINATION	GO_REGULATION_OF_MYELINATION		25	0.307725	1.17553	0.203297	0.429287	1	1490	tags=28%, list=10%, signal=31%
GO_CLATHRIN_COATED_VESICLE_MEMBRANE	GO_CLATHRIN_COATED_VESICLE_MEMBRANE		57	0.252245	1.17477	0.145833	0.430086	1	2239	tags=33%, list=15%, signal=39%
GO_VESICLE_MEDIATED_TRANSPORT_BETWEEN_ENDOSOMAL_COMPARTMENTS	GO_VESICLE_MEDIATED_TRANSPORT_BETWEEN_ENDOSOMAL_COMPARTMENTS		18	0.343677	1.17434	0.208511	0.430195	1	847	tags=22%, list=6%, signal=24%
GO_ESTABLISHMENT_OR_MAINTENANCE_OF_EPITHELIAL_CELL_APICAL_BASAL_POLARITY	GO_ESTABLISHMENT_OR_MAINTENANCE_OF_EPITHELIAL_CELL_APICAL_BASAL_POLARITY		22	0.320693	1.1731	0.236967	0.432049	1	1836	tags=32%, list=13%, signal=36%
GO_CILIARY_BASE	GO_CILIARY_BASE		19	0.337118	1.17237	0.2125	0.432591	1	1455	tags=26%, list=10%, signal=29%
GO_DOUBLE_STRANDED_RNA_BINDING	GO_DOUBLE_STRANDED_RNA_BINDING		49	0.261711	1.17017	0.159292	0.436453	1	3724	tags=45%, list=26%, signal=60%
GO_ASTROCYTE_DIFFERENTIATION	GO_ASTROCYTE_DIFFERENTIATION		32	0.283334	1.16953	0.190751	0.437075	1	2631	tags=44%, list=18%, signal=53%
GO_CEREBRAL_CORTEX_CELL_MIGRATION	GO_CEREBRAL_CORTEX_CELL_MIGRATION		38	0.269644	1.16789	0.210084	0.439942	1	2307	tags=34%, list=16%, signal=41%
GO_POSITIVE_REGULATION_OF_RNA_SPLICING	GO_POSITIVE_REGULATION_OF_RNA_SPLICING		21	0.322729	1.16691	0.240838	0.441239	1	3100	tags=33%, list=21%, signal=42%
GO_REGULATION_OF_RESPONSE_TO_DNA_DAMAGE_STIMULUS	GO_REGULATION_OF_RESPONSE_TO_DNA_DAMAGE_STIMULUS		123	0.206415	1.16664	0.0740741	0.44092	1	2746	tags=28%, list=19%, signal=35%
GO_RESPONSE_TO_EPIDERMAL_GROWTH_FACTOR	GO_RESPONSE_TO_EPIDERMAL_GROWTH_FACTOR		24	0.307212	1.16602	0.25	0.441361	1	1567	tags=25%, list=11%, signal=28%
GO_CELL_AGING	GO_CELL_AGING		48	0.259193	1.16462	0.205882	0.44375	1	935	tags=15%, list=6%, signal=16%
GO_REGULATION_OF_SYNAPTIC_TRANSMISSION_GABAERGIC	GO_REGULATION_OF_SYNAPTIC_TRANSMISSION_GABAERGIC		25	0.299469	1.1644	0.20442	0.44334	1	2092	tags=36%, list=14%, signal=42%
GO_REGULATION_OF_CARBOHYDRATE_METABOLIC_PROCESS	GO_REGULATION_OF_CARBOHYDRATE_METABOLIC_PROCESS		115	0.214663	1.16405	0.142857	0.443181	1	2761	tags=33%, list=19%, signal=40%
GO_INOSITOL_PHOSPHATE_METABOLIC_PROCESS	GO_INOSITOL_PHOSPHATE_METABOLIC_PROCESS		51	0.248887	1.16375	0.171429	0.442861	1	2601	tags=25%, list=18%, signal=31%
GO_IMMUNE_RESPONSE_REGULATING_CELL_SURFACE_RECEPTOR_SIGNALING_PATHWAY	GO_IMMUNE_RESPONSE_REGULATING_CELL_SURFACE_RECEPTOR_SIGNALING_PATHWAY		211	0.188948	1.16311	0	0.443235	1	2705	tags=23%, list=19%, signal=28%
GO_POSITIVE_REGULATION_OF_TELOMERE_MAINTENANCE_VIA_TELOMERE_LENGTHENING	GO_POSITIVE_REGULATION_OF_TELOMERE_MAINTENANCE_VIA_TELOMERE_LENGTHENING		28	0.302084	1.16246	0.232558	0.44388	1	1988	tags=18%, list=14%, signal=21%
GO_REGULATION_OF_RHO_PROTEIN_SIGNAL_TRANSDUCTION	GO_REGULATION_OF_RHO_PROTEIN_SIGNAL_TRANSDUCTION		88	0.225002	1.16166	0.0701754	0.444778	1	3068	tags=32%, list=21%, signal=40%
GO_SISTER_CHROMATID_SEGREGATION	GO_SISTER_CHROMATID_SEGREGATION		130	0.218685	1.16138	0.0869565	0.444549	1	2878	tags=28%, list=20%, signal=35%
GO_POSITIVE_REGULATION_OF_DNA_REPAIR	GO_POSITIVE_REGULATION_OF_DNA_REPAIR		35	0.277321	1.16133	0.183099	0.443789	1	2135	tags=29%, list=15%, signal=33%
GO_EXECUTION_PHASE_OF_APOPTOSIS	GO_EXECUTION_PHASE_OF_APOPTOSIS		45	0.258144	1.15917	0.188976	0.447669	1	2970	tags=31%, list=20%, signal=39%
GO_HETEROCHROMATIN	GO_HETEROCHROMATIN		58	0.253501	1.15914	0.140187	0.446858	1	4390	tags=50%, list=30%, signal=71%
GO_POSITIVE_REGULATION_OF_GENE_EXPRESSION_EPIGENETIC	GO_POSITIVE_REGULATION_OF_GENE_EXPRESSION_EPIGENETIC		49	0.251709	1.15892	0.208333	0.446446	1	4210	tags=39%, list=29%, signal=54%
GO_BLASTOCYST_FORMATION	GO_BLASTOCYST_FORMATION		21	0.315984	1.15887	0.248826	0.445698	1	1182	tags=19%, list=8%, signal=21%
GO_ENTRAINMENT_OF_CIRCADIAN_CLOCK	GO_ENTRAINMENT_OF_CIRCADIAN_CLOCK		24	0.305405	1.15841	0.231959	0.445824	1	4664	tags=58%, list=32%, signal=86%
GO_RESPONSE_TO_COCAINE	GO_RESPONSE_TO_COCAINE		39	0.263347	1.15827	0.205882	0.445192	1	2041	tags=28%, list=14%, signal=33%
GO_REGULATION_OF_DENDRITIC_SPINE_MORPHOGENESIS	GO_REGULATION_OF_DENDRITIC_SPINE_MORPHOGENESIS		30	0.292446	1.15815	0.261111	0.444586	1	2112	tags=30%, list=15%, signal=35%
GO_CELLULAR_SENESCENCE	GO_CELLULAR_SENESCENCE		23	0.309868	1.15806	0.226852	0.443894	1	2032	tags=22%, list=14%, signal=25%
GO_MICROTUBULE	GO_MICROTUBULE		316	0.195785	1.1579	0	0.443372	1	2451	tags=22%, list=17%, signal=26%
GO_RNA_SPLICING_VIA_TRANSESTERIFICATION_REACTIONS	GO_RNA_SPLICING_VIA_TRANSESTERIFICATION_REACTIONS		250	0.205018	1.15687	0	0.444759	1	3382	tags=27%, list=23%, signal=35%
GO_TUBULIN_BINDING	GO_TUBULIN_BINDING		223	0.18932	1.15071	0.125	0.457378	1	2982	tags=28%, list=21%, signal=34%
GO_REGULATION_OF_MICROTUBULE_BASED_PROCESS	GO_REGULATION_OF_MICROTUBULE_BASED_PROCESS		190	0.20727	1.14951	0.1	0.459261	1	2231	tags=21%, list=15%, signal=24%
GO_NUCLEAR_TRANSCRIBED_MRNA_CATABOLIC_PROCESS_DEADENYLATION_DEPENDENT_DECAY	GO_NUCLEAR_TRANSCRIBED_MRNA_CATABOLIC_PROCESS_DEADENYLATION_DEPENDENT_DECAY		51	0.244316	1.14856	0.163934	0.460506	1	1880	tags=22%, list=13%, signal=25%
GO_NEGATIVE_REGULATION_OF_CHROMATIN_MODIFICATION	GO_NEGATIVE_REGULATION_OF_CHROMATIN_MODIFICATION		37	0.267538	1.14838	0.192	0.459991	1	4210	tags=51%, list=29%, signal=72%
GO_RECEPTOR_SIGNALING_PROTEIN_SERINE_THREONINE_KINASE_ACTIVITY	GO_RECEPTOR_SIGNALING_PROTEIN_SERINE_THREONINE_KINASE_ACTIVITY		76	0.231973	1.1482	0.177215	0.459494	1	3136	tags=33%, list=22%, signal=42%
GO_CELL_PROJECTION_ASSEMBLY	GO_CELL_PROJECTION_ASSEMBLY		214	0.201961	1.14773	0.111111	0.459586	1	2608	tags=25%, list=18%, signal=30%
GO_ORGANELLE_MEMBRANE_FUSION	GO_ORGANELLE_MEMBRANE_FUSION		73	0.229846	1.14703	0.175	0.460156	1	2715	tags=33%, list=19%, signal=40%
GO_DEVELOPMENTAL_INDUCTION	GO_DEVELOPMENTAL_INDUCTION		18	0.340044	1.14654	0.252101	0.460321	1	1962	tags=39%, list=14%, signal=45%
GO_T_CELL_SELECTION	GO_T_CELL_SELECTION		18	0.329645	1.14624	0.221198	0.460111	1	904	tags=28%, list=6%, signal=30%
GO_POSITIVE_REGULATION_OF_DENDRITE_MORPHOGENESIS	GO_POSITIVE_REGULATION_OF_DENDRITE_MORPHOGENESIS		30	0.286847	1.1459	0.216374	0.460096	1	1886	tags=27%, list=13%, signal=31%
GO_REGULATION_OF_T_CELL_DIFFERENTIATION	GO_REGULATION_OF_T_CELL_DIFFERENTIATION		56	0.247056	1.14516	0.178218	0.460832	1	2057	tags=27%, list=14%, signal=31%
GO_CYSTEINE_TYPE_PEPTIDASE_ACTIVITY	GO_CYSTEINE_TYPE_PEPTIDASE_ACTIVITY		131	0.219377	1.14475	0.157895	0.461044	1	2680	tags=27%, list=18%, signal=33%
GO_GOLGI_ORGANIZATION	GO_GOLGI_ORGANIZATION		78	0.229238	1.14472	0.205479	0.460245	1	2977	tags=32%, list=20%, signal=40%
GO_NEGATIVE_REGULATION_OF_TELOMERE_MAINTENANCE	GO_NEGATIVE_REGULATION_OF_TELOMERE_MAINTENANCE		25	0.302392	1.14471	0.259036	0.459372	1	2376	tags=28%, list=16%, signal=33%
GO_PROTEIN_SERINE_THREONINE_KINASE_ACTIVITY	GO_PROTEIN_SERINE_THREONINE_KINASE_ACTIVITY		371	0.200952	1.1446	0	0.458701	1	2645	tags=27%, list=18%, signal=32%
GO_G2_DNA_DAMAGE_CHECKPOINT	GO_G2_DNA_DAMAGE_CHECKPOINT		30	0.280606	1.14311	0.271676	0.460986	1	1266	tags=20%, list=9%, signal=22%
GO_RIBONUCLEOPROTEIN_COMPLEX_BINDING	GO_RIBONUCLEOPROTEIN_COMPLEX_BINDING		85	0.220582	1.14244	0.203125	0.461513	1	2219	tags=21%, list=15%, signal=25%
GO_NEGATIVE_REGULATION_OF_TOR_SIGNALING	GO_NEGATIVE_REGULATION_OF_TOR_SIGNALING		28	0.292747	1.14189	0.286667	0.461836	1	2662	tags=36%, list=18%, signal=44%
GO_CELLULAR_RESPONSE_TO_INTERLEUKIN_4	GO_CELLULAR_RESPONSE_TO_INTERLEUKIN_4		19	0.325398	1.14146	0.274882	0.461958	1	642	tags=16%, list=4%, signal=16%
GO_NEGATIVE_REGULATION_OF_MRNA_METABOLIC_PROCESS	GO_NEGATIVE_REGULATION_OF_MRNA_METABOLIC_PROCESS		31	0.275805	1.13882	0.198795	0.467237	1	3100	tags=35%, list=21%, signal=45%
GO_REGULATION_OF_CHROMOSOME_SEGREGATION	GO_REGULATION_OF_CHROMOSOME_SEGREGATION		59	0.244743	1.13838	0.171171	0.467372	1	2971	tags=32%, list=20%, signal=40%
GO_NEGATIVE_REGULATION_OF_TELOMERE_MAINTENANCE_VIA_TELOMERE_LENGTHENING	GO_NEGATIVE_REGULATION_OF_TELOMERE_MAINTENANCE_VIA_TELOMERE_LENGTHENING		16	0.329796	1.13465	0.255507	0.475305	1	2252	tags=31%, list=16%, signal=37%
GO_POSITIVE_REGULATION_OF_LEUKOCYTE_APOPTOTIC_PROCESS	GO_POSITIVE_REGULATION_OF_LEUKOCYTE_APOPTOTIC_PROCESS		17	0.334212	1.13415	0.260274	0.475576	1	2354	tags=47%, list=16%, signal=56%
GO_PROTEIN_POLYUBIQUITINATION	GO_PROTEIN_POLYUBIQUITINATION		220	0.194973	1.13406	0	0.474904	1	2689	tags=24%, list=19%, signal=29%
GO_REGULATION_OF_NIK_NF_KAPPAB_SIGNALING	GO_REGULATION_OF_NIK_NF_KAPPAB_SIGNALING		28	0.29555	1.13316	0.266272	0.476114	1	2870	tags=39%, list=20%, signal=49%
GO_NEGATIVE_REGULATION_OF_MITOCHONDRION_ORGANIZATION	GO_NEGATIVE_REGULATION_OF_MITOCHONDRION_ORGANIZATION		34	0.260422	1.13288	0.248447	0.475836	1	10748	tags=100%, list=74%, signal=384%
GO_POSITIVE_REGULATION_OF_ADAPTIVE_IMMUNE_RESPONSE	GO_POSITIVE_REGULATION_OF_ADAPTIVE_IMMUNE_RESPONSE		33	0.270917	1.1316	0.240506	0.477778	1	2577	tags=33%, list=18%, signal=40%
GO_POSITIVE_REGULATION_OF_PROTEIN_COMPLEX_DISASSEMBLY	GO_POSITIVE_REGULATION_OF_PROTEIN_COMPLEX_DISASSEMBLY		15	0.346893	1.13136	0.231405	0.477472	1	4177	tags=60%, list=29%, signal=84%
GO_NUCLEAR_TRANSCRIBED_MRNA_POLY_A_TAIL_SHORTENING	GO_NUCLEAR_TRANSCRIBED_MRNA_POLY_A_TAIL_SHORTENING		23	0.288642	1.13119	0.284211	0.477007	1	3480	tags=39%, list=24%, signal=51%
GO_GOLGI_TO_PLASMA_MEMBRANE_PROTEIN_TRANSPORT	GO_GOLGI_TO_PLASMA_MEMBRANE_PROTEIN_TRANSPORT		24	0.309963	1.13096	0.248649	0.476707	1	2300	tags=38%, list=16%, signal=44%
GO_NEGATIVE_REGULATION_OF_SMOOTHENED_SIGNALING_PATHWAY	GO_NEGATIVE_REGULATION_OF_SMOOTHENED_SIGNALING_PATHWAY		23	0.293402	1.13058	0.289216	0.476603	1	1455	tags=26%, list=10%, signal=29%
GO_PHOTOPERIODISM	GO_PHOTOPERIODISM		19	0.3225	1.12984	0.287554	0.477388	1	3976	tags=53%, list=27%, signal=72%
GO_REGULATION_OF_EARLY_ENDOSOME_TO_LATE_ENDOSOME_TRANSPORT	GO_REGULATION_OF_EARLY_ENDOSOME_TO_LATE_ENDOSOME_TRANSPORT		16	0.330736	1.1291	0.288066	0.478284	1	2741	tags=38%, list=19%, signal=46%
GO_SPINDLE_POLE	GO_SPINDLE_POLE		97	0.219915	1.12819	0.180328	0.479485	1	3418	tags=30%, list=24%, signal=39%
GO_INCLUSION_BODY	GO_INCLUSION_BODY		58	0.243377	1.12801	0.219298	0.479015	1	1365	tags=17%, list=9%, signal=19%
GO_MITOTIC_DNA_INTEGRITY_CHECKPOINT	GO_MITOTIC_DNA_INTEGRITY_CHECKPOINT		82	0.22062	1.12704	0.185185	0.480398	1	1201	tags=15%, list=8%, signal=16%
GO_G_PROTEIN_BETA_GAMMA_SUBUNIT_COMPLEX_BINDING	GO_G_PROTEIN_BETA_GAMMA_SUBUNIT_COMPLEX_BINDING		15	0.351691	1.12699	0.265487	0.479613	1	2457	tags=40%, list=17%, signal=48%
GO_MITOTIC_CYTOKINESIS	GO_MITOTIC_CYTOKINESIS		25	0.29546	1.12676	0.243523	0.479316	1	2768	tags=40%, list=19%, signal=49%
GO_MULTI_ORGANISM_LOCALIZATION	GO_MULTI_ORGANISM_LOCALIZATION		59	0.240278	1.12666	0.247619	0.478645	1	1365	tags=20%, list=9%, signal=22%
GO_G1_DNA_DAMAGE_CHECKPOINT	GO_G1_DNA_DAMAGE_CHECKPOINT		60	0.237734	1.12552	0.230769	0.480365	1	2222	tags=23%, list=15%, signal=27%
GO_PROTEIN_UBIQUITINATION_INVOLVED_IN_UBIQUITIN_DEPENDENT_PROTEIN_CATABOLIC_PROCESS	GO_PROTEIN_UBIQUITINATION_INVOLVED_IN_UBIQUITIN_DEPENDENT_PROTEIN_CATABOLIC_PROCESS		120	0.205157	1.1222	0.1	0.487386	1	3491	tags=35%, list=24%, signal=46%
GO_ADIPOSE_TISSUE_DEVELOPMENT	GO_ADIPOSE_TISSUE_DEVELOPMENT		27	0.286797	1.12098	0.248521	0.489293	1	2495	tags=41%, list=17%, signal=49%
GO_P53_BINDING	GO_P53_BINDING		48	0.239761	1.12039	0.256881	0.489955	1	4136	tags=38%, list=28%, signal=52%
GO_PROTEIN_ACETYLATION	GO_PROTEIN_ACETYLATION		100	0.214117	1.11928	0.0909091	0.491667	1	2032	tags=21%, list=14%, signal=24%
GO_NEGATIVE_REGULATION_OF_PROTEIN_SERINE_THREONINE_KINASE_ACTIVITY	GO_NEGATIVE_REGULATION_OF_PROTEIN_SERINE_THREONINE_KINASE_ACTIVITY		109	0.212797	1.11805	0.1	0.493645	1	2468	tags=28%, list=17%, signal=33%
GO_CENTROSOME_CYCLE	GO_CENTROSOME_CYCLE		41	0.253945	1.11785	0.242188	0.493266	1	3182	tags=32%, list=22%, signal=40%
GO_CYTOPLASMIC_SIDE_OF_MEMBRANE	GO_CYTOPLASMIC_SIDE_OF_MEMBRANE		136	0.206515	1.11686	0.142857	0.494765	1	2463	tags=26%, list=17%, signal=31%
GO_POSITIVE_REGULATION_OF_LEUKOCYTE_PROLIFERATION	GO_POSITIVE_REGULATION_OF_LEUKOCYTE_PROLIFERATION		65	0.230719	1.11667	0.231707	0.494389	1	807	tags=14%, list=6%, signal=15%
GO_REGULATION_OF_FATTY_ACID_METABOLIC_PROCESS	GO_REGULATION_OF_FATTY_ACID_METABOLIC_PROCESS		59	0.247652	1.11608	0.241379	0.49487	1	2360	tags=29%, list=16%, signal=34%
GO_REGULATION_OF_NUCLEOSIDE_METABOLIC_PROCESS	GO_REGULATION_OF_NUCLEOSIDE_METABOLIC_PROCESS		38	0.261392	1.11563	0.243243	0.494999	1	1596	tags=24%, list=11%, signal=27%
GO_POSITIVE_REGULATION_OF_VIRAL_PROCESS	GO_POSITIVE_REGULATION_OF_VIRAL_PROCESS		71	0.226627	1.1155	0.21519	0.494422	1	3082	tags=32%, list=21%, signal=41%
GO_SOMATIC_STEM_CELL_POPULATION_MAINTENANCE	GO_SOMATIC_STEM_CELL_POPULATION_MAINTENANCE		50	0.235012	1.11508	0.243697	0.494494	1	1823	tags=26%, list=13%, signal=30%
[truncated: 485 more rows]
